# Supplementary material for: A machine learning-based strategy to elucidate the identification of antibiotic resistance in bacteria
Source: Front Antibiot. 2024 Jun 18;3:1405296. doi: 10.3389/frabi.2024.1405296 (PMC11732175; doi:10.3389/frabi.2024.1405296)
Supplement: Supplementary file 1 [file DataSheet_1.zip]

Archive with 6 entries (6 files):
- Supplementary Data.docx
- Supplementary Table 1.XLSX
- Supplementary Table 2.XLSX
- Supplementary Table 3.XLSX
- Supplementary Table 4.XLSX
- Supplementary Table 5.XLSX
