# Supplementary material for: A machine learning-based strategy to elucidate the identification of antibiotic resistance in bacteria
Source: Front Antibiot. 2024 Jun 18;3:1405296. doi: 10.3389/frabi.2024.1405296 (PMC11732175; doi:10.3389/frabi.2024.1405296)
Supplement: Supplementary file 1 [file DataSheet_1.zip › Supplementary Table 1.XLSX]

## Sheet: Sheet1
Supplementary table 1: Clusters obtained for each strain using Affinity propagation algorithm
header	Cluster	GenBank_id	PATRIC_id	Genus	Species	Strain
AP017377|1280_14567	2	AP017377	1280_14567	Staphylococcus	Staphylococcus aureus	Staphylococcus aureus strain OC8
AP017891|1280_18528	5	AP017891	1280_18528	Staphylococcus	Staphylococcus aureus	Staphylococcus aureus strain GN3
AP017971|1313_15185	4	AP017971	1313_15185	Streptococcus	Streptococcus pneumoniae	Streptococcus pneumoniae strain KK0981
AP018043|1313_15187	4	AP018043	1313_15187	Streptococcus	Streptococcus pneumoniae	Streptococcus pneumoniae strain KK0381
AP018044|1313_15186	4	AP018044	1313_15186	Streptococcus	Streptococcus pneumoniae	Streptococcus pneumoniae strain KK1157
AP018349|1280_18529	5	AP018349	1280_18529	Staphylococcus	Staphylococcus aureus	Staphylococcus aureus strain GN1
AP018937|1313_16299	4	AP018937	1313_16299	Streptococcus	Streptococcus pneumoniae	Streptococcus pneumoniae strain HU-OH
AP019192|1313_16301	4	AP019192	1313_16301	Streptococcus	Streptococcus pneumoniae	Streptococcus pneumoniae strain ASP0581
AP019305|1280_19082	5	AP019305	1280_19082	Staphylococcus	Staphylococcus aureus	Staphylococcus aureus strain TUM9458
AP019306|1280_19083	5	AP019306	1280_19083	Staphylococcus	Staphylococcus aureus	Staphylococcus aureus strain TUM9463
AP019542|1280_22660	5	AP019542	1280_22660	Staphylococcus	Staphylococcus aureus	Staphylococcus aureus strain KG-03
AP025176|1280_37108	5	AP025176	1280_37108	Staphylococcus	Staphylococcus aureus	Staphylococcus aureus strain TPS5614
AP027134|1280_45020	5	AP027134	1280_45020	Staphylococcus	Staphylococcus aureus	Staphylococcus aureus JP008
AP027135|1280_45021	5	AP027135	1280_45021	Staphylococcus	Staphylococcus aureus	Staphylococcus aureus JP089
CP001921.1|696749_3	1	CP001921.1	696749_3	Acinetobacter	Acinetobacter baumannii	Acinetobacter baumannii 1656-2
CP001937.2|497978_4	1	CP001937.2	497978_4	Acinetobacter	Acinetobacter baumannii	Acinetobacter baumannii MDR-ZJ06
CP002522.2|980514_3	1	CP002522.2	980514_3	Acinetobacter	Acinetobacter baumannii	Acinetobacter baumannii TCDC-AB0715
CP003847.1|1096996_4	1	CP003847.1	1096996_4	Acinetobacter	Acinetobacter baumannii	Acinetobacter baumannii BJAB0715
CP003849.1|1096997_4	1	CP003849.1	1096997_4	Acinetobacter	Acinetobacter baumannii	Acinetobacter baumannii BJAB0868
CP007499.1|1280_3359	5	CP007499.1	1280_3359	Staphylococcus	Staphylococcus aureus	Staphylococcus aureus strain 2395 USA500
CP007539|1280_3350	5	CP007539	1280_3350	Staphylococcus	Staphylococcus aureus	Staphylococcus aureus strain NRS 100
CP010781.1|470_775	1	CP010781.1	470_775	Acinetobacter	Acinetobacter baumannii	Acinetobacter baumannii strain A1
CP010892.1|1611770_3	6	CP010892.1	1611770_3	Pseudomonas	Pseudomonas sp.	Pseudomonas sp. MRSN12121
CP012952.1|470_1405	1	CP012952.1	470_1405	Acinetobacter	Acinetobacter baumannii	Acinetobacter baumannii strain D36
CP015447|1280_12279	5	CP015447	1280_12279	Staphylococcus	Staphylococcus aureus	Staphylococcus aureus strain M92
CP016410.1|595_68	0	CP016410.1	595_68	Salmonella	Salmonella enterica	Salmonella enterica subsp. enterica serovar Infantis strain N55391
CP017090|1280_12907	5	CP017090	1280_12907	Staphylococcus	Staphylococcus aureus	Staphylococcus aureus strain ISU935
CP017091|46170_317	5	CP017091	46170_317	Staphylococcus	Staphylococcus aureus	Staphylococcus aureus subsp. aureus strain ISU926
CP017115|1280_12910	5	CP017115	1280_12910	Staphylococcus	Staphylococcus aureus	Staphylococcus aureus strain FORC_045
CP017684|1280_14686	5	CP017684	1280_14686	Staphylococcus	Staphylococcus aureus	Staphylococcus aureus strain CFSAN007847
CP018629|1280_15862	2	CP018629	1280_15862	Staphylococcus	Staphylococcus aureus	Staphylococcus aureus strain MRSA107
CP018635.1|149539_883	0	CP018635.1	149539_883	Salmonella	Salmonella enterica	Salmonella enterica subsp. enterica serovar Enteritidis strain 56-3991
CP018637.1|149539_894	0	CP018637.1	149539_894	Salmonella	Salmonella enterica	Salmonella enterica subsp. enterica serovar Enteritidis strain 69-3861
CP018642.1|149539_885	0	CP018642.1	149539_885	Salmonella	Salmonella enterica	Salmonella enterica subsp. enterica serovar Enteritidis strain 74-1357
CP018644|149539_886	0	CP018644	149539_886	Salmonella	Salmonella enterica	Salmonella enterica subsp. enterica serovar Enteritidis strain 77-2980
CP018645.1|149539_887	0	CP018645.1	149539_887	Salmonella	Salmonella enterica	Salmonella enterica subsp. enterica serovar Enteritidis strain 79-2359
CP018648.1|149539_895	0	CP018648.1	149539_895	Salmonella	Salmonella enterica	Salmonella enterica subsp. enterica serovar Enteritidis strain 81-1607
CP018651.1|149539_896	0	CP018651.1	149539_896	Salmonella	Salmonella enterica	Salmonella enterica subsp. enterica serovar Enteritidis strain 81-1705
CP018655.1|149539_889	0	CP018655.1	149539_889	Salmonella	Salmonella enterica	Salmonella enterica subsp. enterica serovar Enteritidis strain 81-1706
CP018661.1|149539_892	0	CP018661.1	149539_892	Salmonella	Salmonella enterica	Salmonella enterica subsp. enterica serovar Enteritidis strain 95-0621
CP018838|1313_15386	4	CP018838	1313_15386	Streptococcus	Streptococcus pneumoniae	Streptococcus pneumoniae strain 11A
CP019299|1313_16305	4	CP019299	1313_16305	Streptococcus	Streptococcus pneumoniae	Streptococcus pneumoniae strain HKU1-14
CP019590|1280_12239	5	CP019590	1280_12239	Staphylococcus	Staphylococcus aureus	Staphylococcus aureus strain C2406
CP019592|1280_12241	5	CP019592	1280_12241	Staphylococcus	Staphylococcus aureus	Staphylococcus aureus strain GD5
CP019595|1280_12243	5	CP019595	1280_12243	Staphylococcus	Staphylococcus aureus	Staphylococcus aureus strain GD1677
CP019610|1773_9608	6	CP019610	1773_9608	Mycobacterium	Mycobacterium tuberculosis	Mycobacterium tuberculosis strain H54
CP019611|1773_9609	3	CP019611	1773_9609	Mycobacterium	Mycobacterium tuberculosis	Mycobacterium tuberculosis strain H83
CP019612|1773_9610	3	CP019612	1773_9610	Mycobacterium	Mycobacterium tuberculosis	Mycobacterium tuberculosis strain H107
CP020048.1|562_16324	0	CP020048.1	562_16324	Escherichia	Escherichia coli	Escherichia coli strain AR_0118
CP020055.1|562_16326	0	CP020055.1	562_16326	Escherichia	Escherichia coli	Escherichia coli strain AR_0069
CP020058.1|562_16325	0	CP020058.1	562_16325	Escherichia	Escherichia coli	Escherichia coli strain AR_0061
CP020116.1|562_16327	0	CP020116.1	562_16327	Escherichia	Escherichia coli	Escherichia coli strain AR_0104
CP020467|1280_16430	5	CP020467	1280_16430	Staphylococcus	Staphylococcus aureus	Staphylococcus aureus strain CFSAN007896
CP020495.1|562_45845	0	CP020495.1	562_45845	Escherichia	Escherichia coli	Escherichia coli strain 103
CP020544|1280_16429	5	CP020544	1280_16429	Staphylococcus	Staphylococcus aureus	Staphylococcus aureus strain CR14-035
CP020553|1280_16434	5	CP020553	1280_16434	Staphylococcus	Staphylococcus aureus	Staphylococcus aureus strain SA112
CP020579|470_3356	1	CP020579	470_3356	Acinetobacter	Acinetobacter baumannii	Acinetobacter baumannii strain SAA14
CP020591|470_3352	1	CP020591	470_3352	Acinetobacter	Acinetobacter baumannii	Acinetobacter baumannii strain SSA6
CP020619|1280_12234	5	CP020619	1280_12234	Staphylococcus	Staphylococcus aureus	Staphylococcus aureus strain JE2
CP020741|1280_14573	5	CP020741	1280_14573	Staphylococcus	Staphylococcus aureus	Staphylococcus aureus strain HZW450
CP020956|1280_21046	5	CP020956	1280_21046	Staphylococcus	Staphylococcus aureus	Staphylococcus aureus strain C8879
CP020960|1280_21047	5	CP020960	1280_21047	Staphylococcus	Staphylococcus aureus	Staphylococcus aureus strain JK3137
CP021105|1280_16428	5	CP021105	1280_16428	Staphylococcus	Staphylococcus aureus	Staphylococcus aureus strain CC5
CP021171|1280_16565	5	CP021171	1280_16565	Staphylococcus	Staphylococcus aureus	Staphylococcus aureus strain CHU15-056
CP021175.1|562_16466	0	CP021175.1	562_16466	Escherichia	Escherichia coli	Escherichia coli strain 5CRE51
CP021178|523796_82	5	CP021178	523796_82	Staphylococcus	Staphylococcus aureus	Staphylococcus aureus subsp. aureus ST398 strain 2012-3
CP021179.1|562_17359	0	CP021179.1	562_17359	Escherichia	Escherichia coli	Escherichia coli strain 81009
CP021532.1|562_19821	0	CP021532.1	562_19821	Escherichia	Escherichia coli	Escherichia coli strain AR_0149
CP021683.1|562_22426	0	CP021683.1	562_22426	Escherichia	Escherichia coli	Escherichia coli strain AR_0162
CP021689.1|562_19632	0	CP021689.1	562_19632	Escherichia	Escherichia coli	Escherichia coli strain AR_0058
CP021691.1|562_19631	0	CP021691.1	562_19631	Escherichia	Escherichia coli	Escherichia coli strain AR_0151
CP021722.1|562_19823	0	CP021722.1	562_19823	Escherichia	Escherichia coli	Escherichia coli strain AR_0128
CP021736.1|562_17621	0	CP021736.1	562_17621	Escherichia	Escherichia coli	Escherichia coli strain AR_0150
CP021774|287_4050	6	CP021774	287_4050	Pseudomonas	Pseudomonas aeruginosa	Pseudomonas aeruginosa strain 124
CP021775|287_4051	6	CP021775	287_4051	Pseudomonas	Pseudomonas aeruginosa	Pseudomonas aeruginosa strain 58
CP021879.1|562_17721	0	CP021879.1	562_17721	Escherichia	Escherichia coli	Escherichia coli strain AR_0137
CP021935.1|562_17722	0	CP021935.1	562_17722	Escherichia	Escherichia coli	Escherichia coli strain AR_0055
CP022290|46170_461	5	CP022290	46170_461	Staphylococcus	Staphylococcus aureus	Staphylococcus aureus subsp. aureus strain EDCC5458
CP022291|46170_460	5	CP022291	46170_460	Staphylococcus	Staphylococcus aureus	Staphylococcus aureus subsp. aureus strain EDCC5464
CP022478|287_8037	6	CP022478	287_8037	Pseudomonas	Pseudomonas aeruginosa	Pseudomonas aeruginosa strain LW
CP022525|287_4461	6	CP022525	287_4461	Pseudomonas	Pseudomonas aeruginosa	Pseudomonas aeruginosa strain Ocean-1175
CP022526|287_4462	6	CP022526	287_4462	Pseudomonas	Pseudomonas aeruginosa	Pseudomonas aeruginosa strain Ocean-1155
CP022577|1773_9530	6	CP022577	1773_9530	Mycobacterium	Mycobacterium tuberculosis	Mycobacterium tuberculosis strain WC078
CP022578|1773_9529	6	CP022578	1773_9529	Mycobacterium	Mycobacterium tuberculosis	Mycobacterium tuberculosis strain WC059
CP022582|1280_17686	5	CP022582	1280_17686	Staphylococcus	Staphylococcus aureus	Staphylococcus aureus strain FORC_062
CP022704|1773_9517	3	CP022704	1773_9517	Mycobacterium	Mycobacterium tuberculosis	Mycobacterium tuberculosis strain Beijing2014PNGD
CP022717|1280_17695	5	CP022717	1280_17695	Staphylococcus	Staphylococcus aureus	Staphylococcus aureus strain 27
CP022893|1280_17703	2	CP022893	1280_17703	Staphylococcus	Staphylococcus aureus	Staphylococcus aureus strain 61
CP022894|1280_17706	2	CP022894	1280_17706	Staphylococcus	Staphylococcus aureus	Staphylococcus aureus strain 191
CP022895|1280_17707	5	CP022895	1280_17707	Staphylococcus	Staphylococcus aureus	Staphylococcus aureus strain 85
CP022896|1280_17702	5	CP022896	1280_17702	Staphylococcus	Staphylococcus aureus	Staphylococcus aureus strain 277
CP022899|1280_17704	5	CP022899	1280_17704	Staphylococcus	Staphylococcus aureus	Staphylococcus aureus strain 143
CP022900|1280_17699	5	CP022900	1280_17699	Staphylococcus	Staphylococcus aureus	Staphylococcus aureus strain 468
CP022901|1280_17705	5	CP022901	1280_17705	Staphylococcus	Staphylococcus aureus	Staphylococcus aureus strain 466
CP022902|1280_17701	5	CP022902	1280_17701	Staphylococcus	Staphylococcus aureus	Staphylococcus aureus strain 165
CP022903|1280_17696	2	CP022903	1280_17696	Staphylococcus	Staphylococcus aureus	Staphylococcus aureus strain 187
CP022904|1280_17697	2	CP022904	1280_17697	Staphylococcus	Staphylococcus aureus	Staphylococcus aureus strain 629
CP022905|1280_17715	2	CP022905	1280_17715	Staphylococcus	Staphylococcus aureus	Staphylococcus aureus strain 628
CP023140|470_5451	1	CP023140	470_5451	Acinetobacter	Acinetobacter baumannii	Acinetobacter baumannii strain XH906
CP023255|287_5956	6	CP023255	287_5956	Pseudomonas	Pseudomonas aeruginosa	Pseudomonas aeruginosa strain CCUG 70744
CP023258.1|562_30349	0	CP023258.1	562_30349	Escherichia	Escherichia coli	Escherichia coli strain CCUG
CP023390|426430_24	5	CP023390	426430_24	Staphylococcus	Staphylococcus aureus	Staphylococcus aureus subsp. aureus str. Newman
CP023560|1280_44378	5	CP023560	1280_44378	Staphylococcus	Staphylococcus aureus	Staphylococcus aureus strain NMR08
CP024124.1|470_4286	1	CP024124.1	470_4286	Acinetobacter	Acinetobacter baumannii	Acinetobacter baumannii strain AYP-A2
CP024477|287_4566	6	CP024477	287_4566	Pseudomonas	Pseudomonas aeruginosa	Pseudomonas aeruginosa strain 12939
CP024611|470_4287	1	CP024611	470_4287	Acinetobacter	Acinetobacter baumannii	Acinetobacter baumannii strain Ab4977
CP024613|470_4288	1	CP024613	470_4288	Acinetobacter	Acinetobacter baumannii	Acinetobacter baumannii strain Ab4568
CP025049|287_4621	6	CP025049	287_4621	Pseudomonas	Pseudomonas aeruginosa	Pseudomonas aeruginosa strain PB369
CP025055|287_4623	6	CP025055	287_4623	Pseudomonas	Pseudomonas aeruginosa	Pseudomonas aeruginosa strain PB350
CP025056|287_4624	6	CP025056	287_4624	Pseudomonas	Pseudomonas aeruginosa	Pseudomonas aeruginosa strain PB367
CP025593|1773_9499	3	CP025593	1773_9499	Mycobacterium	Mycobacterium tuberculosis	Mycobacterium tuberculosis strain GG-111-10
CP025594|1773_9500	3	CP025594	1773_9500	Mycobacterium	Mycobacterium tuberculosis	Mycobacterium tuberculosis strain GG-5-10
CP025595|1773_9501	3	CP025595	1773_9501	Mycobacterium	Mycobacterium tuberculosis	Mycobacterium tuberculosis strain GG-20-11
CP025596|1773_9510	3	CP025596	1773_9510	Mycobacterium	Mycobacterium tuberculosis	Mycobacterium tuberculosis strain GG-27-11
CP025597|1773_9511	3	CP025597	1773_9511	Mycobacterium	Mycobacterium tuberculosis	Mycobacterium tuberculosis strain GG-36-11
CP025598|1773_9507	3	CP025598	1773_9507	Mycobacterium	Mycobacterium tuberculosis	Mycobacterium tuberculosis strain GG-37-11
CP025599|1773_9512	3	CP025599	1773_9512	Mycobacterium	Mycobacterium tuberculosis	Mycobacterium tuberculosis strain GG-45-11
CP025600|1773_9502	3	CP025600	1773_9502	Mycobacterium	Mycobacterium tuberculosis	Mycobacterium tuberculosis strain 77-11
CP025601|1773_9503	3	CP025601	1773_9503	Mycobacterium	Mycobacterium tuberculosis	Mycobacterium tuberculosis strain GG-90-10
CP025602|1773_9513	3	CP025602	1773_9513	Mycobacterium	Mycobacterium tuberculosis	Mycobacterium tuberculosis strain GG-109-10
CP025603|1773_9508	3	CP025603	1773_9508	Mycobacterium	Mycobacterium tuberculosis	Mycobacterium tuberculosis strain GG-121-10
CP025604|1773_9504	3	CP025604	1773_9504	Mycobacterium	Mycobacterium tuberculosis	Mycobacterium tuberculosis strain GG-129-11
CP025605|1773_9505	3	CP025605	1773_9505	Mycobacterium	Mycobacterium tuberculosis	Mycobacterium tuberculosis strain GG-134-11
CP025606|1773_9514	3	CP025606	1773_9514	Mycobacterium	Mycobacterium tuberculosis	Mycobacterium tuberculosis strain GG-137-10
CP025608|1773_9506	3	CP025608	1773_9506	Mycobacterium	Mycobacterium tuberculosis	Mycobacterium tuberculosis strain GG-229-10
CP026646|1280_21041	5	CP026646	1280_21041	Staphylococcus	Staphylococcus aureus	Staphylococcus aureus strain 2288
CP026670|1313_15789	4	CP026670	1313_15789	Streptococcus	Streptococcus pneumoniae	Streptococcus pneumoniae strain 335
CP026680|287_5681	6	CP026680	287_5681	Pseudomonas	Pseudomonas aeruginosa	Pseudomonas aeruginosa strain F5677
CP026711.1|470_4702	1	CP026711.1	470_4702	Acinetobacter	Acinetobacter baumannii	Acinetobacter baumannii strain AR_0063
CP026742|1773_9528	3	CP026742	1773_9528	Mycobacterium	Mycobacterium tuberculosis	Mycobacterium tuberculosis strain LJ319
CP026761|470_4704	1	CP026761	470_4704	Acinetobacter	Acinetobacter baumannii	Acinetobacter baumannii strain AR_0078
CP027123.1|470_4881	1	CP027123.1	470_4881	Acinetobacter	Acinetobacter baumannii	Acinetobacter baumannii strain AR_0056
CP027126.1|562_28563	0	CP027126.1	562_28563	Escherichia	Escherichia coli	Escherichia coli strain AR_0374
CP027134.1|562_28434	0	CP027134.1	562_28434	Escherichia	Escherichia coli	Escherichia coli strain AR_0372
CP027140.1|562_28435	0	CP027140.1	562_28435	Escherichia	Escherichia coli	Escherichia coli strain AR_0369
CP027165|287_5685	3	CP027165	287_5685	Pseudomonas	Pseudomonas aeruginosa	Pseudomonas aeruginosa strain AR_0360
CP027166|287_5690	6	CP027166	287_5690	Pseudomonas	Pseudomonas aeruginosa	Pseudomonas aeruginosa strain AR_0357
CP027169.1|287_5689	6	CP027169.1	287_5689	Pseudomonas	Pseudomonas paraeruginosa	Pseudomonas paraeruginosa strain AR_0356
CP027171.1|287_5686	6	CP027171.1	287_5686	Pseudomonas	Pseudomonas aeruginosa	Pseudomonas aeruginosa strain AR_0354
CP027172.1|287_5687	6	CP027172.1	287_5687	Pseudomonas	Pseudomonas aeruginosa	Pseudomonas aeruginosa strain AR_0353
CP027174.1|287_5688	6	CP027174.1	287_5688	Pseudomonas	Pseudomonas aeruginosa	Pseudomonas aeruginosa strain AR_0230
CP027183.1|470_5421	1	CP027183.1	470_5421	Acinetobacter	Acinetobacter baumannii	Acinetobacter baumannii strain AR_0052
CP027528.1|470_4901	1	CP027528.1	470_4901	Acinetobacter	Acinetobacter baumannii	Acinetobacter baumannii strain AR_0083
CP027530.1|470_4748	1	CP027530.1	470_4748	Acinetobacter	Acinetobacter baumannii	Acinetobacter baumannii strain AR_0088
CP027534.1|562_29139	0	CP027534.1	562_29139	Escherichia	Escherichia coli	Escherichia coli strain AR_0081
CP027538|287_5778	6	CP027538	287_5778	Pseudomonas	Pseudomonas aeruginosa	Pseudomonas aeruginosa strain AR_0095
CP027607.1|470_4785	1	CP027607.1	470_4785	Acinetobacter	Acinetobacter baumannii	Acinetobacter baumannii strain AR_0102
CP027611.1|470_4786	1	CP027611.1	470_4786	Acinetobacter	Acinetobacter baumannii	Acinetobacter baumannii strain AR_0101
CP027788|1280_16766	5	CP027788	1280_16766	Staphylococcus	Staphylococcus aureus	Staphylococcus aureus strain CMRSA-6
CP028162|287_5707	6	CP028162	287_5707	Pseudomonas	Pseudomonas aeruginosa	Pseudomonas aeruginosa strain MRSN12280
CP028436|1313_15800	4	CP028436	1313_15800	Streptococcus	Streptococcus pneumoniae	Streptococcus pneumoniae strain CP2215
CP028584|287_5776	6	CP028584	287_5776	Pseudomonas	Pseudomonas aeruginosa	Pseudomonas aeruginosa strain WCHPA075019
CP029030|46170_501	5	CP029030	46170_501	Staphylococcus	Staphylococcus aureus	Staphylococcus aureus subsp. aureus strain CAR
CP029031|46170_502	5	CP029031	46170_502	Staphylococcus	Staphylococcus aureus	Staphylococcus aureus subsp. aureus strain CIT
CP029032|46170_500	5	CP029032	46170_500	Staphylococcus	Staphylococcus aureus	Staphylococcus aureus subsp. aureus strain OXLIM
CP029080.1|1280_16061	5	CP029080.1	1280_16061	Staphylococcus	Staphylococcus aureus	Staphylococcus aureus strain AR466
CP029082.1|1280_16387	2	CP029082.1	1280_16387	Staphylococcus	Staphylococcus aureus	Staphylococcus aureus strain AR465
CP029084.1|1280_16385	5	CP029084.1	1280_16385	Staphylococcus	Staphylococcus aureus	Staphylococcus aureus strain AR464
CP029086.1|1280_16384	5	CP029086.1	1280_16384	Staphylococcus	Staphylococcus aureus	Staphylococcus aureus strain AR462
CP029087|1280_16386	5	CP029087	1280_16386	Staphylococcus	Staphylococcus aureus	Staphylococcus aureus strain AR461
CP029088|287_5750	6	CP029088	287_5750	Pseudomonas	Pseudomonas aeruginosa	Pseudomonas aeruginosa strain AR445
CP029089.1|287_5752	6	CP029089.1	287_5752	Pseudomonas	Pseudomonas aeruginosa	Pseudomonas aeruginosa strain AR444
CP029090|287_5749	6	CP029090	287_5749	Pseudomonas	Pseudomonas aeruginosa	Pseudomonas aeruginosa strain AR442
CP029093.1|287_5751	6	CP029093.1	287_5751	Pseudomonas	Pseudomonas paraeruginosa	Pseudomonas paraeruginosa strain AR441
CP029097.1|287_5748	6	CP029097.1	287_5748	Pseudomonas	Pseudomonas aeruginosa	Pseudomonas aeruginosa strain AR439
CP029108.1|562_29008	0	CP029108.1	562_29008	Escherichia	Escherichia coli	Escherichia coli strain AR437
CP029111.1|562_29006	0	CP029111.1	562_29006	Escherichia	Escherichia coli	Escherichia coli strain AR436
CP029115.1|562_29007	0	CP029115.1	562_29007	Escherichia	Escherichia coli	Escherichia coli strain AR435
CP029122.1|562_28805	0	CP029122.1	562_28805	Escherichia	Escherichia coli	Escherichia coli strain AR434
CP029147|287_5746	6	CP029147	287_5746	Pseudomonas	Pseudomonas aeruginosa	Pseudomonas aeruginosa strain AR_0443
CP029148.1|287_5747	6	CP029148.1	287_5747	Pseudomonas	Pseudomonas aeruginosa	Pseudomonas aeruginosa strain AR_0440
CP029326|1773_9536	3	CP029326	1773_9536	Mycobacterium	Mycobacterium tuberculosis	Mycobacterium tuberculosis strain LJ338
CP029629|1280_16546	2	CP029629	1280_16546	Staphylococcus	Staphylococcus aureus	Staphylococcus aureus strain MOK063
CP029649.1|1280_16548	2	CP029649.1	1280_16548	Staphylococcus	Staphylococcus aureus	Staphylococcus aureus strain AR_0472
CP029652.1|1280_16553	2	CP029652.1	1280_16553	Staphylococcus	Staphylococcus aureus	Staphylococcus aureus strain AR_0471
CP029653|1280_16552	5	CP029653	1280_16552	Staphylococcus	Staphylococcus aureus	Staphylococcus aureus strain AR_0470
CP029655.1|1280_16557	2	CP029655.1	1280_16557	Staphylococcus	Staphylococcus aureus	Staphylococcus aureus strain AR_0469
CP029657.1|1280_16567	5	CP029657.1	1280_16567	Staphylococcus	Staphylococcus aureus	Staphylococcus aureus strain AR_0468
CP029658.1|1280_16555	2	CP029658.1	1280_16555	Staphylococcus	Staphylococcus aureus	Staphylococcus aureus strain AR_0467
CP029660|287_5955	6	CP029660	287_5955	Pseudomonas	Pseudomonas aeruginosa	Pseudomonas aeruginosa strain AR_0446
CP029663.1|1280_16568	2	CP029663.1	1280_16568	Staphylococcus	Staphylococcus aureus	Staphylococcus aureus strain AR_0228
CP029664.1|1280_16566	2	CP029664.1	1280_16566	Staphylococcus	Staphylococcus aureus	Staphylococcus aureus strain AR_0226
CP029667.1|1280_16556	2	CP029667.1	1280_16556	Staphylococcus	Staphylococcus aureus	Staphylococcus aureus strain AR_0225
CP029669.1|1280_16549	2	CP029669.1	1280_16549	Staphylococcus	Staphylococcus aureus	Staphylococcus aureus strain AR_0223
CP029671.1|1280_16569	2	CP029671.1	1280_16569	Staphylococcus	Staphylococcus aureus	Staphylococcus aureus strain AR_0222
CP029678.1|1280_16551	5	CP029678.1	1280_16551	Staphylococcus	Staphylococcus aureus	Staphylococcus aureus strain AR_0216
CP029681|1280_16554	2	CP029681	1280_16554	Staphylococcus	Staphylococcus aureus	Staphylococcus aureus strain AR_0473
CP029685|1280_16765	5	CP029685	1280_16765	Staphylococcus	Staphylococcus aureus	Staphylococcus aureus strain CMRSA-3
CP029741.1|562_30362	0	CP029741.1	562_30362	Escherichia	Escherichia coli	Escherichia coli strain AR_0085
CP029745|287_5959	6	CP029745	287_5959	Pseudomonas	Pseudomonas aeruginosa	Pseudomonas aeruginosa strain AR_0110
CP029852|90370_2533	0	CP029852	90370_2533	Salmonella	Salmonella enterica	Salmonella enterica subsp. enterica serovar Typhi strain 343078_201101
CP029855|90370_2534	0	CP029855	90370_2534	Salmonella	Salmonella enterica	Salmonella enterica subsp. enterica serovar Typhi strain 343077_292148
CP029862|90370_2496	0	CP029862	90370_2496	Salmonella	Salmonella enterica	Salmonella enterica subsp. enterica serovar Typhi strain 343077_214162
CP029863|90370_2538	0	CP029863	90370_2538	Salmonella	Salmonella enterica	Salmonella enterica subsp. enterica serovar Typhi strain 343077_278127
CP029870|90370_2498	0	CP029870	90370_2498	Salmonella	Salmonella enterica	Salmonella enterica subsp. enterica serovar Typhi strain 343077_212159
CP029881|90370_2503	0	CP029881	90370_2503	Salmonella	Salmonella enterica	Salmonella enterica subsp. enterica serovar Typhi strain 343076_269157
CP029885|90370_2519	0	CP029885	90370_2519	Salmonella	Salmonella enterica	Salmonella enterica subsp. enterica serovar Typhi strain 311189_255186
CP029894|90370_2514	0	CP029894	90370_2514	Salmonella	Salmonella enterica	Salmonella enterica subsp. enterica serovar Typhi strain 311189_291186
CP029907|90370_2493	0	CP029907	90370_2493	Salmonella	Salmonella enterica	Salmonella enterica subsp. enterica serovar Typhi strain 343077_255118
CP029909|90370_2524	0	CP029909	90370_2524	Salmonella	Salmonella enterica	Salmonella enterica subsp. enterica serovar Typhi strain 311189_222186
CP029917|90370_2518	0	CP029917	90370_2518	Salmonella	Salmonella enterica	Salmonella enterica subsp. enterica serovar Typhi strain 311189_256186
CP029919|90370_2500	0	CP029919	90370_2500	Salmonella	Salmonella enterica	Salmonella enterica subsp. enterica serovar Typhi strain 343077_212138
CP029932|90370_2485	0	CP029932	90370_2485	Salmonella	Salmonella enterica	Salmonella enterica subsp. enterica serovar Typhi strain 311189_208103
CP029945|90370_2482	0	CP029945	90370_2482	Salmonella	Salmonella enterica	Salmonella enterica subsp. enterica serovar Typhi strain 311189_211186
CP029952|90370_2544	0	CP029952	90370_2544	Salmonella	Salmonella enterica	Salmonella enterica subsp. enterica serovar Typhi strain 311189_209186
CP029959|90370_2527	0	CP029959	90370_2527	Salmonella	Salmonella enterica	Salmonella enterica subsp. enterica serovar Typhi strain 343078_256191
CP030093|1773_9607	3	CP030093	1773_9607	Mycobacterium	Mycobacterium tuberculosis	Mycobacterium tuberculosis strain RUS_B0
CP030136|1280_20982	2	CP030136	1280_20982	Staphylococcus	Staphylococcus aureus	Staphylococcus aureus strain S57
CP030137|1280_20980	2	CP030137	1280_20980	Staphylococcus	Staphylococcus aureus	Staphylococcus aureus strain M51
CP030138|1280_20981	5	CP030138	1280_20981	Staphylococcus	Staphylococcus aureus	Staphylococcus aureus strain M48
CP030246.1|1282_2719	4	CP030246.1	1282_2719	Staphylococcus	Staphylococcus epidermidis	Staphylococcus epidermidis strain CSF41498
CP030323.1|1280_16768	2	CP030323.1	1280_16768	Staphylococcus	Staphylococcus aureus	Staphylococcus aureus strain AR_475
CP030326.1|1280_17671	5	CP030326.1	1280_17671	Staphylococcus	Staphylococcus aureus	Staphylococcus aureus strain AR_474
CP030327|287_5973	6	CP030327	287_5973	Pseudomonas	Pseudomonas aeruginosa	Pseudomonas aeruginosa strain AR_458
CP030328|287_5972	6	CP030328	287_5972	Pseudomonas	Pseudomonas aeruginosa	Pseudomonas aeruginosa strain AR_455
CP030331.1|562_30434	0	CP030331.1	562_30434	Escherichia	Escherichia coli	Escherichia coli strain AR_452
CP030337.1|562_30435	0	CP030337.1	562_30435	Escherichia	Escherichia coli	Escherichia coli strain AR_451
CP030351|287_5971	6	CP030351	287_5971	Pseudomonas	Pseudomonas aeruginosa	Pseudomonas aeruginosa strain AR_460
CP030911|287_6376	6	CP030911	287_6376	Pseudomonas	Pseudomonas aeruginosa	Pseudomonas aeruginosa strain Y71
CP031130|1280_17680	5	CP031130	1280_17680	Staphylococcus	Staphylococcus aureus	Staphylococcus aureus strain F17SA003
CP031131|1280_17679	5	CP031131	1280_17679	Staphylococcus	Staphylococcus aureus	Staphylococcus aureus strain E16SA093
CP031247|1313_15996	4	CP031247	1313_15996	Streptococcus	Streptococcus pneumoniae	Streptococcus pneumoniae strain M23734
CP031248|1313_15998	4	CP031248	1313_15998	Streptococcus	Streptococcus pneumoniae	Streptococcus pneumoniae strain M26365
CP031265|1280_21671	5	CP031265	1280_21671	Staphylococcus	Staphylococcus aureus	Staphylococcus aureus strain 13
CP031537|1280_17721	5	CP031537	1280_17721	Staphylococcus	Staphylococcus aureus	Staphylococcus aureus strain WCH-SK2
CP031673|1280_17967	2	CP031673	1280_17967	Staphylococcus	Staphylococcus aureus	Staphylococcus aureus strain MOZ66
CP031779|1280_17973	5	CP031779	1280_17973	Staphylococcus	Staphylococcus aureus	Staphylococcus aureus strain CFBR-105
CP031838|1280_17975	2	CP031838	1280_17975	Staphylococcus	Staphylococcus aureus	Staphylococcus aureus strain QD-CD9
CP031876|287_6485	6	CP031876	287_6485	Pseudomonas	Pseudomonas aeruginosa	Pseudomonas aeruginosa strain WPB101
CP032160|46170_1192	2	CP032160	46170_1192	Staphylococcus	Staphylococcus aureus	Staphylococcus aureus subsp. aureus strain SA G5
CP032161|46170_1187	5	CP032161	46170_1187	Staphylococcus	Staphylococcus aureus	Staphylococcus aureus subsp. aureus strain SA H27
CP032194.1|28150_63	0	CP032194.1	28150_63	Salmonella	Salmonella enterica	Salmonella enterica subsp. enterica serovar Senftenberg strain AR_0127
CP032201.1|562_34085	0	CP032201.1	562_34085	Escherichia	Escherichia coli	Escherichia coli strain AR_0086
CP032204.1|562_34086	0	CP032204.1	562_34086	Escherichia	Escherichia coli	Escherichia coli strain AR_0013
CP032257.1|287_6492	6	CP032257.1	287_6492	Pseudomonas	Pseudomonas aeruginosa	Pseudomonas aeruginosa strain AR_0111
CP032261.1|562_34088	0	CP032261.1	562_34088	Escherichia	Escherichia coli	Escherichia coli strain AR_0067
CP032265.1|562_34089	0	CP032265.1	562_34089	Escherichia	Escherichia coli	Escherichia coli strain AR_0089
CP032384.1|98360_273	0	CP032384.1	98360_273	Salmonella	Salmonella enterica	Salmonella enterica subsp. enterica serovar Dublin strain CVM N53043
CP033085|1280_24256	2	CP033085	1280_24256	Staphylococcus	Staphylococcus aureus	Staphylococcus aureus strain WH3018
CP033086|1280_24257	2	CP033086	1280_24257	Staphylococcus	Staphylococcus aureus	Staphylococcus aureus strain WH9628
CP033310|33892_41	3	CP033310	33892_41	Mycobacterium	Mycobacterium tuberculosis	Mycobacterium tuberculosis variant bovis BCG strain BCG-S48
CP033432|287_7086	6	CP033432	287_7086	Pseudomonas	Pseudomonas aeruginosa	Pseudomonas aeruginosa strain BA15561
CP033439|287_7087	6	CP033439	287_7087	Pseudomonas	Pseudomonas aeruginosa	Pseudomonas aeruginosa strain SP4528
CP033505|1280_19052	5	CP033505	1280_19052	Staphylococcus	Staphylococcus aureus	Staphylococcus aureus strain ATCC BAA-39
CP033832|287_7098	6	CP033832	287_7098	Pseudomonas	Pseudomonas aeruginosa	Pseudomonas aeruginosa strain FDAARGOS_505
CP033833|287_7096	6	CP033833	287_7096	Pseudomonas	Pseudomonas aeruginosa	Pseudomonas aeruginosa strain FDAARGOS_571
CP033843|287_7097	6	CP033843	287_7097	Pseudomonas	Pseudomonas aeruginosa	Pseudomonas aeruginosa strain FDAARGOS_501
CP033865|1280_19050	5	CP033865	1280_19050	Staphylococcus	Staphylococcus aureus	Staphylococcus aureus strain FDAARGOS_504
CP033876|470_19696	1	CP033876	470_19696	Acinetobacter	Acinetobacter baumannii	Acinetobacter baumannii strain WU_164
CP034102|1280_19085	5	CP034102	1280_19085	Staphylococcus	Staphylococcus aureus	Staphylococcus aureus strain O267
CP034368|287_7736	6	CP034368	287_7736	Pseudomonas	Pseudomonas aeruginosa	Pseudomonas aeruginosa strain B41226
CP034369|287_7737	6	CP034369	287_7737	Pseudomonas	Pseudomonas aeruginosa	Pseudomonas aeruginosa strain SP4371
CP034409|287_8035	6	CP034409	287_8035	Pseudomonas	Pseudomonas aeruginosa	Pseudomonas aeruginosa strain SP4527
CP034434|287_7738	6	CP034434	287_7738	Pseudomonas	Pseudomonas aeruginosa	Pseudomonas aeruginosa strain SP2230
CP034435|287_7739	6	CP034435	287_7739	Pseudomonas	Pseudomonas aeruginosa	Pseudomonas aeruginosa strain B14130
CP034436|287_7740	6	CP034436	287_7740	Pseudomonas	Pseudomonas aeruginosa	Pseudomonas aeruginosa strain B17932
CP034441|1280_19084	2	CP034441	1280_19084	Staphylococcus	Staphylococcus aureus	Staphylococcus aureus strain PMB 81-4
CP035321.1|562_45394	0	CP035321.1	562_45394	Escherichia	Escherichia coli	Escherichia coli strain BR03-DEC
CP035322.1|562_45395	0	CP035322.1	562_45395	Escherichia	Escherichia coli	Escherichia coli strain BR07-DEC
CP035325.1|562_45397	0	CP035325.1	562_45397	Escherichia	Escherichia coli	Escherichia coli strain BR12-DEC
CP035330.1|562_45398	0	CP035330.1	562_45398	Escherichia	Escherichia coli	Escherichia coli strain BR14-DEC
CP035331.1|562_45399	0	CP035331.1	562_45399	Escherichia	Escherichia coli	Escherichia coli strain BR25-DEC
CP035350.1|562_45401	0	CP035350.1	562_45401	Escherichia	Escherichia coli	Escherichia coli strain BR32-DEC
CP035354.1|562_45403	0	CP035354.1	562_45403	Escherichia	Escherichia coli	Escherichia coli strain BR64-DEC
CP035360.1|562_45396	0	CP035360.1	562_45396	Escherichia	Escherichia coli	Escherichia coli strain BR10-DEC
CP035377.1|562_45404	0	CP035377.1	562_45404	Escherichia	Escherichia coli	Escherichia coli strain BR43-DEC
CP035670|46170_805	5	CP035670	46170_805	Staphylococcus	Staphylococcus aureus	Staphylococcus aureus subsp. aureus strain VB9352
CP035671|46170_806	2	CP035671	46170_806	Staphylococcus	Staphylococcus aureus	Staphylococcus aureus subsp. aureus strain VB31683
CP035739|287_8919	6	CP035739	287_8919	Pseudomonas	Pseudomonas aeruginosa	Pseudomonas aeruginosa strain 1334/14
CP037925|287_9073	6	CP037925	287_9073	Pseudomonas	Pseudomonas aeruginosa	Pseudomonas aeruginosa strain AES1M
CP037926|287_9074	3	CP037926	287_9074	Pseudomonas	Pseudomonas aeruginosa	Pseudomonas aeruginosa strain AES1R
CP038021|1280_21044	5	CP038021	1280_21044	Staphylococcus	Staphylococcus aureus	Staphylococcus aureus strain 04-002
CP038268|1280_21053	5	CP038268	1280_21053	Staphylococcus	Staphylococcus aureus	Staphylococcus aureus strain O55 isolate B118
CP038461|1280_21049	5	CP038461	1280_21049	Staphylococcus	Staphylococcus aureus	Staphylococcus aureus strain O217
CP038612|1280_21054	5	CP038612	1280_21054	Staphylococcus	Staphylococcus aureus	Staphylococcus aureus strain O268
CP039156|46170_807	5	CP039156	46170_807	Staphylococcus	Staphylococcus aureus	Staphylococcus aureus subsp. aureus strain WCUH29
CP039992|1280_21071	5	CP039992	1280_21071	Staphylococcus	Staphylococcus aureus	Staphylococcus aureus strain Lr3
CP040230|1280_21141	5	CP040230	1280_21141	Staphylococcus	Staphylococcus aureus	Staphylococcus aureus strain GD1108
CP040232|1280_21811	5	CP040232	1280_21811	Staphylococcus	Staphylococcus aureus	Staphylococcus aureus strain GD1706
CP040233|1280_21142	5	CP040233	1280_21142	Staphylococcus	Staphylococcus aureus	Staphylococcus aureus strain GD1696
CP040622|1280_21138	5	CP040622	1280_21138	Staphylococcus	Staphylococcus aureus	Staphylococcus aureus strain JKD6004
CP040625|1280_21657	5	CP040625	1280_21657	Staphylococcus	Staphylococcus aureus	Staphylococcus aureus strain JKD6004-DR
CP041037|1280_21672	2	CP041037	1280_21672	Staphylococcus	Staphylococcus aureus	Staphylococcus aureus strain NP66
CP041207|1773_17855	3	CP041207	1773_17855	Mycobacterium	Mycobacterium tuberculosis	Mycobacterium tuberculosis strain MT-0080
CP041633|1280_30880	2	CP041633	1280_30880	Staphylococcus	Staphylococcus aureus	Staphylococcus aureus strain 18082
CP041634|1280_43037	2	CP041634	1280_43037	Staphylococcus	Staphylococcus aureus	Staphylococcus aureus strain SA1807
CP041788|1773_23596	3	CP041788	1773_23596	Mycobacterium	Mycobacterium tuberculosis	Mycobacterium tuberculosis strain SEA17020030P6C4
CP041789|1773_23593	3	CP041789	1773_23593	Mycobacterium	Mycobacterium tuberculosis	Mycobacterium tuberculosis strain SEA17020028P6C4
CP041797|1773_23602	3	CP041797	1773_23602	Mycobacterium	Mycobacterium tuberculosis	Mycobacterium tuberculosis strain SEA14117P6C4
CP041799|1773_23604	3	CP041799	1773_23604	Mycobacterium	Mycobacterium tuberculosis	Mycobacterium tuberculosis strain SEA13020298P6C4
CP041804|1773_23612	3	CP041804	1773_23612	Mycobacterium	Mycobacterium tuberculosis	Mycobacterium tuberculosis strain SEA11020092P6C4
CP041805|1773_23610	3	CP041805	1773_23610	Mycobacterium	Mycobacterium tuberculosis	Mycobacterium tuberculosis strain SEA11020068P6C4
CP041808|1773_23615	3	CP041808	1773_23615	Mycobacterium	Mycobacterium tuberculosis	Mycobacterium tuberculosis strain SEA09167P6C4
CP041810|1773_23613	3	CP041810	1773_23613	Mycobacterium	Mycobacterium tuberculosis	Mycobacterium tuberculosis strain SEA08162P6C4
CP041812|1773_23617	3	CP041812	1773_23617	Mycobacterium	Mycobacterium tuberculosis	Mycobacterium tuberculosis strain SEA07020250P6C4
CP041813|1773_23618	3	CP041813	1773_23618	Mycobacterium	Mycobacterium tuberculosis	Mycobacterium tuberculosis strain SEA07010354P6C4
CP041814|1773_23619	3	CP041814	1773_23619	Mycobacterium	Mycobacterium tuberculosis	Mycobacterium tuberculosis strain SEA06535P6C4
CP041815|1773_23627	3	CP041815	1773_23627	Mycobacterium	Mycobacterium tuberculosis	Mycobacterium tuberculosis strain SEA02010036P6C4
CP041816|1773_23628	3	CP041816	1773_23628	Mycobacterium	Mycobacterium tuberculosis	Mycobacterium tuberculosis strain SEA00042P6C4
CP041817|1773_23629	3	CP041817	1773_23629	Mycobacterium	Mycobacterium tuberculosis	Mycobacterium tuberculosis strain 4-0096P6C4
CP041818|1773_23621	3	CP041818	1773_23621	Mycobacterium	Mycobacterium tuberculosis	Mycobacterium tuberculosis strain 4-0087P6C4
CP041819|1773_23620	3	CP041819	1773_23620	Mycobacterium	Mycobacterium tuberculosis	Mycobacterium tuberculosis strain 4-0077P6C4
CP041820|1773_23622	3	CP041820	1773_23622	Mycobacterium	Mycobacterium tuberculosis	Mycobacterium tuberculosis strain 4-0073P6C4
CP041821|1773_23623	3	CP041821	1773_23623	Mycobacterium	Mycobacterium tuberculosis	Mycobacterium tuberculosis strain 4-0062P6C4
CP041823|1773_23625	6	CP041823	1773_23625	Mycobacterium	Mycobacterium tuberculosis	Mycobacterium tuberculosis strain 4-0019P6C4
CP041824|1773_23626	3	CP041824	1773_23626	Mycobacterium	Mycobacterium tuberculosis	Mycobacterium tuberculosis strain 4-0012P6C4
CP041825|1773_23630	6	CP041825	1773_23630	Mycobacterium	Mycobacterium tuberculosis	Mycobacterium tuberculosis strain 4-0010P6C4
CP041826|1773_23631	3	CP041826	1773_23631	Mycobacterium	Mycobacterium tuberculosis	Mycobacterium tuberculosis strain 3-0124P6C4
CP041827|1773_23634	3	CP041827	1773_23634	Mycobacterium	Mycobacterium tuberculosis	Mycobacterium tuberculosis strain 3-0096P6C4
CP041829|1773_23633	3	CP041829	1773_23633	Mycobacterium	Mycobacterium tuberculosis	Mycobacterium tuberculosis strain 3-0059P6C4
CP041831|1773_23636	3	CP041831	1773_23636	Mycobacterium	Mycobacterium tuberculosis	Mycobacterium tuberculosis strain 2-0059P6C4
CP041832|1773_23637	3	CP041832	1773_23637	Mycobacterium	Mycobacterium tuberculosis	Mycobacterium tuberculosis strain 2-0052P6C4
CP041834|1773_23639	3	CP041834	1773_23639	Mycobacterium	Mycobacterium tuberculosis	Mycobacterium tuberculosis strain 2-0043-unknownP6C4
CP041842|1773_23643	3	CP041842	1773_23643	Mycobacterium	Mycobacterium tuberculosis	Mycobacterium tuberculosis strain 2-0013P6C4
CP041843|1773_23642	3	CP041843	1773_23642	Mycobacterium	Mycobacterium tuberculosis	Mycobacterium tuberculosis strain 1-0168P6C4
CP041845|1773_23649	3	CP041845	1773_23649	Mycobacterium	Mycobacterium tuberculosis	Mycobacterium tuberculosis strain 1-0156P6C4
CP041848|1773_23656	3	CP041848	1773_23656	Mycobacterium	Mycobacterium tuberculosis	Mycobacterium tuberculosis strain 1-0137P6C4
CP041851|1773_23654	3	CP041851	1773_23654	Mycobacterium	Mycobacterium tuberculosis	Mycobacterium tuberculosis strain 1-0112P6C4
CP041852|1773_23652	3	CP041852	1773_23652	Mycobacterium	Mycobacterium tuberculosis	Mycobacterium tuberculosis strain 1-0110P6C4
CP041855|1773_23659	3	CP041855	1773_23659	Mycobacterium	Mycobacterium tuberculosis	Mycobacterium tuberculosis strain 1-0084P6C4
CP041856|1773_23661	3	CP041856	1773_23661	Mycobacterium	Mycobacterium tuberculosis	Mycobacterium tuberculosis strain 1-0071P6C4
CP041857|1773_23662	3	CP041857	1773_23662	Mycobacterium	Mycobacterium tuberculosis	Mycobacterium tuberculosis strain 1-0069P6C4
CP041858|1773_23668	3	CP041858	1773_23668	Mycobacterium	Mycobacterium tuberculosis	Mycobacterium tuberculosis strain 1-0064P6C4
CP041859|1773_23665	3	CP041859	1773_23665	Mycobacterium	Mycobacterium tuberculosis	Mycobacterium tuberculosis strain 1-0061P6C4
CP041860|1773_23663	3	CP041860	1773_23663	Mycobacterium	Mycobacterium tuberculosis	Mycobacterium tuberculosis strain 1-0056P6C4
CP041865|1773_23669	3	CP041865	1773_23669	Mycobacterium	Mycobacterium tuberculosis	Mycobacterium tuberculosis strain 1-0039P6C4
CP041866|1773_23671	3	CP041866	1773_23671	Mycobacterium	Mycobacterium tuberculosis	Mycobacterium tuberculosis strain 1-0036P6C4
CP041867|1773_23672	3	CP041867	1773_23672	Mycobacterium	Mycobacterium tuberculosis	Mycobacterium tuberculosis strain 1-0031P6C4
CP041870|1773_23675	3	CP041870	1773_23675	Mycobacterium	Mycobacterium tuberculosis	Mycobacterium tuberculosis strain 1-0023P6C4
CP041873|1773_23678	3	CP041873	1773_23678	Mycobacterium	Mycobacterium tuberculosis	Mycobacterium tuberculosis strain 1-0013P6C4
CP041875|1773_23680	3	CP041875	1773_23680	Mycobacterium	Mycobacterium tuberculosis	Mycobacterium tuberculosis strain 1-0007P6C4
CP041945|287_10162	6	CP041945	287_10162	Pseudomonas	Pseudomonas aeruginosa	Pseudomonas aeruginosa strain ST773
CP043911|1280_21827	5	CP043911	1280_21827	Staphylococcus	Staphylococcus aureus	Staphylococcus aureus strain GHA13
CP043912|1280_21826	5	CP043912	1280_21826	Staphylococcus	Staphylococcus aureus	Staphylococcus aureus strain GHA12
CP043914|1280_21839	5	CP043914	1280_21839	Staphylococcus	Staphylococcus aureus	Staphylococcus aureus strain GHA10
CP043915|1280_21829	5	CP043915	1280_21829	Staphylococcus	Staphylococcus aureus	Staphylococcus aureus strain GHA9
CP043916|1280_21838	5	CP043916	1280_21838	Staphylococcus	Staphylococcus aureus	Staphylococcus aureus strain GHA8
CP043917|1280_21833	5	CP043917	1280_21833	Staphylococcus	Staphylococcus aureus	Staphylococcus aureus strain GHA7
CP043918|1280_21830	5	CP043918	1280_21830	Staphylococcus	Staphylococcus aureus	Staphylococcus aureus strain GHA6
CP043921|1280_21834	5	CP043921	1280_21834	Staphylococcus	Staphylococcus aureus	Staphylococcus aureus strain GHA3
CP043922|1280_21835	2	CP043922	1280_21835	Staphylococcus	Staphylococcus aureus	Staphylococcus aureus strain GHA2
CP043995|1773_23590	6	CP043995	1773_23590	Mycobacterium	Mycobacterium tuberculosis	Mycobacterium tuberculosis strain 4-0041P6C4
CP043997|1773_23592	3	CP043997	1773_23592	Mycobacterium	Mycobacterium tuberculosis	Mycobacterium tuberculosis strain 1-0066P6C4
CP044345|1773_17915	3	CP044345	1773_17915	Mycobacterium	Mycobacterium tuberculosis	Mycobacterium tuberculosis strain L
CP045441|1280_28368	5	CP045441	1280_28368	Staphylococcus	Staphylococcus aureus	Staphylococcus aureus strain 950122
CP045528|470_9416	1	CP045528	470_9416	Acinetobacter	Acinetobacter baumannii	Acinetobacter baumannii strain 6507
CP045541|470_9411	1	CP045541	470_9411	Acinetobacter	Acinetobacter baumannii	Acinetobacter baumannii strain 5457
CP045552|287_11550	6	CP045552	287_11550	Pseudomonas	Pseudomonas aeruginosa	Pseudomonas aeruginosa strain YT12746
CP046309|1773_18096	3	CP046309	1773_18096	Mycobacterium	Mycobacterium tuberculosis	Mycobacterium tuberculosis strain FDAARGOS_750
CP046402|287_11740	6	CP046402	287_11740	Pseudomonas	Pseudomonas aeruginosa	Pseudomonas aeruginosa strain SE5331
CP046403|287_11741	6	CP046403	287_11741	Pseudomonas	Pseudomonas aeruginosa	Pseudomonas aeruginosa strain SE5369
CP046404|287_11742	6	CP046404	287_11742	Pseudomonas	Pseudomonas aeruginosa	Pseudomonas aeruginosa strain SE5416
CP046405|287_11743	3	CP046405	287_11743	Pseudomonas	Pseudomonas aeruginosa	Pseudomonas aeruginosa strain SE5443
CP046406|287_11744	6	CP046406	287_11744	Pseudomonas	Pseudomonas aeruginosa	Pseudomonas aeruginosa strain SE5458
CP046728|1773_18098	3	CP046728	1773_18098	Mycobacterium	Mycobacterium tuberculosis	Mycobacterium tuberculosis strain TCDC11
CP047163|1773_20674	3	CP047163	1773_20674	Mycobacterium	Mycobacterium tuberculosis	Mycobacterium tuberculosis strain TCDC7
CP047258|1773_20675	3	CP047258	1773_20675	Mycobacterium	Mycobacterium tuberculosis	Mycobacterium tuberculosis strain TCDC3
CP047592|287_10441	3	CP047592	287_10441	Pseudomonas	Pseudomonas aeruginosa	Pseudomonas aeruginosa strain INP-43
CP047643|1163396_5	6	CP047643	1163396_5	Pseudomonas	Pseudomonas aeruginosa	Pseudomonas aeruginosa CI27 chromosome
CP047646|1280_32989	2	CP047646	1280_32989	Staphylococcus	Staphylococcus aureus	Staphylococcus aureus strain 19/Msa0875
CP047778|1280_24283	2	CP047778	1280_24283	Staphylococcus	Staphylococcus aureus	Staphylococcus aureus strain UP_1572
CP047779|1280_24288	5	CP047779	1280_24288	Staphylococcus	Staphylococcus aureus	Staphylococcus aureus strain UP_1559
CP047780|1280_24292	2	CP047780	1280_24292	Staphylococcus	Staphylococcus aureus	Staphylococcus aureus strain UP_1539
CP047781|1280_24297	2	CP047781	1280_24297	Staphylococcus	Staphylococcus aureus	Staphylococcus aureus strain UP_1452
CP047782|1280_24298	5	CP047782	1280_24298	Staphylococcus	Staphylococcus aureus	Staphylococcus aureus strain UP_1352
CP047783|1280_24291	5	CP047783	1280_24291	Staphylococcus	Staphylococcus aureus	Staphylococcus aureus strain UP_1313
CP047785|1280_24299	2	CP047785	1280_24299	Staphylococcus	Staphylococcus aureus	Staphylococcus aureus strain UP_1186
CP047786|1280_24300	2	CP047786	1280_24300	Staphylococcus	Staphylococcus aureus	Staphylococcus aureus strain UP_1150
CP047788|1280_24303	2	CP047788	1280_24303	Staphylococcus	Staphylococcus aureus	Staphylococcus aureus strain UP_1033
CP047790|1280_24304	2	CP047790	1280_24304	Staphylococcus	Staphylococcus aureus	Staphylococcus aureus strain UP_830
CP047791|1280_24308	5	CP047791	1280_24308	Staphylococcus	Staphylococcus aureus	Staphylococcus aureus strain UP_818
CP047793|1280_24306	2	CP047793	1280_24306	Staphylococcus	Staphylococcus aureus	Staphylococcus aureus strain UP_764
CP047795|1280_24302	5	CP047795	1280_24302	Staphylococcus	Staphylococcus aureus	Staphylococcus aureus strain UP_490
CP047796|1280_24314	2	CP047796	1280_24314	Staphylococcus	Staphylococcus aureus	Staphylococcus aureus strain UP_462
CP047797|1280_24321	2	CP047797	1280_24321	Staphylococcus	Staphylococcus aureus	Staphylococcus aureus strain UP_426
CP047799|1280_24326	2	CP047799	1280_24326	Staphylococcus	Staphylococcus aureus	Staphylococcus aureus strain UP_322
CP047801|1280_24313	2	CP047801	1280_24313	Staphylococcus	Staphylococcus aureus	Staphylococcus aureus strain UP_248
CP047802|1280_24331	5	CP047802	1280_24331	Staphylococcus	Staphylococcus aureus	Staphylococcus aureus strain UP_1442
CP047803|1280_24328	2	CP047803	1280_24328	Staphylococcus	Staphylococcus aureus	Staphylococcus aureus strain UP_1097
CP047804|1280_24322	2	CP047804	1280_24322	Staphylococcus	Staphylococcus aureus	Staphylococcus aureus strain UP_774
CP047851|1280_24333	5	CP047851	1280_24333	Staphylococcus	Staphylococcus aureus	Staphylococcus aureus strain UP_338
CP050147|287_24742	6	CP050147	287_24742	Pseudomonas	Pseudomonas aeruginosa	Pseudomonas aeruginosa strain A5803
CP050175|1313_34732	4	CP050175	1313_34732	Streptococcus	Streptococcus pneumoniae	Streptococcus pneumoniae strain PZ900701590
CP050325|287_11580	6	CP050325	287_11580	Pseudomonas	Pseudomonas aeruginosa	Pseudomonas aeruginosa strain DVT425
CP050334|287_11589	3	CP050334	287_11589	Pseudomonas	Pseudomonas aeruginosa	Pseudomonas aeruginosa strain DVT410
CP051165|1280_30873	5	CP051165	1280_30873	Staphylococcus	Staphylococcus aureus	Staphylococcus aureus strain NGA84b
CP051191|1280_30872	5	CP051191	1280_30872	Staphylococcus	Staphylococcus aureus	Staphylococcus aureus strain NGA102
CP051479|1280_30874	5	CP051479	1280_30874	Staphylococcus	Staphylococcus aureus	Staphylococcus aureus strain NGA76
CP051482|1280_30875	5	CP051482	1280_30875	Staphylococcus	Staphylococcus aureus	Staphylococcus aureus strain NGA104a
CP051483|1280_30876	2	CP051483	1280_30876	Staphylococcus	Staphylococcus aureus	Staphylococcus aureus strain NGA66a
CP051484|1280_30877	5	CP051484	1280_30877	Staphylococcus	Staphylococcus aureus	Staphylococcus aureus strain NGA71
CP052057|562_60286	0	CP052057	562_60286	Escherichia	Escherichia coli	Escherichia coli strain SCAID URN1-2019
CP052060|1313_34903	4	CP052060	1313_34903	Streptococcus	Streptococcus pneumoniae	Streptococcus pneumoniae strain SCAID PHRX1-2019
CP053070|46170_1081	5	CP053070	46170_1081	Staphylococcus	Staphylococcus aureus	Staphylococcus aureus subsp. aureus strain HL20709
CP053092|1773_22795	3	CP053092	1773_22795	Mycobacterium	Mycobacterium tuberculosis	Mycobacterium tuberculosis strain 4860
CP053101|46170_1082	5	CP053101	46170_1082	Staphylococcus	Staphylococcus aureus	Staphylococcus aureus subsp. aureus strain EDCC5398
CP053210|1313_34904	4	CP053210	1313_34904	Streptococcus	Streptococcus pneumoniae	Streptococcus pneumoniae strain 6A-10
CP053390|287_15252	6	CP053390	287_15252	Pseudomonas	Pseudomonas aeruginosa	Pseudomonas aeruginosa strain TL1285
CP053747|287_18695	6	CP053747	287_18695	Pseudomonas	Pseudomonas aeruginosa	Pseudomonas aeruginosa strain Pae1255-NDM1
CP053902|1773_22912	3	CP053902	1773_22912	Mycobacterium	Mycobacterium tuberculosis	Mycobacterium tuberculosis strain H37Rv_IC2
CP053903|1773_22913	3	CP053903	1773_22913	Mycobacterium	Mycobacterium tuberculosis	Mycobacterium tuberculosis strain H37Rv_IC1
CP054014|1773_22838	6	CP054014	1773_22838	Mycobacterium	Mycobacterium tuberculosis	Mycobacterium tuberculosis strain FDAARGOS_756
CP054472|287_11576	3	CP054472	287_11576	Pseudomonas	Pseudomonas aeruginosa	Pseudomonas aeruginosa strain PAAK088
CP054473|287_11577	6	CP054473	287_11577	Pseudomonas	Pseudomonas aeruginosa	Pseudomonas aeruginosa strain PAAK095
CP054591|287_11592	6	CP054591	287_11592	Pseudomonas	Pseudomonas aeruginosa	Pseudomonas aeruginosa strain CDN118
CP054788|287_18275	6	CP054788	287_18275	Pseudomonas	Pseudomonas aeruginosa	Pseudomonas aeruginosa strain YTSY4
CP054790|287_18277	6	CP054790	287_18277	Pseudomonas	Pseudomonas aeruginosa	Pseudomonas aeruginosa strain SE5418
CP054791|287_18278	6	CP054791	287_18278	Pseudomonas	Pseudomonas aeruginosa	Pseudomonas aeruginosa strain SE5430
CP054843|287_13860	6	CP054843	287_13860	Pseudomonas	Pseudomonas aeruginosa	Pseudomonas aeruginosa strain SE5352
CP054844|287_13859	6	CP054844	287_13859	Pseudomonas	Pseudomonas aeruginosa	Pseudomonas aeruginosa strain SE5357
CP054845|287_13861	6	CP054845	287_13861	Pseudomonas	Pseudomonas aeruginosa	Pseudomonas aeruginosa strain SE5429
CP056774|287_11739	6	CP056774	287_11739	Pseudomonas	Pseudomonas aeruginosa	Pseudomonas aeruginosa strain CDN129
CP058257|287_13268	6	CP058257	287_13268	Pseudomonas	Pseudomonas aeruginosa	Pseudomonas aeruginosa strain PA179
CP059155|1280_28377	5	CP059155	1280_28377	Staphylococcus	Staphylococcus aureus	Staphylococcus aureus strain WKZ-2
CP059156|1280_28376	5	CP059156	1280_28376	Staphylococcus	Staphylococcus aureus	Staphylococcus aureus strain WKZ-1
CP059355|470_13026	1	CP059355	470_13026	Acinetobacter	Acinetobacter baumannii	Acinetobacter baumannii strain 2016BJAB1
CP059357|470_13029	1	CP059357	470_13029	Acinetobacter	Acinetobacter baumannii	Acinetobacter baumannii strain 2018HLJAB2
CP059358|470_13030	1	CP059358	470_13030	Acinetobacter	Acinetobacter baumannii	Acinetobacter baumannii strain 2018HLJAB1
CP060584|1280_30909	2	CP060584	1280_30909	Staphylococcus	Staphylococcus aureus	Staphylococcus aureus strain WH52
CP060605|1280_30713	5	CP060605	1280_30713	Staphylococcus	Staphylococcus aureus	Staphylococcus aureus strain K329
CP060606|1280_30714	5	CP060606	1280_30714	Staphylococcus	Staphylococcus aureus	Staphylococcus aureus strain K276
CP060607|1280_30715	5	CP060607	1280_30715	Staphylococcus	Staphylococcus aureus	Staphylococcus aureus strain K275
CP060608|1280_30716	5	CP060608	1280_30716	Staphylococcus	Staphylococcus aureus	Staphylococcus aureus strain K084
CP060609|1280_30717	5	CP060609	1280_30717	Staphylococcus	Staphylococcus aureus	Staphylococcus aureus strain K078
CP060610|1280_30718	5	CP060610	1280_30718	Staphylococcus	Staphylococcus aureus	Staphylococcus aureus strain K076
CP060611|1280_30719	5	CP060611	1280_30719	Staphylococcus	Staphylococcus aureus	Staphylococcus aureus strain K216
CP060614|1280_30721	2	CP060614	1280_30721	Staphylococcus	Staphylococcus aureus	Staphylococcus aureus strain S4
CP060615|1280_30723	5	CP060615	1280_30723	Staphylococcus	Staphylococcus aureus	Staphylococcus aureus strain S3
CP060621|1280_30729	5	CP060621	1280_30729	Staphylococcus	Staphylococcus aureus	Staphylococcus aureus strain R34
CP060622|1280_30730	5	CP060622	1280_30730	Staphylococcus	Staphylococcus aureus	Staphylococcus aureus strain R31
CP060623|1280_30731	2	CP060623	1280_30731	Staphylococcus	Staphylococcus aureus	Staphylococcus aureus strain R28
CP060624|1280_30732	5	CP060624	1280_30732	Staphylococcus	Staphylococcus aureus	Staphylococcus aureus strain R27
CP060625|1280_30733	2	CP060625	1280_30733	Staphylococcus	Staphylococcus aureus	Staphylococcus aureus strain R26
CP060626|1280_30734	2	CP060626	1280_30734	Staphylococcus	Staphylococcus aureus	Staphylococcus aureus strain R24
CP060627|1280_30735	5	CP060627	1280_30735	Staphylococcus	Staphylococcus aureus	Staphylococcus aureus strain R21
CP060628|1280_30736	2	CP060628	1280_30736	Staphylococcus	Staphylococcus aureus	Staphylococcus aureus strain R20
CP060629|1280_30737	2	CP060629	1280_30737	Staphylococcus	Staphylococcus aureus	Staphylococcus aureus strain R16
CP060630|1280_30738	5	CP060630	1280_30738	Staphylococcus	Staphylococcus aureus	Staphylococcus aureus strain R9
CP060631|1280_30739	2	CP060631	1280_30739	Staphylococcus	Staphylococcus aureus	Staphylococcus aureus strain R3
CP061349|1280_31203	5	CP061349	1280_31203	Staphylococcus	Staphylococcus aureus	Staphylococcus aureus strain MSSA01
CP061777|287_14742	6	CP061777	287_14742	Pseudomonas	Pseudomonas aeruginosa	Pseudomonas aeruginosa strain ZBX-P23
CP061778|287_14743	6	CP061778	287_14743	Pseudomonas	Pseudomonas aeruginosa	Pseudomonas aeruginosa strain ZBX-P13
CP061779|287_14744	6	CP061779	287_14744	Pseudomonas	Pseudomonas aeruginosa	Pseudomonas aeruginosa strain ZBX-P12
CP062219|287_13270	6	CP062219	287_13270	Pseudomonas	Pseudomonas aeruginosa	Pseudomonas aeruginosa strain JT86
CP062399|1280_39401	5	CP062399	1280_39401	Staphylococcus	Staphylococcus aureus	Staphylococcus aureus strain NAS_OP_143
CP062402|1280_39402	5	CP062402	1280_39402	Staphylococcus	Staphylococcus aureus	Staphylococcus aureus strain NAS_OP_056
CP062404|1280_39404	5	CP062404	1280_39404	Staphylococcus	Staphylococcus aureus	Staphylococcus aureus strain NAS_NP_229
CP062405|1280_39407	5	CP062405	1280_39407	Staphylococcus	Staphylococcus aureus	Staphylococcus aureus strain NAS_NP_209
CP062407|1280_39405	2	CP062407	1280_39405	Staphylococcus	Staphylococcus aureus	Staphylococcus aureus strain NAS_NP_181
CP062408|1280_39411	2	CP062408	1280_39411	Staphylococcus	Staphylococcus aureus	Staphylococcus aureus strain NAS_AN_247
CP062412|1280_39412	2	CP062412	1280_39412	Staphylococcus	Staphylococcus aureus	Staphylococcus aureus strain NAS_AN_181
CP062414|1280_39413	2	CP062414	1280_39413	Staphylococcus	Staphylococcus aureus	Staphylococcus aureus strain NAS_AN_175
CP062415|1280_39415	2	CP062415	1280_39415	Staphylococcus	Staphylococcus aureus	Staphylococcus aureus strain NAS_AN_150
CP062416|1280_39417	2	CP062416	1280_39417	Staphylococcus	Staphylococcus aureus	Staphylococcus aureus strain NAS_AN_149
CP062419|1280_39419	2	CP062419	1280_39419	Staphylococcus	Staphylococcus aureus	Staphylococcus aureus strain NAS_AN_023
CP063385|287_24728	6	CP063385	287_24728	Pseudomonas	Pseudomonas aeruginosa	Pseudomonas aeruginosa strain St1076_d123blood
CP063390|287_24732	6	CP063390	287_24732	Pseudomonas	Pseudomonas aeruginosa	Pseudomonas aeruginosa strain ST1076_d97burn1
CP063391|287_24731	6	CP063391	287_24731	Pseudomonas	Pseudomonas aeruginosa	Pseudomonas aeruginosa strain ST167_d68blood2
CP063392|287_24734	6	CP063392	287_24734	Pseudomonas	Pseudomonas aeruginosa	Pseudomonas aeruginosa strain ST167_d68blood1
CP063393|287_24735	6	CP063393	287_24735	Pseudomonas	Pseudomonas aeruginosa	Pseudomonas aeruginosa strain ST167_d67burn2
CP063394|287_24733	6	CP063394	287_24733	Pseudomonas	Pseudomonas aeruginosa	Pseudomonas aeruginosa strain ST167_d67burn1
CP063395|287_24737	6	CP063395	287_24737	Pseudomonas	Pseudomonas aeruginosa	Pseudomonas aeruginosa strain ST167_d57blood
CP063745|1280_39422	2	CP063745	1280_39422	Staphylococcus	Staphylococcus aureus	Staphylococcus aureus strain NAS_AN_212
CP064392|287_16531	6	CP064392	287_16531	Pseudomonas	Pseudomonas aeruginosa	Pseudomonas aeruginosa strain SRRSH15
CP065374|287_14732	6	CP065374	287_14732	Pseudomonas	Pseudomonas aeruginosa	Pseudomonas aeruginosa strain PAG7
CP065857|46170_1193	5	CP065857	46170_1193	Staphylococcus	Staphylococcus aureus	Staphylococcus aureus subsp. aureus strain CC1153-MRSA
CP065947|287_14733	6	CP065947	287_14733	Pseudomonas	Pseudomonas aeruginosa	Pseudomonas aeruginosa strain PAS6
CP065948|287_14734	6	CP065948	287_14734	Pseudomonas	Pseudomonas aeruginosa	Pseudomonas aeruginosa strain PAM68
CP069070|1773_29752	3	CP069070	1773_29752	Mycobacterium	Mycobacterium tuberculosis	Mycobacterium tuberculosis strain N1283
CP069071|1773_29753	3	CP069071	1773_29753	Mycobacterium	Mycobacterium tuberculosis	Mycobacterium tuberculosis strain N0136
CP069072|1773_29751	3	CP069072	1773_29751	Mycobacterium	Mycobacterium tuberculosis	Mycobacterium tuberculosis strain N1216
CP069073|1773_29754	3	CP069073	1773_29754	Mycobacterium	Mycobacterium tuberculosis	Mycobacterium tuberculosis strain N0054
CP069074|1773_29755	3	CP069074	1773_29755	Mycobacterium	Mycobacterium tuberculosis	Mycobacterium tuberculosis strain N1274
CP069075|1773_29756	3	CP069075	1773_29756	Mycobacterium	Mycobacterium tuberculosis	Mycobacterium tuberculosis strain N0004
CP069076|1773_29757	3	CP069076	1773_29757	Mycobacterium	Mycobacterium tuberculosis	Mycobacterium tuberculosis strain N0031
CP071337|1280_32252	5	CP071337	1280_32252	Staphylococcus	Staphylococcus aureus	Staphylococcus aureus strain M283
CP071339|1280_32258	5	CP071339	1280_32258	Staphylococcus	Staphylococcus aureus	Staphylococcus aureus strain M192
CP071341|1280_32262	5	CP071341	1280_32262	Staphylococcus	Staphylococcus aureus	Staphylococcus aureus strain M160
CP071346|1280_32264	5	CP071346	1280_32264	Staphylococcus	Staphylococcus aureus	Staphylococcus aureus strain M86
CP071350|1280_32267	5	CP071350	1280_32267	Staphylococcus	Staphylococcus aureus	Staphylococcus aureus strain Laus385
CP071352|1280_32266	5	CP071352	1280_32266	Staphylococcus	Staphylococcus aureus	Staphylococcus aureus strain I37
CP071353|1280_32268	5	CP071353	1280_32268	Staphylococcus	Staphylococcus aureus	Staphylococcus aureus strain I36
CP071355|1280_32272	5	CP071355	1280_32272	Staphylococcus	Staphylococcus aureus	Staphylococcus aureus strain I2
CP071362|1280_32280	5	CP071362	1280_32280	Staphylococcus	Staphylococcus aureus	Staphylococcus aureus strain Jn
CP071372|1280_32291	5	CP071372	1280_32291	Staphylococcus	Staphylococcus aureus	Staphylococcus aureus strain Fu1
CP071374|1280_32293	5	CP071374	1280_32293	Staphylococcus	Staphylococcus aureus	Staphylococcus aureus strain Bc
CP071594|1280_33000	5	CP071594	1280_33000	Staphylococcus	Staphylococcus aureus	Staphylococcus aureus strain PNID0137
CP071917|1313_39481	4	CP071917	1313_39481	Streptococcus	Streptococcus pneumoniae	Streptococcus pneumoniae strain 19A-19339
CP071918|1313_39479	4	CP071918	1313_39479	Streptococcus	Streptococcus pneumoniae	Streptococcus pneumoniae strain 19A-19343
CP071941|1280_32992	5	CP071941	1280_32992	Staphylococcus	Staphylococcus aureus	Staphylococcus aureus strain iso141
CP071942|1280_32994	5	CP071942	1280_32994	Staphylococcus	Staphylococcus aureus	Staphylococcus aureus strain iso140
CP071943|1280_32993	5	CP071943	1280_32993	Staphylococcus	Staphylococcus aureus	Staphylococcus aureus strain iso139
CP072116|1280_43123	2	CP072116	1280_43123	Staphylococcus	Staphylococcus aureus	Staphylococcus aureus strain TCH32929
CP072116|1280_43123	2	CP072116	1280_43123	Staphylococcus	Staphylococcus aureus	Staphylococcus aureus strain TCH32929
CP072116|1280_43594	2	CP072116	1280_43594	Staphylococcus	Staphylococcus aureus	Staphylococcus aureus strain TCH32929
CP072116|1280_43594	2	CP072116	1280_43594	Staphylococcus	Staphylococcus aureus	Staphylococcus aureus strain TCH32929
CP072790|1773_27118	3	CP072790	1773_27118	Mycobacterium	Mycobacterium tuberculosis	Mycobacterium tuberculosis strain I0003447-5
CP073012|1280_32634	2	CP073012	1280_32634	Staphylococcus	Staphylococcus aureus	Staphylococcus aureus strain SA14+
CP075176|287_14821	6	CP075176	287_14821	Pseudomonas	Pseudomonas aeruginosa	Pseudomonas aeruginosa strain PA790
CP075562|1280_42185	5	CP075562	1280_42185	Staphylococcus	Staphylococcus aureus	Staphylococcus aureus strain Sta2021010
CP076358|1280_38616	2	CP076358	1280_38616	Staphylococcus	Staphylococcus aureus	Staphylococcus aureus strain B-AoC-SA4
CP076359|1280_38612	2	CP076359	1280_38612	Staphylococcus	Staphylococcus aureus	Staphylococcus aureus strain B-AoC-SA3
CP076360|1280_38613	2	CP076360	1280_38613	Staphylococcus	Staphylococcus aureus	Staphylococcus aureus strain B-AoC-SA1
CP076565|1280_38611	5	CP076565	1280_38611	Staphylococcus	Staphylococcus aureus	Staphylococcus aureus strain P41D28 ESCAFLOR
CP076567|1280_38614	2	CP076567	1280_38614	Staphylococcus	Staphylococcus aureus	Staphylococcus aureus strain P32D28
CP076568|1280_38617	5	CP076568	1280_38617	Staphylococcus	Staphylococcus aureus	Staphylococcus aureus strain P5D0 ESCAFLOR
CP076660|1280_33448	5	CP076660	1280_33448	Staphylococcus	Staphylococcus aureus	Staphylococcus aureus strain SG511 Berlin
CP076823|1280_33504	5	CP076823	1280_33504	Staphylococcus	Staphylococcus aureus	Staphylococcus aureus strain ST59
CP077098|1280_34772	5	CP077098	1280_34772	Staphylococcus	Staphylococcus aureus	Staphylococcus aureus strain RGB-095930
CP077757|1280_34237	2	CP077757	1280_34237	Staphylococcus	Staphylococcus aureus	Staphylococcus aureus strain WHC07
CP077915|1280_36238	2	CP077915	1280_36238	Staphylococcus	Staphylococcus aureus	Staphylococcus aureus strain 282
CP077921|1280_36270	2	CP077921	1280_36270	Staphylococcus	Staphylococcus aureus	Staphylococcus aureus strain 276
CP077922|1280_36274	5	CP077922	1280_36274	Staphylococcus	Staphylococcus aureus	Staphylococcus aureus strain 202
CP077923|1280_36282	2	CP077923	1280_36282	Staphylococcus	Staphylococcus aureus	Staphylococcus aureus strain 201
CP077924|1280_36275	2	CP077924	1280_36275	Staphylococcus	Staphylococcus aureus	Staphylococcus aureus strain 200
CP078006|287_16548	6	CP078006	287_16548	Pseudomonas	Pseudomonas aeruginosa	Pseudomonas aeruginosa strain NDTH7329
CP079715|1280_34330	5	CP079715	1280_34330	Staphylococcus	Staphylococcus aureus	Staphylococcus aureus strain V8
CP079945|470_13903	1	CP079945	470_13903	Acinetobacter	Acinetobacter baumannii	Acinetobacter baumannii strain K7-3RD
CP080053|1280_34728	5	CP080053	1280_34728	Staphylococcus	Staphylococcus aureus	Staphylococcus aureus strain BSN14R1
CP080054|1280_34730	5	CP080054	1280_34730	Staphylococcus	Staphylococcus aureus	Staphylococcus aureus strain BSN14RB
CP080055|1280_34729	5	CP080055	1280_34729	Staphylococcus	Staphylococcus aureus	Staphylococcus aureus strain BSN14S3
CP080222|1280_39030	5	CP080222	1280_39030	Staphylococcus	Staphylococcus aureus	Staphylococcus aureus strain NT_8
CP080280|287_15912	6	CP080280	287_15912	Pseudomonas	Pseudomonas aeruginosa	Pseudomonas aeruginosa strain UNC_PaerCF20
CP080285|287_15907	6	CP080285	287_15907	Pseudomonas	Pseudomonas aeruginosa	Pseudomonas aeruginosa strain UNC_PaerCF14
CP080288|287_15908	6	CP080288	287_15908	Pseudomonas	Pseudomonas aeruginosa	Pseudomonas aeruginosa strain UNC_PaerCF05
CP080550|1280_34760	5	CP080550	1280_34760	Staphylococcus	Staphylococcus aureus	Staphylococcus aureus strain HL18883
CP080551|1280_34757	5	CP080551	1280_34757	Staphylococcus	Staphylococcus aureus	Staphylococcus aureus strain HL18840
CP080552|1280_34759	5	CP080552	1280_34759	Staphylococcus	Staphylococcus aureus	Staphylococcus aureus strain HL18807
CP081148|287_19555	6	CP081148	287_19555	Pseudomonas	Pseudomonas aeruginosa	Pseudomonas aeruginosa strain NDM1_2
CP081345|287_15924	6	CP081345	287_15924	Pseudomonas	Pseudomonas aeruginosa	Pseudomonas aeruginosa strain F291007
CP082815|1280_35616	5	CP082815	1280_35616	Staphylococcus	Staphylococcus aureus	Staphylococcus aureus strain SCAID WND1-2021 -598
CP082821|287_16553	6	CP082821	287_16553	Pseudomonas	Pseudomonas aeruginosa	Pseudomonas aeruginosa strain SCAID PLC1-2021 (16/222)
CP082822|287_16551	6	CP082822	287_16551	Pseudomonas	Pseudomonas aeruginosa	Pseudomonas aeruginosa strain SCAID WND1-2021 (9/195)
CP082823|287_16552	6	CP082823	287_16552	Pseudomonas	Pseudomonas aeruginosa	Pseudomonas aeruginosa strain SCAID TST-2021 (7/157)
CP083352|287_27150	6	CP083352	287_27150	Pseudomonas	Pseudomonas aeruginosa	Pseudomonas aeruginosa strain KPA119
CP085575|1773_26817	3	CP085575	1773_26817	Mycobacterium	Mycobacterium tuberculosis	Mycobacterium tuberculosis strain 541/2016
CP086121|1280_37994	2	CP086121	1280_37994	Staphylococcus	Staphylococcus aureus	Staphylococcus aureus strain MIN-175
CP086213|287_27067	6	CP086213	287_27067	Pseudomonas	Pseudomonas aeruginosa	Pseudomonas aeruginosa strain Pa3
CP088157|1280_39424	5	CP088157	1280_39424	Staphylococcus	Staphylococcus aureus	Staphylococcus aureus strain 199
CP088158|1280_39427	5	CP088158	1280_39427	Staphylococcus	Staphylococcus aureus	Staphylococcus aureus strain 697
CP089156|1280_37706	5	CP089156	1280_37706	Staphylococcus	Staphylococcus aureus	Staphylococcus aureus strain UNC_SaCF35
CP089161|1280_37710	5	CP089161	1280_37710	Staphylococcus	Staphylococcus aureus	Staphylococcus aureus strain UNC_SaCF13
CP090648|287_24758	6	CP090648	287_24758	Pseudomonas	Pseudomonas aeruginosa	Pseudomonas aeruginosa strain PA1616
CP090870|1280_38013	5	CP090870	1280_38013	Staphylococcus	Staphylococcus aureus	Staphylococcus aureus strain SAUR_BFS62
CP090872|1280_38012	2	CP090872	1280_38012	Staphylococcus	Staphylococcus aureus	Staphylococcus aureus strain SAUR_BFS17
CP090873|1280_38014	2	CP090873	1280_38014	Staphylococcus	Staphylococcus aureus	Staphylococcus aureus strain SAUR_BFS16
CP090875|1280_38018	2	CP090875	1280_38018	Staphylococcus	Staphylococcus aureus	Staphylococcus aureus strain SAUR_BFS13
CP090876|1280_38022	2	CP090876	1280_38022	Staphylococcus	Staphylococcus aureus	Staphylococcus aureus strain SAUR_BFS12
CP090877|1280_38019	2	CP090877	1280_38019	Staphylococcus	Staphylococcus aureus	Staphylococcus aureus strain SAUR_BFS11
CP090879|1280_38016	2	CP090879	1280_38016	Staphylococcus	Staphylococcus aureus	Staphylococcus aureus strain SAUR_BFS2
CP091066|1280_42681	5	CP091066	1280_42681	Staphylococcus	Staphylococcus aureus	Staphylococcus aureus strain UMCG579
CP091342|470_16166	1	CP091342	470_16166	Acinetobacter	Acinetobacter baumannii	Acinetobacter baumannii strain AB224-VUB
CP091343|470_16167	1	CP091343	470_16167	Acinetobacter	Acinetobacter baumannii	Acinetobacter baumannii strain AB222-VUB
CP091353|470_16179	1	CP091353	470_16179	Acinetobacter	Acinetobacter baumannii	Acinetobacter baumannii strain AB189-VUB
CP091358|470_16183	1	CP091358	470_16183	Acinetobacter	Acinetobacter baumannii	Acinetobacter baumannii strain AB181-VUB
CP091365|470_16143	1	CP091365	470_16143	Acinetobacter	Acinetobacter baumannii	Acinetobacter baumannii strain AB172-VUB
CP091366|470_16145	1	CP091366	470_16145	Acinetobacter	Acinetobacter baumannii	Acinetobacter baumannii strain AB171-VUB
CP091373|470_16158	1	CP091373	470_16158	Acinetobacter	Acinetobacter baumannii	Acinetobacter baumannii strain AB21-VUB
CP091378|470_16161	1	CP091378	470_16161	Acinetobacter	Acinetobacter baumannii	Acinetobacter baumannii strain AB3-VUB
CP092475|1280_40977	2	CP092475	1280_40977	Staphylococcus	Staphylococcus aureus	Staphylococcus aureus strain P5
CP093022|287_19564	6	CP093022	287_19564	Pseudomonas	Pseudomonas aeruginosa	Pseudomonas aeruginosa strain H08
CP093031|287_19569	6	CP093031	287_19569	Pseudomonas	Pseudomonas aeruginosa	Pseudomonas aeruginosa strain H03
CP093354|287_24687	6	CP093354	287_24687	Pseudomonas	Pseudomonas aeruginosa	Pseudomonas aeruginosa strain E113
CP093527|1280_40424	2	CP093527	1280_40424	Staphylococcus	Staphylococcus aureus	Staphylococcus aureus strain 697R
CP093967|287_24701	3	CP093967	287_24701	Pseudomonas	Pseudomonas aeruginosa	Pseudomonas aeruginosa strain NY4605
CP095020|1773_29760	3	CP095020	1773_29760	Mycobacterium	Mycobacterium tuberculosis	Mycobacterium tuberculosis strain SGF0232017
CP095021|1773_29761	3	CP095021	1773_29761	Mycobacterium	Mycobacterium tuberculosis	Mycobacterium tuberculosis strain SGF0422017
CP095022|1773_29762	3	CP095022	1773_29762	Mycobacterium	Mycobacterium tuberculosis	Mycobacterium tuberculosis strain SGF0472017
CP096248|1280_40975	5	CP096248	1280_40975	Staphylococcus	Staphylococcus aureus	Staphylococcus aureus strain RAC082018-A
CP096249|1280_40974	5	CP096249	1280_40974	Staphylococcus	Staphylococcus aureus	Staphylococcus aureus strain RAC075018-C
CP096250|1280_40976	5	CP096250	1280_40976	Staphylococcus	Staphylococcus aureus	Staphylococcus aureus strain RAC013018-A
CP096274|1280_45018	2	CP096274	1280_45018	Staphylococcus	Staphylococcus aureus	Staphylococcus aureus strain
CP096539|1280_44427	5	CP096539	1280_44427	Staphylococcus	Staphylococcus aureus	Staphylococcus aureus strain RIVM_M047065
CP096912|287_28378	6	CP096912	287_28378	Pseudomonas	Pseudomonas aeruginosa	Pseudomonas aeruginosa strain NY7770
CP100428|1280_42167	2	CP100428	1280_42167	Staphylococcus	Staphylococcus aureus	Staphylococcus aureus strain RMSA24
CP100653|287_25797	3	CP100653	287_25797	Pseudomonas	Pseudomonas aeruginosa	Pseudomonas aeruginosa strain F13
CP101123|1280_42169	2	CP101123	1280_42169	Staphylococcus	Staphylococcus aureus	Staphylococcus aureus strain MN8
CP101885|287_26429	6	CP101885	287_26429	Pseudomonas	Pseudomonas aeruginosa	Pseudomonas aeruginosa strain M27432
CP102174|287_26038	6	CP102174	287_26038	Pseudomonas	Pseudomonas aeruginosa	Pseudomonas aeruginosa strain PA5083
CP102441|287_26087	6	CP102441	287_26087	Pseudomonas	Pseudomonas aeruginosa	Pseudomonas aeruginosa strain PA30
CP102560|1280_42685	5	CP102560	1280_42685	Staphylococcus	Staphylococcus aureus	Staphylococcus aureus strain 12
CP102574|1280_42682	2	CP102574	1280_42682	Staphylococcus	Staphylococcus aureus	Staphylococcus aureus strain 3
CP102575|1280_42683	5	CP102575	1280_42683	Staphylococcus	Staphylococcus aureus	Staphylococcus aureus strain 2
CP102576|1280_42684	2	CP102576	1280_42684	Staphylococcus	Staphylococcus aureus	Staphylococcus aureus strain 1
CP102944|287_26096	6	CP102944	287_26096	Pseudomonas	Pseudomonas aeruginosa	Pseudomonas aeruginosa strain SCAID TCT1-2022 -325
CP102946|287_26097	3	CP102946	287_26097	Pseudomonas	Pseudomonas aeruginosa	Pseudomonas aeruginosa strain SCAID WND1-2022 -148
CP102976|1280_42713	2	CP102976	1280_42713	Staphylococcus	Staphylococcus aureus	Staphylococcus aureus strain Ma2/A14043
CP104475|1280_44392	5	CP104475	1280_44392	Staphylococcus	Staphylococcus aureus	Staphylococcus aureus strain DSM 20231-Res3
CP104476|1280_44393	5	CP104476	1280_44393	Staphylococcus	Staphylococcus aureus	Staphylococcus aureus strain DSM 20231-Res2
CP104477|1280_44394	5	CP104477	1280_44394	Staphylococcus	Staphylococcus aureus	Staphylococcus aureus strain DSM 20231-Res1
CP104866|287_28307	6	CP104866	287_28307	Pseudomonas	Pseudomonas aeruginosa	Pseudomonas aeruginosa strain PALA4
CP104870|287_28305	6	CP104870	287_28305	Pseudomonas	Pseudomonas aeruginosa	Pseudomonas aeruginosa strain PALA9
CP106682|287_28312	6	CP106682	287_28312	Pseudomonas	Pseudomonas aeruginosa	Pseudomonas aeruginosa strain PALA13
CP107029|287_28310	6	CP107029	287_28310	Pseudomonas	Pseudomonas aeruginosa	Pseudomonas aeruginosa strain PALA19
CP107042|287_27068	6	CP107042	287_27068	Pseudomonas	Pseudomonas aeruginosa	Pseudomonas aeruginosa strain GIMC5035:PA21/2013
CP107257|287_27106	6	CP107257	287_27106	Pseudomonas	Pseudomonas aeruginosa	Pseudomonas aeruginosa strain 2019CK-00034
CP109657|287_27234	6	CP109657	287_27234	Pseudomonas	Pseudomonas aeruginosa	Pseudomonas aeruginosa strain Zw26
CP109844|287_28318	6	CP109844	287_28318	Pseudomonas	Pseudomonas aeruginosa	Pseudomonas aeruginosa strain PALA32
CP110347|287_28338	6	CP110347	287_28338	Pseudomonas	Pseudomonas aeruginosa	Pseudomonas aeruginosa strain PALA52
CP110349|287_28340	6	CP110349	287_28340	Pseudomonas	Pseudomonas aeruginosa	Pseudomonas aeruginosa strain PALA40
CP110350|287_28335	6	CP110350	287_28335	Pseudomonas	Pseudomonas aeruginosa	Pseudomonas aeruginosa strain PALA44
CP110351|287_28337	6	CP110351	287_28337	Pseudomonas	Pseudomonas aeruginosa	Pseudomonas aeruginosa strain PALA45
CP113016|1280_44447	5	CP113016	1280_44447	Staphylococcus	Staphylococcus aureus	Staphylococcus aureus strain Azir
CP113039|1280_44458	5	CP113039	1280_44458	Staphylococcus	Staphylococcus aureus	Staphylococcus aureus strain Gwen
CP113051|1280_44462	5	CP113051	1280_44462	Staphylococcus	Staphylococcus aureus	Staphylococcus aureus strain Viktor
CP113052|1280_44464	5	CP113052	1280_44464	Staphylococcus	Staphylococcus aureus	Staphylococcus aureus strain Fizz
CP113105|1280_44465	2	CP113105	1280_44465	Staphylococcus	Staphylococcus aureus	Staphylococcus aureus strain BIAI 117
CP116717|287_28460	6	CP116717	287_28460	Pseudomonas	Pseudomonas aeruginosa	Pseudomonas aeruginosa strain 2857
CP116720|287_28459	6	CP116720	287_28459	Pseudomonas	Pseudomonas aeruginosa	Pseudomonas aeruginosa strain 2866
CP116721|287_28457	6	CP116721	287_28457	Pseudomonas	Pseudomonas aeruginosa	Pseudomonas aeruginosa strain 2867
CP116722|287_28461	6	CP116722	287_28461	Pseudomonas	Pseudomonas aeruginosa	Pseudomonas aeruginosa strain 2868
CP116723|287_28463	6	CP116723	287_28463	Pseudomonas	Pseudomonas aeruginosa	Pseudomonas aeruginosa strain 2872
CP116724|287_28458	6	CP116724	287_28458	Pseudomonas	Pseudomonas aeruginosa	Pseudomonas aeruginosa strain 2880
CP117527|287_28558	6	CP117527	287_28558	Pseudomonas	Pseudomonas aeruginosa	Pseudomonas aeruginosa strain MF1
CYEP01000001|562_7692	0	CYEP01000001	562_7692	Escherichia	Escherichia coli	Escherichia coli strain 401907
HE608151.1|1773_31	3	HE608151.1	1773_31	Mycobacterium	Mycobacterium tuberculosis	Mycobacterium tuberculosis UT205
LR027516|1773_17700	3	LR027516	1773_17700	Mycobacterium	Mycobacterium tuberculosis	Mycobacterium tuberculosis strain DKC2
LR027869|1280_21158	5	LR027869	1280_21158	Staphylococcus	Staphylococcus aureus	Staphylococcus aureus strain BPH2869
LR027873|1280_21156	5	LR027873	1280_21156	Staphylococcus	Staphylococcus aureus	Staphylococcus aureus strain BPH2070
LR027876|1280_21153	5	LR027876	1280_21153	Staphylococcus	Staphylococcus aureus	Staphylococcus aureus strain JKD6009
LR027877|1280_21157	5	LR027877	1280_21157	Staphylococcus	Staphylococcus aureus	Staphylococcus aureus strain BPH3244
LR130528|287_8043	6	LR130528	287_8043	Pseudomonas	Pseudomonas aeruginosa	Pseudomonas aeruginosa strain paerg000
LR134085|1280_19112	5	LR134085	1280_19112	Staphylococcus	Staphylococcus aureus	Staphylococcus aureus strain NCTC12233
LR134086|1280_19110	5	LR134086	1280_19110	Staphylococcus	Staphylococcus aureus	Staphylococcus aureus strain NCTC13142
LR134090|1280_19116	2	LR134090	1280_19116	Staphylococcus	Staphylococcus aureus	Staphylococcus aureus strain NCTC9555
LR134093|1280_19117	5	LR134093	1280_19117	Staphylococcus	Staphylococcus aureus	Staphylococcus aureus strain NCTC11965
LR134193|1280_19119	5	LR134193	1280_19119	Staphylococcus	Staphylococcus aureus	Staphylococcus aureus strain NCTC13616
LR134271|1280_19120	5	LR134271	1280_19120	Staphylococcus	Staphylococcus aureus	Staphylococcus aureus strain NCTC7988
LR134305|1280_19123	5	LR134305	1280_19123	Staphylococcus	Staphylococcus aureus	Staphylococcus aureus strain NCTC1803
LR134351|1280_19124	5	LR134351	1280_19124	Staphylococcus	Staphylococcus aureus	Staphylococcus aureus strain NCTC13811
LR216014|1313_17704	4	LR216014	1313_17704	Streptococcus	Streptococcus pneumoniae	Streptococcus pneumoniae strain 2245STDY5562629 strain GPSC97
LR216015|1313_17706	4	LR216015	1313_17706	Streptococcus	Streptococcus pneumoniae	Streptococcus pneumoniae strain 2245STDY5562369 strain GPSC11
LR216016|1313_17707	4	LR216016	1313_17707	Streptococcus	Streptococcus pneumoniae	Streptococcus pneumoniae strain 2245STDY5605535 strain GPSC32
LR216017|1313_17708	4	LR216017	1313_17708	Streptococcus	Streptococcus pneumoniae	Streptococcus pneumoniae strain 2245STDY5605669 strain GPSC38
LR216018|1313_17709	4	LR216018	1313_17709	Streptococcus	Streptococcus pneumoniae	Streptococcus pneumoniae strain 2245STDY5605682 strain GPSC94
LR216019|1313_17705	4	LR216019	1313_17705	Streptococcus	Streptococcus pneumoniae	Streptococcus pneumoniae strain 2245STDY5609237 strain GPSC115
LR216021|1313_17711	4	LR216021	1313_17711	Streptococcus	Streptococcus pneumoniae	Streptococcus pneumoniae strain 2245STDY5562600 strain GPSC76
LR216022|1313_17712	4	LR216022	1313_17712	Streptococcus	Streptococcus pneumoniae	Streptococcus pneumoniae strain 2245STDY5699131 strain GPSC7
LR216024|1313_17713	4	LR216024	1313_17713	Streptococcus	Streptococcus pneumoniae	Streptococcus pneumoniae strain 2245STDY5699394 strain GPSC30
LR216027|1313_17717	4	LR216027	1313_17717	Streptococcus	Streptococcus pneumoniae	Streptococcus pneumoniae strain 2245STDY5775520 strain GPSC41
LR216028|1313_17718	4	LR216028	1313_17718	Streptococcus	Streptococcus pneumoniae	Streptococcus pneumoniae strain 2245STDY5562412 strain GPSC108
LR216032|1313_17721	4	LR216032	1313_17721	Streptococcus	Streptococcus pneumoniae	Streptococcus pneumoniae strain 2245STDY5775874 strain GPSC90
LR216034|1313_17727	4	LR216034	1313_17727	Streptococcus	Streptococcus pneumoniae	Streptococcus pneumoniae strain 2245STDY5983173 strain GPSC67
LR216036|1313_17724	4	LR216036	1313_17724	Streptococcus	Streptococcus pneumoniae	Streptococcus pneumoniae strain 2245STDY5775603 strain GPSC17
LR216037|1313_17729	4	LR216037	1313_17729	Streptococcus	Streptococcus pneumoniae	Streptococcus pneumoniae strain 2245STDY5775666 strain GPSC52
LR216040|1313_17730	4	LR216040	1313_17730	Streptococcus	Streptococcus pneumoniae	Streptococcus pneumoniae strain 2245STDY6030848 strain GPSC20
LR216041|1313_17732	4	LR216041	1313_17732	Streptococcus	Streptococcus pneumoniae	Streptococcus pneumoniae strain 2245STDY6031048 strain GPSC103
LR216042.1|1313_17731	4	LR216042.1	1313_17731	Streptococcus	Streptococcus pneumoniae	Streptococcus pneumoniae strain 2245STDY6092581
LR216043|1313_17733	4	LR216043	1313_17733	Streptococcus	Streptococcus pneumoniae	Streptococcus pneumoniae strain 2245STDY6020210 strain GPSC14
LR216044|1313_17734	4	LR216044	1313_17734	Streptococcus	Streptococcus pneumoniae	Streptococcus pneumoniae strain 2245STDY6020240 strain GPSC61
LR216047|1313_17735	4	LR216047	1313_17735	Streptococcus	Streptococcus pneumoniae	Streptococcus pneumoniae strain 2245STDY6031034 strain GPSC78
LR216050|1313_17741	4	LR216050	1313_17741	Streptococcus	Streptococcus pneumoniae	Streptococcus pneumoniae strain GPS_US_PATH396-sc-2296505 strain GPSC10
LR216051|1313_17740	4	LR216051	1313_17740	Streptococcus	Streptococcus pneumoniae	Streptococcus pneumoniae strain 2245STDY6106337 strain GPSC40
LR216055|1313_17743	4	LR216055	1313_17743	Streptococcus	Streptococcus pneumoniae	Streptococcus pneumoniae strain 2245STDY6092949 strain GPSC62
LR216056|1313_17747	4	LR216056	1313_17747	Streptococcus	Streptococcus pneumoniae	Streptococcus pneumoniae strain 2245STDY6106637 strain GPSC68
LR216057|1313_17746	4	LR216057	1313_17746	Streptococcus	Streptococcus pneumoniae	Streptococcus pneumoniae strain 2245STDY6106384 strain GPSC91
LR216058|1313_17748	4	LR216058	1313_17748	Streptococcus	Streptococcus pneumoniae	Streptococcus pneumoniae strain GPS_HK_21-sc-2296565 strain GPSC4
LR216060|1313_17750	4	LR216060	1313_17750	Streptococcus	Streptococcus pneumoniae	Streptococcus pneumoniae strain 2245STDY6178787 strain GPSC47
LR216061|1313_17752	4	LR216061	1313_17752	Streptococcus	Streptococcus pneumoniae	Streptococcus pneumoniae strain 2245STDY6178826 strain GPSC53
LR216062|1313_17751	4	LR216062	1313_17751	Streptococcus	Streptococcus pneumoniae	Streptococcus pneumoniae strain GPS_HK_150-sc-2296816 strain GPSC43
LR216063|1313_17754	4	LR216063	1313_17754	Streptococcus	Streptococcus pneumoniae	Streptococcus pneumoniae strain 2245STDY6105839 strain GPSC22
LR216064|1313_17755	4	LR216064	1313_17755	Streptococcus	Streptococcus pneumoniae	Streptococcus pneumoniae strain 569492b0-41bd-11e5-998e-3c4a9275d6c6 strain GPSC13
LR216065|1313_17753	4	LR216065	1313_17753	Streptococcus	Streptococcus pneumoniae	Streptococcus pneumoniae strain 55896440-41bd-11e5-998e-3c4a9275d6c6 strain GPSC18
LR216066|1313_17756	4	LR216066	1313_17756	Streptococcus	Streptococcus pneumoniae	Streptococcus pneumoniae strain 2245STDY6179186 strain GPSC131
LR216067.1|1313_17757	4	LR216067.1	1313_17757	Streptococcus	Streptococcus pneumoniae	Streptococcus pneumoniae isolate b04a6400-1f66-11e7-b93e-3c4a9275d6c8
LR536831|1313_17760	4	LR536831	1313_17760	Streptococcus	Streptococcus pneumoniae	Streptococcus pneumoniae strain 2245STDY5699475 strain GPSC65
LR536837|1313_17764	4	LR536837	1313_17764	Streptococcus	Streptococcus pneumoniae	Streptococcus pneumoniae strain 2245STDY6106635 strain GPSC5
LR536841|1313_17766	4	LR536841	1313_17766	Streptococcus	Streptococcus pneumoniae	Streptococcus pneumoniae strain 2245STDY6178854 strain GPSC51
LR536843|1313_17765	4	LR536843	1313_17765	Streptococcus	Streptococcus pneumoniae	Streptococcus pneumoniae strain b04a6400-1f66-11e7-b93e-3c4a9275d6c8 strain GPSC55
LR536845|1313_17762	4	LR536845	1313_17762	Streptococcus	Streptococcus pneumoniae	Streptococcus pneumoniae strain GPS_ZA_821-sc-1950967 strain GPSC37
LR739069|287_10573	6	LR739069	287_10573	Pseudomonas	Pseudomonas aeruginosa	Pseudomonas aeruginosa strain PcyII-40
LR822060|1280_28378	2	LR822060	1280_28378	Staphylococcus	Staphylococcus aureus	Staphylococcus aureus strain P3.1
LR822061|1280_28379	2	LR822061	1280_28379	Staphylococcus	Staphylococcus aureus	Staphylococcus aureus strain HU-14
LR898867|287_13339	6	LR898867	287_13339	Pseudomonas	Pseudomonas aeruginosa	Pseudomonas aeruginosa strain MINF_3A-sc-2280432
LS483301|1280_16906	5	LS483301	1280_16906	Staphylococcus	Staphylococcus aureus	Staphylococcus aureus strain NCTC13394
LS483309|1280_16910	5	LS483309	1280_16910	Staphylococcus	Staphylococcus aureus	Staphylococcus aureus strain NCTC9944
LS483316|1280_16916	5	LS483316	1280_16916	Staphylococcus	Staphylococcus aureus	Staphylococcus aureus strain NCTC13395
LS483319|1280_16915	2	LS483319	1280_16915	Staphylococcus	Staphylococcus aureus	Staphylococcus aureus strain NCTC13140
LS483350|1280_16918	5	LS483350	1280_16918	Staphylococcus	Staphylococcus aureus	Staphylococcus aureus strain NCTC11940
LS483448|1313_15903	4	LS483448	1313_15903	Streptococcus	Streptococcus pneumoniae	Streptococcus pneumoniae strain 4041STDY6836167
LS483450|1313_15906	4	LS483450	1313_15906	Streptococcus	Streptococcus pneumoniae	Streptococcus pneumoniae strain 4041STDY6583227
LS483451|1313_15907	4	LS483451	1313_15907	Streptococcus	Streptococcus pneumoniae	Streptococcus pneumoniae strain 4041STDY6836166
LS483484|1280_16919	5	LS483484	1280_16919	Staphylococcus	Staphylococcus aureus	Staphylococcus aureus strain NCTC13277
LS483523|1313_15904	4	LS483523	1313_15904	Streptococcus	Streptococcus pneumoniae	Streptococcus pneumoniae strain 4041STDY6836169
LT963437|1280_16076	5	LT963437	1280_16076	Staphylococcus	Staphylococcus aureus	Staphylococcus aureus strain Staphylococcus aureus 171
LT992458|1280_18012	2	LT992458	1280_18012	Staphylococcus	Staphylococcus aureus	Staphylococcus aureus strain 7_4623
LT992460|1280_18016	2	LT992460	1280_18016	Staphylococcus	Staphylococcus aureus	Staphylococcus aureus strain 9_LA_281
LT992461|1280_18014	5	LT992461	1280_18014	Staphylococcus	Staphylococcus aureus	Staphylococcus aureus strain 8_LA_272
LT992462|1280_18013	2	LT992462	1280_18013	Staphylococcus	Staphylococcus aureus	Staphylococcus aureus strain 5_3949
LT992463|1280_18015	5	LT992463	1280_18015	Staphylococcus	Staphylococcus aureus	Staphylococcus aureus strain 2_LA_86
LT992464|1280_18011	2	LT992464	1280_18011	Staphylococcus	Staphylococcus aureus	Staphylococcus aureus strain 3_LA_115
LT992465|1280_18017	2	LT992465	1280_18017	Staphylococcus	Staphylococcus aureus	Staphylococcus aureus strain 6_LA_232
LT992466|1280_18018	2	LT992466	1280_18018	Staphylococcus	Staphylococcus aureus	Staphylococcus aureus strain 4_LA_208
LT992467|1280_18019	5	LT992467	1280_18019	Staphylococcus	Staphylococcus aureus	Staphylococcus aureus strain 16_LA_309
LT992468|1280_18021	5	LT992468	1280_18021	Staphylococcus	Staphylococcus aureus	Staphylococcus aureus strain 12_LA_293
LT992469|1280_18023	2	LT992469	1280_18023	Staphylococcus	Staphylococcus aureus	Staphylococcus aureus strain 15_LA_305
LT992470|1280_18020	2	LT992470	1280_18020	Staphylococcus	Staphylococcus aureus	Staphylococcus aureus strain 13_LA_301
LT992471|1280_18024	5	LT992471	1280_18024	Staphylococcus	Staphylococcus aureus	Staphylococcus aureus strain 17_LA_343
LT992472|1280_18025	5	LT992472	1280_18025	Staphylococcus	Staphylococcus aureus	Staphylococcus aureus strain 10_5235
LT992473|1280_18022	2	LT992473	1280_18022	Staphylococcus	Staphylococcus aureus	Staphylococcus aureus strain 14_5418
LT992474|1280_18026	5	LT992474	1280_18026	Staphylococcus	Staphylococcus aureus	Staphylococcus aureus strain 19_LA_388
LT992475|1280_18027	2	LT992475	1280_18027	Staphylococcus	Staphylococcus aureus	Staphylococcus aureus strain 20_LA_415
LT992476|1280_18028	2	LT992476	1280_18028	Staphylococcus	Staphylococcus aureus	Staphylococcus aureus strain 21_LA_436
LT992477|1280_18029	2	LT992477	1280_18029	Staphylococcus	Staphylococcus aureus	Staphylococcus aureus strain 22_LA_562
MPBS01000001|287_2973	6	MPBS01000001	287_2973	Pseudomonas	Pseudomonas aeruginosa	Pseudomonas aeruginosa strain AR_0092
NC_010410.1|509173_8	1	NC_010410.1	509173_8	Acinetobacter	Acinetobacter baumannii	Acinetobacter baumannii AYE
NC_010611.1|405416_6	1	NC_010611.1	405416_6	Acinetobacter	Acinetobacter baumannii	Acinetobacter baumannii ACICU
NC_011586.2|480119_5	1	NC_011586.2	480119_5	Acinetobacter	Acinetobacter baumannii	Acinetobacter baumannii AB0057
OW052188|1773_29764	6	OW052188	1773_29764	Mycobacterium	Mycobacterium tuberculosis	Mycobacterium tuberculosis strain Lineage 1.1.2
OW052189|1773_29765	3	OW052189	1773_29765	Mycobacterium	Mycobacterium tuberculosis	Mycobacterium tuberculosis strain Lineage 2.2.7
OW052302|1773_29766	6	OW052302	1773_29766	Mycobacterium	Mycobacterium tuberculosis	Mycobacterium tuberculosis strain Lineage 3.1.1
OX344719|1280_44009	2	OX344719	1280_44009	Staphylococcus	Staphylococcus aureus	Staphylococcus aureus strain ST20190863
