# Supplementary material for: A machine learning-based strategy to elucidate the identification of antibiotic resistance in bacteria
Source: Front Antibiot. 2024 Jun 18;3:1405296. doi: 10.3389/frabi.2024.1405296 (PMC11732175; doi:10.3389/frabi.2024.1405296)
Supplement: Supplementary file 1 [file DataSheet_1.zip › Supplementary Table 2.XLSX]

## Sheet: Sheet1
Supplementary table 2 partial: Results obtained on mapping the selected 10-mers to DEG database bacterial reference genomes using Standalone BLAST (Note: This file contains the partialinformation. However, the file containing complete information is 53.3Mb and the complete file is available through the GitHub link: https://github.com/js-iob/Bacterial_clustering_AMR)
query_seq_id	gene_id	query_start	query_stop	subject_start	subject_stop	eValue	identity	bitscore	query_seq	gene	bacterial_species	gene_name	gene_description	genome_id	uniprot_id
seq4	DEG10070029	1	8	339	346	636	100	16.4	CCATAACAGC	uppP	Streptococcus pneumoniae	-	bacitracin resistance protein	NC_003028	-
seq4	DEG10070029	2	9	612	605	636	100	16.4	CCATAACAGC	uppP	Streptococcus pneumoniae	-	bacitracin resistance protein	NC_003028	-
seq67	DEG10070029	1	9	372	380	161	100	18.3	TATCTACGGC	uppP	Streptococcus pneumoniae	-	bacitracin resistance protein	NC_003028	-
seq157	DEG10070029	1	9	31	23	161	100	18.3	AGATAGATTG	uppP	Streptococcus pneumoniae	-	bacitracin resistance protein	NC_003028	-
seq161	DEG10070029	1	9	144	152	161	100	18.3	CATGTTTAAA	uppP	Streptococcus pneumoniae	-	bacitracin resistance protein	NC_003028	-
seq197	DEG10070029	1	9	555	547	161	100	18.3	ATTTAACAAC	uppP	Streptococcus pneumoniae	-	bacitracin resistance protein	NC_003028	-
seq197	DEG10070029	2	9	199	206	636	100	16.4	ATTTAACAAC	uppP	Streptococcus pneumoniae	-	bacitracin resistance protein	NC_003028	-
seq243	DEG10070029	2	10	411	403	161	100	18.3	GATTGCGCTT	uppP	Streptococcus pneumoniae	-	bacitracin resistance protein	NC_003028	-
seq280	DEG10070029	1	10	548	557	41	100	20.3	TGTTAAATGG	uppP	Streptococcus pneumoniae	-	bacitracin resistance protein	NC_003028	-
seq402	DEG10070029	2	10	644	652	161	100	18.3	CTTGTGAAAG	uppP	Streptococcus pneumoniae	-	bacitracin resistance protein	NC_003028	-
seq716	DEG10070029	1	10	346	337	41	100	20.3	TGTTATGGAA	uppP	Streptococcus pneumoniae	-	bacitracin resistance protein	NC_003028	-
seq762	DEG10070029	1	9	154	146	161	100	18.3	CATTAAACAA	uppP	Streptococcus pneumoniae	-	bacitracin resistance protein	NC_003028	-
seq855	DEG10070029	2	10	52	60	161	100	18.3	GATTACGGAA	uppP	Streptococcus pneumoniae	-	bacitracin resistance protein	NC_003028	-
seq874	DEG10070029	2	9	457	464	636	100	16.4	ACCTTATACT	uppP	Streptococcus pneumoniae	-	bacitracin resistance protein	NC_003028	-
seq130	DEG10070119	2	10	477	469	161	100	18.3	TAACTATGCG	ugd	Streptococcus pneumoniae	Cell envelope biogenesis, outer membrane	UDP-glucose dehydrogenase	NC_003098	-
seq130	DEG10070119	1	8	874	867	636	100	16.4	TAACTATGCG	ugd	Streptococcus pneumoniae	Cell envelope biogenesis, outer membrane	UDP-glucose dehydrogenase	NC_003098	-
seq170	DEG10070119	2	9	485	492	636	100	16.4	AATGAGACAA	ugd	Streptococcus pneumoniae	Cell envelope biogenesis, outer membrane	UDP-glucose dehydrogenase	NC_003098	-
seq194	DEG10070119	2	10	1013	1021	161	100	18.3	AATGAACCAA	ugd	Streptococcus pneumoniae	Cell envelope biogenesis, outer membrane	UDP-glucose dehydrogenase	NC_003098	-
seq243	DEG10070119	2	10	235	243	161	100	18.3	GATTGCGCTT	ugd	Streptococcus pneumoniae	Cell envelope biogenesis, outer membrane	UDP-glucose dehydrogenase	NC_003098	-
seq267	DEG10070119	2	10	963	971	161	100	18.3	ATTTAAGTAT	ugd	Streptococcus pneumoniae	Cell envelope biogenesis, outer membrane	UDP-glucose dehydrogenase	NC_003098	-
seq267	DEG10070119	1	8	180	173	636	100	16.4	ATTTAAGTAT	ugd	Streptococcus pneumoniae	Cell envelope biogenesis, outer membrane	UDP-glucose dehydrogenase	NC_003098	-
seq314	DEG10070119	2	10	319	327	161	100	18.3	CGTAAAACCT	ugd	Streptococcus pneumoniae	Cell envelope biogenesis, outer membrane	UDP-glucose dehydrogenase	NC_003098	-
seq492	DEG10070119	1	9	537	529	161	100	18.3	AGTACTAATG	ugd	Streptococcus pneumoniae	Cell envelope biogenesis, outer membrane	UDP-glucose dehydrogenase	NC_003098	-
seq622	DEG10070119	3	10	1115	1122	636	100	16.4	CGGGGGCCTT	ugd	Streptococcus pneumoniae	Cell envelope biogenesis, outer membrane	UDP-glucose dehydrogenase	NC_003098	-
seq640	DEG10070119	2	10	1007	1015	161	100	18.3	ATAGTATATG	ugd	Streptococcus pneumoniae	Cell envelope biogenesis, outer membrane	UDP-glucose dehydrogenase	NC_003098	-
seq670	DEG10070119	1	8	826	819	636	100	16.4	TCACTGGGAT	ugd	Streptococcus pneumoniae	Cell envelope biogenesis, outer membrane	UDP-glucose dehydrogenase	NC_003098	-
seq816	DEG10070119	1	9	426	434	161	100	18.3	TTTGAGAGAT	ugd	Streptococcus pneumoniae	Cell envelope biogenesis, outer membrane	UDP-glucose dehydrogenase	NC_003098	-
seq828	DEG10070119	1	9	965	973	161	100	18.3	TAAGTATAAG	ugd	Streptococcus pneumoniae	Cell envelope biogenesis, outer membrane	UDP-glucose dehydrogenase	NC_003098	-
seq845	DEG10070119	1	10	372	381	41	100	20.3	AAACAAATTA	ugd	Streptococcus pneumoniae	Cell envelope biogenesis, outer membrane	UDP-glucose dehydrogenase	NC_003098	-
seq845	DEG10070119	1	8	874	881	636	100	16.4	AAACAAATTA	ugd	Streptococcus pneumoniae	Cell envelope biogenesis, outer membrane	UDP-glucose dehydrogenase	NC_003098	-
seq848	DEG10070119	1	9	736	744	161	100	18.3	AATAATCCTG	ugd	Streptococcus pneumoniae	Cell envelope biogenesis, outer membrane	UDP-glucose dehydrogenase	NC_003098	-
seq859	DEG10070119	2	10	908	916	161	100	18.3	TGAATATATA	ugd	Streptococcus pneumoniae	Cell envelope biogenesis, outer membrane	UDP-glucose dehydrogenase	NC_003098	-
seq859	DEG10070119	1	8	2	9	636	100	16.4	TGAATATATA	ugd	Streptococcus pneumoniae	Cell envelope biogenesis, outer membrane	UDP-glucose dehydrogenase	NC_003098	-
seq107	DEG10070234	1	10	652	643	41	100	20.3	TGATAACGTG	tyrS	Streptococcus pneumoniae	Translation, ribosomal structure and biogenesis	Tyrosyl-tRNA synthetase 1	NC_003098	-
seq182	DEG10070234	2	9	948	941	636	100	16.4	AGTTAAGTGA	tyrS	Streptococcus pneumoniae	Translation, ribosomal structure and biogenesis	Tyrosyl-tRNA synthetase 1	NC_003098	-
seq232	DEG10070234	1	9	638	646	161	100	18.3	CTGGTCACGG	tyrS	Streptococcus pneumoniae	Translation, ribosomal structure and biogenesis	Tyrosyl-tRNA synthetase 1	NC_003098	-
seq375	DEG10070234	2	10	559	551	161	100	18.3	ATGACATTAT	tyrS	Streptococcus pneumoniae	Translation, ribosomal structure and biogenesis	Tyrosyl-tRNA synthetase 1	NC_003098	-
seq446	DEG10070234	2	9	412	405	636	100	16.4	CCACGGAGGC	tyrS	Streptococcus pneumoniae	Translation, ribosomal structure and biogenesis	Tyrosyl-tRNA synthetase 1	NC_003098	-
seq503	DEG10070234	2	10	868	860	161	100	18.3	GCGTGTGGCG	tyrS	Streptococcus pneumoniae	Translation, ribosomal structure and biogenesis	Tyrosyl-tRNA synthetase 1	NC_003098	-
seq508	DEG10070234	1	9	495	503	161	100	18.3	TGAGTTCGCG	tyrS	Streptococcus pneumoniae	Translation, ribosomal structure and biogenesis	Tyrosyl-tRNA synthetase 1	NC_003098	-
seq699	DEG10070234	1	8	657	664	636	100	16.4	TCCACTAAGG	tyrS	Streptococcus pneumoniae	Translation, ribosomal structure and biogenesis	Tyrosyl-tRNA synthetase 1	NC_003098	-
seq731	DEG10070234	2	10	199	191	161	100	18.3	ACATAAGGTT	tyrS	Streptococcus pneumoniae	Translation, ribosomal structure and biogenesis	Tyrosyl-tRNA synthetase 1	NC_003098	-
seq1	DEG10070179	2	10	328	336	161	100	18.3	GAAACACCGT	trxB	Streptococcus pneumoniae	Post-translational modification, protein turnover, chaperones	Thioredoxin reductase	NC_003098	-
seq1	DEG10070179	1	8	383	376	636	100	16.4	GAAACACCGT	trxB	Streptococcus pneumoniae	Post-translational modification, protein turnover, chaperones	Thioredoxin reductase	NC_003098	-
seq57	DEG10070179	1	10	29	38	41	100	20.3	GACCTGCAGG	trxB	Streptococcus pneumoniae	Post-translational modification, protein turnover, chaperones	Thioredoxin reductase	NC_003098	-
seq57	DEG10070179	3	10	38	31	636	100	16.4	GACCTGCAGG	trxB	Streptococcus pneumoniae	Post-translational modification, protein turnover, chaperones	Thioredoxin reductase	NC_003098	-
seq145	DEG10070179	1	9	698	690	161	100	18.3	ACATAGATAT	trxB	Streptococcus pneumoniae	Post-translational modification, protein turnover, chaperones	Thioredoxin reductase	NC_003098	-
seq188	DEG10070179	1	10	510	519	41	100	20.3	CCGTCGTGAC	trxB	Streptococcus pneumoniae	Post-translational modification, protein turnover, chaperones	Thioredoxin reductase	NC_003098	-
seq190	DEG10070179	1	9	595	587	161	100	18.3	CTACAGAATA	trxB	Streptococcus pneumoniae	Post-translational modification, protein turnover, chaperones	Thioredoxin reductase	NC_003098	-
seq232	DEG10070179	2	10	422	414	161	100	18.3	CTGGTCACGG	trxB	Streptococcus pneumoniae	Post-translational modification, protein turnover, chaperones	Thioredoxin reductase	NC_003098	-
seq232	DEG10070179	2	9	521	514	636	100	16.4	CTGGTCACGG	trxB	Streptococcus pneumoniae	Post-translational modification, protein turnover, chaperones	Thioredoxin reductase	NC_003098	-
seq279	DEG10070179	1	9	289	281	161	100	18.3	TTTGGTCATA	trxB	Streptococcus pneumoniae	Post-translational modification, protein turnover, chaperones	Thioredoxin reductase	NC_003098	-
seq314	DEG10070179	2	10	544	536	161	100	18.3	CGTAAAACCT	trxB	Streptococcus pneumoniae	Post-translational modification, protein turnover, chaperones	Thioredoxin reductase	NC_003098	-
seq474	DEG10070179	2	10	99	107	161	100	18.3	ATCTGCCAGG	trxB	Streptococcus pneumoniae	Post-translational modification, protein turnover, chaperones	Thioredoxin reductase	NC_003098	-
seq623	DEG10070179	1	9	702	694	161	100	18.3	ACCAACATAT	trxB	Streptococcus pneumoniae	Post-translational modification, protein turnover, chaperones	Thioredoxin reductase	NC_003098	-
seq739	DEG10070179	1	9	45	37	161	100	18.3	AGTCATCCCA	trxB	Streptococcus pneumoniae	Post-translational modification, protein turnover, chaperones	Thioredoxin reductase	NC_003098	-
seq765	DEG10070179	1	9	595	603	161	100	18.3	GTGAAGGAAC	trxB	Streptococcus pneumoniae	Post-translational modification, protein turnover, chaperones	Thioredoxin reductase	NC_003098	-
seq805	DEG10070179	3	10	709	716	636	100	16.4	TGCCTCTTAG	trxB	Streptococcus pneumoniae	Post-translational modification, protein turnover, chaperones	Thioredoxin reductase	NC_003098	-
seq107	DEG10070244	1	9	812	804	161	100	18.3	TGATAACGTG	trpS	Streptococcus pneumoniae	Translation, ribosomal structure and biogenesis	Tryptophanyl-tRNA synthetase	NC_003098	-
seq114	DEG10070244	2	10	314	322	161	100	18.3	TCACGTTTGG	trpS	Streptococcus pneumoniae	Translation, ribosomal structure and biogenesis	Tryptophanyl-tRNA synthetase	NC_003098	-
seq127	DEG10070244	1	10	105	114	41	100	20.3	TAAGTATGAT	trpS	Streptococcus pneumoniae	Translation, ribosomal structure and biogenesis	Tryptophanyl-tRNA synthetase	NC_003098	-
seq177	DEG10070244	1	10	869	878	41	100	20.3	GTGAACTGGG	trpS	Streptococcus pneumoniae	Translation, ribosomal structure and biogenesis	Tryptophanyl-tRNA synthetase	NC_003098	-
seq225	DEG10070244	2	10	503	511	161	100	18.3	ACTTTTAACA	trpS	Streptococcus pneumoniae	Translation, ribosomal structure and biogenesis	Tryptophanyl-tRNA synthetase	NC_003098	-
seq225	DEG10070244	3	10	17	24	636	100	16.4	ACTTTTAACA	trpS	Streptococcus pneumoniae	Translation, ribosomal structure and biogenesis	Tryptophanyl-tRNA synthetase	NC_003098	-
seq240	DEG10070244	1	9	47	39	161	100	18.3	AATTTTCCTT	trpS	Streptococcus pneumoniae	Translation, ribosomal structure and biogenesis	Tryptophanyl-tRNA synthetase	NC_003098	-
seq272	DEG10070244	2	10	940	932	161	100	18.3	CGAATCATAT	trpS	Streptococcus pneumoniae	Translation, ribosomal structure and biogenesis	Tryptophanyl-tRNA synthetase	NC_003098	-
seq479	DEG10070244	1	9	755	747	161	100	18.3	TCTAGATAAG	trpS	Streptococcus pneumoniae	Translation, ribosomal structure and biogenesis	Tryptophanyl-tRNA synthetase	NC_003098	-
seq533	DEG10070244	2	10	534	542	161	100	18.3	GGGTAGAGCC	trpS	Streptococcus pneumoniae	Translation, ribosomal structure and biogenesis	Tryptophanyl-tRNA synthetase	NC_003098	-
seq609	DEG10070244	1	10	382	373	41	100	20.3	TCGGAATGCT	trpS	Streptococcus pneumoniae	Translation, ribosomal structure and biogenesis	Tryptophanyl-tRNA synthetase	NC_003098	-
seq827	DEG10070244	3	10	240	233	636	100	16.4	CGTGACTTAT	trpS	Streptococcus pneumoniae	Translation, ribosomal structure and biogenesis	Tryptophanyl-tRNA synthetase	NC_003098	-
seq2	DEG10070217	1	9	1161	1169	161	100	18.3	TGTGGTTCAC	trpB	Streptococcus pneumoniae	Amino acid transport and metabolism	Tryptophan synthase beta chain	NC_003098	-
seq22	DEG10070217	2	10	871	863	161	100	18.3	GCATCCATGA	trpB	Streptococcus pneumoniae	Amino acid transport and metabolism	Tryptophan synthase beta chain	NC_003098	-
seq52	DEG10070217	1	10	1138	1147	41	100	20.3	CTATCAGGTC	trpB	Streptococcus pneumoniae	Amino acid transport and metabolism	Tryptophan synthase beta chain	NC_003098	-
seq68	DEG10070217	1	9	1037	1045	161	100	18.3	GTGTGGAAGT	trpB	Streptococcus pneumoniae	Amino acid transport and metabolism	Tryptophan synthase beta chain	NC_003098	-
seq153	DEG10070217	1	9	535	527	161	100	18.3	GAAGGGCTGA	trpB	Streptococcus pneumoniae	Amino acid transport and metabolism	Tryptophan synthase beta chain	NC_003098	-
seq209	DEG10070217	1	10	743	734	41	100	20.3	GGATGGAAGA	trpB	Streptococcus pneumoniae	Amino acid transport and metabolism	Tryptophan synthase beta chain	NC_003098	-
seq241	DEG10070217	1	9	280	272	161	100	18.3	TGTTAATCTC	trpB	Streptococcus pneumoniae	Amino acid transport and metabolism	Tryptophan synthase beta chain	NC_003098	-
seq248	DEG10070217	1	9	694	686	161	100	18.3	GGGCATCTGC	trpB	Streptococcus pneumoniae	Amino acid transport and metabolism	Tryptophan synthase beta chain	NC_003098	-
seq248	DEG10070217	1	8	886	879	636	100	16.4	GGGCATCTGC	trpB	Streptococcus pneumoniae	Amino acid transport and metabolism	Tryptophan synthase beta chain	NC_003098	-
seq248	DEG10070217	3	10	1196	1189	636	100	16.4	GGGCATCTGC	trpB	Streptococcus pneumoniae	Amino acid transport and metabolism	Tryptophan synthase beta chain	NC_003098	-
seq313	DEG10070217	1	9	390	398	161	100	18.3	TAATATGGAC	trpB	Streptococcus pneumoniae	Amino acid transport and metabolism	Tryptophan synthase beta chain	NC_003098	-
seq348	DEG10070217	1	9	297	305	161	100	18.3	TTGGCTTGCG	trpB	Streptococcus pneumoniae	Amino acid transport and metabolism	Tryptophan synthase beta chain	NC_003098	-
seq380	DEG10070217	1	10	229	238	41	100	20.3	ATTTATCTCA	trpB	Streptococcus pneumoniae	Amino acid transport and metabolism	Tryptophan synthase beta chain	NC_003098	-
seq474	DEG10070217	1	9	680	688	161	100	18.3	ATCTGCCAGG	trpB	Streptococcus pneumoniae	Amino acid transport and metabolism	Tryptophan synthase beta chain	NC_003098	-
seq476	DEG10070217	2	10	880	872	161	100	18.3	ACTTGGAGCA	trpB	Streptococcus pneumoniae	Amino acid transport and metabolism	Tryptophan synthase beta chain	NC_003098	-
seq569	DEG10070217	1	10	712	721	41	100	20.3	GGTGGGTCGA	trpB	Streptococcus pneumoniae	Amino acid transport and metabolism	Tryptophan synthase beta chain	NC_003098	-
seq697	DEG10070217	1	9	920	912	161	100	18.3	GCTGAGATAA	trpB	Streptococcus pneumoniae	Amino acid transport and metabolism	Tryptophan synthase beta chain	NC_003098	-
seq697	DEG10070217	3	10	238	231	636	100	16.4	GCTGAGATAA	trpB	Streptococcus pneumoniae	Amino acid transport and metabolism	Tryptophan synthase beta chain	NC_003098	-
seq718	DEG10070217	1	9	775	783	161	100	18.3	GGGGCTGAAT	trpB	Streptococcus pneumoniae	Amino acid transport and metabolism	Tryptophan synthase beta chain	NC_003098	-
seq755	DEG10070217	2	10	565	557	161	100	18.3	AGGGTATCAT	trpB	Streptococcus pneumoniae	Amino acid transport and metabolism	Tryptophan synthase beta chain	NC_003098	-
seq832	DEG10070217	3	10	944	951	636	100	16.4	CAGTCCAGAG	trpB	Streptococcus pneumoniae	Amino acid transport and metabolism	Tryptophan synthase beta chain	NC_003098	-
seq864	DEG10070217	1	9	1217	1209	161	100	18.3	TGAGCTTCTG	trpB	Streptococcus pneumoniae	Amino acid transport and metabolism	Tryptophan synthase beta chain	NC_003098	-
seq74	DEG10070040	1	10	132	123	41	100	20.3	GGCCTTTTCA	trmD	Streptococcus pneumoniae	-	tRNA (guanine-Nl)-methyltransferase	NC_003028	-
seq136	DEG10070040	2	10	355	347	161	100	18.3	ATCTTAATGC	trmD	Streptococcus pneumoniae	-	tRNA (guanine-Nl)-methyltransferase	NC_003028	-
seq149	DEG10070040	2	10	172	164	161	100	18.3	TTGCCCTGAC	trmD	Streptococcus pneumoniae	-	tRNA (guanine-Nl)-methyltransferase	NC_003028	-
seq227	DEG10070040	2	10	647	655	161	100	18.3	TATTTACTTG	trmD	Streptococcus pneumoniae	-	tRNA (guanine-Nl)-methyltransferase	NC_003028	-
seq751	DEG10070040	1	10	274	283	41	100	20.3	GCTTATGCTG	trmD	Streptococcus pneumoniae	-	tRNA (guanine-Nl)-methyltransferase	NC_003028	-
seq784	DEG10070040	1	9	431	423	161	100	18.3	TCAATCATGA	trmD	Streptococcus pneumoniae	-	tRNA (guanine-Nl)-methyltransferase	NC_003028	-
seq788	DEG10070040	1	9	215	207	161	100	18.3	ATAGCATCAC	trmD	Streptococcus pneumoniae	-	tRNA (guanine-Nl)-methyltransferase	NC_003028	-
seq788	DEG10070040	2	9	436	429	636	100	16.4	ATAGCATCAC	trmD	Streptococcus pneumoniae	-	tRNA (guanine-Nl)-methyltransferase	NC_003028	-
seq258	DEG10070195	2	10	571	579	161	100	18.3	CGCACAAAAA	tpi/tpiA	Streptococcus pneumoniae	Carbohydrate transport and metabolism	Triose phosphate isomerase	NC_003098	-
seq320	DEG10070195	1	9	115	107	161	100	18.3	GAAGTTTTGC	tpi/tpiA	Streptococcus pneumoniae	Carbohydrate transport and metabolism	Triose phosphate isomerase	NC_003098	-
seq320	DEG10070195	2	9	266	273	636	100	16.4	GAAGTTTTGC	tpi/tpiA	Streptococcus pneumoniae	Carbohydrate transport and metabolism	Triose phosphate isomerase	NC_003098	-
seq383	DEG10070195	1	10	1	10	41	100	20.3	TTGAAAAAAG	tpi/tpiA	Streptococcus pneumoniae	Carbohydrate transport and metabolism	Triose phosphate isomerase	NC_003098	-
seq522	DEG10070195	2	10	317	325	161	100	18.3	TGCCGTGACT	tpi/tpiA	Streptococcus pneumoniae	Carbohydrate transport and metabolism	Triose phosphate isomerase	NC_003098	-
seq666	DEG10070195	1	10	433	424	41	100	20.3	CAGCTTCGTA	tpi/tpiA	Streptococcus pneumoniae	Carbohydrate transport and metabolism	Triose phosphate isomerase	NC_003098	-
seq23	DEG10070139	2	10	711	719	161	100	18.3	GAAACTGCCA	thyA	Streptococcus pneumoniae	Nucleotide transport and metabolism	Thymidylate synthase	NC_003098	-
seq38	DEG10070139	1	9	682	690	161	100	18.3	GCTCAGGAAC	thyA	Streptococcus pneumoniae	Nucleotide transport and metabolism	Thymidylate synthase	NC_003098	-
seq38	DEG10070139	3	10	746	739	636	100	16.4	GCTCAGGAAC	thyA	Streptococcus pneumoniae	Nucleotide transport and metabolism	Thymidylate synthase	NC_003098	-
seq145	DEG10070139	2	10	664	656	161	100	18.3	ACATAGATAT	thyA	Streptococcus pneumoniae	Nucleotide transport and metabolism	Thymidylate synthase	NC_003098	-
seq157	DEG10070139	1	9	512	504	161	100	18.3	AGATAGATTG	thyA	Streptococcus pneumoniae	Nucleotide transport and metabolism	Thymidylate synthase	NC_003098	-
seq235	DEG10070139	1	9	73	81	161	100	18.3	GCTCGTCCTG	thyA	Streptococcus pneumoniae	Nucleotide transport and metabolism	Thymidylate synthase	NC_003098	-
seq288	DEG10070139	2	10	75	67	161	100	18.3	TAGCCTGCTC	thyA	Streptococcus pneumoniae	Nucleotide transport and metabolism	Thymidylate synthase	NC_003098	-
seq405	DEG10070139	1	9	697	705	161	100	18.3	CGTCGGGAGA	thyA	Streptococcus pneumoniae	Nucleotide transport and metabolism	Thymidylate synthase	NC_003098	-
seq495	DEG10070139	2	10	50	58	161	100	18.3	CAGGAAGGTG	thyA	Streptococcus pneumoniae	Nucleotide transport and metabolism	Thymidylate synthase	NC_003098	-
seq542	DEG10070139	1	9	700	708	161	100	18.3	CGGGAGCCGG	thyA	Streptococcus pneumoniae	Nucleotide transport and metabolism	Thymidylate synthase	NC_003098	-
seq621	DEG10070139	2	10	726	718	161	100	18.3	GGCGTGGTTG	thyA	Streptococcus pneumoniae	Nucleotide transport and metabolism	Thymidylate synthase	NC_003098	-
seq752	DEG10070139	1	9	791	799	161	100	18.3	TGGATTATGT	thyA	Streptococcus pneumoniae	Nucleotide transport and metabolism	Thymidylate synthase	NC_003098	-
seq31	DEG10070202	1	9	1837	1829	161	100	18.3	CTGTTTCGTG	thrS	Streptococcus pneumoniae	Translation, ribosomal structure and biogenesis	Threonyl-tRNA synthetase 1	NC_003098	-
seq67	DEG10070202	1	9	648	656	161	100	18.3	TATCTACGGC	thrS	Streptococcus pneumoniae	Translation, ribosomal structure and biogenesis	Threonyl-tRNA synthetase 1	NC_003098	-
seq82	DEG10070202	2	10	1629	1621	161	100	18.3	TCAGCCATGT	thrS	Streptococcus pneumoniae	Translation, ribosomal structure and biogenesis	Threonyl-tRNA synthetase 1	NC_003098	-
seq124	DEG10070202	2	10	1719	1711	161	100	18.3	AACCGCGGTC	thrS	Streptococcus pneumoniae	Translation, ribosomal structure and biogenesis	Threonyl-tRNA synthetase 1	NC_003098	-
seq124	DEG10070202	2	9	1712	1719	636	100	16.4	AACCGCGGTC	thrS	Streptococcus pneumoniae	Translation, ribosomal structure and biogenesis	Threonyl-tRNA synthetase 1	NC_003098	-
seq157	DEG10070202	2	10	81	73	161	100	18.3	AGATAGATTG	thrS	Streptococcus pneumoniae	Translation, ribosomal structure and biogenesis	Threonyl-tRNA synthetase 1	NC_003098	-
seq169	DEG10070202	1	9	1042	1050	161	100	18.3	CACTCTTACT	thrS	Streptococcus pneumoniae	Translation, ribosomal structure and biogenesis	Threonyl-tRNA synthetase 1	NC_003098	-
seq216	DEG10070202	1	9	105	113	161	100	18.3	CTTGGCTGGG	thrS	Streptococcus pneumoniae	Translation, ribosomal structure and biogenesis	Threonyl-tRNA synthetase 1	NC_003098	-
seq221	DEG10070202	2	10	303	311	161	100	18.3	ATTTCTACTA	thrS	Streptococcus pneumoniae	Translation, ribosomal structure and biogenesis	Threonyl-tRNA synthetase 1	NC_003098	-
seq221	DEG10070202	2	10	1457	1465	161	100	18.3	ATTTCTACTA	thrS	Streptococcus pneumoniae	Translation, ribosomal structure and biogenesis	Threonyl-tRNA synthetase 1	NC_003098	-
seq246	DEG10070202	2	10	1846	1854	161	100	18.3	CCGTCGCTAC	thrS	Streptococcus pneumoniae	Translation, ribosomal structure and biogenesis	Threonyl-tRNA synthetase 1	NC_003098	-
seq249	DEG10070202	1	9	1029	1021	161	100	18.3	GAAAACTTGC	thrS	Streptococcus pneumoniae	Translation, ribosomal structure and biogenesis	Threonyl-tRNA synthetase 1	NC_003098	-
seq249	DEG10070202	1	8	391	398	636	100	16.4	GAAAACTTGC	thrS	Streptococcus pneumoniae	Translation, ribosomal structure and biogenesis	Threonyl-tRNA synthetase 1	NC_003098	-
seq250	DEG10070202	1	9	1657	1649	161	100	18.3	CTGGGATGAT	thrS	Streptococcus pneumoniae	Translation, ribosomal structure and biogenesis	Threonyl-tRNA synthetase 1	NC_003098	-
seq303	DEG10070202	1	9	1670	1662	161	100	18.3	TTTTCGTTAT	thrS	Streptococcus pneumoniae	Translation, ribosomal structure and biogenesis	Threonyl-tRNA synthetase 1	NC_003098	-
seq328	DEG10070202	1	9	1231	1239	161	100	18.3	GAAGACTTCC	thrS	Streptococcus pneumoniae	Translation, ribosomal structure and biogenesis	Threonyl-tRNA synthetase 1	NC_003098	-
seq328	DEG10070202	2	9	913	920	636	100	16.4	GAAGACTTCC	thrS	Streptococcus pneumoniae	Translation, ribosomal structure and biogenesis	Threonyl-tRNA synthetase 1	NC_003098	-
seq349	DEG10070202	1	9	929	921	161	100	18.3	CAGTGACCAT	thrS	Streptococcus pneumoniae	Translation, ribosomal structure and biogenesis	Threonyl-tRNA synthetase 1	NC_003098	-
seq402	DEG10070202	1	9	772	764	161	100	18.3	CTTGTGAAAG	thrS	Streptococcus pneumoniae	Translation, ribosomal structure and biogenesis	Threonyl-tRNA synthetase 1	NC_003098	-
seq500	DEG10070202	1	10	1025	1016	41	100	20.3	ACTTGGATGT	thrS	Streptococcus pneumoniae	Translation, ribosomal structure and biogenesis	Threonyl-tRNA synthetase 1	NC_003098	-
seq587	DEG10070202	2	10	934	926	161	100	18.3	CGATCCCAGT	thrS	Streptococcus pneumoniae	Translation, ribosomal structure and biogenesis	Threonyl-tRNA synthetase 1	NC_003098	-
seq587	DEG10070202	3	10	1651	1658	636	100	16.4	CGATCCCAGT	thrS	Streptococcus pneumoniae	Translation, ribosomal structure and biogenesis	Threonyl-tRNA synthetase 1	NC_003098	-
seq591	DEG10070202	1	8	973	980	636	100	16.4	GACGGGGATA	thrS	Streptococcus pneumoniae	Translation, ribosomal structure and biogenesis	Threonyl-tRNA synthetase 1	NC_003098	-
seq622	DEG10070202	2	10	1608	1616	161	100	18.3	CGGGGGCCTT	thrS	Streptococcus pneumoniae	Translation, ribosomal structure and biogenesis	Threonyl-tRNA synthetase 1	NC_003098	-
seq654	DEG10070202	1	9	1335	1327	161	100	18.3	GGTTTGGGCG	thrS	Streptococcus pneumoniae	Translation, ribosomal structure and biogenesis	Threonyl-tRNA synthetase 1	NC_003098	-
seq670	DEG10070202	1	10	924	933	41	100	20.3	TCACTGGGAT	thrS	Streptococcus pneumoniae	Translation, ribosomal structure and biogenesis	Threonyl-tRNA synthetase 1	NC_003098	-
seq670	DEG10070202	3	10	1658	1651	636	100	16.4	TCACTGGGAT	thrS	Streptococcus pneumoniae	Translation, ribosomal structure and biogenesis	Threonyl-tRNA synthetase 1	NC_003098	-
seq723	DEG10070202	2	10	1812	1804	161	100	18.3	TTCCAACAAT	thrS	Streptococcus pneumoniae	Translation, ribosomal structure and biogenesis	Threonyl-tRNA synthetase 1	NC_003098	-
seq773	DEG10070202	1	9	494	486	161	100	18.3	TCTTCTGAGA	thrS	Streptococcus pneumoniae	Translation, ribosomal structure and biogenesis	Threonyl-tRNA synthetase 1	NC_003098	-
seq791	DEG10070202	2	10	1231	1239	161	100	18.3	AGAAGACTTC	thrS	Streptococcus pneumoniae	Translation, ribosomal structure and biogenesis	Threonyl-tRNA synthetase 1	NC_003098	-
seq791	DEG10070202	3	10	913	920	636	100	16.4	AGAAGACTTC	thrS	Streptococcus pneumoniae	Translation, ribosomal structure and biogenesis	Threonyl-tRNA synthetase 1	NC_003098	-
seq813	DEG10070202	1	9	1629	1637	161	100	18.3	GGCACCACAA	thrS	Streptococcus pneumoniae	Translation, ribosomal structure and biogenesis	Threonyl-tRNA synthetase 1	NC_003098	-
seq813	DEG10070202	2	9	1011	1018	636	100	16.4	GGCACCACAA	thrS	Streptococcus pneumoniae	Translation, ribosomal structure and biogenesis	Threonyl-tRNA synthetase 1	NC_003098	-
seq839	DEG10070202	2	9	1291	1298	636	100	16.4	GCATAAGTAG	thrS	Streptococcus pneumoniae	Translation, ribosomal structure and biogenesis	Threonyl-tRNA synthetase 1	NC_003098	-
seq112	DEG10070128	1	9	428	436	161	100	18.3	AACTGCGAGA	sulD	Streptococcus pneumoniae	Coenzyme metabolism	Aldolase-pyrophosphokinase	NC_003098	-
seq202	DEG10070128	1	9	689	697	161	100	18.3	TGCCTCATCA	sulD	Streptococcus pneumoniae	Coenzyme metabolism	Aldolase-pyrophosphokinase	NC_003098	-
seq246	DEG10070128	1	9	481	473	161	100	18.3	CCGTCGCTAC	sulD	Streptococcus pneumoniae	Coenzyme metabolism	Aldolase-pyrophosphokinase	NC_003098	-
seq279	DEG10070128	2	10	119	111	161	100	18.3	TTTGGTCATA	sulD	Streptococcus pneumoniae	Coenzyme metabolism	Aldolase-pyrophosphokinase	NC_003098	-
seq321	DEG10070128	3	10	54	61	636	100	16.4	CGTCCTAGTG	sulD	Streptococcus pneumoniae	Coenzyme metabolism	Aldolase-pyrophosphokinase	NC_003098	-
seq497	DEG10070128	1	9	208	200	161	100	18.3	CTTCACTCGG	sulD	Streptococcus pneumoniae	Coenzyme metabolism	Aldolase-pyrophosphokinase	NC_003098	-
seq663	DEG10070128	2	10	233	225	161	100	18.3	ATTATAGGCT	sulD	Streptococcus pneumoniae	Coenzyme metabolism	Aldolase-pyrophosphokinase	NC_003098	-
seq738	DEG10070128	1	9	603	611	161	100	18.3	GAGAGAAGTA	sulD	Streptococcus pneumoniae	Coenzyme metabolism	Aldolase-pyrophosphokinase	NC_003098	-
seq764	DEG10070128	2	10	134	126	161	100	18.3	GAAGTCTGTA	sulD	Streptococcus pneumoniae	Coenzyme metabolism	Aldolase-pyrophosphokinase	NC_003098	-
seq270	DEG10070127	2	9	102	95	636	100	16.4	TGGCTACACT	sulC/folE	Streptococcus pneumoniae	Coenzyme metabolism	GTP cyclohydrolase	NC_003098	-
seq356	DEG10070127	1	9	320	328	161	100	18.3	AAGTTTATTG	sulC/folE	Streptococcus pneumoniae	Coenzyme metabolism	GTP cyclohydrolase	NC_003098	-
seq410	DEG10070127	3	10	53	46	636	100	16.4	GGCCTACAGC	sulC/folE	Streptococcus pneumoniae	Coenzyme metabolism	GTP cyclohydrolase	NC_003098	-
seq445	DEG10070127	1	8	397	390	636	100	16.4	CACCTAGACT	sulC/folE	Streptococcus pneumoniae	Coenzyme metabolism	GTP cyclohydrolase	NC_003098	-
seq453	DEG10070127	3	10	300	307	636	100	16.4	CATAAGCTAG	sulC/folE	Streptococcus pneumoniae	Coenzyme metabolism	GTP cyclohydrolase	NC_003098	-
seq511	DEG10070127	1	9	3	11	161	100	18.3	GGATACACAT	sulC/folE	Streptococcus pneumoniae	Coenzyme metabolism	GTP cyclohydrolase	NC_003098	-
seq511	DEG10070127	3	10	440	433	636	100	16.4	GGATACACAT	sulC/folE	Streptococcus pneumoniae	Coenzyme metabolism	GTP cyclohydrolase	NC_003098	-
seq754	DEG10070127	1	9	122	130	161	100	18.3	TTTCAGGTCA	sulC/folE	Streptococcus pneumoniae	Coenzyme metabolism	GTP cyclohydrolase	NC_003098	-
seq179	DEG10070126	2	10	1245	1237	161	100	18.3	ATGTGACAAT	sulB	Streptococcus pneumoniae	Coenzyme metabolism	Dihydrofolate synthetase	NC_003098	-
seq179	DEG10070126	1	8	1199	1206	636	100	16.4	ATGTGACAAT	sulB	Streptococcus pneumoniae	Coenzyme metabolism	Dihydrofolate synthetase	NC_003098	-
seq288	DEG10070126	1	9	756	764	161	100	18.3	TAGCCTGCTC	sulB	Streptococcus pneumoniae	Coenzyme metabolism	Dihydrofolate synthetase	NC_003098	-
seq322	DEG10070126	2	10	366	358	161	100	18.3	CAATCTCAAA	sulB	Streptococcus pneumoniae	Coenzyme metabolism	Dihydrofolate synthetase	NC_003098	-
seq322	DEG10070126	3	10	107	114	636	100	16.4	CAATCTCAAA	sulB	Streptococcus pneumoniae	Coenzyme metabolism	Dihydrofolate synthetase	NC_003098	-
seq328	DEG10070126	2	10	716	708	161	100	18.3	GAAGACTTCC	sulB	Streptococcus pneumoniae	Coenzyme metabolism	Dihydrofolate synthetase	NC_003098	-
seq428	DEG10070126	1	8	1152	1159	636	100	16.4	GTCTAGAAGG	sulB	Streptococcus pneumoniae	Coenzyme metabolism	Dihydrofolate synthetase	NC_003098	-
seq511	DEG10070126	1	9	1306	1314	161	100	18.3	GGATACACAT	sulB	Streptococcus pneumoniae	Coenzyme metabolism	Dihydrofolate synthetase	NC_003098	-
seq558	DEG10070126	1	9	1189	1197	161	100	18.3	CTAGAGCAGC	sulB	Streptococcus pneumoniae	Coenzyme metabolism	Dihydrofolate synthetase	NC_003098	-
seq585	DEG10070126	3	10	288	281	636	100	16.4	AGTTCTAGCC	sulB	Streptococcus pneumoniae	Coenzyme metabolism	Dihydrofolate synthetase	NC_003098	-
seq623	DEG10070126	2	10	1057	1049	161	100	18.3	ACCAACATAT	sulB	Streptococcus pneumoniae	Coenzyme metabolism	Dihydrofolate synthetase	NC_003098	-
seq773	DEG10070126	2	10	277	269	161	100	18.3	TCTTCTGAGA	sulB	Streptococcus pneumoniae	Coenzyme metabolism	Dihydrofolate synthetase	NC_003098	-
seq796	DEG10070126	1	9	1273	1281	161	100	18.3	AGGGTCTATT	sulB	Streptococcus pneumoniae	Coenzyme metabolism	Dihydrofolate synthetase	NC_003098	-
seq811	DEG10070126	2	10	648	656	161	100	18.3	TGCCGAGACT	sulB	Streptococcus pneumoniae	Coenzyme metabolism	Dihydrofolate synthetase	NC_003098	-
seq823	DEG10070126	2	10	357	349	161	100	18.3	TCTCGGTTGT	sulB	Streptococcus pneumoniae	Coenzyme metabolism	Dihydrofolate synthetase	NC_003098	-
seq830	DEG10070126	1	9	240	248	161	100	18.3	AGACCAGATG	sulB	Streptococcus pneumoniae	Coenzyme metabolism	Dihydrofolate synthetase	NC_003098	-
seq834	DEG10070126	1	9	615	623	161	100	18.3	TGTGATTGAG	sulB	Streptococcus pneumoniae	Coenzyme metabolism	Dihydrofolate synthetase	NC_003098	-
seq875	DEG10070126	1	9	1178	1186	161	100	18.3	GGCATGATTG	sulB	Streptococcus pneumoniae	Coenzyme metabolism	Dihydrofolate synthetase	NC_003098	-
seq28	DEG10070125	1	10	109	118	41	100	20.3	CAGCAGGCTC	sulA	Streptococcus pneumoniae	Coenzyme metabolism	Dihydropteroate synthase	NC_003098	-
seq93	DEG10070125	1	9	417	409	161	100	18.3	AACTGGATTC	sulA	Streptococcus pneumoniae	Coenzyme metabolism	Dihydropteroate synthase	NC_003098	-
seq161	DEG10070125	1	9	402	410	161	100	18.3	CATGTTTAAA	sulA	Streptococcus pneumoniae	Coenzyme metabolism	Dihydropteroate synthase	NC_003098	-
seq255	DEG10070125	1	9	894	886	161	100	18.3	GGCAGAGGCT	sulA	Streptococcus pneumoniae	Coenzyme metabolism	Dihydropteroate synthase	NC_003098	-
seq255	DEG10070125	2	10	292	300	161	100	18.3	GGCAGAGGCT	sulA	Streptococcus pneumoniae	Coenzyme metabolism	Dihydropteroate synthase	NC_003098	-
seq391	DEG10070125	1	10	541	532	41	100	20.3	AGAAAGCCTC	sulA	Streptococcus pneumoniae	Coenzyme metabolism	Dihydropteroate synthase	NC_003098	-
seq414	DEG10070125	2	9	59	52	636	100	16.4	CGGGGTTACG	sulA	Streptococcus pneumoniae	Coenzyme metabolism	Dihydropteroate synthase	NC_003098	-
seq518	DEG10070125	3	10	659	652	636	100	16.4	TTAGGTCCCG	sulA	Streptococcus pneumoniae	Coenzyme metabolism	Dihydropteroate synthase	NC_003098	-
seq597	DEG10070125	2	9	60	67	636	100	16.4	AAGACTCCTC	sulA	Streptococcus pneumoniae	Coenzyme metabolism	Dihydropteroate synthase	NC_003098	-
seq734	DEG10070125	2	9	551	558	636	100	16.4	ACACTAGCGG	sulA	Streptococcus pneumoniae	Coenzyme metabolism	Dihydropteroate synthase	NC_003098	-
seq759	DEG10070125	1	9	457	449	161	100	18.3	GAGGGAAGAC	sulA	Streptococcus pneumoniae	Coenzyme metabolism	Dihydropteroate synthase	NC_003098	-
seq819	DEG10070125	2	10	228	220	161	100	18.3	GCACTGGAAC	sulA	Streptococcus pneumoniae	Coenzyme metabolism	Dihydropteroate synthase	NC_003098	-
seq875	DEG10070125	2	10	23	15	161	100	18.3	GGCATGATTG	sulA	Streptococcus pneumoniae	Coenzyme metabolism	Dihydropteroate synthase	NC_003098	-
seq265	DEG10070240	1	9	88	80	161	100	18.3	TGCCTTGTGG	spr1987	Streptococcus pneumoniae	Function unknown	Hypothetical protein, truncation	NC_003098	-
seq402	DEG10070240	1	9	78	70	161	100	18.3	CTTGTGAAAG	spr1987	Streptococcus pneumoniae	Function unknown	Hypothetical protein, truncation	NC_003098	-
seq47	DEG10070236	1	10	474	483	41	100	20.3	TGCCCCTGCT	spr1950	Streptococcus pneumoniae	Function unknown	Conserved hypothetical protein	NC_003098	-
seq86	DEG10070236	1	9	644	636	161	100	18.3	TTGCGGTTCG	spr1950	Streptococcus pneumoniae	Function unknown	Conserved hypothetical protein	NC_003098	-
seq236	DEG10070236	1	10	327	336	41	100	20.3	ACTCAGTGAA	spr1950	Streptococcus pneumoniae	Function unknown	Conserved hypothetical protein	NC_003098	-
seq248	DEG10070236	2	10	831	823	161	100	18.3	GGGCATCTGC	spr1950	Streptococcus pneumoniae	Function unknown	Conserved hypothetical protein	NC_003098	-
seq249	DEG10070236	1	9	112	120	161	100	18.3	GAAAACTTGC	spr1950	Streptococcus pneumoniae	Function unknown	Conserved hypothetical protein	NC_003098	-
seq347	DEG10070236	2	10	805	797	161	100	18.3	GGGATAACTG	spr1950	Streptococcus pneumoniae	Function unknown	Conserved hypothetical protein	NC_003098	-
seq352	DEG10070236	2	10	348	356	161	100	18.3	TTCCAGAGCT	spr1950	Streptococcus pneumoniae	Function unknown	Conserved hypothetical protein	NC_003098	-
seq388	DEG10070236	1	9	349	357	161	100	18.3	CCAGAGCTTT	spr1950	Streptococcus pneumoniae	Function unknown	Conserved hypothetical protein	NC_003098	-
seq437	DEG10070236	1	9	116	124	161	100	18.3	ACTTGGAGGG	spr1950	Streptococcus pneumoniae	Function unknown	Conserved hypothetical protein	NC_003098	-
seq583	DEG10070236	2	10	841	833	161	100	18.3	GCGTAGAGAT	spr1950	Streptococcus pneumoniae	Function unknown	Conserved hypothetical protein	NC_003098	-
seq776	DEG10070236	1	9	261	269	161	100	18.3	TTGGTATGAA	spr1950	Streptococcus pneumoniae	Function unknown	Conserved hypothetical protein	NC_003098	-
seq834	DEG10070236	1	9	216	224	161	100	18.3	TGTGATTGAG	spr1950	Streptococcus pneumoniae	Function unknown	Conserved hypothetical protein	NC_003098	-
seq834	DEG10070236	2	9	538	545	636	100	16.4	TGTGATTGAG	spr1950	Streptococcus pneumoniae	Function unknown	Conserved hypothetical protein	NC_003098	-
seq843	DEG10070236	2	10	46	54	161	100	18.3	CGGGATTAAG	spr1950	Streptococcus pneumoniae	Function unknown	Conserved hypothetical protein	NC_003098	-
seq616	DEG10070231	1	9	231	239	161	100	18.3	TCATGGATTC	spr1856	Streptococcus pneumoniae	Function unknown	Hypothetical protein	NC_003098	-
seq47	DEG10070228	1	10	423	414	41	100	20.3	TGCCCCTGCT	spr1804	Streptococcus pneumoniae	Function unknown	Conserved hypothetical protein	NC_003098	-
seq77	DEG10070228	2	10	149	157	161	100	18.3	GGTCATGGAG	spr1804	Streptococcus pneumoniae	Function unknown	Conserved hypothetical protein	NC_003098	-
seq322	DEG10070228	1	9	54	62	161	100	18.3	CAATCTCAAA	spr1804	Streptococcus pneumoniae	Function unknown	Conserved hypothetical protein	NC_003098	-
seq583	DEG10070228	1	9	435	443	161	100	18.3	GCGTAGAGAT	spr1804	Streptococcus pneumoniae	Function unknown	Conserved hypothetical protein	NC_003098	-
seq754	DEG10070228	1	9	327	319	161	100	18.3	TTTCAGGTCA	spr1804	Streptococcus pneumoniae	Function unknown	Conserved hypothetical protein	NC_003098	-
seq286	DEG10070224	1	10	284	293	41	100	20.3	ACAATAAAAA	spr1697	Streptococcus pneumoniae	Function unknown	Hypothetical protein	NC_003098	-
seq157	DEG10070222	1	10	692	683	41	100	20.3	AGATAGATTG	spr1674	Streptococcus pneumoniae	Function unknown	Conserved hypothetical protein	NC_003098	-
seq182	DEG10070222	1	8	808	801	636	100	16.4	AGTTAAGTGA	spr1674	Streptococcus pneumoniae	Function unknown	Conserved hypothetical protein	NC_003098	-
seq250	DEG10070222	1	9	129	137	161	100	18.3	CTGGGATGAT	spr1674	Streptococcus pneumoniae	Function unknown	Conserved hypothetical protein	NC_003098	-
seq250	DEG10070222	2	10	243	251	161	100	18.3	CTGGGATGAT	spr1674	Streptococcus pneumoniae	Function unknown	Conserved hypothetical protein	NC_003098	-
seq380	DEG10070222	1	10	733	742	41	100	20.3	ATTTATCTCA	spr1674	Streptococcus pneumoniae	Function unknown	Conserved hypothetical protein	NC_003098	-
seq391	DEG10070222	1	9	702	710	161	100	18.3	AGAAAGCCTC	spr1674	Streptococcus pneumoniae	Function unknown	Conserved hypothetical protein	NC_003098	-
seq430	DEG10070222	2	10	427	419	161	100	18.3	TCTAGAAGTC	spr1674	Streptococcus pneumoniae	Function unknown	Conserved hypothetical protein	NC_003098	-
seq485	DEG10070222	1	9	758	750	161	100	18.3	CCAACTAGAG	spr1674	Streptococcus pneumoniae	Function unknown	Conserved hypothetical protein	NC_003098	-
seq534	DEG10070222	1	8	747	754	636	100	16.4	CAGTCTAGGG	spr1674	Streptococcus pneumoniae	Function unknown	Conserved hypothetical protein	NC_003098	-
seq739	DEG10070222	2	10	138	130	161	100	18.3	AGTCATCCCA	spr1674	Streptococcus pneumoniae	Function unknown	Conserved hypothetical protein	NC_003098	-
seq739	DEG10070222	3	10	250	243	636	100	16.4	AGTCATCCCA	spr1674	Streptococcus pneumoniae	Function unknown	Conserved hypothetical protein	NC_003098	-
seq834	DEG10070222	1	9	597	589	161	100	18.3	TGTGATTGAG	spr1674	Streptococcus pneumoniae	Function unknown	Conserved hypothetical protein	NC_003098	-
seq240	DEG10070221	1	10	350	341	41	100	20.3	AATTTTCCTT	spr1671	Streptococcus pneumoniae	Function unknown	Conserved hypothetical protein	NC_003098	-
seq322	DEG10070221	2	10	316	324	161	100	18.3	CAATCTCAAA	spr1671	Streptococcus pneumoniae	Function unknown	Conserved hypothetical protein	NC_003098	-
seq474	DEG10070221	1	9	12	20	161	100	18.3	ATCTGCCAGG	spr1671	Streptococcus pneumoniae	Function unknown	Conserved hypothetical protein	NC_003098	-
seq745	DEG10070221	2	10	93	101	161	100	18.3	ATACTGCTAC	spr1671	Streptococcus pneumoniae	Function unknown	Conserved hypothetical protein	NC_003098	-
seq273	DEG10070220	1	9	294	286	161	100	18.3	ACATTCTCCA	spr1666	Streptococcus pneumoniae	Function unknown	Conserved hypothetical protein	NC_003098	-
seq364	DEG10070220	1	9	403	411	161	100	18.3	GAGGAAAGAT	spr1666	Streptococcus pneumoniae	Function unknown	Conserved hypothetical protein	NC_003098	-
seq816	DEG10070220	3	10	80	87	636	100	16.4	TTTGAGAGAT	spr1666	Streptococcus pneumoniae	Function unknown	Conserved hypothetical protein	NC_003098	-
seq120	DEG10070215	2	10	182	174	161	100	18.3	TGTAATTTGA	spr1603	Streptococcus pneumoniae	Function unknown	Conserved hypothetical protein	NC_003098	-
seq127	DEG10070215	1	9	501	509	161	100	18.3	TAAGTATGAT	spr1603	Streptococcus pneumoniae	Function unknown	Conserved hypothetical protein	NC_003098	-
seq195	DEG10070215	2	10	425	417	161	100	18.3	AAAATAGCGA	spr1603	Streptococcus pneumoniae	Function unknown	Conserved hypothetical protein	NC_003098	-
seq796	DEG10070215	1	8	417	410	636	100	16.4	AGGGTCTATT	spr1603	Streptococcus pneumoniae	Function unknown	Conserved hypothetical protein	NC_003098	-
seq810	DEG10070215	3	10	507	514	636	100	16.4	CCTGAGGGCT	spr1603	Streptococcus pneumoniae	Function unknown	Conserved hypothetical protein	NC_003098	-
seq47	DEG10070208	2	10	182	174	161	100	18.3	TGCCCCTGCT	spr1535	Streptococcus pneumoniae	Function unknown	Hypothetical protein	NC_003098	-
seq102	DEG10070208	2	10	353	361	161	100	18.3	CGTGAATGCC	spr1535	Streptococcus pneumoniae	Function unknown	Hypothetical protein	NC_003098	-
seq194	DEG10070208	1	10	343	334	41	100	20.3	AATGAACCAA	spr1535	Streptococcus pneumoniae	Function unknown	Hypothetical protein	NC_003098	-
seq202	DEG10070208	1	10	358	367	41	100	20.3	TGCCTCATCA	spr1535	Streptococcus pneumoniae	Function unknown	Hypothetical protein	NC_003098	-
seq262	DEG10070208	1	10	80	89	41	100	20.3	AAAAAACAGG	spr1535	Streptococcus pneumoniae	Function unknown	Hypothetical protein	NC_003098	-
seq294	DEG10070208	2	9	87	94	636	100	16.4	GAGGACTAGG	spr1535	Streptococcus pneumoniae	Function unknown	Hypothetical protein	NC_003098	-
seq325	DEG10070208	2	10	40	48	161	100	18.3	AGGAGTAAAT	spr1535	Streptococcus pneumoniae	Function unknown	Hypothetical protein	NC_003098	-
seq479	DEG10070208	2	10	163	155	161	100	18.3	TCTAGATAAG	spr1535	Streptococcus pneumoniae	Function unknown	Hypothetical protein	NC_003098	-
seq770	DEG10070208	2	9	314	321	636	100	16.4	GACACAGGGG	spr1535	Streptococcus pneumoniae	Function unknown	Hypothetical protein	NC_003098	-
seq816	DEG10070208	1	8	342	349	636	100	16.4	TTTGAGAGAT	spr1535	Streptococcus pneumoniae	Function unknown	Hypothetical protein	NC_003098	-
seq21	DEG10070201	2	10	438	430	161	100	18.3	CAGTCCAGTT	spr1468	Streptococcus pneumoniae	Function unknown	Conserved hypothetical protein	NC_003098	-
seq214	DEG10070201	2	10	499	507	161	100	18.3	GGCAGGAGAA	spr1468	Streptococcus pneumoniae	Function unknown	Conserved hypothetical protein	NC_003098	-
seq262	DEG10070201	1	10	476	485	41	100	20.3	AAAAAACAGG	spr1468	Streptococcus pneumoniae	Function unknown	Conserved hypothetical protein	NC_003098	-
seq328	DEG10070201	2	10	309	301	161	100	18.3	GAAGACTTCC	spr1468	Streptococcus pneumoniae	Function unknown	Conserved hypothetical protein	NC_003098	-
seq651	DEG10070201	1	8	273	280	636	100	16.4	GACACGTTAC	spr1468	Streptococcus pneumoniae	Function unknown	Conserved hypothetical protein	NC_003098	-
seq807	DEG10070201	1	9	586	594	161	100	18.3	AAAGGTCATA	spr1468	Streptococcus pneumoniae	Function unknown	Conserved hypothetical protein	NC_003098	-
seq827	DEG10070201	2	9	376	369	636	100	16.4	CGTGACTTAT	spr1468	Streptococcus pneumoniae	Function unknown	Conserved hypothetical protein	NC_003098	-
seq59	DEG10070196	2	10	378	386	161	100	18.3	GGGAAACCTT	spr1433	Streptococcus pneumoniae	Function unknown	Conserved hypothetical protein	NC_003098	-
seq322	DEG10070196	1	10	427	418	41	100	20.3	CAATCTCAAA	spr1433	Streptococcus pneumoniae	Function unknown	Conserved hypothetical protein	NC_003098	-
seq322	DEG10070196	3	10	351	358	636	100	16.4	CAATCTCAAA	spr1433	Streptococcus pneumoniae	Function unknown	Conserved hypothetical protein	NC_003098	-
seq770	DEG10070196	1	8	627	634	636	100	16.4	GACACAGGGG	spr1433	Streptococcus pneumoniae	Function unknown	Conserved hypothetical protein	NC_003098	-
seq147	DEG10070191	2	10	213	221	161	100	18.3	GTGCAAATAT	spr1419	Streptococcus pneumoniae	Function unknown	Conserved hypothetical protein	NC_003098	-
seq228	DEG10070191	1	9	448	440	161	100	18.3	TAGCAACCAG	spr1419	Streptococcus pneumoniae	Function unknown	Conserved hypothetical protein	NC_003098	-
seq317	DEG10070191	1	10	41	32	41	100	20.3	GATAATTGTT	spr1419	Streptococcus pneumoniae	Function unknown	Conserved hypothetical protein	NC_003098	-
seq603	DEG10070191	1	9	566	574	161	100	18.3	CGGTGATTAA	spr1419	Streptococcus pneumoniae	Function unknown	Conserved hypothetical protein	NC_003098	-
seq622	DEG10070191	3	10	433	440	636	100	16.4	CGGGGGCCTT	spr1419	Streptococcus pneumoniae	Function unknown	Conserved hypothetical protein	NC_003098	-
seq649	DEG10070191	1	9	708	716	161	100	18.3	CGTATCAGAA	spr1419	Streptococcus pneumoniae	Function unknown	Conserved hypothetical protein	NC_003098	-
seq649	DEG10070191	3	10	677	684	636	100	16.4	CGTATCAGAA	spr1419	Streptococcus pneumoniae	Function unknown	Conserved hypothetical protein	NC_003098	-
seq742	DEG10070191	1	10	426	435	41	100	20.3	TAAAATCGGG	spr1419	Streptococcus pneumoniae	Function unknown	Conserved hypothetical protein	NC_003098	-
seq770	DEG10070191	2	9	626	633	636	100	16.4	GACACAGGGG	spr1419	Streptococcus pneumoniae	Function unknown	Conserved hypothetical protein	NC_003098	-
seq772	DEG10070191	2	10	382	390	161	100	18.3	CATGATTCGT	spr1419	Streptococcus pneumoniae	Function unknown	Conserved hypothetical protein	NC_003098	-
seq803	DEG10070191	1	9	597	589	161	100	18.3	CACAGCGATG	spr1419	Streptococcus pneumoniae	Function unknown	Conserved hypothetical protein	NC_003098	-
seq849	DEG10070191	3	10	12	5	636	100	16.4	TACCTCCCTA	spr1419	Streptococcus pneumoniae	Function unknown	Conserved hypothetical protein	NC_003098	-
seq44	DEG10070189	2	10	1129	1137	161	100	18.3	ATGGCGTCGC	spr1411	Streptococcus pneumoniae	Function unknown	Conserved hypothetical protein	NC_003098	-
seq69	DEG10070189	2	10	999	991	161	100	18.3	GCTGCTCTCC	spr1411	Streptococcus pneumoniae	Function unknown	Conserved hypothetical protein	NC_003098	-
seq97	DEG10070189	2	10	697	689	161	100	18.3	CTGACCTTGC	spr1411	Streptococcus pneumoniae	Function unknown	Conserved hypothetical protein	NC_003098	-
seq105	DEG10070189	2	10	999	991	161	100	18.3	ACTGCTCTCC	spr1411	Streptococcus pneumoniae	Function unknown	Conserved hypothetical protein	NC_003098	-
seq120	DEG10070189	2	10	1064	1056	161	100	18.3	TGTAATTTGA	spr1411	Streptococcus pneumoniae	Function unknown	Conserved hypothetical protein	NC_003098	-
seq131	DEG10070189	1	10	546	555	41	100	20.3	ACTGGTTGCT	spr1411	Streptococcus pneumoniae	Function unknown	Conserved hypothetical protein	NC_003098	-
seq157	DEG10070189	1	10	16	7	41	100	20.3	AGATAGATTG	spr1411	Streptococcus pneumoniae	Function unknown	Conserved hypothetical protein	NC_003098	-
seq184	DEG10070189	1	8	514	507	636	100	16.4	CTAGGATGTG	spr1411	Streptococcus pneumoniae	Function unknown	Conserved hypothetical protein	NC_003098	-
seq208	DEG10070189	1	10	401	410	41	100	20.3	ATCTCTACAA	spr1411	Streptococcus pneumoniae	Function unknown	Conserved hypothetical protein	NC_003098	-
seq228	DEG10070189	1	10	556	547	41	100	20.3	TAGCAACCAG	spr1411	Streptococcus pneumoniae	Function unknown	Conserved hypothetical protein	NC_003098	-
seq232	DEG10070189	2	10	218	210	161	100	18.3	CTGGTCACGG	spr1411	Streptococcus pneumoniae	Function unknown	Conserved hypothetical protein	NC_003098	-
seq259	DEG10070189	2	10	552	544	161	100	18.3	TAACCAGTTT	spr1411	Streptococcus pneumoniae	Function unknown	Conserved hypothetical protein	NC_003098	-
seq294	DEG10070189	1	8	649	656	636	100	16.4	GAGGACTAGG	spr1411	Streptococcus pneumoniae	Function unknown	Conserved hypothetical protein	NC_003098	-
seq295	DEG10070189	1	9	42	50	161	100	18.3	AGCCATTATA	spr1411	Streptococcus pneumoniae	Function unknown	Conserved hypothetical protein	NC_003098	-
seq323	DEG10070189	1	10	1065	1074	41	100	20.3	TTCCATCAGT	spr1411	Streptococcus pneumoniae	Function unknown	Conserved hypothetical protein	NC_003098	-
seq485	DEG10070189	1	9	942	950	161	100	18.3	CCAACTAGAG	spr1411	Streptococcus pneumoniae	Function unknown	Conserved hypothetical protein	NC_003098	-
seq720	DEG10070189	1	9	763	755	161	100	18.3	CAGGATTCAC	spr1411	Streptococcus pneumoniae	Function unknown	Conserved hypothetical protein	NC_003098	-
seq749	DEG10070189	2	10	526	534	161	100	18.3	AAATTATCCG	spr1411	Streptococcus pneumoniae	Function unknown	Conserved hypothetical protein	NC_003098	-
seq789	DEG10070189	2	10	853	861	161	100	18.3	CATCGAACCA	spr1411	Streptococcus pneumoniae	Function unknown	Conserved hypothetical protein	NC_003098	-
seq22	DEG10070187	2	10	247	239	161	100	18.3	GCATCCATGA	spr1409	Streptococcus pneumoniae	Function unknown	Conserved hypothetical protein	NC_003098	-
seq129	DEG10070187	2	10	235	227	161	100	18.3	CCAATCTTAT	spr1409	Streptococcus pneumoniae	Function unknown	Conserved hypothetical protein	NC_003098	-
seq169	DEG10070187	2	9	338	331	636	100	16.4	CACTCTTACT	spr1409	Streptococcus pneumoniae	Function unknown	Conserved hypothetical protein	NC_003098	-
seq249	DEG10070187	2	10	101	109	161	100	18.3	GAAAACTTGC	spr1409	Streptococcus pneumoniae	Function unknown	Conserved hypothetical protein	NC_003098	-
seq445	DEG10070187	1	8	469	462	636	100	16.4	CACCTAGACT	spr1409	Streptococcus pneumoniae	Function unknown	Conserved hypothetical protein	NC_003098	-
seq670	DEG10070187	1	9	139	147	161	100	18.3	TCACTGGGAT	spr1409	Streptococcus pneumoniae	Function unknown	Conserved hypothetical protein	NC_003098	-
seq713	DEG10070187	1	9	200	208	161	100	18.3	GTTTTAAGGC	spr1409	Streptococcus pneumoniae	Function unknown	Conserved hypothetical protein	NC_003098	-
seq830	DEG10070187	1	9	636	628	161	100	18.3	AGACCAGATG	spr1409	Streptococcus pneumoniae	Function unknown	Conserved hypothetical protein	NC_003098	-
seq874	DEG10070187	1	8	585	592	636	100	16.4	ACCTTATACT	spr1409	Streptococcus pneumoniae	Function unknown	Conserved hypothetical protein	NC_003098	-
seq42	DEG10070177	1	10	453	462	41	100	20.3	TGCGGCACAA	spr1282	Streptococcus pneumoniae	Function unknown	Hypothetical protein	NC_003098	-
seq108	DEG10070177	1	9	44	52	161	100	18.3	GGAAGTACGC	spr1282	Streptococcus pneumoniae	Function unknown	Hypothetical protein	NC_003098	-
seq169	DEG10070177	2	9	90	83	636	100	16.4	CACTCTTACT	spr1282	Streptococcus pneumoniae	Function unknown	Hypothetical protein	NC_003098	-
seq365	DEG10070177	1	9	351	359	161	100	18.3	AGGATTTTAA	spr1282	Streptococcus pneumoniae	Function unknown	Hypothetical protein	NC_003098	-
seq365	DEG10070177	2	9	412	405	636	100	16.4	AGGATTTTAA	spr1282	Streptococcus pneumoniae	Function unknown	Hypothetical protein	NC_003098	-
seq369	DEG10070177	2	10	534	526	161	100	18.3	TACGGAAACC	spr1282	Streptococcus pneumoniae	Function unknown	Hypothetical protein	NC_003098	-
seq639	DEG10070177	1	9	670	662	161	100	18.3	CTTTTAATGT	spr1282	Streptococcus pneumoniae	Function unknown	Hypothetical protein	NC_003098	-
seq339	DEG10070175	1	10	303	294	41	100	20.3	ATCATCTAAA	spr1158	Streptococcus pneumoniae	Function unknown	Conserved hypothetical protein	NC_003098	-
seq339	DEG10070175	3	10	109	102	636	100	16.4	ATCATCTAAA	spr1158	Streptococcus pneumoniae	Function unknown	Conserved hypothetical protein	NC_003098	-
seq380	DEG10070175	1	10	420	429	41	100	20.3	ATTTATCTCA	spr1158	Streptococcus pneumoniae	Function unknown	Conserved hypothetical protein	NC_003098	-
seq610	DEG10070175	2	9	276	283	636	100	16.4	CCCAGCTAGC	spr1158	Streptococcus pneumoniae	Function unknown	Conserved hypothetical protein	NC_003098	-
seq697	DEG10070175	2	10	430	422	161	100	18.3	GCTGAGATAA	spr1158	Streptococcus pneumoniae	Function unknown	Conserved hypothetical protein	NC_003098	-
seq82	DEG10070174	2	10	638	646	161	100	18.3	TCAGCCATGT	spr1150	Streptococcus pneumoniae	Function unknown	Conserved hypothetical protein	NC_003098	-
seq119	DEG10070174	3	10	300	307	636	100	16.4	GGCCTAGCCT	spr1150	Streptococcus pneumoniae	Function unknown	Conserved hypothetical protein	NC_003098	-
seq119	DEG10070174	3	10	1455	1462	636	100	16.4	GGCCTAGCCT	spr1150	Streptococcus pneumoniae	Function unknown	Conserved hypothetical protein	NC_003098	-
seq206	DEG10070174	1	10	405	414	41	100	20.3	TGAAGCTCTG	spr1150	Streptococcus pneumoniae	Function unknown	Conserved hypothetical protein	NC_003098	-
seq266	DEG10070174	1	9	312	320	161	100	18.3	TCTCTTCTTC	spr1150	Streptococcus pneumoniae	Function unknown	Conserved hypothetical protein	NC_003098	-
seq329	DEG10070174	2	10	1255	1263	161	100	18.3	ATATACTGTT	spr1150	Streptococcus pneumoniae	Function unknown	Conserved hypothetical protein	NC_003098	-
seq352	DEG10070174	1	10	417	408	41	100	20.3	TTCCAGAGCT	spr1150	Streptococcus pneumoniae	Function unknown	Conserved hypothetical protein	NC_003098	-
seq370	DEG10070174	1	10	766	757	41	100	20.3	CTATAACGGT	spr1150	Streptococcus pneumoniae	Function unknown	Conserved hypothetical protein	NC_003098	-
seq388	DEG10070174	1	9	415	407	161	100	18.3	CCAGAGCTTT	spr1150	Streptococcus pneumoniae	Function unknown	Conserved hypothetical protein	NC_003098	-
seq713	DEG10070174	2	10	1467	1459	161	100	18.3	GTTTTAAGGC	spr1150	Streptococcus pneumoniae	Function unknown	Conserved hypothetical protein	NC_003098	-
seq850	DEG10070174	1	9	298	290	161	100	18.3	TATAGACAGA	spr1150	Streptococcus pneumoniae	Function unknown	Conserved hypothetical protein	NC_003098	-
seq850	DEG10070174	1	8	181	174	636	100	16.4	TATAGACAGA	spr1150	Streptococcus pneumoniae	Function unknown	Conserved hypothetical protein	NC_003098	-
seq850	DEG10070174	1	8	517	510	636	100	16.4	TATAGACAGA	spr1150	Streptococcus pneumoniae	Function unknown	Conserved hypothetical protein	NC_003098	-
seq858	DEG10070174	1	9	416	424	161	100	18.3	AAAATTACAC	spr1150	Streptococcus pneumoniae	Function unknown	Conserved hypothetical protein	NC_003098	-
seq868	DEG10070174	2	10	766	758	161	100	18.3	CCTATAACGG	spr1150	Streptococcus pneumoniae	Function unknown	Conserved hypothetical protein	NC_003098	-
seq768	DEG10070172	2	10	15	23	161	100	18.3	GAGATATTGT	spr1081	Streptococcus pneumoniae	Function unknown	Hypothetical protein	NC_003098	-
seq237	DEG10070163	1	9	178	186	161	100	18.3	CCTTTCTTTT	spr0982	Streptococcus pneumoniae	Function unknown	Conserved Hypothetical protein	NC_003098	-
seq240	DEG10070163	1	9	580	572	161	100	18.3	AATTTTCCTT	spr0982	Streptococcus pneumoniae	Function unknown	Conserved Hypothetical protein	NC_003098	-
seq240	DEG10070163	2	9	29	36	636	100	16.4	AATTTTCCTT	spr0982	Streptococcus pneumoniae	Function unknown	Conserved Hypothetical protein	NC_003098	-
seq321	DEG10070163	3	10	819	826	636	100	16.4	CGTCCTAGTG	spr0982	Streptococcus pneumoniae	Function unknown	Conserved Hypothetical protein	NC_003098	-
seq338	DEG10070163	2	10	1211	1203	161	100	18.3	AAAAACTGTC	spr0982	Streptococcus pneumoniae	Function unknown	Conserved Hypothetical protein	NC_003098	-
seq413	DEG10070163	2	10	1248	1240	161	100	18.3	ATTTTACAGG	spr0982	Streptococcus pneumoniae	Function unknown	Conserved Hypothetical protein	NC_003098	-
seq413	DEG10070163	3	10	802	809	636	100	16.4	ATTTTACAGG	spr0982	Streptococcus pneumoniae	Function unknown	Conserved Hypothetical protein	NC_003098	-
seq421	DEG10070163	1	10	644	653	41	100	20.3	GAATCTCCTA	spr0982	Streptococcus pneumoniae	Function unknown	Conserved Hypothetical protein	NC_003098	-
seq432	DEG10070163	1	9	264	256	161	100	18.3	AATATCTAGG	spr0982	Streptococcus pneumoniae	Function unknown	Conserved Hypothetical protein	NC_003098	-
seq561	DEG10070163	1	9	404	412	161	100	18.3	CGAGTATGGA	spr0982	Streptococcus pneumoniae	Function unknown	Conserved Hypothetical protein	NC_003098	-
seq561	DEG10070163	2	10	274	266	161	100	18.3	CGAGTATGGA	spr0982	Streptococcus pneumoniae	Function unknown	Conserved Hypothetical protein	NC_003098	-
seq705	DEG10070163	1	10	992	1001	41	100	20.3	ACTATGGAGA	spr0982	Streptococcus pneumoniae	Function unknown	Conserved Hypothetical protein	NC_003098	-
seq744	DEG10070163	2	10	268	260	161	100	18.3	AGGATAATAT	spr0982	Streptococcus pneumoniae	Function unknown	Conserved Hypothetical protein	NC_003098	-
seq749	DEG10070163	1	10	155	164	41	100	20.3	AAATTATCCG	spr0982	Streptococcus pneumoniae	Function unknown	Conserved Hypothetical protein	NC_003098	-
seq753	DEG10070163	1	9	24	32	161	100	18.3	TACCTATTTA	spr0982	Streptococcus pneumoniae	Function unknown	Conserved Hypothetical protein	NC_003098	-
seq761	DEG10070163	1	9	245	253	161	100	18.3	AACAGTATCC	spr0982	Streptococcus pneumoniae	Function unknown	Conserved Hypothetical protein	NC_003098	-
seq790	DEG10070163	1	9	868	860	161	100	18.3	CCGAAATGAG	spr0982	Streptococcus pneumoniae	Function unknown	Conserved Hypothetical protein	NC_003098	-
seq799	DEG10070163	1	9	1031	1039	161	100	18.3	CCCTGATTGG	spr0982	Streptococcus pneumoniae	Function unknown	Conserved Hypothetical protein	NC_003098	-
seq751	DEG10070160	1	9	85	93	161	100	18.3	GCTTATGCTG	spr0972	Streptococcus pneumoniae	Function unknown	Conserved hypothetical protein	NC_003098	-
seq759	DEG10070160	1	9	24	32	161	100	18.3	GAGGGAAGAC	spr0972	Streptococcus pneumoniae	Function unknown	Conserved hypothetical protein	NC_003098	-
seq814	DEG10070160	1	9	72	64	161	100	18.3	CGAAAGTATA	spr0972	Streptococcus pneumoniae	Function unknown	Conserved hypothetical protein	NC_003098	-
seq816	DEG10070160	1	10	12	21	41	100	20.3	TTTGAGAGAT	spr0972	Streptococcus pneumoniae	Function unknown	Conserved hypothetical protein	NC_003098	-
seq816	DEG10070160	1	9	149	141	161	100	18.3	TTTGAGAGAT	spr0972	Streptococcus pneumoniae	Function unknown	Conserved hypothetical protein	NC_003098	-
seq81	DEG10070159	2	10	508	516	161	100	18.3	TCATGGCCAA	spr0965	Streptococcus pneumoniae	Function unknown	Hypothetical protein	NC_003098	-
seq129	DEG10070159	2	10	1099	1091	161	100	18.3	CCAATCTTAT	spr0965	Streptococcus pneumoniae	Function unknown	Hypothetical protein	NC_003098	-
seq147	DEG10070159	1	10	377	386	41	100	20.3	GTGCAAATAT	spr0965	Streptococcus pneumoniae	Function unknown	Hypothetical protein	NC_003098	-
seq183	DEG10070159	2	10	705	697	161	100	18.3	AAATATACCT	spr0965	Streptococcus pneumoniae	Function unknown	Hypothetical protein	NC_003098	-
seq183	DEG10070159	1	8	294	287	636	100	16.4	AAATATACCT	spr0965	Streptococcus pneumoniae	Function unknown	Hypothetical protein	NC_003098	-
seq211	DEG10070159	2	10	1039	1031	161	100	18.3	GTTAAGATTA	spr0965	Streptococcus pneumoniae	Function unknown	Hypothetical protein	NC_003098	-
seq242	DEG10070159	1	10	448	457	41	100	20.3	GAACTCATGG	spr0965	Streptococcus pneumoniae	Function unknown	Hypothetical protein	NC_003098	-
seq323	DEG10070159	2	10	531	523	161	100	18.3	TTCCATCAGT	spr0965	Streptococcus pneumoniae	Function unknown	Hypothetical protein	NC_003098	-
seq380	DEG10070159	1	9	1015	1007	161	100	18.3	ATTTATCTCA	spr0965	Streptococcus pneumoniae	Function unknown	Hypothetical protein	NC_003098	-
seq382	DEG10070159	1	10	367	376	41	100	20.3	AATCAAAAAA	spr0965	Streptococcus pneumoniae	Function unknown	Hypothetical protein	NC_003098	-
seq382	DEG10070159	1	9	5	13	161	100	18.3	AATCAAAAAA	spr0965	Streptococcus pneumoniae	Function unknown	Hypothetical protein	NC_003098	-
seq382	DEG10070159	3	10	561	568	636	100	16.4	AATCAAAAAA	spr0965	Streptococcus pneumoniae	Function unknown	Hypothetical protein	NC_003098	-
seq549	DEG10070159	1	8	345	338	636	100	16.4	TACTGCCTAG	spr0965	Streptococcus pneumoniae	Function unknown	Hypothetical protein	NC_003098	-
seq616	DEG10070159	1	9	37	45	161	100	18.3	TCATGGATTC	spr0965	Streptococcus pneumoniae	Function unknown	Hypothetical protein	NC_003098	-
seq682	DEG10070159	1	9	420	412	161	100	18.3	TCGTGGTCCC	spr0965	Streptococcus pneumoniae	Function unknown	Hypothetical protein	NC_003098	-
seq863	DEG10070159	1	10	177	186	41	100	20.3	AGAAGCAAAT	spr0965	Streptococcus pneumoniae	Function unknown	Hypothetical protein	NC_003098	-
seq863	DEG10070159	3	10	104	97	636	100	16.4	AGAAGCAAAT	spr0965	Streptococcus pneumoniae	Function unknown	Hypothetical protein	NC_003098	-
seq865	DEG10070159	1	9	673	665	161	100	18.3	AGTGCTTTGC	spr0965	Streptococcus pneumoniae	Function unknown	Hypothetical protein	NC_003098	-
seq603	DEG10070150	1	9	120	128	161	100	18.3	CGGTGATTAA	spr0788	Streptococcus pneumoniae	Function unknown	Hypothetical protein	NC_003098	-
seq629	DEG10070150	1	10	399	408	41	100	20.3	CTATTTATAA	spr0788	Streptococcus pneumoniae	Function unknown	Hypothetical protein	NC_003098	-
seq696	DEG10070150	2	10	326	318	161	100	18.3	CGCAAACCAG	spr0788	Streptococcus pneumoniae	Function unknown	Hypothetical protein	NC_003098	-
seq696	DEG10070150	2	9	268	261	636	100	16.4	CGCAAACCAG	spr0788	Streptococcus pneumoniae	Function unknown	Hypothetical protein	NC_003098	-
seq788	DEG10070150	1	9	146	138	161	100	18.3	ATAGCATCAC	spr0788	Streptococcus pneumoniae	Function unknown	Hypothetical protein	NC_003098	-
seq9	DEG10070148	2	10	156	164	161	100	18.3	GTGGTATGGC	spr0755	Streptococcus pneumoniae	Function unknown	Conserved hypothetical protein	NC_003098	-
seq9	DEG10070148	3	10	279	272	636	100	16.4	GTGGTATGGC	spr0755	Streptococcus pneumoniae	Function unknown	Conserved hypothetical protein	NC_003098	-
seq62	DEG10070148	2	10	123	115	161	100	18.3	ACGTTCCAGT	spr0755	Streptococcus pneumoniae	Function unknown	Conserved hypothetical protein	NC_003098	-
seq119	DEG10070148	3	10	24	31	636	100	16.4	GGCCTAGCCT	spr0755	Streptococcus pneumoniae	Function unknown	Conserved hypothetical protein	NC_003098	-
seq131	DEG10070148	1	9	327	319	161	100	18.3	ACTGGTTGCT	spr0755	Streptococcus pneumoniae	Function unknown	Conserved hypothetical protein	NC_003098	-
seq819	DEG10070148	2	10	114	122	161	100	18.3	GCACTGGAAC	spr0755	Streptococcus pneumoniae	Function unknown	Conserved hypothetical protein	NC_003098	-
seq830	DEG10070148	1	10	59	50	41	100	20.3	AGACCAGATG	spr0755	Streptococcus pneumoniae	Function unknown	Conserved hypothetical protein	NC_003098	-
seq834	DEG10070148	1	9	171	179	161	100	18.3	TGTGATTGAG	spr0755	Streptococcus pneumoniae	Function unknown	Conserved hypothetical protein	NC_003098	-
seq12	DEG10070130	1	9	1057	1049	161	100	18.3	ATTCCTTGAG	spr0328	Streptococcus pneumoniae	Function unknown	Conserved hypothetical protein	NC_003098	-
seq12	DEG10070130	2	9	3292	3285	636	100	16.4	ATTCCTTGAG	spr0328	Streptococcus pneumoniae	Function unknown	Conserved hypothetical protein	NC_003098	-
seq16	DEG10070130	1	9	1308	1300	161	100	18.3	TTGACCTGGG	spr0328	Streptococcus pneumoniae	Function unknown	Conserved hypothetical protein	NC_003098	-
seq17	DEG10070130	2	10	2842	2834	161	100	18.3	AGTTCGCGAT	spr0328	Streptococcus pneumoniae	Function unknown	Conserved hypothetical protein	NC_003098	-
seq17	DEG10070130	3	10	1190	1197	636	100	16.4	AGTTCGCGAT	spr0328	Streptococcus pneumoniae	Function unknown	Conserved hypothetical protein	NC_003098	-
seq19	DEG10070130	2	10	3326	3334	161	100	18.3	GCTGGCTTGA	spr0328	Streptococcus pneumoniae	Function unknown	Conserved hypothetical protein	NC_003098	-
seq33	DEG10070130	1	9	1408	1416	161	100	18.3	GCAACCATGA	spr0328	Streptococcus pneumoniae	Function unknown	Conserved hypothetical protein	NC_003098	-
seq33	DEG10070130	1	9	4597	4605	161	100	18.3	GCAACCATGA	spr0328	Streptococcus pneumoniae	Function unknown	Conserved hypothetical protein	NC_003098	-
seq68	DEG10070130	1	9	4394	4402	161	100	18.3	GTGTGGAAGT	spr0328	Streptococcus pneumoniae	Function unknown	Conserved hypothetical protein	NC_003098	-
seq77	DEG10070130	2	10	3153	3161	161	100	18.3	GGTCATGGAG	spr0328	Streptococcus pneumoniae	Function unknown	Conserved hypothetical protein	NC_003098	-
seq79	DEG10070130	1	9	4125	4117	161	100	18.3	TTCTGCACCC	spr0328	Streptococcus pneumoniae	Function unknown	Conserved hypothetical protein	NC_003098	-
seq119	DEG10070130	2	9	5258	5265	636	100	16.4	GGCCTAGCCT	spr0328	Streptococcus pneumoniae	Function unknown	Conserved hypothetical protein	NC_003098	-
seq123	DEG10070130	1	9	2366	2358	161	100	18.3	TGTTTGTTAG	spr0328	Streptococcus pneumoniae	Function unknown	Conserved hypothetical protein	NC_003098	-
seq145	DEG10070130	1	9	2288	2280	161	100	18.3	ACATAGATAT	spr0328	Streptococcus pneumoniae	Function unknown	Conserved hypothetical protein	NC_003098	-
seq148	DEG10070130	2	10	1395	1403	161	100	18.3	GTAAGTTTGA	spr0328	Streptococcus pneumoniae	Function unknown	Conserved hypothetical protein	NC_003098	-
seq170	DEG10070130	1	10	1159	1168	41	100	20.3	AATGAGACAA	spr0328	Streptococcus pneumoniae	Function unknown	Conserved hypothetical protein	NC_003098	-
seq176	DEG10070130	1	10	5059	5068	41	100	20.3	AACCAATTAA	spr0328	Streptococcus pneumoniae	Function unknown	Conserved hypothetical protein	NC_003098	-
seq176	DEG10070130	1	9	442	450	161	100	18.3	AACCAATTAA	spr0328	Streptococcus pneumoniae	Function unknown	Conserved hypothetical protein	NC_003098	-
seq182	DEG10070130	3	10	1210	1203	636	100	16.4	AGTTAAGTGA	spr0328	Streptococcus pneumoniae	Function unknown	Conserved hypothetical protein	NC_003098	-
seq269	DEG10070130	2	10	2050	2042	161	100	18.3	ACCTTCTCAA	spr0328	Streptococcus pneumoniae	Function unknown	Conserved hypothetical protein	NC_003098	-
seq269	DEG10070130	3	10	856	863	636	100	16.4	ACCTTCTCAA	spr0328	Streptococcus pneumoniae	Function unknown	Conserved hypothetical protein	NC_003098	-
seq270	DEG10070130	1	9	2451	2459	161	100	18.3	TGGCTACACT	spr0328	Streptococcus pneumoniae	Function unknown	Conserved hypothetical protein	NC_003098	-
seq270	DEG10070130	1	8	2571	2578	636	100	16.4	TGGCTACACT	spr0328	Streptococcus pneumoniae	Function unknown	Conserved hypothetical protein	NC_003098	-
seq279	DEG10070130	2	10	3186	3178	161	100	18.3	TTTGGTCATA	spr0328	Streptococcus pneumoniae	Function unknown	Conserved hypothetical protein	NC_003098	-
seq279	DEG10070130	2	9	2663	2656	636	100	16.4	TTTGGTCATA	spr0328	Streptococcus pneumoniae	Function unknown	Conserved hypothetical protein	NC_003098	-
seq320	DEG10070130	1	10	3918	3909	41	100	20.3	GAAGTTTTGC	spr0328	Streptococcus pneumoniae	Function unknown	Conserved hypothetical protein	NC_003098	-
seq328	DEG10070130	1	9	2023	2031	161	100	18.3	GAAGACTTCC	spr0328	Streptococcus pneumoniae	Function unknown	Conserved hypothetical protein	NC_003098	-
seq344	DEG10070130	2	10	1973	1981	161	100	18.3	CACTCTGGTC	spr0328	Streptococcus pneumoniae	Function unknown	Conserved hypothetical protein	NC_003098	-
seq346	DEG10070130	1	9	2047	2039	161	100	18.3	TCTCAATTAA	spr0328	Streptococcus pneumoniae	Function unknown	Conserved hypothetical protein	NC_003098	-
seq351	DEG10070130	1	10	2263	2272	41	100	20.3	GGTGACGGTC	spr0328	Streptococcus pneumoniae	Function unknown	Conserved hypothetical protein	NC_003098	-
seq361	DEG10070130	1	9	4063	4055	161	100	18.3	GCAATTCATT	spr0328	Streptococcus pneumoniae	Function unknown	Conserved hypothetical protein	NC_003098	-
seq395	DEG10070130	1	9	2296	2288	161	100	18.3	AAACGTCCAT	spr0328	Streptococcus pneumoniae	Function unknown	Conserved hypothetical protein	NC_003098	-
seq406	DEG10070130	3	10	2503	2496	636	100	16.4	CAGGTTACGT	spr0328	Streptococcus pneumoniae	Function unknown	Conserved hypothetical protein	NC_003098	-
seq414	DEG10070130	2	9	368	361	636	100	16.4	CGGGGTTACG	spr0328	Streptococcus pneumoniae	Function unknown	Conserved hypothetical protein	NC_003098	-
seq417	DEG10070130	2	10	2447	2439	161	100	18.3	TTAGGTCAAG	spr0328	Streptococcus pneumoniae	Function unknown	Conserved hypothetical protein	NC_003098	-
seq455	DEG10070130	1	9	2857	2865	161	100	18.3	AACGGACGTC	spr0328	Streptococcus pneumoniae	Function unknown	Conserved hypothetical protein	NC_003098	-
seq479	DEG10070130	2	10	4553	4545	161	100	18.3	TCTAGATAAG	spr0328	Streptococcus pneumoniae	Function unknown	Conserved hypothetical protein	NC_003098	-
seq489	DEG10070130	1	9	4361	4353	161	100	18.3	ACCGCCTCTG	spr0328	Streptococcus pneumoniae	Function unknown	Conserved hypothetical protein	NC_003098	-
seq517	DEG10070130	2	10	4821	4813	161	100	18.3	ACTTAGTACC	spr0328	Streptococcus pneumoniae	Function unknown	Conserved hypothetical protein	NC_003098	-
seq518	DEG10070130	1	8	260	253	636	100	16.4	TTAGGTCCCG	spr0328	Streptococcus pneumoniae	Function unknown	Conserved hypothetical protein	NC_003098	-
seq556	DEG10070130	1	9	685	677	161	100	18.3	AAGTGCTAGA	spr0328	Streptococcus pneumoniae	Function unknown	Conserved hypothetical protein	NC_003098	-
seq556	DEG10070130	1	8	1704	1711	636	100	16.4	AAGTGCTAGA	spr0328	Streptococcus pneumoniae	Function unknown	Conserved hypothetical protein	NC_003098	-
seq556	DEG10070130	1	8	285	278	636	100	16.4	AAGTGCTAGA	spr0328	Streptococcus pneumoniae	Function unknown	Conserved hypothetical protein	NC_003098	-
seq663	DEG10070130	2	10	1598	1590	161	100	18.3	ATTATAGGCT	spr0328	Streptococcus pneumoniae	Function unknown	Conserved hypothetical protein	NC_003098	-
seq671	DEG10070130	2	10	4779	4787	161	100	18.3	TTAAGACAAT	spr0328	Streptococcus pneumoniae	Function unknown	Conserved hypothetical protein	NC_003098	-
seq671	DEG10070130	3	10	4955	4962	636	100	16.4	TTAAGACAAT	spr0328	Streptococcus pneumoniae	Function unknown	Conserved hypothetical protein	NC_003098	-
seq704	DEG10070130	1	9	1519	1527	161	100	18.3	CTTGCTGCTA	spr0328	Streptococcus pneumoniae	Function unknown	Conserved hypothetical protein	NC_003098	-
seq704	DEG10070130	2	9	704	711	636	100	16.4	CTTGCTGCTA	spr0328	Streptococcus pneumoniae	Function unknown	Conserved hypothetical protein	NC_003098	-
seq781	DEG10070130	3	10	3559	3566	636	100	16.4	GAGACGTATC	spr0328	Streptococcus pneumoniae	Function unknown	Conserved hypothetical protein	NC_003098	-
seq791	DEG10070130	2	10	2023	2031	161	100	18.3	AGAAGACTTC	spr0328	Streptococcus pneumoniae	Function unknown	Conserved hypothetical protein	NC_003098	-
seq807	DEG10070130	2	10	1889	1881	161	100	18.3	AAAGGTCATA	spr0328	Streptococcus pneumoniae	Function unknown	Conserved hypothetical protein	NC_003098	-
seq807	DEG10070130	3	10	2216	2209	636	100	16.4	AAAGGTCATA	spr0328	Streptococcus pneumoniae	Function unknown	Conserved hypothetical protein	NC_003098	-
seq827	DEG10070130	2	10	985	993	161	100	18.3	CGTGACTTAT	spr0328	Streptococcus pneumoniae	Function unknown	Conserved hypothetical protein	NC_003098	-
seq848	DEG10070130	1	9	17	9	161	100	18.3	AATAATCCTG	spr0328	Streptococcus pneumoniae	Function unknown	Conserved hypothetical protein	NC_003098	-
seq854	DEG10070130	1	10	2502	2493	41	100	20.3	GTTACGTATA	spr0328	Streptococcus pneumoniae	Function unknown	Conserved hypothetical protein	NC_003098	-
seq875	DEG10070130	1	9	194	202	161	100	18.3	GGCATGATTG	spr0328	Streptococcus pneumoniae	Function unknown	Conserved hypothetical protein	NC_003098	-
seq143	DEG10070121	1	9	456	464	161	100	18.3	TAACCAATAG	spr0156	Streptococcus pneumoniae	Function unknown	Conserved hypothetical protein	NC_003098	-
seq173	DEG10070121	2	9	133	126	636	100	16.4	TTATGTACCG	spr0156	Streptococcus pneumoniae	Function unknown	Conserved hypothetical protein	NC_003098	-
seq382	DEG10070121	1	10	108	99	41	100	20.3	AATCAAAAAA	spr0156	Streptococcus pneumoniae	Function unknown	Conserved hypothetical protein	NC_003098	-
seq391	DEG10070121	1	9	12	20	161	100	18.3	AGAAAGCCTC	spr0156	Streptococcus pneumoniae	Function unknown	Conserved hypothetical protein	NC_003098	-
seq549	DEG10070121	1	9	463	471	161	100	18.3	TACTGCCTAG	spr0156	Streptococcus pneumoniae	Function unknown	Conserved hypothetical protein	NC_003098	-
seq27	DEG10070120	2	10	331	339	161	100	18.3	CCACGGAAAC	spr0145	Streptococcus pneumoniae	Function unknown	Hypothetical protein	NC_003098	-
seq174	DEG10070120	2	10	139	131	161	100	18.3	CCAGGAGCTT	spr0145	Streptococcus pneumoniae	Function unknown	Hypothetical protein	NC_003098	-
seq211	DEG10070120	1	9	348	340	161	100	18.3	GTTAAGATTA	spr0145	Streptococcus pneumoniae	Function unknown	Hypothetical protein	NC_003098	-
seq324	DEG10070120	2	10	535	527	161	100	18.3	CTGCGGTAGC	spr0145	Streptococcus pneumoniae	Function unknown	Hypothetical protein	NC_003098	-
seq578	DEG10070120	1	10	86	77	41	100	20.3	ACCGTACTAC	spr0145	Streptococcus pneumoniae	Function unknown	Hypothetical protein	NC_003098	-
seq874	DEG10070120	3	10	29	36	636	100	16.4	ACCTTATACT	spr0145	Streptococcus pneumoniae	Function unknown	Hypothetical protein	NC_003098	-
seq128	DEG10070117	2	10	518	510	161	100	18.3	ATAATCAGTC	spr0129	Streptococcus pneumoniae	Function unknown	Conserved hypothetical protein	NC_003098	-
seq195	DEG10070117	1	10	53	44	41	100	20.3	AAAATAGCGA	spr0129	Streptococcus pneumoniae	Function unknown	Conserved hypothetical protein	NC_003098	-
seq324	DEG10070117	2	10	222	230	161	100	18.3	CTGCGGTAGC	spr0129	Streptococcus pneumoniae	Function unknown	Conserved hypothetical protein	NC_003098	-
seq365	DEG10070117	1	9	363	371	161	100	18.3	AGGATTTTAA	spr0129	Streptococcus pneumoniae	Function unknown	Conserved hypothetical protein	NC_003098	-
seq597	DEG10070117	2	9	576	583	636	100	16.4	AAGACTCCTC	spr0129	Streptococcus pneumoniae	Function unknown	Conserved hypothetical protein	NC_003098	-
seq676	DEG10070117	1	9	299	291	161	100	18.3	ACCAGAGCCT	spr0129	Streptococcus pneumoniae	Function unknown	Conserved hypothetical protein	NC_003098	-
seq795	DEG10070117	1	10	143	134	41	100	20.3	GCCATCAAAA	spr0129	Streptococcus pneumoniae	Function unknown	Conserved hypothetical protein	NC_003098	-
seq811	DEG10070117	1	9	72	80	161	100	18.3	TGCCGAGACT	spr0129	Streptococcus pneumoniae	Function unknown	Conserved hypothetical protein	NC_003098	-
seq190	DEG10070116	1	9	370	362	161	100	18.3	CTACAGAATA	spr0091	Streptococcus pneumoniae	Function unknown	Conserved hypothetical protein	NC_003098	-
seq205	DEG10070116	1	10	311	320	41	100	20.3	ATAACAATCC	spr0091	Streptococcus pneumoniae	Function unknown	Conserved hypothetical protein	NC_003098	-
seq212	DEG10070116	1	9	965	957	161	100	18.3	AGTAATGACT	spr0091	Streptococcus pneumoniae	Function unknown	Conserved hypothetical protein	NC_003098	-
seq237	DEG10070116	1	10	1016	1025	41	100	20.3	CCTTTCTTTT	spr0091	Streptococcus pneumoniae	Function unknown	Conserved hypothetical protein	NC_003098	-
seq240	DEG10070116	2	10	505	497	161	100	18.3	AATTTTCCTT	spr0091	Streptococcus pneumoniae	Function unknown	Conserved hypothetical protein	NC_003098	-
seq240	DEG10070116	3	10	77	70	636	100	16.4	AATTTTCCTT	spr0091	Streptococcus pneumoniae	Function unknown	Conserved hypothetical protein	NC_003098	-
seq240	DEG10070116	3	10	498	491	636	100	16.4	AATTTTCCTT	spr0091	Streptococcus pneumoniae	Function unknown	Conserved hypothetical protein	NC_003098	-
seq240	DEG10070116	2	9	537	530	636	100	16.4	AATTTTCCTT	spr0091	Streptococcus pneumoniae	Function unknown	Conserved hypothetical protein	NC_003098	-
seq326	DEG10070116	1	9	983	991	161	100	18.3	TAAAACATAG	spr0091	Streptococcus pneumoniae	Function unknown	Conserved hypothetical protein	NC_003098	-
seq357	DEG10070116	1	10	881	890	41	100	20.3	TTGTGTTTAG	spr0091	Streptococcus pneumoniae	Function unknown	Conserved hypothetical protein	NC_003098	-
seq381	DEG10070116	1	9	1127	1135	161	100	18.3	AAATAAGCCT	spr0091	Streptococcus pneumoniae	Function unknown	Conserved hypothetical protein	NC_003098	-
seq513	DEG10070116	1	8	83	90	636	100	16.4	GGAGAGTACA	spr0091	Streptococcus pneumoniae	Function unknown	Conserved hypothetical protein	NC_003098	-
seq622	DEG10070116	2	9	467	474	636	100	16.4	CGGGGGCCTT	spr0091	Streptococcus pneumoniae	Function unknown	Conserved hypothetical protein	NC_003098	-
seq629	DEG10070116	1	10	220	229	41	100	20.3	CTATTTATAA	spr0091	Streptococcus pneumoniae	Function unknown	Conserved hypothetical protein	NC_003098	-
seq629	DEG10070116	3	10	231	224	636	100	16.4	CTATTTATAA	spr0091	Streptococcus pneumoniae	Function unknown	Conserved hypothetical protein	NC_003098	-
seq629	DEG10070116	3	10	270	277	636	100	16.4	CTATTTATAA	spr0091	Streptococcus pneumoniae	Function unknown	Conserved hypothetical protein	NC_003098	-
seq669	DEG10070116	1	8	627	620	636	100	16.4	AACCTCTCAA	spr0091	Streptococcus pneumoniae	Function unknown	Conserved hypothetical protein	NC_003098	-
seq717	DEG10070116	1	8	83	90	636	100	16.4	GGAGAGTACG	spr0091	Streptococcus pneumoniae	Function unknown	Conserved hypothetical protein	NC_003098	-
seq32	DEG10070112	1	9	166	174	161	100	18.3	GAGCGAAAAC	spr0003	Streptococcus pneumoniae	Function unknown	Hypothetical protein	NC_003098	-
seq368	DEG10070112	2	10	48	56	161	100	18.3	CTACAATCAA	spr0003	Streptococcus pneumoniae	Function unknown	Hypothetical protein	NC_003098	-
seq858	DEG10070112	2	10	86	94	161	100	18.3	AAAATTACAC	spr0003	Streptococcus pneumoniae	Function unknown	Hypothetical protein	NC_003098	-
seq4	DEG10070111	2	10	1092	1084	161	100	18.3	CCATAACAGC	SP_2228	Streptococcus pneumoniae	-	inosine-5'-monophosphate dehydrogenase	NC_003028	-
seq9	DEG10070111	1	9	1172	1180	161	100	18.3	GTGGTATGGC	SP_2228	Streptococcus pneumoniae	-	inosine-5'-monophosphate dehydrogenase	NC_003028	-
seq9	DEG10070111	2	9	1338	1345	636	100	16.4	GTGGTATGGC	SP_2228	Streptococcus pneumoniae	-	inosine-5'-monophosphate dehydrogenase	NC_003028	-
seq53	DEG10070111	1	10	1031	1022	41	100	20.3	CCGTCAGCAA	SP_2228	Streptococcus pneumoniae	-	inosine-5'-monophosphate dehydrogenase	NC_003028	-
seq150	DEG10070111	2	10	984	976	161	100	18.3	TATCGTAGAT	SP_2228	Streptococcus pneumoniae	-	inosine-5'-monophosphate dehydrogenase	NC_003028	-
seq197	DEG10070111	1	10	98	107	41	100	20.3	ATTTAACAAC	SP_2228	Streptococcus pneumoniae	-	inosine-5'-monophosphate dehydrogenase	NC_003028	-
seq197	DEG10070111	3	10	902	895	636	100	16.4	ATTTAACAAC	SP_2228	Streptococcus pneumoniae	-	inosine-5'-monophosphate dehydrogenase	NC_003028	-
seq205	DEG10070111	1	9	755	747	161	100	18.3	ATAACAATCC	SP_2228	Streptococcus pneumoniae	-	inosine-5'-monophosphate dehydrogenase	NC_003028	-
seq238	DEG10070111	1	10	820	829	41	100	20.3	CCAGATCGGA	SP_2228	Streptococcus pneumoniae	-	inosine-5'-monophosphate dehydrogenase	NC_003028	-
seq255	DEG10070111	2	10	715	723	161	100	18.3	GGCAGAGGCT	SP_2228	Streptococcus pneumoniae	-	inosine-5'-monophosphate dehydrogenase	NC_003028	-
seq260	DEG10070111	2	10	269	277	161	100	18.3	ATAAAACGTT	SP_2228	Streptococcus pneumoniae	-	inosine-5'-monophosphate dehydrogenase	NC_003028	-
seq260	DEG10070111	1	8	443	436	636	100	16.4	ATAAAACGTT	SP_2228	Streptococcus pneumoniae	-	inosine-5'-monophosphate dehydrogenase	NC_003028	-
seq314	DEG10070111	2	10	41	33	161	100	18.3	CGTAAAACCT	SP_2228	Streptococcus pneumoniae	-	inosine-5'-monophosphate dehydrogenase	NC_003028	-
seq367	DEG10070111	1	9	26	18	161	100	18.3	AAAAATTTAC	SP_2228	Streptococcus pneumoniae	-	inosine-5'-monophosphate dehydrogenase	NC_003028	-
seq383	DEG10070111	1	10	25	34	41	100	20.3	TTGAAAAAAG	SP_2228	Streptococcus pneumoniae	-	inosine-5'-monophosphate dehydrogenase	NC_003028	-
seq383	DEG10070111	1	8	554	561	636	100	16.4	TTGAAAAAAG	SP_2228	Streptococcus pneumoniae	-	inosine-5'-monophosphate dehydrogenase	NC_003028	-
seq383	DEG10070111	1	8	617	624	636	100	16.4	TTGAAAAAAG	SP_2228	Streptococcus pneumoniae	-	inosine-5'-monophosphate dehydrogenase	NC_003028	-
seq571	DEG10070111	1	9	1451	1459	161	100	18.3	CTAATGAGGG	SP_2228	Streptococcus pneumoniae	-	inosine-5'-monophosphate dehydrogenase	NC_003028	-
seq704	DEG10070111	2	10	1187	1195	161	100	18.3	CTTGCTGCTA	SP_2228	Streptococcus pneumoniae	-	inosine-5'-monophosphate dehydrogenase	NC_003028	-
seq704	DEG10070111	1	8	1066	1073	636	100	16.4	CTTGCTGCTA	SP_2228	Streptococcus pneumoniae	-	inosine-5'-monophosphate dehydrogenase	NC_003028	-
seq766	DEG10070111	3	10	165	158	636	100	16.4	CGTGTGTCCA	SP_2228	Streptococcus pneumoniae	-	inosine-5'-monophosphate dehydrogenase	NC_003028	-
seq768	DEG10070111	1	10	1049	1058	41	100	20.3	GAGATATTGT	SP_2228	Streptococcus pneumoniae	-	inosine-5'-monophosphate dehydrogenase	NC_003028	-
seq768	DEG10070111	2	9	612	619	636	100	16.4	GAGATATTGT	SP_2228	Streptococcus pneumoniae	-	inosine-5'-monophosphate dehydrogenase	NC_003028	-
seq768	DEG10070111	3	10	1303	1310	636	100	16.4	GAGATATTGT	SP_2228	Streptococcus pneumoniae	-	inosine-5'-monophosphate dehydrogenase	NC_003028	-
seq842	DEG10070111	1	9	759	767	161	100	18.3	TACTGCACAC	SP_2228	Streptococcus pneumoniae	-	inosine-5'-monophosphate dehydrogenase	NC_003028	-
seq842	DEG10070111	1	8	687	680	636	100	16.4	TACTGCACAC	SP_2228	Streptococcus pneumoniae	-	inosine-5'-monophosphate dehydrogenase	NC_003028	-
seq34	DEG10070110	2	10	299	307	161	100	18.3	CAAGAAACGG	SP_2220	Streptococcus pneumoniae	-	ABC transporter, ATP-binding protein	NC_003028	-
seq170	DEG10070110	1	8	450	457	636	100	16.4	AATGAGACAA	SP_2220	Streptococcus pneumoniae	-	ABC transporter, ATP-binding protein	NC_003028	-
seq496	DEG10070110	2	9	18	11	636	100	16.4	GTTCTAGAGG	SP_2220	Streptococcus pneumoniae	-	ABC transporter, ATP-binding protein	NC_003028	-
seq603	DEG10070110	2	10	216	208	161	100	18.3	CGGTGATTAA	SP_2220	Streptococcus pneumoniae	-	ABC transporter, ATP-binding protein	NC_003028	-
seq676	DEG10070110	1	9	395	387	161	100	18.3	ACCAGAGCCT	SP_2220	Streptococcus pneumoniae	-	ABC transporter, ATP-binding protein	NC_003028	-
seq190	DEG10070109	2	10	239	247	161	100	18.3	CTACAGAATA	SP_2203	Streptococcus pneumoniae	-	replicative DNA helicase	NC_003028	-
seq258	DEG10070109	1	10	104	95	41	100	20.3	CGCACAAAAA	SP_2203	Streptococcus pneumoniae	-	replicative DNA helicase	NC_003028	-
seq267	DEG10070109	2	10	130	138	161	100	18.3	ATTTAAGTAT	SP_2203	Streptococcus pneumoniae	-	replicative DNA helicase	NC_003028	-
seq322	DEG10070109	1	9	277	269	161	100	18.3	CAATCTCAAA	SP_2203	Streptococcus pneumoniae	-	replicative DNA helicase	NC_003028	-
seq322	DEG10070109	2	9	499	506	636	100	16.4	CAATCTCAAA	SP_2203	Streptococcus pneumoniae	-	replicative DNA helicase	NC_003028	-
seq322	DEG10070109	3	10	1333	1340	636	100	16.4	CAATCTCAAA	SP_2203	Streptococcus pneumoniae	-	replicative DNA helicase	NC_003028	-
seq454	DEG10070109	2	10	1138	1146	161	100	18.3	CCGTGAATCT	SP_2203	Streptococcus pneumoniae	-	replicative DNA helicase	NC_003028	-
seq557	DEG10070109	1	9	847	855	161	100	18.3	CTAGCTAACT	SP_2203	Streptococcus pneumoniae	-	replicative DNA helicase	NC_003028	-
seq640	DEG10070109	1	9	833	825	161	100	18.3	ATAGTATATG	SP_2203	Streptococcus pneumoniae	-	replicative DNA helicase	NC_003028	-
seq699	DEG10070109	1	9	776	768	161	100	18.3	TCCACTAAGG	SP_2203	Streptococcus pneumoniae	-	replicative DNA helicase	NC_003028	-
seq758	DEG10070109	2	10	481	473	161	100	18.3	ATCTTAAACC	SP_2203	Streptococcus pneumoniae	-	replicative DNA helicase	NC_003028	-
seq796	DEG10070109	2	10	1147	1155	161	100	18.3	AGGGTCTATT	SP_2203	Streptococcus pneumoniae	-	replicative DNA helicase	NC_003028	-
seq808	DEG10070109	2	10	312	304	161	100	18.3	GATACTCCGC	SP_2203	Streptococcus pneumoniae	-	replicative DNA helicase	NC_003028	-
seq40	DEG10070108	1	9	585	593	161	100	18.3	AAATGGCGCG	SP_2041	Streptococcus pneumoniae	-	SpoIIIJ family protein	NC_003028	-
seq258	DEG10070108	2	10	763	771	161	100	18.3	CGCACAAAAA	SP_2041	Streptococcus pneumoniae	-	SpoIIIJ family protein	NC_003028	-
seq296	DEG10070108	1	10	422	413	41	100	20.3	ATAACCGGCA	SP_2041	Streptococcus pneumoniae	-	SpoIIIJ family protein	NC_003028	-
seq325	DEG10070108	2	10	113	121	161	100	18.3	AGGAGTAAAT	SP_2041	Streptococcus pneumoniae	-	SpoIIIJ family protein	NC_003028	-
seq419	DEG10070108	2	10	375	367	161	100	18.3	AGACACCCAT	SP_2041	Streptococcus pneumoniae	-	SpoIIIJ family protein	NC_003028	-
seq485	DEG10070108	3	10	332	339	636	100	16.4	CCAACTAGAG	SP_2041	Streptococcus pneumoniae	-	SpoIIIJ family protein	NC_003028	-
seq558	DEG10070108	1	9	334	342	161	100	18.3	CTAGAGCAGC	SP_2041	Streptococcus pneumoniae	-	SpoIIIJ family protein	NC_003028	-
seq625	DEG10070108	2	10	278	286	161	100	18.3	AGCATTAAGG	SP_2041	Streptococcus pneumoniae	-	SpoIIIJ family protein	NC_003028	-
seq742	DEG10070108	1	9	528	520	161	100	18.3	TAAAATCGGG	SP_2041	Streptococcus pneumoniae	-	SpoIIIJ family protein	NC_003028	-
seq742	DEG10070108	2	9	404	397	636	100	16.4	TAAAATCGGG	SP_2041	Streptococcus pneumoniae	-	SpoIIIJ family protein	NC_003028	-
seq831	DEG10070108	3	10	31	38	636	100	16.4	AACTAGGACT	SP_2041	Streptococcus pneumoniae	-	SpoIIIJ family protein	NC_003028	-
seq11	DEG10070107	2	10	805	813	161	100	18.3	ATTGCAGACC	SP_2040	Streptococcus pneumoniae	-	jag protein, putative	NC_003028	-
seq190	DEG10070107	2	10	978	986	161	100	18.3	CTACAGAATA	SP_2040	Streptococcus pneumoniae	-	jag protein, putative	NC_003028	-
seq195	DEG10070107	2	10	879	887	161	100	18.3	AAAATAGCGA	SP_2040	Streptococcus pneumoniae	-	jag protein, putative	NC_003028	-
seq257	DEG10070107	1	10	223	214	41	100	20.3	TTTTTTTCGG	SP_2040	Streptococcus pneumoniae	-	jag protein, putative	NC_003028	-
seq270	DEG10070107	2	10	603	611	161	100	18.3	TGGCTACACT	SP_2040	Streptococcus pneumoniae	-	jag protein, putative	NC_003028	-
seq307	DEG10070107	2	10	676	684	161	100	18.3	CATCGGCTAC	SP_2040	Streptococcus pneumoniae	-	jag protein, putative	NC_003028	-
seq341	DEG10070107	1	9	78	70	161	100	18.3	CTTCATTCTG	SP_2040	Streptococcus pneumoniae	-	jag protein, putative	NC_003028	-
seq368	DEG10070107	2	10	762	770	161	100	18.3	CTACAATCAA	SP_2040	Streptococcus pneumoniae	-	jag protein, putative	NC_003028	-
seq391	DEG10070107	1	9	119	111	161	100	18.3	AGAAAGCCTC	SP_2040	Streptococcus pneumoniae	-	jag protein, putative	NC_003028	-
seq615	DEG10070107	1	9	13	5	161	100	18.3	TAAATACTAT	SP_2040	Streptococcus pneumoniae	-	jag protein, putative	NC_003028	-
seq642	DEG10070107	1	9	837	829	161	100	18.3	ACGAGTCGCT	SP_2040	Streptococcus pneumoniae	-	jag protein, putative	NC_003028	-
seq759	DEG10070107	1	9	438	446	161	100	18.3	GAGGGAAGAC	SP_2040	Streptococcus pneumoniae	-	jag protein, putative	NC_003028	-
seq788	DEG10070107	1	9	296	288	161	100	18.3	ATAGCATCAC	SP_2040	Streptococcus pneumoniae	-	jag protein, putative	NC_003028	-
seq788	DEG10070107	2	9	633	640	636	100	16.4	ATAGCATCAC	SP_2040	Streptococcus pneumoniae	-	jag protein, putative	NC_003028	-
seq791	DEG10070107	1	9	501	509	161	100	18.3	AGAAGACTTC	SP_2040	Streptococcus pneumoniae	-	jag protein, putative	NC_003028	-
seq791	DEG10070107	3	10	806	799	636	100	16.4	AGAAGACTTC	SP_2040	Streptococcus pneumoniae	-	jag protein, putative	NC_003028	-
seq851	DEG10070107	1	9	378	386	161	100	18.3	TATCTTAGAC	SP_2040	Streptococcus pneumoniae	-	jag protein, putative	NC_003028	-
seq33	DEG10070104	2	10	686	694	161	100	18.3	GCAACCATGA	SP_1889	Streptococcus pneumoniae	-	oligopeptide ABC transperter, permease protein AmiD	NC_003028	-
seq145	DEG10070104	1	9	918	926	161	100	18.3	ACATAGATAT	SP_1889	Streptococcus pneumoniae	-	oligopeptide ABC transperter, permease protein AmiD	NC_003028	-
seq148	DEG10070104	2	10	192	200	161	100	18.3	GTAAGTTTGA	SP_1889	Streptococcus pneumoniae	-	oligopeptide ABC transperter, permease protein AmiD	NC_003028	-
seq163	DEG10070104	2	10	37	45	161	100	18.3	TAAACGTGAC	SP_1889	Streptococcus pneumoniae	-	oligopeptide ABC transperter, permease protein AmiD	NC_003028	-
seq205	DEG10070104	1	9	476	468	161	100	18.3	ATAACAATCC	SP_1889	Streptococcus pneumoniae	-	oligopeptide ABC transperter, permease protein AmiD	NC_003028	-
seq220	DEG10070104	1	10	105	114	41	100	20.3	ACAATTTATG	SP_1889	Streptococcus pneumoniae	-	oligopeptide ABC transperter, permease protein AmiD	NC_003028	-
seq380	DEG10070104	2	10	712	720	161	100	18.3	ATTTATCTCA	SP_1889	Streptococcus pneumoniae	-	oligopeptide ABC transperter, permease protein AmiD	NC_003028	-
seq463	DEG10070104	1	10	607	616	41	100	20.3	GCGTCACGTA	SP_1889	Streptococcus pneumoniae	-	oligopeptide ABC transperter, permease protein AmiD	NC_003028	-
seq463	DEG10070104	2	9	46	39	636	100	16.4	GCGTCACGTA	SP_1889	Streptococcus pneumoniae	-	oligopeptide ABC transperter, permease protein AmiD	NC_003028	-
seq683	DEG10070104	2	10	851	859	161	100	18.3	GTTGTCTTGG	SP_1889	Streptococcus pneumoniae	-	oligopeptide ABC transperter, permease protein AmiD	NC_003028	-
seq683	DEG10070104	2	9	476	483	636	100	16.4	GTTGTCTTGG	SP_1889	Streptococcus pneumoniae	-	oligopeptide ABC transperter, permease protein AmiD	NC_003028	-
seq740	DEG10070104	1	9	765	773	161	100	18.3	AGTGCCAAGC	SP_1889	Streptococcus pneumoniae	-	oligopeptide ABC transperter, permease protein AmiD	NC_003028	-
seq107	DEG10070103	1	10	911	902	41	100	20.3	TGATAACGTG	SP_1887	Streptococcus pneumoniae	-	oligopeptide ABC transporter, ATP-binding protein AmiF	NC_003028	-
seq205	DEG10070103	2	10	717	725	161	100	18.3	ATAACAATCC	SP_1887	Streptococcus pneumoniae	-	oligopeptide ABC transporter, ATP-binding protein AmiF	NC_003028	-
seq221	DEG10070103	1	10	23	14	41	100	20.3	ATTTCTACTA	SP_1887	Streptococcus pneumoniae	-	oligopeptide ABC transporter, ATP-binding protein AmiF	NC_003028	-
seq221	DEG10070103	1	8	860	853	636	100	16.4	ATTTCTACTA	SP_1887	Streptococcus pneumoniae	-	oligopeptide ABC transporter, ATP-binding protein AmiF	NC_003028	-
seq252	DEG10070103	2	10	429	421	161	100	18.3	TGTGCTCAGC	SP_1887	Streptococcus pneumoniae	-	oligopeptide ABC transporter, ATP-binding protein AmiF	NC_003028	-
seq395	DEG10070103	1	9	550	542	161	100	18.3	AAACGTCCAT	SP_1887	Streptococcus pneumoniae	-	oligopeptide ABC transporter, ATP-binding protein AmiF	NC_003028	-
seq425	DEG10070103	2	10	416	408	161	100	18.3	TAGACCTACT	SP_1887	Streptococcus pneumoniae	-	oligopeptide ABC transporter, ATP-binding protein AmiF	NC_003028	-
seq449	DEG10070103	2	9	832	839	636	100	16.4	GGAGACTGAC	SP_1887	Streptococcus pneumoniae	-	oligopeptide ABC transporter, ATP-binding protein AmiF	NC_003028	-
seq527	DEG10070103	1	9	791	783	161	100	18.3	TTACGTTCCC	SP_1887	Streptococcus pneumoniae	-	oligopeptide ABC transporter, ATP-binding protein AmiF	NC_003028	-
seq527	DEG10070103	1	8	380	373	636	100	16.4	TTACGTTCCC	SP_1887	Streptococcus pneumoniae	-	oligopeptide ABC transporter, ATP-binding protein AmiF	NC_003028	-
seq654	DEG10070103	2	10	877	885	161	100	18.3	GGTTTGGGCG	SP_1887	Streptococcus pneumoniae	-	oligopeptide ABC transporter, ATP-binding protein AmiF	NC_003028	-
seq741	DEG10070103	2	10	721	713	161	100	18.3	ATGTTAAACA	SP_1887	Streptococcus pneumoniae	-	oligopeptide ABC transporter, ATP-binding protein AmiF	NC_003028	-
seq744	DEG10070103	2	10	403	395	161	100	18.3	AGGATAATAT	SP_1887	Streptococcus pneumoniae	-	oligopeptide ABC transporter, ATP-binding protein AmiF	NC_003028	-
seq765	DEG10070103	1	9	47	55	161	100	18.3	GTGAAGGAAC	SP_1887	Streptococcus pneumoniae	-	oligopeptide ABC transporter, ATP-binding protein AmiF	NC_003028	-
seq111	DEG10070102	2	10	303	295	161	100	18.3	GAGTCACCAG	SP_1838	Streptococcus pneumoniae	-	glycosyl transferase, putative	NC_003028	-
seq317	DEG10070102	1	9	537	529	161	100	18.3	GATAATTGTT	SP_1838	Streptococcus pneumoniae	-	glycosyl transferase, putative	NC_003028	-
seq553	DEG10070102	2	10	108	116	161	100	18.3	AGGACTGGGT	SP_1838	Streptococcus pneumoniae	-	glycosyl transferase, putative	NC_003028	-
seq575	DEG10070102	1	9	234	242	161	100	18.3	CCGTCGGTTG	SP_1838	Streptococcus pneumoniae	-	glycosyl transferase, putative	NC_003028	-
seq60	DEG10070101	1	10	175	166	41	100	20.3	TCGCAGAGTT	SP_1837	Streptococcus pneumoniae	-	capsular polysaccharide biosynthesis protein, putative	NC_003028	-
seq120	DEG10070101	1	9	13	5	161	100	18.3	TGTAATTTGA	SP_1837	Streptococcus pneumoniae	-	capsular polysaccharide biosynthesis protein, putative	NC_003028	-
seq163	DEG10070101	2	10	442	450	161	100	18.3	TAAACGTGAC	SP_1837	Streptococcus pneumoniae	-	capsular polysaccharide biosynthesis protein, putative	NC_003028	-
seq385	DEG10070101	1	9	1073	1081	161	100	18.3	GATTTGATAG	SP_1837	Streptococcus pneumoniae	-	capsular polysaccharide biosynthesis protein, putative	NC_003028	-
seq545	DEG10070101	1	10	696	705	41	100	20.3	CGGGCAAACT	SP_1837	Streptococcus pneumoniae	-	capsular polysaccharide biosynthesis protein, putative	NC_003028	-
seq556	DEG10070101	1	8	1202	1209	636	100	16.4	AAGTGCTAGA	SP_1837	Streptococcus pneumoniae	-	capsular polysaccharide biosynthesis protein, putative	NC_003028	-
seq629	DEG10070101	1	10	530	539	41	100	20.3	CTATTTATAA	SP_1837	Streptococcus pneumoniae	-	capsular polysaccharide biosynthesis protein, putative	NC_003028	-
seq663	DEG10070101	2	10	770	762	161	100	18.3	ATTATAGGCT	SP_1837	Streptococcus pneumoniae	-	capsular polysaccharide biosynthesis protein, putative	NC_003028	-
seq663	DEG10070101	2	10	1064	1056	161	100	18.3	ATTATAGGCT	SP_1837	Streptococcus pneumoniae	-	capsular polysaccharide biosynthesis protein, putative	NC_003028	-
seq771	DEG10070101	2	10	59	51	161	100	18.3	GTCAGTAATT	SP_1837	Streptococcus pneumoniae	-	capsular polysaccharide biosynthesis protein, putative	NC_003028	-
seq33	DEG10070100	2	10	349	341	161	100	18.3	GCAACCATGA	SP_1750	Streptococcus pneumoniae	-	conserved hypothetical protein	NC_003028	-
seq203	DEG10070100	2	10	16	24	161	100	18.3	ATATATACCA	SP_1750	Streptococcus pneumoniae	-	conserved hypothetical protein	NC_003028	-
seq323	DEG10070100	1	9	142	134	161	100	18.3	TTCCATCAGT	SP_1750	Streptococcus pneumoniae	-	conserved hypothetical protein	NC_003028	-
seq343	DEG10070100	1	10	445	454	41	100	20.3	CAGATTAACC	SP_1750	Streptococcus pneumoniae	-	conserved hypothetical protein	NC_003028	-
seq150	DEG10070099	1	9	904	896	161	100	18.3	TATCGTAGAT	SP_1749	Streptococcus pneumoniae	-	GTP-binding protein	NC_003028	-
seq151	DEG10070099	1	9	422	430	161	100	18.3	TAACTTCAGA	SP_1749	Streptococcus pneumoniae	-	GTP-binding protein	NC_003028	-
seq214	DEG10070099	2	10	814	822	161	100	18.3	GGCAGGAGAA	SP_1749	Streptococcus pneumoniae	-	GTP-binding protein	NC_003028	-
seq250	DEG10070099	1	9	274	266	161	100	18.3	CTGGGATGAT	SP_1749	Streptococcus pneumoniae	-	GTP-binding protein	NC_003028	-
seq277	DEG10070099	1	10	384	375	41	100	20.3	ACGTTTCATG	SP_1749	Streptococcus pneumoniae	-	GTP-binding protein	NC_003028	-
seq306	DEG10070099	1	9	448	440	161	100	18.3	TGGCATGTTA	SP_1749	Streptococcus pneumoniae	-	GTP-binding protein	NC_003028	-
seq449	DEG10070099	1	8	99	106	636	100	16.4	GGAGACTGAC	SP_1749	Streptococcus pneumoniae	-	GTP-binding protein	NC_003028	-
seq681	DEG10070099	2	10	873	865	161	100	18.3	CGCTACGATG	SP_1749	Streptococcus pneumoniae	-	GTP-binding protein	NC_003028	-
seq697	DEG10070099	2	10	1015	1007	161	100	18.3	GCTGAGATAA	SP_1749	Streptococcus pneumoniae	-	GTP-binding protein	NC_003028	-
seq739	DEG10070099	2	10	265	273	161	100	18.3	AGTCATCCCA	SP_1749	Streptococcus pneumoniae	-	GTP-binding protein	NC_003028	-
seq821	DEG10070099	1	9	371	379	161	100	18.3	GGCTCATGAG	SP_1749	Streptococcus pneumoniae	-	GTP-binding protein	NC_003028	-
seq95	DEG10070098	1	10	182	173	41	100	20.3	TCGTGGATGT	SP_1748	Streptococcus pneumoniae	-	conserved hypothetical protein	NC_003028	-
seq135	DEG10070096	1	9	223	215	161	100	18.3	TACGGCGACC	SP_1737	Streptococcus pneumoniae	-	DNA-directed RNA polymerase, omega subunit, putative	NC_003028	-
seq137	DEG10070096	1	9	175	183	161	100	18.3	ACAATTCACA	SP_1737	Streptococcus pneumoniae	-	DNA-directed RNA polymerase, omega subunit, putative	NC_003028	-
seq290	DEG10070096	2	10	215	223	161	100	18.3	GGTCGCCGTA	SP_1737	Streptococcus pneumoniae	-	DNA-directed RNA polymerase, omega subunit, putative	NC_003028	-
seq765	DEG10070096	2	10	45	37	161	100	18.3	GTGAAGGAAC	SP_1737	Streptococcus pneumoniae	-	DNA-directed RNA polymerase, omega subunit, putative	NC_003028	-
seq347	DEG10070095	2	10	541	533	161	100	18.3	GGGATAACTG	SP_1733	Streptococcus pneumoniae	-	phosphatase, putative	NC_003028	-
seq361	DEG10070095	1	10	427	418	41	100	20.3	GCAATTCATT	SP_1733	Streptococcus pneumoniae	-	phosphatase, putative	NC_003028	-
seq694	DEG10070095	2	10	729	721	161	100	18.3	GCTCCTCGTT	SP_1733	Streptococcus pneumoniae	-	phosphatase, putative	NC_003028	-
seq864	DEG10070095	1	10	467	458	41	100	20.3	TGAGCTTCTG	SP_1733	Streptococcus pneumoniae	-	phosphatase, putative	NC_003028	-
seq25	DEG10070094	2	10	1461	1469	161	100	18.3	CAGGTACGAC	SP_1732	Streptococcus pneumoniae	-	serine/threonine protein kinase	NC_003028	-
seq38	DEG10070094	2	10	1602	1594	161	100	18.3	GCTCAGGAAC	SP_1732	Streptococcus pneumoniae	-	serine/threonine protein kinase	NC_003028	-
seq73	DEG10070094	1	9	1123	1131	161	100	18.3	GTGGCAGGTG	SP_1732	Streptococcus pneumoniae	-	serine/threonine protein kinase	NC_003028	-
seq87	DEG10070094	1	10	356	347	41	100	20.3	TGTCCCATGA	SP_1732	Streptococcus pneumoniae	-	serine/threonine protein kinase	NC_003028	-
seq145	DEG10070094	2	10	589	581	161	100	18.3	ACATAGATAT	SP_1732	Streptococcus pneumoniae	-	serine/threonine protein kinase	NC_003028	-
seq145	DEG10070094	1	8	1014	1021	636	100	16.4	ACATAGATAT	SP_1732	Streptococcus pneumoniae	-	serine/threonine protein kinase	NC_003028	-
seq160	DEG10070094	2	10	649	641	161	100	18.3	TCGCTATCCC	SP_1732	Streptococcus pneumoniae	-	serine/threonine protein kinase	NC_003028	-
seq170	DEG10070094	2	10	1297	1289	161	100	18.3	AATGAGACAA	SP_1732	Streptococcus pneumoniae	-	serine/threonine protein kinase	NC_003028	-
seq257	DEG10070094	2	10	1014	1006	161	100	18.3	TTTTTTTCGG	SP_1732	Streptococcus pneumoniae	-	serine/threonine protein kinase	NC_003028	-
seq322	DEG10070094	1	10	1183	1174	41	100	20.3	CAATCTCAAA	SP_1732	Streptococcus pneumoniae	-	serine/threonine protein kinase	NC_003028	-
seq326	DEG10070094	2	10	1011	1019	161	100	18.3	TAAAACATAG	SP_1732	Streptococcus pneumoniae	-	serine/threonine protein kinase	NC_003028	-
seq350	DEG10070094	1	10	1522	1513	41	100	20.3	TAGCTTTTTT	SP_1732	Streptococcus pneumoniae	-	serine/threonine protein kinase	NC_003028	-
seq350	DEG10070094	3	10	1169	1162	636	100	16.4	TAGCTTTTTT	SP_1732	Streptococcus pneumoniae	-	serine/threonine protein kinase	NC_003028	-
seq353	DEG10070094	1	10	1277	1286	41	100	20.3	AAATCAATTT	SP_1732	Streptococcus pneumoniae	-	serine/threonine protein kinase	NC_003028	-
seq353	DEG10070094	1	8	949	956	636	100	16.4	AAATCAATTT	SP_1732	Streptococcus pneumoniae	-	serine/threonine protein kinase	NC_003028	-
seq377	DEG10070094	1	9	793	785	161	100	18.3	TCTCTGAAAG	SP_1732	Streptococcus pneumoniae	-	serine/threonine protein kinase	NC_003028	-
seq384	DEG10070094	1	10	1807	1798	41	100	20.3	CAATTTGAAT	SP_1732	Streptococcus pneumoniae	-	serine/threonine protein kinase	NC_003028	-
seq384	DEG10070094	1	8	1498	1491	636	100	16.4	CAATTTGAAT	SP_1732	Streptococcus pneumoniae	-	serine/threonine protein kinase	NC_003028	-
seq384	DEG10070094	1	8	1714	1707	636	100	16.4	CAATTTGAAT	SP_1732	Streptococcus pneumoniae	-	serine/threonine protein kinase	NC_003028	-
seq384	DEG10070094	1	8	1791	1798	636	100	16.4	CAATTTGAAT	SP_1732	Streptococcus pneumoniae	-	serine/threonine protein kinase	NC_003028	-
seq525	DEG10070094	1	10	1572	1581	41	100	20.3	CTCAGAACTC	SP_1732	Streptococcus pneumoniae	-	serine/threonine protein kinase	NC_003028	-
seq525	DEG10070094	3	10	1092	1099	636	100	16.4	CTCAGAACTC	SP_1732	Streptococcus pneumoniae	-	serine/threonine protein kinase	NC_003028	-
seq525	DEG10070094	1	8	134	127	636	100	16.4	CTCAGAACTC	SP_1732	Streptococcus pneumoniae	-	serine/threonine protein kinase	NC_003028	-
seq541	DEG10070094	2	10	1415	1423	161	100	18.3	GCGAATGAGA	SP_1732	Streptococcus pneumoniae	-	serine/threonine protein kinase	NC_003028	-
seq558	DEG10070094	1	9	1895	1903	161	100	18.3	CTAGAGCAGC	SP_1732	Streptococcus pneumoniae	-	serine/threonine protein kinase	NC_003028	-
seq561	DEG10070094	1	9	389	381	161	100	18.3	CGAGTATGGA	SP_1732	Streptococcus pneumoniae	-	serine/threonine protein kinase	NC_003028	-
seq591	DEG10070094	1	10	637	646	41	100	20.3	GACGGGGATA	SP_1732	Streptococcus pneumoniae	-	serine/threonine protein kinase	NC_003028	-
seq596	DEG10070094	2	9	222	229	636	100	16.4	GTCGGATAAG	SP_1732	Streptococcus pneumoniae	-	serine/threonine protein kinase	NC_003028	-
seq620	DEG10070094	2	10	1532	1540	161	100	18.3	AAATTAGGGA	SP_1732	Streptococcus pneumoniae	-	serine/threonine protein kinase	NC_003028	-
seq631	DEG10070094	2	10	1461	1469	161	100	18.3	TAGGTACGAC	SP_1732	Streptococcus pneumoniae	-	serine/threonine protein kinase	NC_003028	-
seq656	DEG10070094	1	9	571	579	161	100	18.3	GTGCAGAGTA	SP_1732	Streptococcus pneumoniae	-	serine/threonine protein kinase	NC_003028	-
seq703	DEG10070094	2	10	1148	1156	161	100	18.3	TCCAAGGCAA	SP_1732	Streptococcus pneumoniae	-	serine/threonine protein kinase	NC_003028	-
seq703	DEG10070094	3	10	744	751	636	100	16.4	TCCAAGGCAA	SP_1732	Streptococcus pneumoniae	-	serine/threonine protein kinase	NC_003028	-
seq703	DEG10070094	3	10	1482	1489	636	100	16.4	TCCAAGGCAA	SP_1732	Streptococcus pneumoniae	-	serine/threonine protein kinase	NC_003028	-
seq785	DEG10070094	1	9	447	455	161	100	18.3	TGCCAAGGTA	SP_1732	Streptococcus pneumoniae	-	serine/threonine protein kinase	NC_003028	-
seq797	DEG10070094	1	9	1197	1189	161	100	18.3	TGTCTTCTCT	SP_1732	Streptococcus pneumoniae	-	serine/threonine protein kinase	NC_003028	-
seq831	DEG10070094	3	10	1898	1891	636	100	16.4	AACTAGGACT	SP_1732	Streptococcus pneumoniae	-	serine/threonine protein kinase	NC_003028	-
seq838	DEG10070094	1	10	145	154	41	100	20.3	CAGACGGACC	SP_1732	Streptococcus pneumoniae	-	serine/threonine protein kinase	NC_003028	-
seq843	DEG10070094	2	10	1810	1818	161	100	18.3	CGGGATTAAG	SP_1732	Streptococcus pneumoniae	-	serine/threonine protein kinase	NC_003028	-
seq20	DEG10070093	2	10	1134	1126	161	100	18.3	GGTGGCCTTG	SP_1726	Streptococcus pneumoniae	-	3-hydroxy-3-methylglutaryl-CoA reductase	NC_003028	-
seq111	DEG10070093	2	10	660	652	161	100	18.3	GAGTCACCAG	SP_1726	Streptococcus pneumoniae	-	3-hydroxy-3-methylglutaryl-CoA reductase	NC_003028	-
seq126	DEG10070093	1	10	533	542	41	100	20.3	AGGAAGCCAT	SP_1726	Streptococcus pneumoniae	-	3-hydroxy-3-methylglutaryl-CoA reductase	NC_003028	-
seq151	DEG10070093	2	10	1191	1183	161	100	18.3	TAACTTCAGA	SP_1726	Streptococcus pneumoniae	-	3-hydroxy-3-methylglutaryl-CoA reductase	NC_003028	-
seq166	DEG10070093	1	9	217	225	161	100	18.3	TACACCGTTA	SP_1726	Streptococcus pneumoniae	-	3-hydroxy-3-methylglutaryl-CoA reductase	NC_003028	-
seq191	DEG10070093	1	10	986	995	41	100	20.3	TCGGCCTCAA	SP_1726	Streptococcus pneumoniae	-	3-hydroxy-3-methylglutaryl-CoA reductase	NC_003028	-
seq212	DEG10070093	2	10	830	838	161	100	18.3	AGTAATGACT	SP_1726	Streptococcus pneumoniae	-	3-hydroxy-3-methylglutaryl-CoA reductase	NC_003028	-
seq225	DEG10070093	2	10	64	56	161	100	18.3	ACTTTTAACA	SP_1726	Streptococcus pneumoniae	-	3-hydroxy-3-methylglutaryl-CoA reductase	NC_003028	-
seq285	DEG10070093	2	10	90	82	161	100	18.3	TTCTCTCAGG	SP_1726	Streptococcus pneumoniae	-	3-hydroxy-3-methylglutaryl-CoA reductase	NC_003028	-
seq594	DEG10070093	1	9	1247	1239	161	100	18.3	TGGGCTGTCC	SP_1726	Streptococcus pneumoniae	-	3-hydroxy-3-methylglutaryl-CoA reductase	NC_003028	-
seq610	DEG10070093	1	9	1173	1165	161	100	18.3	CCCAGCTAGC	SP_1726	Streptococcus pneumoniae	-	3-hydroxy-3-methylglutaryl-CoA reductase	NC_003028	-
seq776	DEG10070093	1	9	42	34	161	100	18.3	TTGGTATGAA	SP_1726	Streptococcus pneumoniae	-	3-hydroxy-3-methylglutaryl-CoA reductase	NC_003028	-
seq833	DEG10070093	3	10	1136	1129	636	100	16.4	ATATGTGGCC	SP_1726	Streptococcus pneumoniae	-	3-hydroxy-3-methylglutaryl-CoA reductase	NC_003028	-
seq842	DEG10070093	1	9	303	311	161	100	18.3	TACTGCACAC	SP_1726	Streptococcus pneumoniae	-	3-hydroxy-3-methylglutaryl-CoA reductase	NC_003028	-
seq129	DEG10070092	2	10	454	446	161	100	18.3	CCAATCTTAT	SP_1665	Streptococcus pneumoniae	-	ylmE protein	NC_003028	-
seq227	DEG10070092	1	10	370	361	41	100	20.3	TATTTACTTG	SP_1665	Streptococcus pneumoniae	-	ylmE protein	NC_003028	-
seq255	DEG10070092	2	10	43	51	161	100	18.3	GGCAGAGGCT	SP_1665	Streptococcus pneumoniae	-	ylmE protein	NC_003028	-
seq479	DEG10070092	2	10	442	450	161	100	18.3	TCTAGATAAG	SP_1665	Streptococcus pneumoniae	-	ylmE protein	NC_003028	-
seq479	DEG10070092	3	10	173	180	636	100	16.4	TCTAGATAAG	SP_1665	Streptococcus pneumoniae	-	ylmE protein	NC_003028	-
seq623	DEG10070092	1	10	465	456	41	100	20.3	ACCAACATAT	SP_1665	Streptococcus pneumoniae	-	ylmE protein	NC_003028	-
seq255	DEG10070091	2	10	751	743	161	100	18.3	GGCAGAGGCT	SP_1661	Streptococcus pneumoniae	-	cell division protein DivIVA	NC_003028	-
seq285	DEG10070091	1	8	610	617	636	100	16.4	TTCTCTCAGG	SP_1661	Streptococcus pneumoniae	-	cell division protein DivIVA	NC_003028	-
seq285	DEG10070091	2	9	240	233	636	100	16.4	TTCTCTCAGG	SP_1661	Streptococcus pneumoniae	-	cell division protein DivIVA	NC_003028	-
seq307	DEG10070091	2	10	660	652	161	100	18.3	CATCGGCTAC	SP_1661	Streptococcus pneumoniae	-	cell division protein DivIVA	NC_003028	-
seq723	DEG10070091	1	9	315	307	161	100	18.3	TTCCAACAAT	SP_1661	Streptococcus pneumoniae	-	cell division protein DivIVA	NC_003028	-
seq768	DEG10070091	2	10	87	95	161	100	18.3	GAGATATTGT	SP_1661	Streptococcus pneumoniae	-	cell division protein DivIVA	NC_003028	-
seq768	DEG10070091	3	10	276	269	636	100	16.4	GAGATATTGT	SP_1661	Streptococcus pneumoniae	-	cell division protein DivIVA	NC_003028	-
seq772	DEG10070091	1	9	133	125	161	100	18.3	CATGATTCGT	SP_1661	Streptococcus pneumoniae	-	cell division protein DivIVA	NC_003028	-
seq12	DEG10070090	1	9	271	263	161	100	18.3	ATTCCTTGAG	SP_1648	Streptococcus pneumoniae	-	manganese ABC transporter, ATP-binding protein	NC_003028	-
seq97	DEG10070090	1	9	168	160	161	100	18.3	CTGACCTTGC	SP_1648	Streptococcus pneumoniae	-	manganese ABC transporter, ATP-binding protein	NC_003028	-
seq97	DEG10070090	2	9	265	258	636	100	16.4	CTGACCTTGC	SP_1648	Streptococcus pneumoniae	-	manganese ABC transporter, ATP-binding protein	NC_003028	-
seq119	DEG10070090	1	8	364	371	636	100	16.4	GGCCTAGCCT	SP_1648	Streptococcus pneumoniae	-	manganese ABC transporter, ATP-binding protein	NC_003028	-
seq383	DEG10070090	1	10	535	544	41	100	20.3	TTGAAAAAAG	SP_1648	Streptococcus pneumoniae	-	manganese ABC transporter, ATP-binding protein	NC_003028	-
seq383	DEG10070090	1	8	707	700	636	100	16.4	TTGAAAAAAG	SP_1648	Streptococcus pneumoniae	-	manganese ABC transporter, ATP-binding protein	NC_003028	-
seq816	DEG10070090	3	10	527	534	636	100	16.4	TTTGAGAGAT	SP_1648	Streptococcus pneumoniae	-	manganese ABC transporter, ATP-binding protein	NC_003028	-
seq67	DEG10070089	1	9	2001	2009	161	100	18.3	TATCTACGGC	SP_1645	Streptococcus pneumoniae	-	GTP pyrophosphokinase	NC_003028	-
seq73	DEG10070089	1	9	169	177	161	100	18.3	GTGGCAGGTG	SP_1645	Streptococcus pneumoniae	-	GTP pyrophosphokinase	NC_003028	-
seq81	DEG10070089	1	9	383	391	161	100	18.3	TCATGGCCAA	SP_1645	Streptococcus pneumoniae	-	GTP pyrophosphokinase	NC_003028	-
seq81	DEG10070089	2	9	393	386	636	100	16.4	TCATGGCCAA	SP_1645	Streptococcus pneumoniae	-	GTP pyrophosphokinase	NC_003028	-
seq169	DEG10070089	1	8	2185	2178	636	100	16.4	CACTCTTACT	SP_1645	Streptococcus pneumoniae	-	GTP pyrophosphokinase	NC_003028	-
seq187	DEG10070089	2	10	1624	1616	161	100	18.3	GCGATTTCCC	SP_1645	Streptococcus pneumoniae	-	GTP pyrophosphokinase	NC_003028	-
seq264	DEG10070089	1	9	348	356	161	100	18.3	CGAGGAGCAT	SP_1645	Streptococcus pneumoniae	-	GTP pyrophosphokinase	NC_003028	-
seq321	DEG10070089	3	10	1799	1806	636	100	16.4	CGTCCTAGTG	SP_1645	Streptococcus pneumoniae	-	GTP pyrophosphokinase	NC_003028	-
seq372	DEG10070089	1	9	1649	1657	161	100	18.3	TGACTGAAAT	SP_1645	Streptococcus pneumoniae	-	GTP pyrophosphokinase	NC_003028	-
seq376	DEG10070089	1	10	1656	1647	41	100	20.3	TTCAGTCAGA	SP_1645	Streptococcus pneumoniae	-	GTP pyrophosphokinase	NC_003028	-
seq387	DEG10070089	2	10	588	580	161	100	18.3	AATTGAGATA	SP_1645	Streptococcus pneumoniae	-	GTP pyrophosphokinase	NC_003028	-
seq414	DEG10070089	1	9	1831	1823	161	100	18.3	CGGGGTTACG	SP_1645	Streptococcus pneumoniae	-	GTP pyrophosphokinase	NC_003028	-
seq480	DEG10070089	1	9	1663	1671	161	100	18.3	CGCCGTGAGA	SP_1645	Streptococcus pneumoniae	-	GTP pyrophosphokinase	NC_003028	-
seq507	DEG10070089	2	9	1831	1824	636	100	16.4	GCGGGGTTAG	SP_1645	Streptococcus pneumoniae	-	GTP pyrophosphokinase	NC_003028	-
seq522	DEG10070089	2	10	1382	1390	161	100	18.3	TGCCGTGACT	SP_1645	Streptococcus pneumoniae	-	GTP pyrophosphokinase	NC_003028	-
seq597	DEG10070089	1	8	1586	1593	636	100	16.4	AAGACTCCTC	SP_1645	Streptococcus pneumoniae	-	GTP pyrophosphokinase	NC_003028	-
seq626	DEG10070089	2	9	1831	1824	636	100	16.4	GCGGGGTTAA	SP_1645	Streptococcus pneumoniae	-	GTP pyrophosphokinase	NC_003028	-
seq669	DEG10070089	1	8	2143	2150	636	100	16.4	AACCTCTCAA	SP_1645	Streptococcus pneumoniae	-	GTP pyrophosphokinase	NC_003028	-
seq677	DEG10070089	1	9	312	304	161	100	18.3	TCCGTCAACT	SP_1645	Streptococcus pneumoniae	-	GTP pyrophosphokinase	NC_003028	-
seq693	DEG10070089	2	10	660	668	161	100	18.3	GGGTAGTCAC	SP_1645	Streptococcus pneumoniae	-	GTP pyrophosphokinase	NC_003028	-
seq748	DEG10070089	2	10	1035	1027	161	100	18.3	AATAAGCCCA	SP_1645	Streptococcus pneumoniae	-	GTP pyrophosphokinase	NC_003028	-
seq785	DEG10070089	1	9	1287	1295	161	100	18.3	TGCCAAGGTA	SP_1645	Streptococcus pneumoniae	-	GTP pyrophosphokinase	NC_003028	-
seq785	DEG10070089	1	8	1680	1687	636	100	16.4	TGCCAAGGTA	SP_1645	Streptococcus pneumoniae	-	GTP pyrophosphokinase	NC_003028	-
seq791	DEG10070089	1	9	561	569	161	100	18.3	AGAAGACTTC	SP_1645	Streptococcus pneumoniae	-	GTP pyrophosphokinase	NC_003028	-
seq791	DEG10070089	1	8	1584	1591	636	100	16.4	AGAAGACTTC	SP_1645	Streptococcus pneumoniae	-	GTP pyrophosphokinase	NC_003028	-
seq862	DEG10070089	1	9	480	488	161	100	18.3	GGAGCGTATC	SP_1645	Streptococcus pneumoniae	-	GTP pyrophosphokinase	NC_003028	-
seq87	DEG10070088	2	10	434	442	161	100	18.3	TGTCCCATGA	SP_1624	Streptococcus pneumoniae	-	acyltransferase family protein	NC_003028	-
seq160	DEG10070088	1	9	671	679	161	100	18.3	TCGCTATCCC	SP_1624	Streptococcus pneumoniae	-	acyltransferase family protein	NC_003028	-
seq229	DEG10070088	1	9	720	712	161	100	18.3	GTTCCAGATC	SP_1624	Streptococcus pneumoniae	-	acyltransferase family protein	NC_003028	-
seq296	DEG10070088	2	10	424	416	161	100	18.3	ATAACCGGCA	SP_1624	Streptococcus pneumoniae	-	acyltransferase family protein	NC_003028	-
seq344	DEG10070088	1	9	623	631	161	100	18.3	CACTCTGGTC	SP_1624	Streptococcus pneumoniae	-	acyltransferase family protein	NC_003028	-
seq423	DEG10070088	2	10	469	461	161	100	18.3	GGTTCACGGC	SP_1624	Streptococcus pneumoniae	-	acyltransferase family protein	NC_003028	-
seq552	DEG10070088	1	9	412	404	161	100	18.3	TACGGACCTC	SP_1624	Streptococcus pneumoniae	-	acyltransferase family protein	NC_003028	-
seq744	DEG10070088	1	9	671	663	161	100	18.3	AGGATAATAT	SP_1624	Streptococcus pneumoniae	-	acyltransferase family protein	NC_003028	-
seq828	DEG10070088	1	9	14	6	161	100	18.3	TAAGTATAAG	SP_1624	Streptococcus pneumoniae	-	acyltransferase family protein	NC_003028	-
seq194	DEG10070087	1	10	156	147	41	100	20.3	AATGAACCAA	SP_1616	Streptococcus pneumoniae	-	ribu1ose-phosphate 3-epimerase family protein	NC_003028	-
seq227	DEG10070087	2	10	389	397	161	100	18.3	TATTTACTTG	SP_1616	Streptococcus pneumoniae	-	ribu1ose-phosphate 3-epimerase family protein	NC_003028	-
seq496	DEG10070087	1	9	647	655	161	100	18.3	GTTCTAGAGG	SP_1616	Streptococcus pneumoniae	-	ribu1ose-phosphate 3-epimerase family protein	NC_003028	-
seq668	DEG10070087	2	10	100	92	161	100	18.3	GTATGATAAG	SP_1616	Streptococcus pneumoniae	-	ribu1ose-phosphate 3-epimerase family protein	NC_003028	-
seq673	DEG10070087	1	8	484	477	636	100	16.4	GACGGAGTGG	SP_1616	Streptococcus pneumoniae	-	ribu1ose-phosphate 3-epimerase family protein	NC_003028	-
seq21	DEG10070086	1	9	531	539	161	100	18.3	CAGTCCAGTT	SP_1610	Streptococcus pneumoniae	-	Bcl-2 family protein	NC_003028	-
seq349	DEG10070086	2	10	70	78	161	100	18.3	CAGTGACCAT	SP_1610	Streptococcus pneumoniae	-	Bcl-2 family protein	NC_003028	-
seq365	DEG10070086	1	9	298	306	161	100	18.3	AGGATTTTAA	SP_1610	Streptococcus pneumoniae	-	Bcl-2 family protein	NC_003028	-
seq449	DEG10070086	2	10	241	249	161	100	18.3	GGAGACTGAC	SP_1610	Streptococcus pneumoniae	-	Bcl-2 family protein	NC_003028	-
seq557	DEG10070086	2	10	331	323	161	100	18.3	CTAGCTAACT	SP_1610	Streptococcus pneumoniae	-	Bcl-2 family protein	NC_003028	-
seq616	DEG10070086	1	10	396	405	41	100	20.3	TCATGGATTC	SP_1610	Streptococcus pneumoniae	-	Bcl-2 family protein	NC_003028	-
seq770	DEG10070086	3	10	41	48	636	100	16.4	GACACAGGGG	SP_1610	Streptococcus pneumoniae	-	Bcl-2 family protein	NC_003028	-
seq816	DEG10070086	2	9	101	108	636	100	16.4	TTTGAGAGAT	SP_1610	Streptococcus pneumoniae	-	Bcl-2 family protein	NC_003028	-
seq832	DEG10070086	1	8	531	538	636	100	16.4	CAGTCCAGAG	SP_1610	Streptococcus pneumoniae	-	Bcl-2 family protein	NC_003028	-
seq11	DEG10070085	2	10	326	318	161	100	18.3	ATTGCAGACC	SP_1598	Streptococcus pneumoniae	-	phosphomethylpyrimidine kinase, putative	NC_003028	-
seq93	DEG10070085	1	9	597	589	161	100	18.3	AACTGGATTC	SP_1598	Streptococcus pneumoniae	-	phosphomethylpyrimidine kinase, putative	NC_003028	-
seq129	DEG10070085	1	9	230	222	161	100	18.3	CCAATCTTAT	SP_1598	Streptococcus pneumoniae	-	phosphomethylpyrimidine kinase, putative	NC_003028	-
seq347	DEG10070085	2	10	601	593	161	100	18.3	GGGATAACTG	SP_1598	Streptococcus pneumoniae	-	phosphomethylpyrimidine kinase, putative	NC_003028	-
seq617	DEG10070085	2	10	747	739	161	100	18.3	TTCTTACTCC	SP_1598	Streptococcus pneumoniae	-	phosphomethylpyrimidine kinase, putative	NC_003028	-
seq671	DEG10070085	2	10	743	751	161	100	18.3	TTAAGACAAT	SP_1598	Streptococcus pneumoniae	-	phosphomethylpyrimidine kinase, putative	NC_003028	-
seq11	DEG10070084	1	9	244	252	161	100	18.3	ATTGCAGACC	SP_1590	Streptococcus pneumoniae	-	conserved hypothetical protein	NC_003028	-
seq25	DEG10070084	2	10	505	497	161	100	18.3	CAGGTACGAC	SP_1590	Streptococcus pneumoniae	-	conserved hypothetical protein	NC_003028	-
seq87	DEG10070084	1	10	398	389	41	100	20.3	TGTCCCATGA	SP_1590	Streptococcus pneumoniae	-	conserved hypothetical protein	NC_003028	-
seq106	DEG10070084	1	10	141	150	41	100	20.3	AGCCCATGTG	SP_1590	Streptococcus pneumoniae	-	conserved hypothetical protein	NC_003028	-
seq279	DEG10070084	1	9	523	515	161	100	18.3	TTTGGTCATA	SP_1590	Streptococcus pneumoniae	-	conserved hypothetical protein	NC_003028	-
seq513	DEG10070084	3	10	744	751	636	100	16.4	GGAGAGTACA	SP_1590	Streptococcus pneumoniae	-	conserved hypothetical protein	NC_003028	-
seq631	DEG10070084	2	10	505	497	161	100	18.3	TAGGTACGAC	SP_1590	Streptococcus pneumoniae	-	conserved hypothetical protein	NC_003028	-
seq710	DEG10070084	1	9	545	537	161	100	18.3	TAGACAACCC	SP_1590	Streptococcus pneumoniae	-	conserved hypothetical protein	NC_003028	-
seq83	DEG10070083	1	10	374	365	41	100	20.3	GGCTGGATAT	SP_1589	Streptococcus pneumoniae	-	Mur ligase family protein	NC_003028	-
seq83	DEG10070083	2	9	1187	1180	636	100	16.4	GGCTGGATAT	SP_1589	Streptococcus pneumoniae	-	Mur ligase family protein	NC_003028	-
seq108	DEG10070083	1	10	73	82	41	100	20.3	GGAAGTACGC	SP_1589	Streptococcus pneumoniae	-	Mur ligase family protein	NC_003028	-
seq212	DEG10070083	1	9	393	385	161	100	18.3	AGTAATGACT	SP_1589	Streptococcus pneumoniae	-	Mur ligase family protein	NC_003028	-
seq222	DEG10070083	2	10	625	617	161	100	18.3	CGGCAGTCAG	SP_1589	Streptococcus pneumoniae	-	Mur ligase family protein	NC_003028	-
seq232	DEG10070083	1	10	411	402	41	100	20.3	CTGGTCACGG	SP_1589	Streptococcus pneumoniae	-	Mur ligase family protein	NC_003028	-
seq259	DEG10070083	2	10	735	727	161	100	18.3	TAACCAGTTT	SP_1589	Streptococcus pneumoniae	-	Mur ligase family protein	NC_003028	-
seq274	DEG10070083	2	10	164	156	161	100	18.3	GCCAGTGACA	SP_1589	Streptococcus pneumoniae	-	Mur ligase family protein	NC_003028	-
seq540	DEG10070083	1	8	230	237	636	100	16.4	TTCTAACCGA	SP_1589	Streptococcus pneumoniae	-	Mur ligase family protein	NC_003028	-
seq576	DEG10070083	2	10	1016	1024	161	100	18.3	ACATTTAGCC	SP_1589	Streptococcus pneumoniae	-	Mur ligase family protein	NC_003028	-
seq625	DEG10070083	2	10	1043	1035	161	100	18.3	AGCATTAAGG	SP_1589	Streptococcus pneumoniae	-	Mur ligase family protein	NC_003028	-
seq734	DEG10070083	1	8	1064	1071	636	100	16.4	ACACTAGCGG	SP_1589	Streptococcus pneumoniae	-	Mur ligase family protein	NC_003028	-
seq806	DEG10070083	1	9	423	415	161	100	18.3	GAAACGGTCT	SP_1589	Streptococcus pneumoniae	-	Mur ligase family protein	NC_003028	-
seq819	DEG10070083	2	10	159	167	161	100	18.3	GCACTGGAAC	SP_1589	Streptococcus pneumoniae	-	Mur ligase family protein	NC_003028	-
seq830	DEG10070083	2	10	406	414	161	100	18.3	AGACCAGATG	SP_1589	Streptococcus pneumoniae	-	Mur ligase family protein	NC_003028	-
seq868	DEG10070083	1	8	440	447	636	100	16.4	CCTATAACGG	SP_1589	Streptococcus pneumoniae	-	Mur ligase family protein	NC_003028	-
seq868	DEG10070083	2	9	813	820	636	100	16.4	CCTATAACGG	SP_1589	Streptococcus pneumoniae	-	Mur ligase family protein	NC_003028	-
seq874	DEG10070083	3	10	1274	1281	636	100	16.4	ACCTTATACT	SP_1589	Streptococcus pneumoniae	-	Mur ligase family protein	NC_003028	-
seq53	DEG10070082	1	9	361	369	161	100	18.3	CCGTCAGCAA	SP_1568	Streptococcus pneumoniae	-	GTP-binding protein	NC_003028	-
seq534	DEG10070082	1	8	336	343	636	100	16.4	CAGTCTAGGG	SP_1568	Streptococcus pneumoniae	-	GTP-binding protein	NC_003028	-
seq784	DEG10070082	1	9	296	288	161	100	18.3	TCAATCATGA	SP_1568	Streptococcus pneumoniae	-	GTP-binding protein	NC_003028	-
seq875	DEG10070082	2	10	287	295	161	100	18.3	GGCATGATTG	SP_1568	Streptococcus pneumoniae	-	GTP-binding protein	NC_003028	-
seq11	DEG10070081	2	10	578	586	161	100	18.3	ATTGCAGACC	SP_1559	Streptococcus pneumoniae	-	phosphoglucomutase/phosphomannomutase family protein	NC_003028	-
seq73	DEG10070081	1	9	184	192	161	100	18.3	GTGGCAGGTG	SP_1559	Streptococcus pneumoniae	-	phosphoglucomutase/phosphomannomutase family protein	NC_003028	-
seq74	DEG10070081	1	9	1158	1150	161	100	18.3	GGCCTTTTCA	SP_1559	Streptococcus pneumoniae	-	phosphoglucomutase/phosphomannomutase family protein	NC_003028	-
seq107	DEG10070081	2	10	993	985	161	100	18.3	TGATAACGTG	SP_1559	Streptococcus pneumoniae	-	phosphoglucomutase/phosphomannomutase family protein	NC_003028	-
seq107	DEG10070081	1	8	318	325	636	100	16.4	TGATAACGTG	SP_1559	Streptococcus pneumoniae	-	phosphoglucomutase/phosphomannomutase family protein	NC_003028	-
seq127	DEG10070081	1	9	474	482	161	100	18.3	TAAGTATGAT	SP_1559	Streptococcus pneumoniae	-	phosphoglucomutase/phosphomannomutase family protein	NC_003028	-
seq143	DEG10070081	2	10	709	701	161	100	18.3	TAACCAATAG	SP_1559	Streptococcus pneumoniae	-	phosphoglucomutase/phosphomannomutase family protein	NC_003028	-
seq159	DEG10070081	1	9	572	564	161	100	18.3	TGACGGGCAT	SP_1559	Streptococcus pneumoniae	-	phosphoglucomutase/phosphomannomutase family protein	NC_003028	-
seq232	DEG10070081	1	9	980	988	161	100	18.3	CTGGTCACGG	SP_1559	Streptococcus pneumoniae	-	phosphoglucomutase/phosphomannomutase family protein	NC_003028	-
seq265	DEG10070081	2	10	878	870	161	100	18.3	TGCCTTGTGG	SP_1559	Streptococcus pneumoniae	-	phosphoglucomutase/phosphomannomutase family protein	NC_003028	-
seq265	DEG10070081	1	8	906	899	636	100	16.4	TGCCTTGTGG	SP_1559	Streptococcus pneumoniae	-	phosphoglucomutase/phosphomannomutase family protein	NC_003028	-
seq277	DEG10070081	2	10	117	109	161	100	18.3	ACGTTTCATG	SP_1559	Streptococcus pneumoniae	-	phosphoglucomutase/phosphomannomutase family protein	NC_003028	-
seq321	DEG10070081	1	9	83	75	161	100	18.3	CGTCCTAGTG	SP_1559	Streptococcus pneumoniae	-	phosphoglucomutase/phosphomannomutase family protein	NC_003028	-
seq323	DEG10070081	2	10	27	19	161	100	18.3	TTCCATCAGT	SP_1559	Streptococcus pneumoniae	-	phosphoglucomutase/phosphomannomutase family protein	NC_003028	-
seq323	DEG10070081	1	8	520	513	636	100	16.4	TTCCATCAGT	SP_1559	Streptococcus pneumoniae	-	phosphoglucomutase/phosphomannomutase family protein	NC_003028	-
seq523	DEG10070081	2	10	960	952	161	100	18.3	CGTAGCCTGA	SP_1559	Streptococcus pneumoniae	-	phosphoglucomutase/phosphomannomutase family protein	NC_003028	-
seq585	DEG10070081	1	8	53	46	636	100	16.4	AGTTCTAGCC	SP_1559	Streptococcus pneumoniae	-	phosphoglucomutase/phosphomannomutase family protein	NC_003028	-
seq665	DEG10070081	2	10	856	864	161	100	18.3	TTCTAACCTT	SP_1559	Streptococcus pneumoniae	-	phosphoglucomutase/phosphomannomutase family protein	NC_003028	-
seq703	DEG10070081	1	10	536	527	41	100	20.3	TCCAAGGCAA	SP_1559	Streptococcus pneumoniae	-	phosphoglucomutase/phosphomannomutase family protein	NC_003028	-
seq766	DEG10070081	1	8	152	145	636	100	16.4	CGTGTGTCCA	SP_1559	Streptococcus pneumoniae	-	phosphoglucomutase/phosphomannomutase family protein	NC_003028	-
seq782	DEG10070081	1	9	748	756	161	100	18.3	GATGAGAATA	SP_1559	Streptococcus pneumoniae	-	phosphoglucomutase/phosphomannomutase family protein	NC_003028	-
seq831	DEG10070081	1	9	74	82	161	100	18.3	AACTAGGACT	SP_1559	Streptococcus pneumoniae	-	phosphoglucomutase/phosphomannomutase family protein	NC_003028	-
seq846	DEG10070081	1	9	1277	1285	161	100	18.3	CGCCTACAAT	SP_1559	Streptococcus pneumoniae	-	phosphoglucomutase/phosphomannomutase family protein	NC_003028	-
seq23	DEG10070080	2	10	100	92	161	100	18.3	GAAACTGCCA	SP_1555	Streptococcus pneumoniae	-	dihydrodipicolinate reductase	NC_003028	-
seq219	DEG10070080	1	10	643	634	41	100	20.3	CCTGATTGCC	SP_1555	Streptococcus pneumoniae	-	dihydrodipicolinate reductase	NC_003028	-
seq219	DEG10070080	1	10	336	345	41	100	20.3	CCTGATTGCC	SP_1555	Streptococcus pneumoniae	-	dihydrodipicolinate reductase	NC_003028	-
seq219	DEG10070080	2	9	541	548	636	100	16.4	CCTGATTGCC	SP_1555	Streptococcus pneumoniae	-	dihydrodipicolinate reductase	NC_003028	-
seq301	DEG10070080	1	9	766	758	161	100	18.3	ATAATAAGTA	SP_1555	Streptococcus pneumoniae	-	dihydrodipicolinate reductase	NC_003028	-
seq497	DEG10070080	1	9	289	281	161	100	18.3	CTTCACTCGG	SP_1555	Streptococcus pneumoniae	-	dihydrodipicolinate reductase	NC_003028	-
seq703	DEG10070080	2	10	361	353	161	100	18.3	TCCAAGGCAA	SP_1555	Streptococcus pneumoniae	-	dihydrodipicolinate reductase	NC_003028	-
seq713	DEG10070080	1	9	26	34	161	100	18.3	GTTTTAAGGC	SP_1555	Streptococcus pneumoniae	-	dihydrodipicolinate reductase	NC_003028	-
seq799	DEG10070080	1	9	644	636	161	100	18.3	CCCTGATTGG	SP_1555	Streptococcus pneumoniae	-	dihydrodipicolinate reductase	NC_003028	-
seq799	DEG10070080	2	9	336	343	636	100	16.4	CCCTGATTGG	SP_1555	Streptococcus pneumoniae	-	dihydrodipicolinate reductase	NC_003028	-
seq78	DEG10070079	2	10	399	407	161	100	18.3	GAACAGGAGC	SP_1545	Streptococcus pneumoniae	-	conserved hypothetical protein	NC_003028	-
seq123	DEG10070079	1	9	191	183	161	100	18.3	TGTTTGTTAG	SP_1545	Streptococcus pneumoniae	-	conserved hypothetical protein	NC_003028	-
seq288	DEG10070079	2	10	129	121	161	100	18.3	TAGCCTGCTC	SP_1545	Streptococcus pneumoniae	-	conserved hypothetical protein	NC_003028	-
seq402	DEG10070079	1	9	271	263	161	100	18.3	CTTGTGAAAG	SP_1545	Streptococcus pneumoniae	-	conserved hypothetical protein	NC_003028	-
seq799	DEG10070079	2	10	210	218	161	100	18.3	CCCTGATTGG	SP_1545	Streptococcus pneumoniae	-	conserved hypothetical protein	NC_003028	-
seq799	DEG10070079	1	8	260	253	636	100	16.4	CCCTGATTGG	SP_1545	Streptococcus pneumoniae	-	conserved hypothetical protein	NC_003028	-
seq138	DEG10070077	1	10	292	283	41	100	20.3	CAGCCACGAC	SP_1540	Streptococcus pneumoniae	-	single-strand binding protein	NC_003028	-
seq299	DEG10070077	2	10	41	49	161	100	18.3	CACGCTGAGT	SP_1540	Streptococcus pneumoniae	-	single-strand binding protein	NC_003028	-
seq463	DEG10070077	1	9	44	36	161	100	18.3	GCGTCACGTA	SP_1540	Streptococcus pneumoniae	-	single-strand binding protein	NC_003028	-
seq463	DEG10070077	3	10	278	271	636	100	16.4	GCGTCACGTA	SP_1540	Streptococcus pneumoniae	-	single-strand binding protein	NC_003028	-
seq632	DEG10070077	2	10	67	75	161	100	18.3	CAATGTAGCA	SP_1540	Streptococcus pneumoniae	-	single-strand binding protein	NC_003028	-
seq656	DEG10070077	1	10	358	349	41	100	20.3	GTGCAGAGTA	SP_1540	Streptococcus pneumoniae	-	single-strand binding protein	NC_003028	-
seq692	DEG10070077	2	10	110	118	161	100	18.3	CTTAAGAGTC	SP_1540	Streptococcus pneumoniae	-	single-strand binding protein	NC_003028	-
seq68	DEG10070076	1	9	164	172	161	100	18.3	GTGTGGAAGT	SP_1534	Streptococcus pneumoniae	-	inorganic pyrophosphatase, manganese-dependent	NC_003028	-
seq70	DEG10070076	2	10	508	500	161	100	18.3	GCAGGAGCAA	SP_1534	Streptococcus pneumoniae	-	inorganic pyrophosphatase, manganese-dependent	NC_003028	-
seq218	DEG10070076	1	10	890	881	41	100	20.3	CGTGAAACGG	SP_1534	Streptococcus pneumoniae	-	inorganic pyrophosphatase, manganese-dependent	NC_003028	-
seq256	DEG10070076	1	9	418	410	161	100	18.3	TCTCTTTAGT	SP_1534	Streptococcus pneumoniae	-	inorganic pyrophosphatase, manganese-dependent	NC_003028	-
seq313	DEG10070076	2	10	814	822	161	100	18.3	TAATATGGAC	SP_1534	Streptococcus pneumoniae	-	inorganic pyrophosphatase, manganese-dependent	NC_003028	-
seq372	DEG10070076	1	9	914	922	161	100	18.3	TGACTGAAAT	SP_1534	Streptococcus pneumoniae	-	inorganic pyrophosphatase, manganese-dependent	NC_003028	-
seq723	DEG10070076	1	10	241	250	41	100	20.3	TTCCAACAAT	SP_1534	Streptococcus pneumoniae	-	inorganic pyrophosphatase, manganese-dependent	NC_003028	-
seq875	DEG10070076	1	10	867	858	41	100	20.3	GGCATGATTG	SP_1534	Streptococcus pneumoniae	-	inorganic pyrophosphatase, manganese-dependent	NC_003028	-
seq126	DEG10070074	1	10	701	710	41	100	20.3	AGGAAGCCAT	SP_1529	Streptococcus pneumoniae	-	polysaccharide biosynthesis protein, putative	NC_003028	-
seq145	DEG10070074	2	10	145	137	161	100	18.3	ACATAGATAT	SP_1529	Streptococcus pneumoniae	-	polysaccharide biosynthesis protein, putative	NC_003028	-
seq145	DEG10070074	2	9	1192	1185	636	100	16.4	ACATAGATAT	SP_1529	Streptococcus pneumoniae	-	polysaccharide biosynthesis protein, putative	NC_003028	-
seq149	DEG10070074	1	9	239	247	161	100	18.3	TTGCCCTGAC	SP_1529	Streptococcus pneumoniae	-	polysaccharide biosynthesis protein, putative	NC_003028	-
seq178	DEG10070074	3	10	28	21	636	100	16.4	TCCCGTTAGC	SP_1529	Streptococcus pneumoniae	-	polysaccharide biosynthesis protein, putative	NC_003028	-
seq193	DEG10070074	2	10	958	966	161	100	18.3	ACTCGTTCAG	SP_1529	Streptococcus pneumoniae	-	polysaccharide biosynthesis protein, putative	NC_003028	-
seq241	DEG10070074	1	9	673	665	161	100	18.3	TGTTAATCTC	SP_1529	Streptococcus pneumoniae	-	polysaccharide biosynthesis protein, putative	NC_003028	-
seq294	DEG10070074	2	10	273	281	161	100	18.3	GAGGACTAGG	SP_1529	Streptococcus pneumoniae	-	polysaccharide biosynthesis protein, putative	NC_003028	-
seq381	DEG10070074	1	9	1086	1078	161	100	18.3	AAATAAGCCT	SP_1529	Streptococcus pneumoniae	-	polysaccharide biosynthesis protein, putative	NC_003028	-
seq395	DEG10070074	1	9	1448	1440	161	100	18.3	AAACGTCCAT	SP_1529	Streptococcus pneumoniae	-	polysaccharide biosynthesis protein, putative	NC_003028	-
seq546	DEG10070074	1	8	1384	1377	636	100	16.4	TGACTAGGTA	SP_1529	Streptococcus pneumoniae	-	polysaccharide biosynthesis protein, putative	NC_003028	-
seq748	DEG10070074	1	10	1085	1076	41	100	20.3	AATAAGCCCA	SP_1529	Streptococcus pneumoniae	-	polysaccharide biosynthesis protein, putative	NC_003028	-
seq748	DEG10070074	2	9	99	92	636	100	16.4	AATAAGCCCA	SP_1529	Streptococcus pneumoniae	-	polysaccharide biosynthesis protein, putative	NC_003028	-
seq750	DEG10070074	1	9	1250	1258	161	100	18.3	GTCCTTTGAC	SP_1529	Streptococcus pneumoniae	-	polysaccharide biosynthesis protein, putative	NC_003028	-
seq753	DEG10070074	1	10	1518	1527	41	100	20.3	TACCTATTTA	SP_1529	Streptococcus pneumoniae	-	polysaccharide biosynthesis protein, putative	NC_003028	-
seq768	DEG10070074	2	10	142	134	161	100	18.3	GAGATATTGT	SP_1529	Streptococcus pneumoniae	-	polysaccharide biosynthesis protein, putative	NC_003028	-
seq875	DEG10070074	2	10	367	359	161	100	18.3	GGCATGATTG	SP_1529	Streptococcus pneumoniae	-	polysaccharide biosynthesis protein, putative	NC_003028	-
seq53	DEG10070072	1	10	813	822	41	100	20.3	CCGTCAGCAA	SP_1421	Streptococcus pneumoniae	-	conserved hypothetical protein	NC_003028	-
seq58	DEG10070072	1	10	412	421	41	100	20.3	GCGACGAAGG	SP_1421	Streptococcus pneumoniae	-	conserved hypothetical protein	NC_003028	-
seq110	DEG10070072	1	10	521	512	41	100	20.3	GCTGCGCGTG	SP_1421	Streptococcus pneumoniae	-	conserved hypothetical protein	NC_003028	-
seq118	DEG10070072	1	9	736	744	161	100	18.3	CGTGAGCTGC	SP_1421	Streptococcus pneumoniae	-	conserved hypothetical protein	NC_003028	-
seq139	DEG10070072	2	10	758	766	161	100	18.3	TACTTTATGG	SP_1421	Streptococcus pneumoniae	-	conserved hypothetical protein	NC_003028	-
seq165	DEG10070072	2	10	986	978	161	100	18.3	ATTGTAAACC	SP_1421	Streptococcus pneumoniae	-	conserved hypothetical protein	NC_003028	-
seq165	DEG10070072	2	9	1274	1267	636	100	16.4	ATTGTAAACC	SP_1421	Streptococcus pneumoniae	-	conserved hypothetical protein	NC_003028	-
seq189	DEG10070072	1	9	419	427	161	100	18.3	AGGCAGCTCT	SP_1421	Streptococcus pneumoniae	-	conserved hypothetical protein	NC_003028	-
seq343	DEG10070072	1	9	751	759	161	100	18.3	CAGATTAACC	SP_1421	Streptococcus pneumoniae	-	conserved hypothetical protein	NC_003028	-
seq444	DEG10070072	1	9	875	867	161	100	18.3	TCTAGATCAG	SP_1421	Streptococcus pneumoniae	-	conserved hypothetical protein	NC_003028	-
seq848	DEG10070072	2	10	1305	1297	161	100	18.3	AATAATCCTG	SP_1421	Streptococcus pneumoniae	-	conserved hypothetical protein	NC_003028	-
seq70	DEG10070071	1	9	288	296	161	100	18.3	GCAGGAGCAA	SP_1288	Streptococcus pneumoniae	-	conserved hypothetical protein	NC_003028	-
seq160	DEG10070071	2	10	265	273	161	100	18.3	TCGCTATCCC	SP_1288	Streptococcus pneumoniae	-	conserved hypothetical protein	NC_003028	-
seq54	DEG10070070	1	10	1087	1078	41	100	20.3	GGGCTGGATT	SP_1287	Streptococcus pneumoniae	-	signal recognition particle protein	NC_003028	-
seq153	DEG10070070	1	9	1090	1082	161	100	18.3	GAAGGGCTGA	SP_1287	Streptococcus pneumoniae	-	signal recognition particle protein	NC_003028	-
seq165	DEG10070070	2	10	330	322	161	100	18.3	ATTGTAAACC	SP_1287	Streptococcus pneumoniae	-	signal recognition particle protein	NC_003028	-
seq197	DEG10070070	1	9	1185	1177	161	100	18.3	ATTTAACAAC	SP_1287	Streptococcus pneumoniae	-	signal recognition particle protein	NC_003028	-
seq235	DEG10070070	1	9	391	399	161	100	18.3	GCTCGTCCTG	SP_1287	Streptococcus pneumoniae	-	signal recognition particle protein	NC_003028	-
seq277	DEG10070070	1	10	1530	1521	41	100	20.3	ACGTTTCATG	SP_1287	Streptococcus pneumoniae	-	signal recognition particle protein	NC_003028	-
seq277	DEG10070070	3	10	1516	1509	636	100	16.4	ACGTTTCATG	SP_1287	Streptococcus pneumoniae	-	signal recognition particle protein	NC_003028	-
seq322	DEG10070070	1	9	517	509	161	100	18.3	CAATCTCAAA	SP_1287	Streptococcus pneumoniae	-	signal recognition particle protein	NC_003028	-
seq333	DEG10070070	2	10	913	905	161	100	18.3	TTCAAAGTGA	SP_1287	Streptococcus pneumoniae	-	signal recognition particle protein	NC_003028	-
seq359	DEG10070070	1	9	349	341	161	100	18.3	AGGTTGTTTG	SP_1287	Streptococcus pneumoniae	-	signal recognition particle protein	NC_003028	-
seq649	DEG10070070	1	10	273	264	41	100	20.3	CGTATCAGAA	SP_1287	Streptococcus pneumoniae	-	signal recognition particle protein	NC_003028	-
seq750	DEG10070070	1	9	395	403	161	100	18.3	GTCCTTTGAC	SP_1287	Streptococcus pneumoniae	-	signal recognition particle protein	NC_003028	-
seq788	DEG10070070	1	9	674	666	161	100	18.3	ATAGCATCAC	SP_1287	Streptococcus pneumoniae	-	signal recognition particle protein	NC_003028	-
seq844	DEG10070070	1	9	50	58	161	100	18.3	TACGTAAAAT	SP_1287	Streptococcus pneumoniae	-	signal recognition particle protein	NC_003028	-
seq855	DEG10070070	1	9	837	845	161	100	18.3	GATTACGGAA	SP_1287	Streptococcus pneumoniae	-	signal recognition particle protein	NC_003028	-
seq863	DEG10070070	2	10	1317	1325	161	100	18.3	AGAAGCAAAT	SP_1287	Streptococcus pneumoniae	-	signal recognition particle protein	NC_003028	-
seq82	DEG10070068	2	10	112	104	161	100	18.3	TCAGCCATGT	SP_1270	Streptococcus pneumoniae	-	alcohol dehydrogenase, zinc-containing	NC_003028	-
seq272	DEG10070068	2	10	78	86	161	100	18.3	CGAATCATAT	SP_1270	Streptococcus pneumoniae	-	alcohol dehydrogenase, zinc-containing	NC_003028	-
seq322	DEG10070068	1	9	789	797	161	100	18.3	CAATCTCAAA	SP_1270	Streptococcus pneumoniae	-	alcohol dehydrogenase, zinc-containing	NC_003028	-
seq362	DEG10070068	1	9	161	169	161	100	18.3	TTTTGAATAG	SP_1270	Streptococcus pneumoniae	-	alcohol dehydrogenase, zinc-containing	NC_003028	-
seq362	DEG10070068	1	8	681	688	636	100	16.4	TTTTGAATAG	SP_1270	Streptococcus pneumoniae	-	alcohol dehydrogenase, zinc-containing	NC_003028	-
seq428	DEG10070068	2	9	927	934	636	100	16.4	GTCTAGAAGG	SP_1270	Streptococcus pneumoniae	-	alcohol dehydrogenase, zinc-containing	NC_003028	-
seq449	DEG10070068	1	9	278	270	161	100	18.3	GGAGACTGAC	SP_1270	Streptococcus pneumoniae	-	alcohol dehydrogenase, zinc-containing	NC_003028	-
seq479	DEG10070068	1	9	932	924	161	100	18.3	TCTAGATAAG	SP_1270	Streptococcus pneumoniae	-	alcohol dehydrogenase, zinc-containing	NC_003028	-
seq744	DEG10070068	2	10	645	653	161	100	18.3	AGGATAATAT	SP_1270	Streptococcus pneumoniae	-	alcohol dehydrogenase, zinc-containing	NC_003028	-
seq744	DEG10070068	3	10	552	545	636	100	16.4	AGGATAATAT	SP_1270	Streptococcus pneumoniae	-	alcohol dehydrogenase, zinc-containing	NC_003028	-
seq788	DEG10070068	1	9	407	399	161	100	18.3	ATAGCATCAC	SP_1270	Streptococcus pneumoniae	-	alcohol dehydrogenase, zinc-containing	NC_003028	-
seq840	DEG10070068	1	9	134	126	161	100	18.3	TAACGCTGAC	SP_1270	Streptococcus pneumoniae	-	alcohol dehydrogenase, zinc-containing	NC_003028	-
seq3	DEG10070067	1	10	1056	1047	41	100	20.3	GGCATCCTGA	SP_1263	Streptococcus pneumoniae	-	DNA topoisomerase I	NC_003028	-
seq24	DEG10070067	2	10	127	135	161	100	18.3	GGGGCATATC	SP_1263	Streptococcus pneumoniae	-	DNA topoisomerase I	NC_003028	-
seq32	DEG10070067	1	9	1894	1902	161	100	18.3	GAGCGAAAAC	SP_1263	Streptococcus pneumoniae	-	DNA topoisomerase I	NC_003028	-
seq74	DEG10070067	1	9	217	209	161	100	18.3	GGCCTTTTCA	SP_1263	Streptococcus pneumoniae	-	DNA topoisomerase I	NC_003028	-
seq86	DEG10070067	1	9	192	184	161	100	18.3	TTGCGGTTCG	SP_1263	Streptococcus pneumoniae	-	DNA topoisomerase I	NC_003028	-
seq97	DEG10070067	2	10	1030	1022	161	100	18.3	CTGACCTTGC	SP_1263	Streptococcus pneumoniae	-	DNA topoisomerase I	NC_003028	-
seq148	DEG10070067	2	10	1254	1262	161	100	18.3	GTAAGTTTGA	SP_1263	Streptococcus pneumoniae	-	DNA topoisomerase I	NC_003028	-
seq160	DEG10070067	1	9	1935	1943	161	100	18.3	TCGCTATCCC	SP_1263	Streptococcus pneumoniae	-	DNA topoisomerase I	NC_003028	-
seq163	DEG10070067	1	10	1571	1580	41	100	20.3	TAAACGTGAC	SP_1263	Streptococcus pneumoniae	-	DNA topoisomerase I	NC_003028	-
seq243	DEG10070067	2	10	780	772	161	100	18.3	GATTGCGCTT	SP_1263	Streptococcus pneumoniae	-	DNA topoisomerase I	NC_003028	-
seq328	DEG10070067	2	10	716	708	161	100	18.3	GAAGACTTCC	SP_1263	Streptococcus pneumoniae	-	DNA topoisomerase I	NC_003028	-
seq350	DEG10070067	1	10	256	247	41	100	20.3	TAGCTTTTTT	SP_1263	Streptococcus pneumoniae	-	DNA topoisomerase I	NC_003028	-
seq353	DEG10070067	1	10	830	839	41	100	20.3	AAATCAATTT	SP_1263	Streptococcus pneumoniae	-	DNA topoisomerase I	NC_003028	-
seq353	DEG10070067	1	8	575	582	636	100	16.4	AAATCAATTT	SP_1263	Streptococcus pneumoniae	-	DNA topoisomerase I	NC_003028	-
seq359	DEG10070067	1	10	2042	2051	41	100	20.3	AGGTTGTTTG	SP_1263	Streptococcus pneumoniae	-	DNA topoisomerase I	NC_003028	-
seq383	DEG10070067	1	10	232	241	41	100	20.3	TTGAAAAAAG	SP_1263	Streptococcus pneumoniae	-	DNA topoisomerase I	NC_003028	-
seq383	DEG10070067	1	8	83	90	636	100	16.4	TTGAAAAAAG	SP_1263	Streptococcus pneumoniae	-	DNA topoisomerase I	NC_003028	-
seq383	DEG10070067	3	10	2016	2023	636	100	16.4	TTGAAAAAAG	SP_1263	Streptococcus pneumoniae	-	DNA topoisomerase I	NC_003028	-
seq432	DEG10070067	1	10	89	98	41	100	20.3	AATATCTAGG	SP_1263	Streptococcus pneumoniae	-	DNA topoisomerase I	NC_003028	-
seq500	DEG10070067	1	9	329	337	161	100	18.3	ACTTGGATGT	SP_1263	Streptococcus pneumoniae	-	DNA topoisomerase I	NC_003028	-
seq520	DEG10070067	2	10	410	418	161	100	18.3	GGTAAGATCG	SP_1263	Streptococcus pneumoniae	-	DNA topoisomerase I	NC_003028	-
seq549	DEG10070067	3	10	101	94	636	100	16.4	TACTGCCTAG	SP_1263	Streptococcus pneumoniae	-	DNA topoisomerase I	NC_003028	-
seq696	DEG10070067	2	10	1349	1357	161	100	18.3	CGCAAACCAG	SP_1263	Streptococcus pneumoniae	-	DNA topoisomerase I	NC_003028	-
seq4	DEG10070066	3	10	2003	2010	636	100	16.4	CCATAACAGC	SP_1247	Streptococcus pneumoniae	-	conserved hypothetical protein	NC_003028	-
seq19	DEG10070066	2	10	2026	2018	161	100	18.3	GCTGGCTTGA	SP_1247	Streptococcus pneumoniae	-	conserved hypothetical protein	NC_003028	-
seq19	DEG10070066	1	8	1101	1108	636	100	16.4	GCTGGCTTGA	SP_1247	Streptococcus pneumoniae	-	conserved hypothetical protein	NC_003028	-
seq20	DEG10070066	2	10	940	948	161	100	18.3	GGTGGCCTTG	SP_1247	Streptococcus pneumoniae	-	conserved hypothetical protein	NC_003028	-
seq23	DEG10070066	1	10	1324	1333	41	100	20.3	GAAACTGCCA	SP_1247	Streptococcus pneumoniae	-	conserved hypothetical protein	NC_003028	-
seq23	DEG10070066	2	10	2301	2309	161	100	18.3	GAAACTGCCA	SP_1247	Streptococcus pneumoniae	-	conserved hypothetical protein	NC_003028	-
seq23	DEG10070066	2	9	1604	1611	636	100	16.4	GAAACTGCCA	SP_1247	Streptococcus pneumoniae	-	conserved hypothetical protein	NC_003028	-
seq23	DEG10070066	2	9	869	862	636	100	16.4	GAAACTGCCA	SP_1247	Streptococcus pneumoniae	-	conserved hypothetical protein	NC_003028	-
seq69	DEG10070066	2	10	2163	2155	161	100	18.3	GCTGCTCTCC	SP_1247	Streptococcus pneumoniae	-	conserved hypothetical protein	NC_003028	-
seq70	DEG10070066	2	10	2173	2181	161	100	18.3	GCAGGAGCAA	SP_1247	Streptococcus pneumoniae	-	conserved hypothetical protein	NC_003028	-
seq70	DEG10070066	3	10	1379	1386	636	100	16.4	GCAGGAGCAA	SP_1247	Streptococcus pneumoniae	-	conserved hypothetical protein	NC_003028	-
seq71	DEG10070066	1	9	215	223	161	100	18.3	GCAAACCGCG	SP_1247	Streptococcus pneumoniae	-	conserved hypothetical protein	NC_003028	-
seq91	DEG10070066	2	10	3273	3281	161	100	18.3	GTCTTGCCTT	SP_1247	Streptococcus pneumoniae	-	conserved hypothetical protein	NC_003028	-
seq91	DEG10070066	2	9	3223	3216	636	100	16.4	GTCTTGCCTT	SP_1247	Streptococcus pneumoniae	-	conserved hypothetical protein	NC_003028	-
seq105	DEG10070066	2	10	2163	2155	161	100	18.3	ACTGCTCTCC	SP_1247	Streptococcus pneumoniae	-	conserved hypothetical protein	NC_003028	-
seq109	DEG10070066	1	9	2272	2280	161	100	18.3	TCCGAGGGAC	SP_1247	Streptococcus pneumoniae	-	conserved hypothetical protein	NC_003028	-
seq131	DEG10070066	2	10	688	696	161	100	18.3	ACTGGTTGCT	SP_1247	Streptococcus pneumoniae	-	conserved hypothetical protein	NC_003028	-
seq169	DEG10070066	1	8	1528	1521	636	100	16.4	CACTCTTACT	SP_1247	Streptococcus pneumoniae	-	conserved hypothetical protein	NC_003028	-
seq228	DEG10070066	2	10	696	688	161	100	18.3	TAGCAACCAG	SP_1247	Streptococcus pneumoniae	-	conserved hypothetical protein	NC_003028	-
seq229	DEG10070066	2	10	109	101	161	100	18.3	GTTCCAGATC	SP_1247	Streptococcus pneumoniae	-	conserved hypothetical protein	NC_003028	-
seq229	DEG10070066	2	9	2352	2345	636	100	16.4	GTTCCAGATC	SP_1247	Streptococcus pneumoniae	-	conserved hypothetical protein	NC_003028	-
seq240	DEG10070066	2	10	711	703	161	100	18.3	AATTTTCCTT	SP_1247	Streptococcus pneumoniae	-	conserved hypothetical protein	NC_003028	-
seq240	DEG10070066	3	10	2303	2296	636	100	16.4	AATTTTCCTT	SP_1247	Streptococcus pneumoniae	-	conserved hypothetical protein	NC_003028	-
seq249	DEG10070066	2	10	2405	2413	161	100	18.3	GAAAACTTGC	SP_1247	Streptococcus pneumoniae	-	conserved hypothetical protein	NC_003028	-
seq249	DEG10070066	1	8	1395	1402	636	100	16.4	GAAAACTTGC	SP_1247	Streptococcus pneumoniae	-	conserved hypothetical protein	NC_003028	-
seq256	DEG10070066	1	9	1297	1289	161	100	18.3	TCTCTTTAGT	SP_1247	Streptococcus pneumoniae	-	conserved hypothetical protein	NC_003028	-
seq256	DEG10070066	2	9	1032	1039	636	100	16.4	TCTCTTTAGT	SP_1247	Streptococcus pneumoniae	-	conserved hypothetical protein	NC_003028	-
seq269	DEG10070066	1	10	2579	2570	41	100	20.3	ACCTTCTCAA	SP_1247	Streptococcus pneumoniae	-	conserved hypothetical protein	NC_003028	-
seq269	DEG10070066	3	10	621	614	636	100	16.4	ACCTTCTCAA	SP_1247	Streptococcus pneumoniae	-	conserved hypothetical protein	NC_003028	-
seq274	DEG10070066	2	10	2330	2338	161	100	18.3	GCCAGTGACA	SP_1247	Streptococcus pneumoniae	-	conserved hypothetical protein	NC_003028	-
seq322	DEG10070066	2	10	1444	1452	161	100	18.3	CAATCTCAAA	SP_1247	Streptococcus pneumoniae	-	conserved hypothetical protein	NC_003028	-
seq322	DEG10070066	2	9	2147	2154	636	100	16.4	CAATCTCAAA	SP_1247	Streptococcus pneumoniae	-	conserved hypothetical protein	NC_003028	-
seq322	DEG10070066	1	8	2362	2355	636	100	16.4	CAATCTCAAA	SP_1247	Streptococcus pneumoniae	-	conserved hypothetical protein	NC_003028	-
seq322	DEG10070066	2	9	2875	2882	636	100	16.4	CAATCTCAAA	SP_1247	Streptococcus pneumoniae	-	conserved hypothetical protein	NC_003028	-
seq341	DEG10070066	1	10	2737	2728	41	100	20.3	CTTCATTCTG	SP_1247	Streptococcus pneumoniae	-	conserved hypothetical protein	NC_003028	-
seq349	DEG10070066	2	10	3465	3473	161	100	18.3	CAGTGACCAT	SP_1247	Streptococcus pneumoniae	-	conserved hypothetical protein	NC_003028	-
seq414	DEG10070066	3	10	3424	3417	636	100	16.4	CGGGGTTACG	SP_1247	Streptococcus pneumoniae	-	conserved hypothetical protein	NC_003028	-
seq446	DEG10070066	1	8	173	166	636	100	16.4	CCACGGAGGC	SP_1247	Streptococcus pneumoniae	-	conserved hypothetical protein	NC_003028	-
seq485	DEG10070066	3	10	719	726	636	100	16.4	CCAACTAGAG	SP_1247	Streptococcus pneumoniae	-	conserved hypothetical protein	NC_003028	-
seq485	DEG10070066	2	9	1255	1262	636	100	16.4	CCAACTAGAG	SP_1247	Streptococcus pneumoniae	-	conserved hypothetical protein	NC_003028	-
seq534	DEG10070066	1	8	1839	1832	636	100	16.4	CAGTCTAGGG	SP_1247	Streptococcus pneumoniae	-	conserved hypothetical protein	NC_003028	-
seq596	DEG10070066	3	10	2291	2298	636	100	16.4	GTCGGATAAG	SP_1247	Streptococcus pneumoniae	-	conserved hypothetical protein	NC_003028	-
seq741	DEG10070066	1	9	3359	3367	161	100	18.3	ATGTTAAACA	SP_1247	Streptococcus pneumoniae	-	conserved hypothetical protein	NC_003028	-
seq750	DEG10070066	2	10	1725	1733	161	100	18.3	GTCCTTTGAC	SP_1247	Streptococcus pneumoniae	-	conserved hypothetical protein	NC_003028	-
seq838	DEG10070066	1	9	363	355	161	100	18.3	CAGACGGACC	SP_1247	Streptococcus pneumoniae	-	conserved hypothetical protein	NC_003028	-
seq142	DEG10070065	1	9	264	256	161	100	18.3	TGGTAATTCC	SP_1244	Streptococcus pneumoniae	-	signal recognition particle-docking protein FtsY	NC_003028	-
seq142	DEG10070065	1	9	282	274	161	100	18.3	TGGTAATTCC	SP_1244	Streptococcus pneumoniae	-	signal recognition particle-docking protein FtsY	NC_003028	-
seq171	DEG10070065	2	10	1121	1113	161	100	18.3	ACCCGTTAAA	SP_1244	Streptococcus pneumoniae	-	signal recognition particle-docking protein FtsY	NC_003028	-
seq178	DEG10070065	1	8	1122	1115	636	100	16.4	TCCCGTTAGC	SP_1244	Streptococcus pneumoniae	-	signal recognition particle-docking protein FtsY	NC_003028	-
seq206	DEG10070065	2	10	64	72	161	100	18.3	TGAAGCTCTG	SP_1244	Streptococcus pneumoniae	-	signal recognition particle-docking protein FtsY	NC_003028	-
seq352	DEG10070065	1	10	75	66	41	100	20.3	TTCCAGAGCT	SP_1244	Streptococcus pneumoniae	-	signal recognition particle-docking protein FtsY	NC_003028	-
seq388	DEG10070065	1	9	73	65	161	100	18.3	CCAGAGCTTT	SP_1244	Streptococcus pneumoniae	-	signal recognition particle-docking protein FtsY	NC_003028	-
seq397	DEG10070065	2	10	290	298	161	100	18.3	TAGAAGCTTG	SP_1244	Streptococcus pneumoniae	-	signal recognition particle-docking protein FtsY	NC_003028	-
seq410	DEG10070065	3	10	233	226	636	100	16.4	GGCCTACAGC	SP_1244	Streptococcus pneumoniae	-	signal recognition particle-docking protein FtsY	NC_003028	-
seq413	DEG10070065	1	10	1204	1195	41	100	20.3	ATTTTACAGG	SP_1244	Streptococcus pneumoniae	-	signal recognition particle-docking protein FtsY	NC_003028	-
seq522	DEG10070065	1	10	906	915	41	100	20.3	TGCCGTGACT	SP_1244	Streptococcus pneumoniae	-	signal recognition particle-docking protein FtsY	NC_003028	-
seq585	DEG10070065	2	10	1165	1173	161	100	18.3	AGTTCTAGCC	SP_1244	Streptococcus pneumoniae	-	signal recognition particle-docking protein FtsY	NC_003028	-
seq610	DEG10070065	3	10	811	818	636	100	16.4	CCCAGCTAGC	SP_1244	Streptococcus pneumoniae	-	signal recognition particle-docking protein FtsY	NC_003028	-
seq610	DEG10070065	3	10	820	813	636	100	16.4	CCCAGCTAGC	SP_1244	Streptococcus pneumoniae	-	signal recognition particle-docking protein FtsY	NC_003028	-
seq681	DEG10070065	2	10	641	649	161	100	18.3	CGCTACGATG	SP_1244	Streptococcus pneumoniae	-	signal recognition particle-docking protein FtsY	NC_003028	-
seq720	DEG10070065	1	9	211	219	161	100	18.3	CAGGATTCAC	SP_1244	Streptococcus pneumoniae	-	signal recognition particle-docking protein FtsY	NC_003028	-
seq726	DEG10070065	1	10	1113	1122	41	100	20.3	TTTAACGGGA	SP_1244	Streptococcus pneumoniae	-	signal recognition particle-docking protein FtsY	NC_003028	-
seq731	DEG10070065	2	10	978	970	161	100	18.3	ACATAAGGTT	SP_1244	Streptococcus pneumoniae	-	signal recognition particle-docking protein FtsY	NC_003028	-
seq740	DEG10070065	1	9	1052	1044	161	100	18.3	AGTGCCAAGC	SP_1244	Streptococcus pneumoniae	-	signal recognition particle-docking protein FtsY	NC_003028	-
seq754	DEG10070065	1	9	865	857	161	100	18.3	TTTCAGGTCA	SP_1244	Streptococcus pneumoniae	-	signal recognition particle-docking protein FtsY	NC_003028	-
seq773	DEG10070065	1	9	275	267	161	100	18.3	TCTTCTGAGA	SP_1244	Streptococcus pneumoniae	-	signal recognition particle-docking protein FtsY	NC_003028	-
seq782	DEG10070065	2	10	935	927	161	100	18.3	GATGAGAATA	SP_1244	Streptococcus pneumoniae	-	signal recognition particle-docking protein FtsY	NC_003028	-
seq784	DEG10070065	1	10	941	932	41	100	20.3	TCAATCATGA	SP_1244	Streptococcus pneumoniae	-	signal recognition particle-docking protein FtsY	NC_003028	-
seq864	DEG10070065	2	10	352	344	161	100	18.3	TGAGCTTCTG	SP_1244	Streptococcus pneumoniae	-	signal recognition particle-docking protein FtsY	NC_003028	-
seq864	DEG10070065	2	9	70	63	636	100	16.4	TGAGCTTCTG	SP_1244	Streptococcus pneumoniae	-	signal recognition particle-docking protein FtsY	NC_003028	-
seq131	DEG10070064	2	10	139	131	161	100	18.3	ACTGGTTGCT	SP_1227	Streptococcus pneumoniae	-	DNA-binding response regulator	NC_003028	-
seq228	DEG10070064	2	10	131	139	161	100	18.3	TAGCAACCAG	SP_1227	Streptococcus pneumoniae	-	DNA-binding response regulator	NC_003028	-
seq279	DEG10070064	2	10	68	60	161	100	18.3	TTTGGTCATA	SP_1227	Streptococcus pneumoniae	-	DNA-binding response regulator	NC_003028	-
seq344	DEG10070064	2	10	655	647	161	100	18.3	CACTCTGGTC	SP_1227	Streptococcus pneumoniae	-	DNA-binding response regulator	NC_003028	-
seq547	DEG10070064	1	9	108	116	161	100	18.3	AGCGCTAGAT	SP_1227	Streptococcus pneumoniae	-	DNA-binding response regulator	NC_003028	-
seq695	DEG10070064	2	10	332	340	161	100	18.3	TGTGTTAAAG	SP_1227	Streptococcus pneumoniae	-	DNA-binding response regulator	NC_003028	-
seq736	DEG10070064	1	10	577	586	41	100	20.3	TTTGGTGATG	SP_1227	Streptococcus pneumoniae	-	DNA-binding response regulator	NC_003028	-
seq190	DEG10070062	1	9	41	49	161	100	18.3	CTACAGAATA	SP_1113	Streptococcus pneumoniae	-	DNA-binding protein HU	NC_003028	-
seq81	DEG10070060	1	10	442	433	41	100	20.3	TCATGGCCAA	SP_1097	Streptococcus pneumoniae	-	conserved hypothetical protein	NC_003028	-
seq272	DEG10070060	1	9	298	306	161	100	18.3	CGAATCATAT	SP_1097	Streptococcus pneumoniae	-	conserved hypothetical protein	NC_003028	-
seq273	DEG10070060	2	10	106	114	161	100	18.3	ACATTCTCCA	SP_1097	Streptococcus pneumoniae	-	conserved hypothetical protein	NC_003028	-
seq273	DEG10070060	1	8	462	469	636	100	16.4	ACATTCTCCA	SP_1097	Streptococcus pneumoniae	-	conserved hypothetical protein	NC_003028	-
seq285	DEG10070060	1	8	465	472	636	100	16.4	TTCTCTCAGG	SP_1097	Streptococcus pneumoniae	-	conserved hypothetical protein	NC_003028	-
seq499	DEG10070060	1	9	525	533	161	100	18.3	TACAGCTAGT	SP_1097	Streptococcus pneumoniae	-	conserved hypothetical protein	NC_003028	-
seq780	DEG10070060	3	10	333	326	636	100	16.4	TCTCTATGAG	SP_1097	Streptococcus pneumoniae	-	conserved hypothetical protein	NC_003028	-
seq839	DEG10070060	1	9	191	183	161	100	18.3	GCATAAGTAG	SP_1097	Streptococcus pneumoniae	-	conserved hypothetical protein	NC_003028	-
seq87	DEG10070059	1	9	678	670	161	100	18.3	TGTCCCATGA	SP_1081	Streptococcus pneumoniae	-	UDP-N-acetylglucosamine 1-carboxyvinyltransferase	NC_003028	-
seq230	DEG10070059	1	9	796	804	161	100	18.3	GCTAAGTTGA	SP_1081	Streptococcus pneumoniae	-	UDP-N-acetylglucosamine 1-carboxyvinyltransferase	NC_003028	-
seq263	DEG10070059	1	10	1218	1227	41	100	20.3	ATTACGTAAT	SP_1081	Streptococcus pneumoniae	-	UDP-N-acetylglucosamine 1-carboxyvinyltransferase	NC_003028	-
seq263	DEG10070059	1	10	1227	1218	41	100	20.3	ATTACGTAAT	SP_1081	Streptococcus pneumoniae	-	UDP-N-acetylglucosamine 1-carboxyvinyltransferase	NC_003028	-
seq270	DEG10070059	1	8	154	147	636	100	16.4	TGGCTACACT	SP_1081	Streptococcus pneumoniae	-	UDP-N-acetylglucosamine 1-carboxyvinyltransferase	NC_003028	-
seq309	DEG10070059	1	9	635	627	161	100	18.3	GTTCCTGCCA	SP_1081	Streptococcus pneumoniae	-	UDP-N-acetylglucosamine 1-carboxyvinyltransferase	NC_003028	-
seq423	DEG10070059	1	9	572	564	161	100	18.3	GGTTCACGGC	SP_1081	Streptococcus pneumoniae	-	UDP-N-acetylglucosamine 1-carboxyvinyltransferase	NC_003028	-
seq589	DEG10070059	2	10	313	305	161	100	18.3	CAACGGCCTA	SP_1081	Streptococcus pneumoniae	-	UDP-N-acetylglucosamine 1-carboxyvinyltransferase	NC_003028	-
seq608	DEG10070059	2	10	565	573	161	100	18.3	TCGTGAACCT	SP_1081	Streptococcus pneumoniae	-	UDP-N-acetylglucosamine 1-carboxyvinyltransferase	NC_003028	-
seq630	DEG10070059	2	10	505	513	161	100	18.3	CATTAATACG	SP_1081	Streptococcus pneumoniae	-	UDP-N-acetylglucosamine 1-carboxyvinyltransferase	NC_003028	-
seq695	DEG10070059	2	10	1094	1102	161	100	18.3	TGTGTTAAAG	SP_1081	Streptococcus pneumoniae	-	UDP-N-acetylglucosamine 1-carboxyvinyltransferase	NC_003028	-
seq748	DEG10070059	2	10	1148	1140	161	100	18.3	AATAAGCCCA	SP_1081	Streptococcus pneumoniae	-	UDP-N-acetylglucosamine 1-carboxyvinyltransferase	NC_003028	-
seq805	DEG10070059	2	10	299	307	161	100	18.3	TGCCTCTTAG	SP_1081	Streptococcus pneumoniae	-	UDP-N-acetylglucosamine 1-carboxyvinyltransferase	NC_003028	-
seq33	DEG10070057	1	9	1001	993	161	100	18.3	GCAACCATGA	SP_1067	Streptococcus pneumoniae	-	cell division protein FtsW, putative	NC_003028	-
seq91	DEG10070057	2	10	124	116	161	100	18.3	GTCTTGCCTT	SP_1067	Streptococcus pneumoniae	-	cell division protein FtsW, putative	NC_003028	-
seq126	DEG10070057	2	10	458	450	161	100	18.3	AGGAAGCCAT	SP_1067	Streptococcus pneumoniae	-	cell division protein FtsW, putative	NC_003028	-
seq169	DEG10070057	3	10	17	10	636	100	16.4	CACTCTTACT	SP_1067	Streptococcus pneumoniae	-	cell division protein FtsW, putative	NC_003028	-
seq205	DEG10070057	2	10	169	161	161	100	18.3	ATAACAATCC	SP_1067	Streptococcus pneumoniae	-	cell division protein FtsW, putative	NC_003028	-
seq254	DEG10070057	1	10	383	392	41	100	20.3	CTCACCGATT	SP_1067	Streptococcus pneumoniae	-	cell division protein FtsW, putative	NC_003028	-
seq254	DEG10070057	3	10	667	660	636	100	16.4	CTCACCGATT	SP_1067	Streptococcus pneumoniae	-	cell division protein FtsW, putative	NC_003028	-
seq270	DEG10070057	1	8	709	702	636	100	16.4	TGGCTACACT	SP_1067	Streptococcus pneumoniae	-	cell division protein FtsW, putative	NC_003028	-
seq332	DEG10070057	1	9	783	775	161	100	18.3	AAAATAAGAT	SP_1067	Streptococcus pneumoniae	-	cell division protein FtsW, putative	NC_003028	-
seq332	DEG10070057	1	9	923	915	161	100	18.3	AAAATAAGAT	SP_1067	Streptococcus pneumoniae	-	cell division protein FtsW, putative	NC_003028	-
seq366	DEG10070057	1	9	991	983	161	100	18.3	CATTGAAAGT	SP_1067	Streptococcus pneumoniae	-	cell division protein FtsW, putative	NC_003028	-
seq440	DEG10070057	1	9	303	311	161	100	18.3	GGCATACGGG	SP_1067	Streptococcus pneumoniae	-	cell division protein FtsW, putative	NC_003028	-
seq445	DEG10070057	2	9	816	809	636	100	16.4	CACCTAGACT	SP_1067	Streptococcus pneumoniae	-	cell division protein FtsW, putative	NC_003028	-
seq557	DEG10070057	2	10	772	764	161	100	18.3	CTAGCTAACT	SP_1067	Streptococcus pneumoniae	-	cell division protein FtsW, putative	NC_003028	-
seq671	DEG10070057	1	9	1153	1145	161	100	18.3	TTAAGACAAT	SP_1067	Streptococcus pneumoniae	-	cell division protein FtsW, putative	NC_003028	-
seq764	DEG10070057	2	10	869	861	161	100	18.3	GAAGTCTGTA	SP_1067	Streptococcus pneumoniae	-	cell division protein FtsW, putative	NC_003028	-
seq805	DEG10070057	1	9	20	12	161	100	18.3	TGCCTCTTAG	SP_1067	Streptococcus pneumoniae	-	cell division protein FtsW, putative	NC_003028	-
seq831	DEG10070057	1	8	495	488	636	100	16.4	AACTAGGACT	SP_1067	Streptococcus pneumoniae	-	cell division protein FtsW, putative	NC_003028	-
seq839	DEG10070057	2	10	424	416	161	100	18.3	GCATAAGTAG	SP_1067	Streptococcus pneumoniae	-	cell division protein FtsW, putative	NC_003028	-
seq864	DEG10070057	1	10	860	851	41	100	20.3	TGAGCTTCTG	SP_1067	Streptococcus pneumoniae	-	cell division protein FtsW, putative	NC_003028	-
seq134	DEG10070055	1	9	1032	1040	161	100	18.3	TAACTTTGTA	SP_0988	Streptococcus pneumoniae	-	UDP-N-acetylglucosamine pyrophosphorylase	NC_003028	-
seq216	DEG10070055	1	9	186	194	161	100	18.3	CTTGGCTGGG	SP_0988	Streptococcus pneumoniae	-	UDP-N-acetylglucosamine pyrophosphorylase	NC_003028	-
seq254	DEG10070055	1	10	1068	1059	41	100	20.3	CTCACCGATT	SP_0988	Streptococcus pneumoniae	-	UDP-N-acetylglucosamine pyrophosphorylase	NC_003028	-
seq265	DEG10070055	1	9	168	160	161	100	18.3	TGCCTTGTGG	SP_0988	Streptococcus pneumoniae	-	UDP-N-acetylglucosamine pyrophosphorylase	NC_003028	-
seq322	DEG10070055	1	9	805	797	161	100	18.3	CAATCTCAAA	SP_0988	Streptococcus pneumoniae	-	UDP-N-acetylglucosamine pyrophosphorylase	NC_003028	-
seq379	DEG10070055	1	9	1346	1338	161	100	18.3	GCATATTCGG	SP_0988	Streptococcus pneumoniae	-	UDP-N-acetylglucosamine pyrophosphorylase	NC_003028	-
seq503	DEG10070055	2	10	685	693	161	100	18.3	GCGTGTGGCG	SP_0988	Streptococcus pneumoniae	-	UDP-N-acetylglucosamine pyrophosphorylase	NC_003028	-
seq584	DEG10070055	2	10	285	277	161	100	18.3	CGTGTCCTGA	SP_0988	Streptococcus pneumoniae	-	UDP-N-acetylglucosamine pyrophosphorylase	NC_003028	-
seq686	DEG10070055	1	9	568	560	161	100	18.3	TGGTATTGAG	SP_0988	Streptococcus pneumoniae	-	UDP-N-acetylglucosamine pyrophosphorylase	NC_003028	-
seq766	DEG10070055	2	9	287	280	636	100	16.4	CGTGTGTCCA	SP_0988	Streptococcus pneumoniae	-	UDP-N-acetylglucosamine pyrophosphorylase	NC_003028	-
seq819	DEG10070055	2	10	507	515	161	100	18.3	GCACTGGAAC	SP_0988	Streptococcus pneumoniae	-	UDP-N-acetylglucosamine pyrophosphorylase	NC_003028	-
seq828	DEG10070055	2	10	649	641	161	100	18.3	TAAGTATAAG	SP_0988	Streptococcus pneumoniae	-	UDP-N-acetylglucosamine pyrophosphorylase	NC_003028	-
seq851	DEG10070055	1	9	261	269	161	100	18.3	TATCTTAGAC	SP_0988	Streptococcus pneumoniae	-	UDP-N-acetylglucosamine pyrophosphorylase	NC_003028	-
seq874	DEG10070055	3	10	641	648	636	100	16.4	ACCTTATACT	SP_0988	Streptococcus pneumoniae	-	UDP-N-acetylglucosamine pyrophosphorylase	NC_003028	-
seq30	DEG10070052	1	9	115	123	161	100	18.3	GCAGTCACTG	SP_0967	Streptococcus pneumoniae	-	conserved hypothetical protein TIGR00043	NC_003028	-
seq165	DEG10070052	2	10	459	451	161	100	18.3	ATTGTAAACC	SP_0967	Streptococcus pneumoniae	-	conserved hypothetical protein TIGR00043	NC_003028	-
seq821	DEG10070052	1	10	324	333	41	100	20.3	GGCTCATGAG	SP_0967	Streptococcus pneumoniae	-	conserved hypothetical protein TIGR00043	NC_003028	-
seq821	DEG10070052	2	10	334	326	161	100	18.3	GGCTCATGAG	SP_0967	Streptococcus pneumoniae	-	conserved hypothetical protein TIGR00043	NC_003028	-
seq40	DEG10070050	1	9	119	127	161	100	18.3	AAATGGCGCG	SP_0936	Streptococcus pneumoniae	-	DNA polymerase III, delta prime subunit	NC_003028	-
seq169	DEG10070050	1	10	798	789	41	100	20.3	CACTCTTACT	SP_0936	Streptococcus pneumoniae	-	DNA polymerase III, delta prime subunit	NC_003028	-
seq169	DEG10070050	2	9	791	784	636	100	16.4	CACTCTTACT	SP_0936	Streptococcus pneumoniae	-	DNA polymerase III, delta prime subunit	NC_003028	-
seq204	DEG10070050	2	10	157	149	161	100	18.3	ACCGTACAAA	SP_0936	Streptococcus pneumoniae	-	DNA polymerase III, delta prime subunit	NC_003028	-
seq249	DEG10070050	2	10	618	610	161	100	18.3	GAAAACTTGC	SP_0936	Streptococcus pneumoniae	-	DNA polymerase III, delta prime subunit	NC_003028	-
seq314	DEG10070050	1	10	746	737	41	100	20.3	CGTAAAACCT	SP_0936	Streptococcus pneumoniae	-	DNA polymerase III, delta prime subunit	NC_003028	-
seq344	DEG10070050	1	8	409	402	636	100	16.4	CACTCTGGTC	SP_0936	Streptococcus pneumoniae	-	DNA polymerase III, delta prime subunit	NC_003028	-
seq820	DEG10070050	1	9	366	374	161	100	18.3	CGCAGCCAAG	SP_0936	Streptococcus pneumoniae	-	DNA polymerase III, delta prime subunit	NC_003028	-
seq830	DEG10070050	1	9	877	869	161	100	18.3	AGACCAGATG	SP_0936	Streptococcus pneumoniae	-	DNA polymerase III, delta prime subunit	NC_003028	-
seq834	DEG10070050	2	10	84	76	161	100	18.3	TGTGATTGAG	SP_0936	Streptococcus pneumoniae	-	DNA polymerase III, delta prime subunit	NC_003028	-
seq851	DEG10070050	1	9	57	65	161	100	18.3	TATCTTAGAC	SP_0936	Streptococcus pneumoniae	-	DNA polymerase III, delta prime subunit	NC_003028	-
seq866	DEG10070050	2	10	73	81	161	100	18.3	GCAGCTCAAT	SP_0936	Streptococcus pneumoniae	-	DNA polymerase III, delta prime subunit	NC_003028	-
seq80	DEG10070049	1	10	1492	1483	41	100	20.3	CGACCTTGAG	SP_0913	Streptococcus pneumoniae	-	ABC transporter, permease protein, putative	NC_003028	-
seq89	DEG10070049	1	10	935	926	41	100	20.3	CTTTCTGCGG	SP_0913	Streptococcus pneumoniae	-	ABC transporter, permease protein, putative	NC_003028	-
seq89	DEG10070049	1	8	1732	1725	636	100	16.4	CTTTCTGCGG	SP_0913	Streptococcus pneumoniae	-	ABC transporter, permease protein, putative	NC_003028	-
seq128	DEG10070049	1	9	1433	1441	161	100	18.3	ATAATCAGTC	SP_0913	Streptococcus pneumoniae	-	ABC transporter, permease protein, putative	NC_003028	-
seq128	DEG10070049	2	9	305	312	636	100	16.4	ATAATCAGTC	SP_0913	Streptococcus pneumoniae	-	ABC transporter, permease protein, putative	NC_003028	-
seq128	DEG10070049	2	9	1370	1363	636	100	16.4	ATAATCAGTC	SP_0913	Streptococcus pneumoniae	-	ABC transporter, permease protein, putative	NC_003028	-
seq131	DEG10070049	2	10	436	444	161	100	18.3	ACTGGTTGCT	SP_0913	Streptococcus pneumoniae	-	ABC transporter, permease protein, putative	NC_003028	-
seq131	DEG10070049	3	10	865	858	636	100	16.4	ACTGGTTGCT	SP_0913	Streptococcus pneumoniae	-	ABC transporter, permease protein, putative	NC_003028	-
seq143	DEG10070049	1	9	11	19	161	100	18.3	TAACCAATAG	SP_0913	Streptococcus pneumoniae	-	ABC transporter, permease protein, putative	NC_003028	-
seq149	DEG10070049	1	9	981	973	161	100	18.3	TTGCCCTGAC	SP_0913	Streptococcus pneumoniae	-	ABC transporter, permease protein, putative	NC_003028	-
seq195	DEG10070049	1	10	875	866	41	100	20.3	AAAATAGCGA	SP_0913	Streptococcus pneumoniae	-	ABC transporter, permease protein, putative	NC_003028	-
seq203	DEG10070049	1	9	276	268	161	100	18.3	ATATATACCA	SP_0913	Streptococcus pneumoniae	-	ABC transporter, permease protein, putative	NC_003028	-
seq228	DEG10070049	1	10	445	436	41	100	20.3	TAGCAACCAG	SP_0913	Streptococcus pneumoniae	-	ABC transporter, permease protein, putative	NC_003028	-
seq228	DEG10070049	1	9	857	865	161	100	18.3	TAGCAACCAG	SP_0913	Streptococcus pneumoniae	-	ABC transporter, permease protein, putative	NC_003028	-
seq295	DEG10070049	1	9	210	218	161	100	18.3	AGCCATTATA	SP_0913	Streptococcus pneumoniae	-	ABC transporter, permease protein, putative	NC_003028	-
seq306	DEG10070049	1	10	276	285	41	100	20.3	TGGCATGTTA	SP_0913	Streptococcus pneumoniae	-	ABC transporter, permease protein, putative	NC_003028	-
seq338	DEG10070049	1	10	1199	1208	41	100	20.3	AAAAACTGTC	SP_0913	Streptococcus pneumoniae	-	ABC transporter, permease protein, putative	NC_003028	-
seq338	DEG10070049	2	9	1157	1150	636	100	16.4	AAAAACTGTC	SP_0913	Streptococcus pneumoniae	-	ABC transporter, permease protein, putative	NC_003028	-
seq615	DEG10070049	2	10	781	789	161	100	18.3	TAAATACTAT	SP_0913	Streptococcus pneumoniae	-	ABC transporter, permease protein, putative	NC_003028	-
seq698	DEG10070049	2	10	280	288	161	100	18.3	AATGTTAGGC	SP_0913	Streptococcus pneumoniae	-	ABC transporter, permease protein, putative	NC_003028	-
seq746	DEG10070049	1	9	878	886	161	100	18.3	CAACAATGGA	SP_0913	Streptococcus pneumoniae	-	ABC transporter, permease protein, putative	NC_003028	-
seq762	DEG10070049	1	10	739	730	41	100	20.3	CATTAAACAA	SP_0913	Streptococcus pneumoniae	-	ABC transporter, permease protein, putative	NC_003028	-
seq776	DEG10070049	2	10	1449	1457	161	100	18.3	TTGGTATGAA	SP_0913	Streptococcus pneumoniae	-	ABC transporter, permease protein, putative	NC_003028	-
seq776	DEG10070049	1	8	182	189	636	100	16.4	TTGGTATGAA	SP_0913	Streptococcus pneumoniae	-	ABC transporter, permease protein, putative	NC_003028	-
seq807	DEG10070049	1	10	321	312	41	100	20.3	AAAGGTCATA	SP_0913	Streptococcus pneumoniae	-	ABC transporter, permease protein, putative	NC_003028	-
seq145	DEG10070047	2	10	985	977	161	100	18.3	ACATAGATAT	SP_0873	Streptococcus pneumoniae	-	membrane protein	NC_003028	-
seq162	DEG10070047	1	9	119	127	161	100	18.3	CAATTATGAC	SP_0873	Streptococcus pneumoniae	-	membrane protein	NC_003028	-
seq162	DEG10070047	3	10	517	524	636	100	16.4	CAATTATGAC	SP_0873	Streptococcus pneumoniae	-	membrane protein	NC_003028	-
seq270	DEG10070047	1	9	769	761	161	100	18.3	TGGCTACACT	SP_0873	Streptococcus pneumoniae	-	membrane protein	NC_003028	-
seq336	DEG10070047	1	10	180	171	41	100	20.3	AGTAACAATA	SP_0873	Streptococcus pneumoniae	-	membrane protein	NC_003028	-
seq359	DEG10070047	1	10	690	699	41	100	20.3	AGGTTGTTTG	SP_0873	Streptococcus pneumoniae	-	membrane protein	NC_003028	-
seq381	DEG10070047	2	10	626	618	161	100	18.3	AAATAAGCCT	SP_0873	Streptococcus pneumoniae	-	membrane protein	NC_003028	-
seq629	DEG10070047	1	9	326	334	161	100	18.3	CTATTTATAA	SP_0873	Streptococcus pneumoniae	-	membrane protein	NC_003028	-
seq705	DEG10070047	2	10	67	75	161	100	18.3	ACTATGGAGA	SP_0873	Streptococcus pneumoniae	-	membrane protein	NC_003028	-
seq753	DEG10070047	1	9	278	286	161	100	18.3	TACCTATTTA	SP_0873	Streptococcus pneumoniae	-	membrane protein	NC_003028	-
seq764	DEG10070047	2	10	191	199	161	100	18.3	GAAGTCTGTA	SP_0873	Streptococcus pneumoniae	-	membrane protein	NC_003028	-
seq856	DEG10070047	1	10	39	48	41	100	20.3	AATTTTACTC	SP_0873	Streptococcus pneumoniae	-	membrane protein	NC_003028	-
seq859	DEG10070047	1	9	832	824	161	100	18.3	TGAATATATA	SP_0873	Streptococcus pneumoniae	-	membrane protein	NC_003028	-
seq74	DEG10070046	2	10	1546	1554	161	100	18.3	GGCCTTTTCA	SP_0865	Streptococcus pneumoniae	-	DNA polymerase III, gamma and tau subunits	NC_003028	-
seq101	DEG10070046	1	9	1296	1288	161	100	18.3	ACGAATTAAT	SP_0865	Streptococcus pneumoniae	-	DNA polymerase III, gamma and tau subunits	NC_003028	-
seq119	DEG10070046	2	10	339	347	161	100	18.3	GGCCTAGCCT	SP_0865	Streptococcus pneumoniae	-	DNA polymerase III, gamma and tau subunits	NC_003028	-
seq157	DEG10070046	1	10	1246	1237	41	100	20.3	AGATAGATTG	SP_0865	Streptococcus pneumoniae	-	DNA polymerase III, gamma and tau subunits	NC_003028	-
seq320	DEG10070046	1	9	42	34	161	100	18.3	GAAGTTTTGC	SP_0865	Streptococcus pneumoniae	-	DNA polymerase III, gamma and tau subunits	NC_003028	-
seq322	DEG10070046	1	9	1446	1454	161	100	18.3	CAATCTCAAA	SP_0865	Streptococcus pneumoniae	-	DNA polymerase III, gamma and tau subunits	NC_003028	-
seq366	DEG10070046	2	10	1321	1329	161	100	18.3	CATTGAAAGT	SP_0865	Streptococcus pneumoniae	-	DNA polymerase III, gamma and tau subunits	NC_003028	-
seq366	DEG10070046	1	8	267	274	636	100	16.4	CATTGAAAGT	SP_0865	Streptococcus pneumoniae	-	DNA polymerase III, gamma and tau subunits	NC_003028	-
seq391	DEG10070046	1	9	1593	1601	161	100	18.3	AGAAAGCCTC	SP_0865	Streptococcus pneumoniae	-	DNA polymerase III, gamma and tau subunits	NC_003028	-
seq394	DEG10070046	2	10	1205	1197	161	100	18.3	GTTGCCCGTA	SP_0865	Streptococcus pneumoniae	-	DNA polymerase III, gamma and tau subunits	NC_003028	-
seq394	DEG10070046	1	9	1120	1128	161	100	18.3	GTTGCCCGTA	SP_0865	Streptococcus pneumoniae	-	DNA polymerase III, gamma and tau subunits	NC_003028	-
seq445	DEG10070046	1	10	1336	1327	41	100	20.3	CACCTAGACT	SP_0865	Streptococcus pneumoniae	-	DNA polymerase III, gamma and tau subunits	NC_003028	-
seq534	DEG10070046	2	9	1327	1334	636	100	16.4	CAGTCTAGGG	SP_0865	Streptococcus pneumoniae	-	DNA polymerase III, gamma and tau subunits	NC_003028	-
seq612	DEG10070046	1	8	333	326	636	100	16.4	GGTAGATTCG	SP_0865	Streptococcus pneumoniae	-	DNA polymerase III, gamma and tau subunits	NC_003028	-
seq686	DEG10070046	1	10	1459	1450	41	100	20.3	TGGTATTGAG	SP_0865	Streptococcus pneumoniae	-	DNA polymerase III, gamma and tau subunits	NC_003028	-
seq692	DEG10070046	2	10	83	75	161	100	18.3	CTTAAGAGTC	SP_0865	Streptococcus pneumoniae	-	DNA polymerase III, gamma and tau subunits	NC_003028	-
seq769	DEG10070046	2	10	350	342	161	100	18.3	GGCAAGGCTA	SP_0865	Streptococcus pneumoniae	-	DNA polymerase III, gamma and tau subunits	NC_003028	-
seq769	DEG10070046	3	10	174	181	636	100	16.4	GGCAAGGCTA	SP_0865	Streptococcus pneumoniae	-	DNA polymerase III, gamma and tau subunits	NC_003028	-
seq770	DEG10070046	1	9	678	686	161	100	18.3	GACACAGGGG	SP_0865	Streptococcus pneumoniae	-	DNA polymerase III, gamma and tau subunits	NC_003028	-
seq770	DEG10070046	1	8	534	541	636	100	16.4	GACACAGGGG	SP_0865	Streptococcus pneumoniae	-	DNA polymerase III, gamma and tau subunits	NC_003028	-
seq827	DEG10070046	1	10	115	106	41	100	20.3	CGTGACTTAT	SP_0865	Streptococcus pneumoniae	-	DNA polymerase III, gamma and tau subunits	NC_003028	-
seq851	DEG10070046	1	9	564	572	161	100	18.3	TATCTTAGAC	SP_0865	Streptococcus pneumoniae	-	DNA polymerase III, gamma and tau subunits	NC_003028	-
seq873	DEG10070046	1	10	13	22	41	100	20.3	CTTTATCGAA	SP_0865	Streptococcus pneumoniae	-	DNA polymerase III, gamma and tau subunits	NC_003028	-
seq107	DEG10070045	1	10	32	23	41	100	20.3	TGATAACGTG	SP_0864	Streptococcus pneumoniae	-	conserved hypothetical protein	NC_003028	-
seq118	DEG10070045	2	10	252	244	161	100	18.3	CGTGAGCTGC	SP_0864	Streptococcus pneumoniae	-	conserved hypothetical protein	NC_003028	-
seq189	DEG10070045	1	9	242	250	161	100	18.3	AGGCAGCTCT	SP_0864	Streptococcus pneumoniae	-	conserved hypothetical protein	NC_003028	-
seq195	DEG10070045	1	10	449	440	41	100	20.3	AAAATAGCGA	SP_0864	Streptococcus pneumoniae	-	conserved hypothetical protein	NC_003028	-
seq280	DEG10070045	1	9	35	43	161	100	18.3	TGTTAAATGG	SP_0864	Streptococcus pneumoniae	-	conserved hypothetical protein	NC_003028	-
seq714	DEG10070045	1	9	407	399	161	100	18.3	TCGTAATCCC	SP_0864	Streptococcus pneumoniae	-	conserved hypothetical protein	NC_003028	-
seq723	DEG10070045	2	10	276	268	161	100	18.3	TTCCAACAAT	SP_0864	Streptococcus pneumoniae	-	conserved hypothetical protein	NC_003028	-
seq813	DEG10070045	1	10	341	332	41	100	20.3	GGCACCACAA	SP_0864	Streptococcus pneumoniae	-	conserved hypothetical protein	NC_003028	-
seq813	DEG10070045	3	10	241	234	636	100	16.4	GGCACCACAA	SP_0864	Streptococcus pneumoniae	-	conserved hypothetical protein	NC_003028	-
seq34	DEG10070044	1	10	705	696	41	100	20.3	CAAGAAACGG	SP_0839	Streptococcus pneumoniae	-	pantothenate kinase	NC_003028	-
seq74	DEG10070044	2	10	205	213	161	100	18.3	GGCCTTTTCA	SP_0839	Streptococcus pneumoniae	-	pantothenate kinase	NC_003028	-
seq240	DEG10070044	1	9	219	227	161	100	18.3	AATTTTCCTT	SP_0839	Streptococcus pneumoniae	-	pantothenate kinase	NC_003028	-
seq279	DEG10070044	1	9	124	116	161	100	18.3	TTTGGTCATA	SP_0839	Streptococcus pneumoniae	-	pantothenate kinase	NC_003028	-
seq279	DEG10070044	2	9	8	1	636	100	16.4	TTTGGTCATA	SP_0839	Streptococcus pneumoniae	-	pantothenate kinase	NC_003028	-
seq281	DEG10070044	1	10	806	797	41	100	20.3	ATCCAGACCT	SP_0839	Streptococcus pneumoniae	-	pantothenate kinase	NC_003028	-
seq363	DEG10070044	2	10	285	277	161	100	18.3	GAACGGCAAC	SP_0839	Streptococcus pneumoniae	-	pantothenate kinase	NC_003028	-
seq365	DEG10070044	2	10	407	415	161	100	18.3	AGGATTTTAA	SP_0839	Streptococcus pneumoniae	-	pantothenate kinase	NC_003028	-
seq366	DEG10070044	2	10	676	684	161	100	18.3	CATTGAAAGT	SP_0839	Streptococcus pneumoniae	-	pantothenate kinase	NC_003028	-
seq449	DEG10070044	1	9	133	125	161	100	18.3	GGAGACTGAC	SP_0839	Streptococcus pneumoniae	-	pantothenate kinase	NC_003028	-
seq750	DEG10070044	2	10	75	83	161	100	18.3	GTCCTTTGAC	SP_0839	Streptococcus pneumoniae	-	pantothenate kinase	NC_003028	-
seq750	DEG10070044	1	8	783	790	636	100	16.4	GTCCTTTGAC	SP_0839	Streptococcus pneumoniae	-	pantothenate kinase	NC_003028	-
seq782	DEG10070044	2	10	516	508	161	100	18.3	GATGAGAATA	SP_0839	Streptococcus pneumoniae	-	pantothenate kinase	NC_003028	-
seq800	DEG10070044	1	9	143	135	161	100	18.3	GTAACGTCTA	SP_0839	Streptococcus pneumoniae	-	pantothenate kinase	NC_003028	-
seq806	DEG10070044	1	9	702	694	161	100	18.3	GAAACGGTCT	SP_0839	Streptococcus pneumoniae	-	pantothenate kinase	NC_003028	-
seq13	DEG10070043	1	10	850	859	41	100	20.3	GCCGAATATG	SP_0807	Streptococcus pneumoniae	-	septation ring formation regulator EzrA , putative	NC_003028	-
seq120	DEG10070043	2	10	356	348	161	100	18.3	TGTAATTTGA	SP_0807	Streptococcus pneumoniae	-	septation ring formation regulator EzrA , putative	NC_003028	-
seq190	DEG10070043	1	9	686	694	161	100	18.3	CTACAGAATA	SP_0807	Streptococcus pneumoniae	-	septation ring formation regulator EzrA , putative	NC_003028	-
seq218	DEG10070043	1	9	1708	1716	161	100	18.3	CGTGAAACGG	SP_0807	Streptococcus pneumoniae	-	septation ring formation regulator EzrA , putative	NC_003028	-
seq218	DEG10070043	3	10	762	769	636	100	16.4	CGTGAAACGG	SP_0807	Streptococcus pneumoniae	-	septation ring formation regulator EzrA , putative	NC_003028	-
seq227	DEG10070043	1	9	1030	1038	161	100	18.3	TATTTACTTG	SP_0807	Streptococcus pneumoniae	-	septation ring formation regulator EzrA , putative	NC_003028	-
seq296	DEG10070043	1	9	729	721	161	100	18.3	ATAACCGGCA	SP_0807	Streptococcus pneumoniae	-	septation ring formation regulator EzrA , putative	NC_003028	-
seq379	DEG10070043	2	10	859	851	161	100	18.3	GCATATTCGG	SP_0807	Streptococcus pneumoniae	-	septation ring formation regulator EzrA , putative	NC_003028	-
seq380	DEG10070043	1	9	236	244	161	100	18.3	ATTTATCTCA	SP_0807	Streptococcus pneumoniae	-	septation ring formation regulator EzrA , putative	NC_003028	-
seq474	DEG10070043	1	10	1325	1334	41	100	20.3	ATCTGCCAGG	SP_0807	Streptococcus pneumoniae	-	septation ring formation regulator EzrA , putative	NC_003028	-
seq540	DEG10070043	1	9	1536	1544	161	100	18.3	TTCTAACCGA	SP_0807	Streptococcus pneumoniae	-	septation ring formation regulator EzrA , putative	NC_003028	-
seq547	DEG10070043	2	9	109	116	636	100	16.4	AGCGCTAGAT	SP_0807	Streptococcus pneumoniae	-	septation ring formation regulator EzrA , putative	NC_003028	-
seq753	DEG10070043	2	10	1027	1035	161	100	18.3	TACCTATTTA	SP_0807	Streptococcus pneumoniae	-	septation ring formation regulator EzrA , putative	NC_003028	-
seq816	DEG10070043	2	10	248	240	161	100	18.3	TTTGAGAGAT	SP_0807	Streptococcus pneumoniae	-	septation ring formation regulator EzrA , putative	NC_003028	-
seq818	DEG10070043	2	10	1225	1233	161	100	18.3	TCGCCTGACA	SP_0807	Streptococcus pneumoniae	-	septation ring formation regulator EzrA , putative	NC_003028	-
seq28	DEG10070041	1	10	754	763	41	100	20.3	CAGCAGGCTC	SP_0803	Streptococcus pneumoniae	-	rod shape-determining protein RodA , putative	NC_003028	-
seq142	DEG10070041	2	10	333	325	161	100	18.3	TGGTAATTCC	SP_0803	Streptococcus pneumoniae	-	rod shape-determining protein RodA , putative	NC_003028	-
seq175	DEG10070041	1	10	353	344	41	100	20.3	AATTCTGACG	SP_0803	Streptococcus pneumoniae	-	rod shape-determining protein RodA , putative	NC_003028	-
seq259	DEG10070041	1	9	960	968	161	100	18.3	TAACCAGTTT	SP_0803	Streptococcus pneumoniae	-	rod shape-determining protein RodA , putative	NC_003028	-
seq270	DEG10070041	1	8	541	534	636	100	16.4	TGGCTACACT	SP_0803	Streptococcus pneumoniae	-	rod shape-determining protein RodA , putative	NC_003028	-
seq277	DEG10070041	1	9	9	1	161	100	18.3	ACGTTTCATG	SP_0803	Streptococcus pneumoniae	-	rod shape-determining protein RodA , putative	NC_003028	-
seq321	DEG10070041	2	9	484	491	636	100	16.4	CGTCCTAGTG	SP_0803	Streptococcus pneumoniae	-	rod shape-determining protein RodA , putative	NC_003028	-
seq333	DEG10070041	1	10	503	512	41	100	20.3	TTCAAAGTGA	SP_0803	Streptococcus pneumoniae	-	rod shape-determining protein RodA , putative	NC_003028	-
seq381	DEG10070041	1	9	798	790	161	100	18.3	AAATAAGCCT	SP_0803	Streptococcus pneumoniae	-	rod shape-determining protein RodA , putative	NC_003028	-
seq545	DEG10070041	2	10	739	731	161	100	18.3	CGGGCAAACT	SP_0803	Streptococcus pneumoniae	-	rod shape-determining protein RodA , putative	NC_003028	-
seq591	DEG10070041	1	9	1056	1064	161	100	18.3	GACGGGGATA	SP_0803	Streptococcus pneumoniae	-	rod shape-determining protein RodA , putative	NC_003028	-
seq601	DEG10070041	2	10	843	851	161	100	18.3	CGTCAGATAT	SP_0803	Streptococcus pneumoniae	-	rod shape-determining protein RodA , putative	NC_003028	-
seq670	DEG10070041	3	10	596	589	636	100	16.4	TCACTGGGAT	SP_0803	Streptococcus pneumoniae	-	rod shape-determining protein RodA , putative	NC_003028	-
seq670	DEG10070041	3	10	836	829	636	100	16.4	TCACTGGGAT	SP_0803	Streptococcus pneumoniae	-	rod shape-determining protein RodA , putative	NC_003028	-
seq703	DEG10070041	2	10	160	152	161	100	18.3	TCCAAGGCAA	SP_0803	Streptococcus pneumoniae	-	rod shape-determining protein RodA , putative	NC_003028	-
seq750	DEG10070041	2	10	1050	1058	161	100	18.3	GTCCTTTGAC	SP_0803	Streptococcus pneumoniae	-	rod shape-determining protein RodA , putative	NC_003028	-
seq831	DEG10070041	1	10	492	483	41	100	20.3	AACTAGGACT	SP_0803	Streptococcus pneumoniae	-	rod shape-determining protein RodA , putative	NC_003028	-
seq845	DEG10070041	1	10	1210	1219	41	100	20.3	AAACAAATTA	SP_0803	Streptococcus pneumoniae	-	rod shape-determining protein RodA , putative	NC_003028	-
seq12	DEG10070037	2	10	1029	1021	161	100	18.3	ATTCCTTGAG	SP_0741	Streptococcus pneumoniae	-	conserved hypothetical protein	NC_003028	-
seq155	DEG10070037	2	10	796	804	161	100	18.3	TGTTACATTT	SP_0741	Streptococcus pneumoniae	-	conserved hypothetical protein	NC_003028	-
seq179	DEG10070037	2	10	483	475	161	100	18.3	ATGTGACAAT	SP_0741	Streptococcus pneumoniae	-	conserved hypothetical protein	NC_003028	-
seq257	DEG10070037	1	9	104	96	161	100	18.3	TTTTTTTCGG	SP_0741	Streptococcus pneumoniae	-	conserved hypothetical protein	NC_003028	-
seq257	DEG10070037	1	8	123	116	636	100	16.4	TTTTTTTCGG	SP_0741	Streptococcus pneumoniae	-	conserved hypothetical protein	NC_003028	-
seq274	DEG10070037	1	10	316	325	41	100	20.3	GCCAGTGACA	SP_0741	Streptococcus pneumoniae	-	conserved hypothetical protein	NC_003028	-
seq285	DEG10070037	1	8	752	759	636	100	16.4	TTCTCTCAGG	SP_0741	Streptococcus pneumoniae	-	conserved hypothetical protein	NC_003028	-
seq372	DEG10070037	1	9	911	919	161	100	18.3	TGACTGAAAT	SP_0741	Streptococcus pneumoniae	-	conserved hypothetical protein	NC_003028	-
seq376	DEG10070037	1	9	918	910	161	100	18.3	TTCAGTCAGA	SP_0741	Streptococcus pneumoniae	-	conserved hypothetical protein	NC_003028	-
seq428	DEG10070037	2	9	804	811	636	100	16.4	GTCTAGAAGG	SP_0741	Streptococcus pneumoniae	-	conserved hypothetical protein	NC_003028	-
seq449	DEG10070037	2	10	1023	1015	161	100	18.3	GGAGACTGAC	SP_0741	Streptococcus pneumoniae	-	conserved hypothetical protein	NC_003028	-
seq593	DEG10070037	2	10	803	811	161	100	18.3	GTTCTAGAAG	SP_0741	Streptococcus pneumoniae	-	conserved hypothetical protein	NC_003028	-
seq593	DEG10070037	2	9	810	803	636	100	16.4	GTTCTAGAAG	SP_0741	Streptococcus pneumoniae	-	conserved hypothetical protein	NC_003028	-
seq610	DEG10070037	2	10	191	183	161	100	18.3	CCCAGCTAGC	SP_0741	Streptococcus pneumoniae	-	conserved hypothetical protein	NC_003028	-
seq610	DEG10070037	1	8	132	125	636	100	16.4	CCCAGCTAGC	SP_0741	Streptococcus pneumoniae	-	conserved hypothetical protein	NC_003028	-
seq679	DEG10070037	3	10	84	91	636	100	16.4	GCAACCCTCC	SP_0741	Streptococcus pneumoniae	-	conserved hypothetical protein	NC_003028	-
seq710	DEG10070037	1	9	173	181	161	100	18.3	TAGACAACCC	SP_0741	Streptococcus pneumoniae	-	conserved hypothetical protein	NC_003028	-
seq742	DEG10070037	2	10	812	820	161	100	18.3	TAAAATCGGG	SP_0741	Streptococcus pneumoniae	-	conserved hypothetical protein	NC_003028	-
seq742	DEG10070037	2	9	101	108	636	100	16.4	TAAAATCGGG	SP_0741	Streptococcus pneumoniae	-	conserved hypothetical protein	NC_003028	-
seq746	DEG10070037	1	9	159	167	161	100	18.3	CAACAATGGA	SP_0741	Streptococcus pneumoniae	-	conserved hypothetical protein	NC_003028	-
seq777	DEG10070037	2	10	204	196	161	100	18.3	TGTTTCCAGG	SP_0741	Streptococcus pneumoniae	-	conserved hypothetical protein	NC_003028	-
seq837	DEG10070037	1	10	373	364	41	100	20.3	CTAGTTCGGT	SP_0741	Streptococcus pneumoniae	-	conserved hypothetical protein	NC_003028	-
seq12	DEG10070036	1	10	293	284	41	100	20.3	ATTCCTTGAG	SP_0674	Streptococcus pneumoniae	-	metallo-beta-lactamase superfsmily protein	NC_003028	-
seq210	DEG10070036	1	9	297	305	161	100	18.3	GTCATTTGTA	SP_0674	Streptococcus pneumoniae	-	metallo-beta-lactamase superfsmily protein	NC_003028	-
seq241	DEG10070036	2	10	93	85	161	100	18.3	TGTTAATCTC	SP_0674	Streptococcus pneumoniae	-	metallo-beta-lactamase superfsmily protein	NC_003028	-
seq242	DEG10070036	2	10	365	357	161	100	18.3	GAACTCATGG	SP_0674	Streptococcus pneumoniae	-	metallo-beta-lactamase superfsmily protein	NC_003028	-
seq321	DEG10070036	2	9	694	701	636	100	16.4	CGTCCTAGTG	SP_0674	Streptococcus pneumoniae	-	metallo-beta-lactamase superfsmily protein	NC_003028	-
seq349	DEG10070036	2	10	757	749	161	100	18.3	CAGTGACCAT	SP_0674	Streptococcus pneumoniae	-	metallo-beta-lactamase superfsmily protein	NC_003028	-
seq428	DEG10070036	2	10	474	482	161	100	18.3	GTCTAGAAGG	SP_0674	Streptococcus pneumoniae	-	metallo-beta-lactamase superfsmily protein	NC_003028	-
seq528	DEG10070036	2	10	199	191	161	100	18.3	GCTCCATGCA	SP_0674	Streptococcus pneumoniae	-	metallo-beta-lactamase superfsmily protein	NC_003028	-
seq552	DEG10070036	1	10	277	286	41	100	20.3	TACGGACCTC	SP_0674	Streptococcus pneumoniae	-	metallo-beta-lactamase superfsmily protein	NC_003028	-
seq669	DEG10070036	3	10	837	844	636	100	16.4	AACCTCTCAA	SP_0674	Streptococcus pneumoniae	-	metallo-beta-lactamase superfsmily protein	NC_003028	-
seq671	DEG10070036	1	9	310	302	161	100	18.3	TTAAGACAAT	SP_0674	Streptococcus pneumoniae	-	metallo-beta-lactamase superfsmily protein	NC_003028	-
seq697	DEG10070036	1	9	611	603	161	100	18.3	GCTGAGATAA	SP_0674	Streptococcus pneumoniae	-	metallo-beta-lactamase superfsmily protein	NC_003028	-
seq831	DEG10070036	1	9	702	694	161	100	18.3	AACTAGGACT	SP_0674	Streptococcus pneumoniae	-	metallo-beta-lactamase superfsmily protein	NC_003028	-
seq860	DEG10070036	2	10	530	522	161	100	18.3	GGGGCCGAAC	SP_0674	Streptococcus pneumoniae	-	metallo-beta-lactamase superfsmily protein	NC_003028	-
seq32	DEG10070035	2	10	102	110	161	100	18.3	GAGCGAAAAC	SP_0672	Streptococcus pneumoniae	-	GTP-binding protein HflX	NC_003028	-
seq39	DEG10070035	1	9	29	37	161	100	18.3	GAGTCCTGCA	SP_0672	Streptococcus pneumoniae	-	GTP-binding protein HflX	NC_003028	-
seq47	DEG10070035	1	9	120	112	161	100	18.3	TGCCCCTGCT	SP_0672	Streptococcus pneumoniae	-	GTP-binding protein HflX	NC_003028	-
seq129	DEG10070035	1	9	605	597	161	100	18.3	CCAATCTTAT	SP_0672	Streptococcus pneumoniae	-	GTP-binding protein HflX	NC_003028	-
seq129	DEG10070035	3	10	1065	1058	636	100	16.4	CCAATCTTAT	SP_0672	Streptococcus pneumoniae	-	GTP-binding protein HflX	NC_003028	-
seq243	DEG10070035	1	10	198	207	41	100	20.3	GATTGCGCTT	SP_0672	Streptococcus pneumoniae	-	GTP-binding protein HflX	NC_003028	-
seq249	DEG10070035	1	10	1033	1042	41	100	20.3	GAAAACTTGC	SP_0672	Streptococcus pneumoniae	-	GTP-binding protein HflX	NC_003028	-
seq264	DEG10070035	1	10	876	885	41	100	20.3	CGAGGAGCAT	SP_0672	Streptococcus pneumoniae	-	GTP-binding protein HflX	NC_003028	-
seq272	DEG10070035	2	10	164	156	161	100	18.3	CGAATCATAT	SP_0672	Streptococcus pneumoniae	-	GTP-binding protein HflX	NC_003028	-
seq338	DEG10070035	2	10	72	64	161	100	18.3	AAAAACTGTC	SP_0672	Streptococcus pneumoniae	-	GTP-binding protein HflX	NC_003028	-
seq437	DEG10070035	1	8	374	367	636	100	16.4	ACTTGGAGGG	SP_0672	Streptococcus pneumoniae	-	GTP-binding protein HflX	NC_003028	-
seq437	DEG10070035	1	8	743	736	636	100	16.4	ACTTGGAGGG	SP_0672	Streptococcus pneumoniae	-	GTP-binding protein HflX	NC_003028	-
seq476	DEG10070035	1	9	374	366	161	100	18.3	ACTTGGAGCA	SP_0672	Streptococcus pneumoniae	-	GTP-binding protein HflX	NC_003028	-
seq476	DEG10070035	1	8	743	736	636	100	16.4	ACTTGGAGCA	SP_0672	Streptococcus pneumoniae	-	GTP-binding protein HflX	NC_003028	-
seq479	DEG10070035	2	10	1054	1062	161	100	18.3	TCTAGATAAG	SP_0672	Streptococcus pneumoniae	-	GTP-binding protein HflX	NC_003028	-
seq540	DEG10070035	1	8	1224	1217	636	100	16.4	TTCTAACCGA	SP_0672	Streptococcus pneumoniae	-	GTP-binding protein HflX	NC_003028	-
seq556	DEG10070035	1	10	595	586	41	100	20.3	AAGTGCTAGA	SP_0672	Streptococcus pneumoniae	-	GTP-binding protein HflX	NC_003028	-
seq652	DEG10070035	3	10	1000	993	636	100	16.4	CCTATATGGC	SP_0672	Streptococcus pneumoniae	-	GTP-binding protein HflX	NC_003028	-
seq665	DEG10070035	1	9	1224	1216	161	100	18.3	TTCTAACCTT	SP_0672	Streptococcus pneumoniae	-	GTP-binding protein HflX	NC_003028	-
seq676	DEG10070035	1	9	186	178	161	100	18.3	ACCAGAGCCT	SP_0672	Streptococcus pneumoniae	-	GTP-binding protein HflX	NC_003028	-
seq694	DEG10070035	1	9	883	875	161	100	18.3	GCTCCTCGTT	SP_0672	Streptococcus pneumoniae	-	GTP-binding protein HflX	NC_003028	-
seq847	DEG10070035	1	9	774	782	161	100	18.3	AGATTTGCCT	SP_0672	Streptococcus pneumoniae	-	GTP-binding protein HflX	NC_003028	-
seq195	DEG10070034	1	10	170	179	41	100	20.3	AAAATAGCGA	SP_0613	Streptococcus pneumoniae	-	metallo-beta-lactamase superfamily protein	NC_003028	-
seq242	DEG10070034	2	10	872	864	161	100	18.3	GAACTCATGG	SP_0613	Streptococcus pneumoniae	-	metallo-beta-lactamase superfamily protein	NC_003028	-
seq255	DEG10070034	1	10	246	255	41	100	20.3	GGCAGAGGCT	SP_0613	Streptococcus pneumoniae	-	metallo-beta-lactamase superfamily protein	NC_003028	-
seq380	DEG10070034	2	10	1466	1474	161	100	18.3	ATTTATCTCA	SP_0613	Streptococcus pneumoniae	-	metallo-beta-lactamase superfamily protein	NC_003028	-
seq385	DEG10070034	1	9	758	766	161	100	18.3	GATTTGATAG	SP_0613	Streptococcus pneumoniae	-	metallo-beta-lactamase superfamily protein	NC_003028	-
seq518	DEG10070034	2	9	972	965	636	100	16.4	TTAGGTCCCG	SP_0613	Streptococcus pneumoniae	-	metallo-beta-lactamase superfamily protein	NC_003028	-
seq535	DEG10070034	1	9	1099	1091	161	100	18.3	TTCCGTGCCG	SP_0613	Streptococcus pneumoniae	-	metallo-beta-lactamase superfamily protein	NC_003028	-
seq546	DEG10070034	2	9	975	968	636	100	16.4	TGACTAGGTA	SP_0613	Streptococcus pneumoniae	-	metallo-beta-lactamase superfamily protein	NC_003028	-
seq737	DEG10070034	1	8	1136	1143	636	100	16.4	AACCTAAGCT	SP_0613	Streptococcus pneumoniae	-	metallo-beta-lactamase superfamily protein	NC_003028	-
seq750	DEG10070034	2	10	315	307	161	100	18.3	GTCCTTTGAC	SP_0613	Streptococcus pneumoniae	-	metallo-beta-lactamase superfamily protein	NC_003028	-
seq777	DEG10070034	1	9	681	689	161	100	18.3	TGTTTCCAGG	SP_0613	Streptococcus pneumoniae	-	metallo-beta-lactamase superfamily protein	NC_003028	-
seq781	DEG10070034	3	10	740	747	636	100	16.4	GAGACGTATC	SP_0613	Streptococcus pneumoniae	-	metallo-beta-lactamase superfamily protein	NC_003028	-
seq782	DEG10070034	1	10	355	364	41	100	20.3	GATGAGAATA	SP_0613	Streptococcus pneumoniae	-	metallo-beta-lactamase superfamily protein	NC_003028	-
seq803	DEG10070034	1	9	783	791	161	100	18.3	CACAGCGATG	SP_0613	Streptococcus pneumoniae	-	metallo-beta-lactamase superfamily protein	NC_003028	-
seq221	DEG10070032	1	9	20	12	161	100	18.3	ATTTCTACTA	SP_0580	Streptococcus pneumoniae	-	acetyltransferase, GNAT family	NC_003028	-
seq294	DEG10070032	3	10	307	314	636	100	16.4	GAGGACTAGG	SP_0580	Streptococcus pneumoniae	-	acetyltransferase, GNAT family	NC_003028	-
seq546	DEG10070032	2	10	308	316	161	100	18.3	TGACTAGGTA	SP_0580	Streptococcus pneumoniae	-	acetyltransferase, GNAT family	NC_003028	-
seq668	DEG10070032	1	9	78	86	161	100	18.3	GTATGATAAG	SP_0580	Streptococcus pneumoniae	-	acetyltransferase, GNAT family	NC_003028	-
seq394	DEG10070031	2	10	122	114	161	100	18.3	GTTGCCCGTA	SP_0554	Streptococcus pneumoniae	-	conserved hypothetical protein	NC_003028	-
seq21	DEG10070028	2	10	476	468	161	100	18.3	CAGTCCAGTT	SP_0435	Streptococcus pneumoniae	-	translation elongation factor P	NC_003028	-
seq226	DEG10070028	2	10	482	490	161	100	18.3	CTAAACGTTC	SP_0435	Streptococcus pneumoniae	-	translation elongation factor P	NC_003028	-
seq227	DEG10070028	2	10	19	11	161	100	18.3	TATTTACTTG	SP_0435	Streptococcus pneumoniae	-	translation elongation factor P	NC_003028	-
seq279	DEG10070028	2	10	273	265	161	100	18.3	TTTGGTCATA	SP_0435	Streptococcus pneumoniae	-	translation elongation factor P	NC_003028	-
seq807	DEG10070028	1	10	39	30	41	100	20.3	AAAGGTCATA	SP_0435	Streptococcus pneumoniae	-	translation elongation factor P	NC_003028	-
seq832	DEG10070028	3	10	167	174	636	100	16.4	CAGTCCAGAG	SP_0435	Streptococcus pneumoniae	-	translation elongation factor P	NC_003028	-
seq866	DEG10070028	2	10	209	217	161	100	18.3	GCAGCTCAAT	SP_0435	Streptococcus pneumoniae	-	translation elongation factor P	NC_003028	-
seq36	DEG10070026	1	9	439	447	161	100	18.3	GGTTCAGGCT	SP_0427	Streptococcus pneumoniae	-	acetyl-CoA carboxylase, carboxyl transferase, alpha subunit	NC_003028	-
seq91	DEG10070026	2	10	196	188	161	100	18.3	GTCTTGCCTT	SP_0427	Streptococcus pneumoniae	-	acetyl-CoA carboxylase, carboxyl transferase, alpha subunit	NC_003028	-
seq169	DEG10070026	1	8	673	666	636	100	16.4	CACTCTTACT	SP_0427	Streptococcus pneumoniae	-	acetyl-CoA carboxylase, carboxyl transferase, alpha subunit	NC_003028	-
seq291	DEG10070026	1	10	10	1	41	100	20.3	CAATATTCAT	SP_0427	Streptococcus pneumoniae	-	acetyl-CoA carboxylase, carboxyl transferase, alpha subunit	NC_003028	-
seq402	DEG10070026	2	10	714	706	161	100	18.3	CTTGTGAAAG	SP_0427	Streptococcus pneumoniae	-	acetyl-CoA carboxylase, carboxyl transferase, alpha subunit	NC_003028	-
seq683	DEG10070026	1	9	210	202	161	100	18.3	GTTGTCTTGG	SP_0427	Streptococcus pneumoniae	-	acetyl-CoA carboxylase, carboxyl transferase, alpha subunit	NC_003028	-
seq702	DEG10070026	2	10	96	88	161	100	18.3	ATAATTGGAT	SP_0427	Streptococcus pneumoniae	-	acetyl-CoA carboxylase, carboxyl transferase, alpha subunit	NC_003028	-
seq754	DEG10070026	1	10	405	396	41	100	20.3	TTTCAGGTCA	SP_0427	Streptococcus pneumoniae	-	acetyl-CoA carboxylase, carboxyl transferase, alpha subunit	NC_003028	-
seq832	DEG10070026	1	9	513	521	161	100	18.3	CAGTCCAGAG	SP_0427	Streptococcus pneumoniae	-	acetyl-CoA carboxylase, carboxyl transferase, alpha subunit	NC_003028	-
seq2	DEG10070025	1	9	683	675	161	100	18.3	TGTGGTTCAC	SP_0426	Streptococcus pneumoniae	-	acetyl-CoA carboxylase, carboxyl transferase, beta subunit	NC_003028	-
seq262	DEG10070025	1	10	317	326	41	100	20.3	AAAAAACAGG	SP_0426	Streptococcus pneumoniae	-	acetyl-CoA carboxylase, carboxyl transferase, beta subunit	NC_003028	-
seq440	DEG10070025	2	10	520	512	161	100	18.3	GGCATACGGG	SP_0426	Streptococcus pneumoniae	-	acetyl-CoA carboxylase, carboxyl transferase, beta subunit	NC_003028	-
seq528	DEG10070025	2	10	853	845	161	100	18.3	GCTCCATGCA	SP_0426	Streptococcus pneumoniae	-	acetyl-CoA carboxylase, carboxyl transferase, beta subunit	NC_003028	-
seq540	DEG10070025	3	10	59	52	636	100	16.4	TTCTAACCGA	SP_0426	Streptococcus pneumoniae	-	acetyl-CoA carboxylase, carboxyl transferase, beta subunit	NC_003028	-
seq546	DEG10070025	1	8	841	834	636	100	16.4	TGACTAGGTA	SP_0426	Streptococcus pneumoniae	-	acetyl-CoA carboxylase, carboxyl transferase, beta subunit	NC_003028	-
seq650	DEG10070025	1	9	395	387	161	100	18.3	TCCATAATCG	SP_0426	Streptococcus pneumoniae	-	acetyl-CoA carboxylase, carboxyl transferase, beta subunit	NC_003028	-
seq670	DEG10070025	2	9	110	103	636	100	16.4	TCACTGGGAT	SP_0426	Streptococcus pneumoniae	-	acetyl-CoA carboxylase, carboxyl transferase, beta subunit	NC_003028	-
seq831	DEG10070025	3	10	863	856	636	100	16.4	AACTAGGACT	SP_0426	Streptococcus pneumoniae	-	acetyl-CoA carboxylase, carboxyl transferase, beta subunit	NC_003028	-
seq834	DEG10070025	1	9	711	719	161	100	18.3	TGTGATTGAG	SP_0426	Streptococcus pneumoniae	-	acetyl-CoA carboxylase, carboxyl transferase, beta subunit	NC_003028	-
seq23	DEG10070024	1	9	544	552	161	100	18.3	GAAACTGCCA	SP_0425	Streptococcus pneumoniae	-	acetyl-CoA carboxylase, biotin carboxylase	NC_003028	-
seq59	DEG10070024	2	10	1332	1340	161	100	18.3	GGGAAACCTT	SP_0425	Streptococcus pneumoniae	-	acetyl-CoA carboxylase, biotin carboxylase	NC_003028	-
seq86	DEG10070024	1	10	38	47	41	100	20.3	TTGCGGTTCG	SP_0425	Streptococcus pneumoniae	-	acetyl-CoA carboxylase, biotin carboxylase	NC_003028	-
seq236	DEG10070024	2	10	253	261	161	100	18.3	ACTCAGTGAA	SP_0425	Streptococcus pneumoniae	-	acetyl-CoA carboxylase, biotin carboxylase	NC_003028	-
seq348	DEG10070024	1	10	1097	1106	41	100	20.3	TTGGCTTGCG	SP_0425	Streptococcus pneumoniae	-	acetyl-CoA carboxylase, biotin carboxylase	NC_003028	-
seq373	DEG10070024	1	9	99	91	161	100	18.3	TGAATAAACA	SP_0425	Streptococcus pneumoniae	-	acetyl-CoA carboxylase, biotin carboxylase	NC_003028	-
seq387	DEG10070024	2	10	186	178	161	100	18.3	AATTGAGATA	SP_0425	Streptococcus pneumoniae	-	acetyl-CoA carboxylase, biotin carboxylase	NC_003028	-
seq437	DEG10070024	1	8	1056	1049	636	100	16.4	ACTTGGAGGG	SP_0425	Streptococcus pneumoniae	-	acetyl-CoA carboxylase, biotin carboxylase	NC_003028	-
seq476	DEG10070024	1	10	1056	1047	41	100	20.3	ACTTGGAGCA	SP_0425	Streptococcus pneumoniae	-	acetyl-CoA carboxylase, biotin carboxylase	NC_003028	-
seq716	DEG10070024	1	9	324	332	161	100	18.3	TGTTATGGAA	SP_0425	Streptococcus pneumoniae	-	acetyl-CoA carboxylase, biotin carboxylase	NC_003028	-
seq768	DEG10070024	2	10	981	989	161	100	18.3	GAGATATTGT	SP_0425	Streptococcus pneumoniae	-	acetyl-CoA carboxylase, biotin carboxylase	NC_003028	-
seq830	DEG10070024	2	10	322	314	161	100	18.3	AGACCAGATG	SP_0425	Streptococcus pneumoniae	-	acetyl-CoA carboxylase, biotin carboxylase	NC_003028	-
seq830	DEG10070024	3	10	519	526	636	100	16.4	AGACCAGATG	SP_0425	Streptococcus pneumoniae	-	acetyl-CoA carboxylase, biotin carboxylase	NC_003028	-
seq103	DEG10070022	1	9	222	230	161	100	18.3	AGCTCCAGCC	SP_0423	Streptococcus pneumoniae	-	acetyl-CoA carboxylase, biotin carboxyl carrier protein	NC_003028	-
seq103	DEG10070022	2	9	142	149	636	100	16.4	AGCTCCAGCC	SP_0423	Streptococcus pneumoniae	-	acetyl-CoA carboxylase, biotin carboxyl carrier protein	NC_003028	-
seq103	DEG10070022	2	9	190	197	636	100	16.4	AGCTCCAGCC	SP_0423	Streptococcus pneumoniae	-	acetyl-CoA carboxylase, biotin carboxyl carrier protein	NC_003028	-
seq208	DEG10070022	2	10	268	260	161	100	18.3	ATCTCTACAA	SP_0423	Streptococcus pneumoniae	-	acetyl-CoA carboxylase, biotin carboxyl carrier protein	NC_003028	-
seq341	DEG10070022	1	9	109	101	161	100	18.3	CTTCATTCTG	SP_0423	Streptococcus pneumoniae	-	acetyl-CoA carboxylase, biotin carboxyl carrier protein	NC_003028	-
seq816	DEG10070022	1	9	51	59	161	100	18.3	TTTGAGAGAT	SP_0423	Streptococcus pneumoniae	-	acetyl-CoA carboxylase, biotin carboxyl carrier protein	NC_003028	-
seq820	DEG10070022	2	10	299	291	161	100	18.3	CGCAGCCAAG	SP_0423	Streptococcus pneumoniae	-	acetyl-CoA carboxylase, biotin carboxyl carrier protein	NC_003028	-
seq1	DEG10070021	2	10	469	461	161	100	18.3	GAAACACCGT	SP_0422	Streptococcus pneumoniae	-	3-oxoacyl-(acyl-carrier-protein) synthase II	NC_003028	-
seq65	DEG10070021	1	9	534	526	161	100	18.3	AATGGAGCGC	SP_0422	Streptococcus pneumoniae	-	3-oxoacyl-(acyl-carrier-protein) synthase II	NC_003028	-
seq114	DEG10070021	2	10	388	380	161	100	18.3	TCACGTTTGG	SP_0422	Streptococcus pneumoniae	-	3-oxoacyl-(acyl-carrier-protein) synthase II	NC_003028	-
seq134	DEG10070021	1	10	1068	1077	41	100	20.3	TAACTTTGTA	SP_0422	Streptococcus pneumoniae	-	3-oxoacyl-(acyl-carrier-protein) synthase II	NC_003028	-
seq134	DEG10070021	3	10	185	192	636	100	16.4	TAACTTTGTA	SP_0422	Streptococcus pneumoniae	-	3-oxoacyl-(acyl-carrier-protein) synthase II	NC_003028	-
seq270	DEG10070021	1	8	445	438	636	100	16.4	TGGCTACACT	SP_0422	Streptococcus pneumoniae	-	3-oxoacyl-(acyl-carrier-protein) synthase II	NC_003028	-
seq297	DEG10070021	1	9	526	534	161	100	18.3	CGCTCCATTT	SP_0422	Streptococcus pneumoniae	-	3-oxoacyl-(acyl-carrier-protein) synthase II	NC_003028	-
seq397	DEG10070021	1	9	583	575	161	100	18.3	TAGAAGCTTG	SP_0422	Streptococcus pneumoniae	-	3-oxoacyl-(acyl-carrier-protein) synthase II	NC_003028	-
seq397	DEG10070021	2	9	573	580	636	100	16.4	TAGAAGCTTG	SP_0422	Streptococcus pneumoniae	-	3-oxoacyl-(acyl-carrier-protein) synthase II	NC_003028	-
seq397	DEG10070021	1	8	1034	1041	636	100	16.4	TAGAAGCTTG	SP_0422	Streptococcus pneumoniae	-	3-oxoacyl-(acyl-carrier-protein) synthase II	NC_003028	-
seq413	DEG10070021	2	10	999	1007	161	100	18.3	ATTTTACAGG	SP_0422	Streptococcus pneumoniae	-	3-oxoacyl-(acyl-carrier-protein) synthase II	NC_003028	-
seq593	DEG10070021	1	9	715	723	161	100	18.3	GTTCTAGAAG	SP_0422	Streptococcus pneumoniae	-	3-oxoacyl-(acyl-carrier-protein) synthase II	NC_003028	-
seq593	DEG10070021	2	9	723	716	636	100	16.4	GTTCTAGAAG	SP_0422	Streptococcus pneumoniae	-	3-oxoacyl-(acyl-carrier-protein) synthase II	NC_003028	-
seq875	DEG10070021	1	9	267	259	161	100	18.3	GGCATGATTG	SP_0422	Streptococcus pneumoniae	-	3-oxoacyl-(acyl-carrier-protein) synthase II	NC_003028	-
seq312	DEG10070019	1	9	662	670	161	100	18.3	ATTTTACTTA	SP_0420	Streptococcus pneumoniae	-	malonyl CoA-acyl carrier protein transacylase	NC_003028	-
seq652	DEG10070019	1	9	350	358	161	100	18.3	CCTATATGGC	SP_0420	Streptococcus pneumoniae	-	malonyl CoA-acyl carrier protein transacylase	NC_003028	-
seq703	DEG10070019	2	10	334	326	161	100	18.3	TCCAAGGCAA	SP_0420	Streptococcus pneumoniae	-	malonyl CoA-acyl carrier protein transacylase	NC_003028	-
seq703	DEG10070019	2	9	292	285	636	100	16.4	TCCAAGGCAA	SP_0420	Streptococcus pneumoniae	-	malonyl CoA-acyl carrier protein transacylase	NC_003028	-
seq703	DEG10070019	1	8	311	304	636	100	16.4	TCCAAGGCAA	SP_0420	Streptococcus pneumoniae	-	malonyl CoA-acyl carrier protein transacylase	NC_003028	-
seq4	DEG10070018	1	9	844	836	161	100	18.3	CCATAACAGC	SP_0419	Streptococcus pneumoniae	-	enoyl-(acyl-carrier-protein) reductase	NC_003028	-
seq4	DEG10070018	3	10	404	397	636	100	16.4	CCATAACAGC	SP_0419	Streptococcus pneumoniae	-	enoyl-(acyl-carrier-protein) reductase	NC_003028	-
seq24	DEG10070018	1	10	426	435	41	100	20.3	GGGGCATATC	SP_0419	Streptococcus pneumoniae	-	enoyl-(acyl-carrier-protein) reductase	NC_003028	-
seq33	DEG10070018	2	10	446	454	161	100	18.3	GCAACCATGA	SP_0419	Streptococcus pneumoniae	-	enoyl-(acyl-carrier-protein) reductase	NC_003028	-
seq64	DEG10070018	2	10	479	471	161	100	18.3	GGCTGTGGCT	SP_0419	Streptococcus pneumoniae	-	enoyl-(acyl-carrier-protein) reductase	NC_003028	-
seq78	DEG10070018	2	10	279	287	161	100	18.3	GAACAGGAGC	SP_0419	Streptococcus pneumoniae	-	enoyl-(acyl-carrier-protein) reductase	NC_003028	-
seq255	DEG10070018	2	10	553	561	161	100	18.3	GGCAGAGGCT	SP_0419	Streptococcus pneumoniae	-	enoyl-(acyl-carrier-protein) reductase	NC_003028	-
seq321	DEG10070018	3	10	351	358	636	100	16.4	CGTCCTAGTG	SP_0419	Streptococcus pneumoniae	-	enoyl-(acyl-carrier-protein) reductase	NC_003028	-
seq501	DEG10070018	2	10	145	137	161	100	18.3	GCTTTCGGGG	SP_0419	Streptococcus pneumoniae	-	enoyl-(acyl-carrier-protein) reductase	NC_003028	-
seq653	DEG10070018	1	10	813	822	41	100	20.3	TCACGGTGAT	SP_0419	Streptococcus pneumoniae	-	enoyl-(acyl-carrier-protein) reductase	NC_003028	-
seq695	DEG10070018	2	10	263	271	161	100	18.3	TGTGTTAAAG	SP_0419	Streptococcus pneumoniae	-	enoyl-(acyl-carrier-protein) reductase	NC_003028	-
seq34	DEG10070017	2	10	293	301	161	100	18.3	CAAGAAACGG	SP_0402	Streptococcus pneumoniae	-	signal peptidase I	NC_003028	-
seq212	DEG10070017	1	9	62	54	161	100	18.3	AGTAATGACT	SP_0402	Streptococcus pneumoniae	-	signal peptidase I	NC_003028	-
seq479	DEG10070017	2	10	316	308	161	100	18.3	TCTAGATAAG	SP_0402	Streptococcus pneumoniae	-	signal peptidase I	NC_003028	-
seq495	DEG10070017	2	10	168	160	161	100	18.3	CAGGAAGGTG	SP_0402	Streptococcus pneumoniae	-	signal peptidase I	NC_003028	-
seq634	DEG10070017	2	10	517	525	161	100	18.3	GTCGAGCGAC	SP_0402	Streptococcus pneumoniae	-	signal peptidase I	NC_003028	-
seq657	DEG10070017	2	10	79	71	161	100	18.3	GAGATACGAC	SP_0402	Streptococcus pneumoniae	-	signal peptidase I	NC_003028	-
seq770	DEG10070017	3	10	561	568	636	100	16.4	GACACAGGGG	SP_0402	Streptococcus pneumoniae	-	signal peptidase I	NC_003028	-
seq865	DEG10070017	1	9	360	352	161	100	18.3	AGTGCTTTGC	SP_0402	Streptococcus pneumoniae	-	signal peptidase I	NC_003028	-
seq38	DEG10070015	1	10	676	685	41	100	20.3	GCTCAGGAAC	SP_0347	Streptococcus pneumoniae	-	capsular polysaccharide biosynthesis protein Cps4B	NC_003028	-
seq194	DEG10070015	2	10	582	574	161	100	18.3	AATGAACCAA	SP_0347	Streptococcus pneumoniae	-	capsular polysaccharide biosynthesis protein Cps4B	NC_003028	-
seq227	DEG10070015	1	10	490	481	41	100	20.3	TATTTACTTG	SP_0347	Streptococcus pneumoniae	-	capsular polysaccharide biosynthesis protein Cps4B	NC_003028	-
seq389	DEG10070015	1	9	77	69	161	100	18.3	AAGAGAGCCA	SP_0347	Streptococcus pneumoniae	-	capsular polysaccharide biosynthesis protein Cps4B	NC_003028	-
seq464	DEG10070015	1	9	40	48	161	100	18.3	GACGGTCCCG	SP_0347	Streptococcus pneumoniae	-	capsular polysaccharide biosynthesis protein Cps4B	NC_003028	-
seq669	DEG10070015	2	9	118	125	636	100	16.4	AACCTCTCAA	SP_0347	Streptococcus pneumoniae	-	capsular polysaccharide biosynthesis protein Cps4B	NC_003028	-
seq718	DEG10070015	1	9	232	240	161	100	18.3	GGGGCTGAAT	SP_0347	Streptococcus pneumoniae	-	capsular polysaccharide biosynthesis protein Cps4B	NC_003028	-
seq760	DEG10070015	3	10	120	127	636	100	16.4	GGCTCTCACC	SP_0347	Streptococcus pneumoniae	-	capsular polysaccharide biosynthesis protein Cps4B	NC_003028	-
seq807	DEG10070015	2	10	648	640	161	100	18.3	AAAGGTCATA	SP_0347	Streptococcus pneumoniae	-	capsular polysaccharide biosynthesis protein Cps4B	NC_003028	-
seq850	DEG10070015	1	8	690	697	636	100	16.4	TATAGACAGA	SP_0347	Streptococcus pneumoniae	-	capsular polysaccharide biosynthesis protein Cps4B	NC_003028	-
seq2	DEG10070012	1	9	772	780	161	100	18.3	TGTGGTTCAC	SP_0273	Streptococcus pneumoniae	-	translation elongation factor G	NC_003028	-
seq2	DEG10070012	1	8	1590	1597	636	100	16.4	TGTGGTTCAC	SP_0273	Streptococcus pneumoniae	-	translation elongation factor G	NC_003028	-
seq23	DEG10070012	1	9	1729	1737	161	100	18.3	GAAACTGCCA	SP_0273	Streptococcus pneumoniae	-	translation elongation factor G	NC_003028	-
seq91	DEG10070012	2	10	930	938	161	100	18.3	GTCTTGCCTT	SP_0273	Streptococcus pneumoniae	-	translation elongation factor G	NC_003028	-
seq111	DEG10070012	1	10	1160	1151	41	100	20.3	GAGTCACCAG	SP_0273	Streptococcus pneumoniae	-	translation elongation factor G	NC_003028	-
seq163	DEG10070012	1	9	1038	1046	161	100	18.3	TAAACGTGAC	SP_0273	Streptococcus pneumoniae	-	translation elongation factor G	NC_003028	-
seq166	DEG10070012	2	10	1655	1647	161	100	18.3	TACACCGTTA	SP_0273	Streptococcus pneumoniae	-	translation elongation factor G	NC_003028	-
seq178	DEG10070012	3	10	1652	1645	636	100	16.4	TCCCGTTAGC	SP_0273	Streptococcus pneumoniae	-	translation elongation factor G	NC_003028	-
seq180	DEG10070012	1	9	583	575	161	100	18.3	GGATATCCGC	SP_0273	Streptococcus pneumoniae	-	translation elongation factor G	NC_003028	-
seq180	DEG10070012	1	8	576	583	636	100	16.4	GGATATCCGC	SP_0273	Streptococcus pneumoniae	-	translation elongation factor G	NC_003028	-
seq254	DEG10070012	2	10	125	117	161	100	18.3	CTCACCGATT	SP_0273	Streptococcus pneumoniae	-	translation elongation factor G	NC_003028	-
seq254	DEG10070012	3	10	424	417	636	100	16.4	CTCACCGATT	SP_0273	Streptococcus pneumoniae	-	translation elongation factor G	NC_003028	-
seq289	DEG10070012	1	9	816	824	161	100	18.3	TGCGGTTATT	SP_0273	Streptococcus pneumoniae	-	translation elongation factor G	NC_003028	-
seq289	DEG10070012	1	8	303	310	636	100	16.4	TGCGGTTATT	SP_0273	Streptococcus pneumoniae	-	translation elongation factor G	NC_003028	-
seq311	DEG10070012	1	10	1985	1976	41	100	20.3	TGAGATGCAG	SP_0273	Streptococcus pneumoniae	-	translation elongation factor G	NC_003028	-
seq325	DEG10070012	2	10	1541	1533	161	100	18.3	AGGAGTAAAT	SP_0273	Streptococcus pneumoniae	-	translation elongation factor G	NC_003028	-
seq347	DEG10070012	2	10	1222	1214	161	100	18.3	GGGATAACTG	SP_0273	Streptococcus pneumoniae	-	translation elongation factor G	NC_003028	-
seq347	DEG10070012	3	10	1347	1340	636	100	16.4	GGGATAACTG	SP_0273	Streptococcus pneumoniae	-	translation elongation factor G	NC_003028	-
seq527	DEG10070012	1	9	1929	1937	161	100	18.3	TTACGTTCCC	SP_0273	Streptococcus pneumoniae	-	translation elongation factor G	NC_003028	-
seq584	DEG10070012	1	9	256	248	161	100	18.3	CGTGTCCTGA	SP_0273	Streptococcus pneumoniae	-	translation elongation factor G	NC_003028	-
seq683	DEG10070012	2	10	1262	1254	161	100	18.3	GTTGTCTTGG	SP_0273	Streptococcus pneumoniae	-	translation elongation factor G	NC_003028	-
seq697	DEG10070012	2	10	1351	1343	161	100	18.3	GCTGAGATAA	SP_0273	Streptococcus pneumoniae	-	translation elongation factor G	NC_003028	-
seq706	DEG10070012	1	9	1989	1997	161	100	18.3	ACGTGGTACG	SP_0273	Streptococcus pneumoniae	-	translation elongation factor G	NC_003028	-
seq706	DEG10070012	1	8	174	181	636	100	16.4	ACGTGGTACG	SP_0273	Streptococcus pneumoniae	-	translation elongation factor G	NC_003028	-
seq781	DEG10070012	3	10	1055	1062	636	100	16.4	GAGACGTATC	SP_0273	Streptococcus pneumoniae	-	translation elongation factor G	NC_003028	-
seq866	DEG10070012	2	10	206	214	161	100	18.3	GCAGCTCAAT	SP_0273	Streptococcus pneumoniae	-	translation elongation factor G	NC_003028	-
seq12	DEG10070011	2	10	765	757	161	100	18.3	ATTCCTTGAG	SP_0266	Streptococcus pneumoniae	-	glucosamine-fructose-6-phosphate aminotransferase	NC_003028	-
seq12	DEG10070011	2	9	327	320	636	100	16.4	ATTCCTTGAG	SP_0266	Streptococcus pneumoniae	-	glucosamine-fructose-6-phosphate aminotransferase	NC_003028	-
seq16	DEG10070011	1	9	1283	1291	161	100	18.3	TTGACCTGGG	SP_0266	Streptococcus pneumoniae	-	glucosamine-fructose-6-phosphate aminotransferase	NC_003028	-
seq68	DEG10070011	1	10	653	662	41	100	20.3	GTGTGGAAGT	SP_0266	Streptococcus pneumoniae	-	glucosamine-fructose-6-phosphate aminotransferase	NC_003028	-
seq68	DEG10070011	1	8	3	10	636	100	16.4	GTGTGGAAGT	SP_0266	Streptococcus pneumoniae	-	glucosamine-fructose-6-phosphate aminotransferase	NC_003028	-
seq77	DEG10070011	1	9	625	617	161	100	18.3	GGTCATGGAG	SP_0266	Streptococcus pneumoniae	-	glucosamine-fructose-6-phosphate aminotransferase	NC_003028	-
seq94	DEG10070011	2	10	874	866	161	100	18.3	TGGTCTGCGT	SP_0266	Streptococcus pneumoniae	-	glucosamine-fructose-6-phosphate aminotransferase	NC_003028	-
seq94	DEG10070011	1	8	563	570	636	100	16.4	TGGTCTGCGT	SP_0266	Streptococcus pneumoniae	-	glucosamine-fructose-6-phosphate aminotransferase	NC_003028	-
seq143	DEG10070011	1	9	600	608	161	100	18.3	TAACCAATAG	SP_0266	Streptococcus pneumoniae	-	glucosamine-fructose-6-phosphate aminotransferase	NC_003028	-
seq214	DEG10070011	2	10	1489	1497	161	100	18.3	GGCAGGAGAA	SP_0266	Streptococcus pneumoniae	-	glucosamine-fructose-6-phosphate aminotransferase	NC_003028	-
seq270	DEG10070011	1	8	1651	1644	636	100	16.4	TGGCTACACT	SP_0266	Streptococcus pneumoniae	-	glucosamine-fructose-6-phosphate aminotransferase	NC_003028	-
seq270	DEG10070011	3	10	698	705	636	100	16.4	TGGCTACACT	SP_0266	Streptococcus pneumoniae	-	glucosamine-fructose-6-phosphate aminotransferase	NC_003028	-
seq272	DEG10070011	1	9	593	585	161	100	18.3	CGAATCATAT	SP_0266	Streptococcus pneumoniae	-	glucosamine-fructose-6-phosphate aminotransferase	NC_003028	-
seq272	DEG10070011	2	9	92	85	636	100	16.4	CGAATCATAT	SP_0266	Streptococcus pneumoniae	-	glucosamine-fructose-6-phosphate aminotransferase	NC_003028	-
seq377	DEG10070011	1	10	1342	1333	41	100	20.3	TCTCTGAAAG	SP_0266	Streptococcus pneumoniae	-	glucosamine-fructose-6-phosphate aminotransferase	NC_003028	-
seq389	DEG10070011	1	10	1553	1544	41	100	20.3	AAGAGAGCCA	SP_0266	Streptococcus pneumoniae	-	glucosamine-fructose-6-phosphate aminotransferase	NC_003028	-
seq406	DEG10070011	2	10	1784	1776	161	100	18.3	CAGGTTACGT	SP_0266	Streptococcus pneumoniae	-	glucosamine-fructose-6-phosphate aminotransferase	NC_003028	-
seq601	DEG10070011	2	10	720	728	161	100	18.3	CGTCAGATAT	SP_0266	Streptococcus pneumoniae	-	glucosamine-fructose-6-phosphate aminotransferase	NC_003028	-
seq616	DEG10070011	1	9	623	615	161	100	18.3	TCATGGATTC	SP_0266	Streptococcus pneumoniae	-	glucosamine-fructose-6-phosphate aminotransferase	NC_003028	-
seq638	DEG10070011	2	10	208	216	161	100	18.3	CACTCGTTGG	SP_0266	Streptococcus pneumoniae	-	glucosamine-fructose-6-phosphate aminotransferase	NC_003028	-
seq669	DEG10070011	2	9	1691	1698	636	100	16.4	AACCTCTCAA	SP_0266	Streptococcus pneumoniae	-	glucosamine-fructose-6-phosphate aminotransferase	NC_003028	-
seq679	DEG10070011	1	10	1741	1750	41	100	20.3	GCAACCCTCC	SP_0266	Streptococcus pneumoniae	-	glucosamine-fructose-6-phosphate aminotransferase	NC_003028	-
seq679	DEG10070011	2	9	1127	1134	636	100	16.4	GCAACCCTCC	SP_0266	Streptococcus pneumoniae	-	glucosamine-fructose-6-phosphate aminotransferase	NC_003028	-
seq683	DEG10070011	2	10	278	286	161	100	18.3	GTTGTCTTGG	SP_0266	Streptococcus pneumoniae	-	glucosamine-fructose-6-phosphate aminotransferase	NC_003028	-
seq683	DEG10070011	3	10	174	167	636	100	16.4	GTTGTCTTGG	SP_0266	Streptococcus pneumoniae	-	glucosamine-fructose-6-phosphate aminotransferase	NC_003028	-
seq703	DEG10070011	2	10	481	473	161	100	18.3	TCCAAGGCAA	SP_0266	Streptococcus pneumoniae	-	glucosamine-fructose-6-phosphate aminotransferase	NC_003028	-
seq703	DEG10070011	3	10	1521	1514	636	100	16.4	TCCAAGGCAA	SP_0266	Streptococcus pneumoniae	-	glucosamine-fructose-6-phosphate aminotransferase	NC_003028	-
seq723	DEG10070011	1	9	28	20	161	100	18.3	TTCCAACAAT	SP_0266	Streptococcus pneumoniae	-	glucosamine-fructose-6-phosphate aminotransferase	NC_003028	-
seq723	DEG10070011	3	10	17	10	636	100	16.4	TTCCAACAAT	SP_0266	Streptococcus pneumoniae	-	glucosamine-fructose-6-phosphate aminotransferase	NC_003028	-
seq723	DEG10070011	1	8	939	932	636	100	16.4	TTCCAACAAT	SP_0266	Streptococcus pneumoniae	-	glucosamine-fructose-6-phosphate aminotransferase	NC_003028	-
seq760	DEG10070011	1	8	413	420	636	100	16.4	GGCTCTCACC	SP_0266	Streptococcus pneumoniae	-	glucosamine-fructose-6-phosphate aminotransferase	NC_003028	-
seq760	DEG10070011	3	10	1693	1700	636	100	16.4	GGCTCTCACC	SP_0266	Streptococcus pneumoniae	-	glucosamine-fructose-6-phosphate aminotransferase	NC_003028	-
seq772	DEG10070011	2	10	586	594	161	100	18.3	CATGATTCGT	SP_0266	Streptococcus pneumoniae	-	glucosamine-fructose-6-phosphate aminotransferase	NC_003028	-
seq834	DEG10070011	2	10	298	306	161	100	18.3	TGTGATTGAG	SP_0266	Streptococcus pneumoniae	-	glucosamine-fructose-6-phosphate aminotransferase	NC_003028	-
seq835	DEG10070011	2	10	1366	1374	161	100	18.3	GCGTGAACTT	SP_0266	Streptococcus pneumoniae	-	glucosamine-fructose-6-phosphate aminotransferase	NC_003028	-
seq863	DEG10070011	1	10	1251	1260	41	100	20.3	AGAAGCAAAT	SP_0266	Streptococcus pneumoniae	-	glucosamine-fructose-6-phosphate aminotransferase	NC_003028	-
seq863	DEG10070011	1	10	924	915	41	100	20.3	AGAAGCAAAT	SP_0266	Streptococcus pneumoniae	-	glucosamine-fructose-6-phosphate aminotransferase	NC_003028	-
seq33	DEG10070010	2	10	1207	1199	161	100	18.3	GCAACCATGA	SP_0263	Streptococcus pneumoniae	-	eep protein	NC_003028	-
seq285	DEG10070010	2	10	294	302	161	100	18.3	TTCTCTCAGG	SP_0263	Streptococcus pneumoniae	-	eep protein	NC_003028	-
seq285	DEG10070010	1	9	923	931	161	100	18.3	TTCTCTCAGG	SP_0263	Streptococcus pneumoniae	-	eep protein	NC_003028	-
seq319	DEG10070010	1	10	531	540	41	100	20.3	GAACAATTTT	SP_0263	Streptococcus pneumoniae	-	eep protein	NC_003028	-
seq335	DEG10070010	1	9	989	981	161	100	18.3	ATAGCAACAA	SP_0263	Streptococcus pneumoniae	-	eep protein	NC_003028	-
seq375	DEG10070010	1	10	1232	1241	41	100	20.3	ATGACATTAT	SP_0263	Streptococcus pneumoniae	-	eep protein	NC_003028	-
seq445	DEG10070010	1	8	844	837	636	100	16.4	CACCTAGACT	SP_0263	Streptococcus pneumoniae	-	eep protein	NC_003028	-
seq518	DEG10070010	1	9	128	120	161	100	18.3	TTAGGTCCCG	SP_0263	Streptococcus pneumoniae	-	eep protein	NC_003028	-
seq545	DEG10070010	2	10	498	506	161	100	18.3	CGGGCAAACT	SP_0263	Streptococcus pneumoniae	-	eep protein	NC_003028	-
seq589	DEG10070010	2	10	156	164	161	100	18.3	CAACGGCCTA	SP_0263	Streptococcus pneumoniae	-	eep protein	NC_003028	-
seq683	DEG10070010	1	9	1204	1212	161	100	18.3	GTTGTCTTGG	SP_0263	Streptococcus pneumoniae	-	eep protein	NC_003028	-
seq696	DEG10070010	1	9	1144	1152	161	100	18.3	CGCAAACCAG	SP_0263	Streptococcus pneumoniae	-	eep protein	NC_003028	-
seq785	DEG10070010	2	10	640	648	161	100	18.3	TGCCAAGGTA	SP_0263	Streptococcus pneumoniae	-	eep protein	NC_003028	-
seq785	DEG10070010	2	9	1187	1180	636	100	16.4	TGCCAAGGTA	SP_0263	Streptococcus pneumoniae	-	eep protein	NC_003028	-
seq849	DEG10070010	3	10	324	331	636	100	16.4	TACCTCCCTA	SP_0263	Streptococcus pneumoniae	-	eep protein	NC_003028	-
seq99	DEG10070008	1	8	145	152	636	100	16.4	GGAGACCCCC	SP_0192	Streptococcus pneumoniae	-	conserved hypothetical protein	NC_003028	-
seq127	DEG10070008	1	9	195	203	161	100	18.3	TAAGTATGAT	SP_0192	Streptococcus pneumoniae	-	conserved hypothetical protein	NC_003028	-
seq286	DEG10070008	2	10	45	53	161	100	18.3	ACAATAAAAA	SP_0192	Streptococcus pneumoniae	-	conserved hypothetical protein	NC_003028	-
seq406	DEG10070008	2	10	129	137	161	100	18.3	CAGGTTACGT	SP_0192	Streptococcus pneumoniae	-	conserved hypothetical protein	NC_003028	-
seq633	DEG10070008	1	9	132	140	161	100	18.3	TTACGTATTA	SP_0192	Streptococcus pneumoniae	-	conserved hypothetical protein	NC_003028	-
seq750	DEG10070008	1	9	250	242	161	100	18.3	GTCCTTTGAC	SP_0192	Streptococcus pneumoniae	-	conserved hypothetical protein	NC_003028	-
seq854	DEG10070008	1	9	131	139	161	100	18.3	GTTACGTATA	SP_0192	Streptococcus pneumoniae	-	conserved hypothetical protein	NC_003028	-
seq57	DEG10070006	1	10	547	538	41	100	20.3	GACCTGCAGG	SP_0129	Streptococcus pneumoniae	-	glycoprotease family protein	NC_003028	-
seq57	DEG10070006	3	10	538	545	636	100	16.4	GACCTGCAGG	SP_0129	Streptococcus pneumoniae	-	glycoprotease family protein	NC_003028	-
seq73	DEG10070006	1	10	802	811	41	100	20.3	GTGGCAGGTG	SP_0129	Streptococcus pneumoniae	-	glycoprotease family protein	NC_003028	-
seq82	DEG10070006	2	10	349	341	161	100	18.3	TCAGCCATGT	SP_0129	Streptococcus pneumoniae	-	glycoprotease family protein	NC_003028	-
seq88	DEG10070006	2	10	496	488	161	100	18.3	GCACCAACCG	SP_0129	Streptococcus pneumoniae	-	glycoprotease family protein	NC_003028	-
seq91	DEG10070006	1	10	986	995	41	100	20.3	GTCTTGCCTT	SP_0129	Streptococcus pneumoniae	-	glycoprotease family protein	NC_003028	-
seq129	DEG10070006	2	10	466	458	161	100	18.3	CCAATCTTAT	SP_0129	Streptococcus pneumoniae	-	glycoprotease family protein	NC_003028	-
seq214	DEG10070006	1	9	447	455	161	100	18.3	GGCAGGAGAA	SP_0129	Streptococcus pneumoniae	-	glycoprotease family protein	NC_003028	-
seq365	DEG10070006	1	10	797	788	41	100	20.3	AGGATTTTAA	SP_0129	Streptococcus pneumoniae	-	glycoprotease family protein	NC_003028	-
seq391	DEG10070006	1	9	690	698	161	100	18.3	AGAAAGCCTC	SP_0129	Streptococcus pneumoniae	-	glycoprotease family protein	NC_003028	-
seq417	DEG10070006	2	10	536	528	161	100	18.3	TTAGGTCAAG	SP_0129	Streptococcus pneumoniae	-	glycoprotease family protein	NC_003028	-
seq668	DEG10070006	2	10	502	510	161	100	18.3	GTATGATAAG	SP_0129	Streptococcus pneumoniae	-	glycoprotease family protein	NC_003028	-
seq766	DEG10070006	2	9	425	418	636	100	16.4	CGTGTGTCCA	SP_0129	Streptococcus pneumoniae	-	glycoprotease family protein	NC_003028	-
seq815	DEG10070006	1	9	570	578	161	100	18.3	TCAGGGGCAC	SP_0129	Streptococcus pneumoniae	-	glycoprotease family protein	NC_003028	-
seq831	DEG10070006	1	8	801	794	636	100	16.4	AACTAGGACT	SP_0129	Streptococcus pneumoniae	-	glycoprotease family protein	NC_003028	-
seq134	DEG10070005	2	10	15	7	161	100	18.3	TAACTTTGTA	SP_0122	Streptococcus pneumoniae	-	conserved hypothetical protein	NC_003028	-
seq445	DEG10070005	2	9	71	78	636	100	16.4	CACCTAGACT	SP_0122	Streptococcus pneumoniae	-	conserved hypothetical protein	NC_003028	-
seq513	DEG10070005	3	10	144	151	636	100	16.4	GGAGAGTACA	SP_0122	Streptococcus pneumoniae	-	conserved hypothetical protein	NC_003028	-
seq525	DEG10070005	1	9	90	98	161	100	18.3	CTCAGAACTC	SP_0122	Streptococcus pneumoniae	-	conserved hypothetical protein	NC_003028	-
seq74	DEG10070004	1	9	789	781	161	100	18.3	GGCCTTTTCA	SP_0121	Streptococcus pneumoniae	-	metallo-beta-lactamase superfamily protein	NC_003028	-
seq145	DEG10070004	1	10	1328	1319	41	100	20.3	ACATAGATAT	SP_0121	Streptococcus pneumoniae	-	metallo-beta-lactamase superfamily protein	NC_003028	-
seq214	DEG10070004	2	10	871	879	161	100	18.3	GGCAGGAGAA	SP_0121	Streptococcus pneumoniae	-	metallo-beta-lactamase superfamily protein	NC_003028	-
seq269	DEG10070004	2	10	1234	1226	161	100	18.3	ACCTTCTCAA	SP_0121	Streptococcus pneumoniae	-	metallo-beta-lactamase superfamily protein	NC_003028	-
seq352	DEG10070004	1	9	434	442	161	100	18.3	TTCCAGAGCT	SP_0121	Streptococcus pneumoniae	-	metallo-beta-lactamase superfamily protein	NC_003028	-
seq676	DEG10070004	2	10	436	444	161	100	18.3	ACCAGAGCCT	SP_0121	Streptococcus pneumoniae	-	metallo-beta-lactamase superfamily protein	NC_003028	-
seq703	DEG10070004	2	10	307	299	161	100	18.3	TCCAAGGCAA	SP_0121	Streptococcus pneumoniae	-	metallo-beta-lactamase superfamily protein	NC_003028	-
seq703	DEG10070004	3	10	402	409	636	100	16.4	TCCAAGGCAA	SP_0121	Streptococcus pneumoniae	-	metallo-beta-lactamase superfamily protein	NC_003028	-
seq758	DEG10070004	2	10	12	20	161	100	18.3	ATCTTAAACC	SP_0121	Streptococcus pneumoniae	-	metallo-beta-lactamase superfamily protein	NC_003028	-
seq777	DEG10070004	1	10	1015	1006	41	100	20.3	TGTTTCCAGG	SP_0121	Streptococcus pneumoniae	-	metallo-beta-lactamase superfamily protein	NC_003028	-
seq778	DEG10070004	1	9	1167	1175	161	100	18.3	TGTCCACGGA	SP_0121	Streptococcus pneumoniae	-	metallo-beta-lactamase superfamily protein	NC_003028	-
seq778	DEG10070004	1	8	190	183	636	100	16.4	TGTCCACGGA	SP_0121	Streptococcus pneumoniae	-	metallo-beta-lactamase superfamily protein	NC_003028	-
seq781	DEG10070004	3	10	674	681	636	100	16.4	GAGACGTATC	SP_0121	Streptococcus pneumoniae	-	metallo-beta-lactamase superfamily protein	NC_003028	-
seq876	DEG10070004	3	10	929	922	636	100	16.4	CCGAGAGGGC	SP_0121	Streptococcus pneumoniae	-	metallo-beta-lactamase superfamily protein	NC_003028	-
seq129	DEG10070003	1	9	106	114	161	100	18.3	CCAATCTTAT	SP_0012	Streptococcus pneumoniae	-	hypoxanthine-guanine phosphoribosyltransferase	NC_003028	-
seq161	DEG10070003	2	10	340	348	161	100	18.3	CATGTTTAAA	SP_0012	Streptococcus pneumoniae	-	hypoxanthine-guanine phosphoribosyltransferase	NC_003028	-
seq346	DEG10070003	2	10	74	82	161	100	18.3	TCTCAATTAA	SP_0012	Streptococcus pneumoniae	-	hypoxanthine-guanine phosphoribosyltransferase	NC_003028	-
seq365	DEG10070003	2	10	119	127	161	100	18.3	AGGATTTTAA	SP_0012	Streptococcus pneumoniae	-	hypoxanthine-guanine phosphoribosyltransferase	NC_003028	-
seq511	DEG10070003	2	10	169	177	161	100	18.3	GGATACACAT	SP_0012	Streptococcus pneumoniae	-	hypoxanthine-guanine phosphoribosyltransferase	NC_003028	-
seq762	DEG10070003	2	10	244	252	161	100	18.3	CATTAAACAA	SP_0012	Streptococcus pneumoniae	-	hypoxanthine-guanine phosphoribosyltransferase	NC_003028	-
seq129	DEG10070002	1	9	401	393	161	100	18.3	CCAATCTTAT	SP_0005	Streptococcus pneumoniae	-	peptidyl-tRNA hydrolase	NC_003028	-
seq148	DEG10070002	1	10	449	458	41	100	20.3	GTAAGTTTGA	SP_0005	Streptococcus pneumoniae	-	peptidyl-tRNA hydrolase	NC_003028	-
seq164	DEG10070002	1	9	238	230	161	100	18.3	AAGTTAATAG	SP_0005	Streptococcus pneumoniae	-	peptidyl-tRNA hydrolase	NC_003028	-
seq211	DEG10070002	1	9	391	399	161	100	18.3	GTTAAGATTA	SP_0005	Streptococcus pneumoniae	-	peptidyl-tRNA hydrolase	NC_003028	-
seq279	DEG10070002	1	9	9	1	161	100	18.3	TTTGGTCATA	SP_0005	Streptococcus pneumoniae	-	peptidyl-tRNA hydrolase	NC_003028	-
seq279	DEG10070002	3	10	333	340	636	100	16.4	TTTGGTCATA	SP_0005	Streptococcus pneumoniae	-	peptidyl-tRNA hydrolase	NC_003028	-
seq337	DEG10070002	2	10	381	373	161	100	18.3	GGACCTGAGT	SP_0005	Streptococcus pneumoniae	-	peptidyl-tRNA hydrolase	NC_003028	-
seq413	DEG10070002	1	9	478	486	161	100	18.3	ATTTTACAGG	SP_0005	Streptococcus pneumoniae	-	peptidyl-tRNA hydrolase	NC_003028	-
seq628	DEG10070002	1	9	37	29	161	100	18.3	CCCCTGGATG	SP_0005	Streptococcus pneumoniae	-	peptidyl-tRNA hydrolase	NC_003028	-
seq652	DEG10070002	1	8	371	364	636	100	16.4	CCTATATGGC	SP_0005	Streptococcus pneumoniae	-	peptidyl-tRNA hydrolase	NC_003028	-
seq868	DEG10070002	3	10	559	566	636	100	16.4	CCTATAACGG	SP_0005	Streptococcus pneumoniae	-	peptidyl-tRNA hydrolase	NC_003028	-
seq70	DEG10070001	1	9	73	81	161	100	18.3	GCAGGAGCAA	SP_0004	Streptococcus pneumoniae	-	GTP-binding protein	NC_003028	-
seq74	DEG10070001	1	10	1029	1020	41	100	20.3	GGCCTTTTCA	SP_0004	Streptococcus pneumoniae	-	GTP-binding protein	NC_003028	-
seq675	DEG10070001	1	8	199	192	636	100	16.4	TTGTGGGAGA	SP_0004	Streptococcus pneumoniae	-	GTP-binding protein	NC_003028	-
seq776	DEG10070001	2	10	915	923	161	100	18.3	TTGGTATGAA	SP_0004	Streptococcus pneumoniae	-	GTP-binding protein	NC_003028	-
seq831	DEG10070001	3	10	532	525	636	100	16.4	AACTAGGACT	SP_0004	Streptococcus pneumoniae	-	GTP-binding protein	NC_003028	-
seq846	DEG10070001	1	9	148	156	161	100	18.3	CGCCTACAAT	SP_0004	Streptococcus pneumoniae	-	GTP-binding protein	NC_003028	-
seq33	DEG10070134	2	10	597	605	161	100	18.3	GCAACCATGA	serS	Streptococcus pneumoniae	Translation, ribosomal structure and biogenesis	Seryl-tRNA synthetase	NC_003098	-
seq68	DEG10070134	2	10	363	371	161	100	18.3	GTGTGGAAGT	serS	Streptococcus pneumoniae	Translation, ribosomal structure and biogenesis	Seryl-tRNA synthetase	NC_003098	-
seq157	DEG10070134	1	9	240	232	161	100	18.3	AGATAGATTG	serS	Streptococcus pneumoniae	Translation, ribosomal structure and biogenesis	Seryl-tRNA synthetase	NC_003098	-
seq240	DEG10070134	2	10	204	196	161	100	18.3	AATTTTCCTT	serS	Streptococcus pneumoniae	Translation, ribosomal structure and biogenesis	Seryl-tRNA synthetase	NC_003098	-
seq355	DEG10070134	2	10	488	480	161	100	18.3	CAAGCGAGCG	serS	Streptococcus pneumoniae	Translation, ribosomal structure and biogenesis	Seryl-tRNA synthetase	NC_003098	-
seq460	DEG10070134	1	9	803	795	161	100	18.3	CCGGCAGAAA	serS	Streptococcus pneumoniae	Translation, ribosomal structure and biogenesis	Seryl-tRNA synthetase	NC_003098	-
seq460	DEG10070134	3	10	270	277	636	100	16.4	CCGGCAGAAA	serS	Streptococcus pneumoniae	Translation, ribosomal structure and biogenesis	Seryl-tRNA synthetase	NC_003098	-
seq587	DEG10070134	2	10	427	419	161	100	18.3	CGATCCCAGT	serS	Streptococcus pneumoniae	Translation, ribosomal structure and biogenesis	Seryl-tRNA synthetase	NC_003098	-
seq670	DEG10070134	1	10	417	426	41	100	20.3	TCACTGGGAT	serS	Streptococcus pneumoniae	Translation, ribosomal structure and biogenesis	Seryl-tRNA synthetase	NC_003098	-
seq829	DEG10070134	1	9	499	507	161	100	18.3	AAAGGCCTCC	serS	Streptococcus pneumoniae	Translation, ribosomal structure and biogenesis	Seryl-tRNA synthetase	NC_003098	-
seq851	DEG10070134	2	10	727	735	161	100	18.3	TATCTTAGAC	serS	Streptococcus pneumoniae	Translation, ribosomal structure and biogenesis	Seryl-tRNA synthetase	NC_003098	-
seq2	DEG10070211	2	10	424	416	161	100	18.3	TGTGGTTCAC	serA/engA	Streptococcus pneumoniae	Amino acid transport and metabolism	Phosphoglycerate dehydrogenase	NC_003098	-
seq22	DEG10070211	1	10	1097	1088	41	100	20.3	GCATCCATGA	serA/engA	Streptococcus pneumoniae	Amino acid transport and metabolism	Phosphoglycerate dehydrogenase	NC_003098	-
seq34	DEG10070211	1	9	1239	1231	161	100	18.3	CAAGAAACGG	serA/engA	Streptococcus pneumoniae	Amino acid transport and metabolism	Phosphoglycerate dehydrogenase	NC_003098	-
seq112	DEG10070211	1	9	354	346	161	100	18.3	AACTGCGAGA	serA/engA	Streptococcus pneumoniae	Amino acid transport and metabolism	Phosphoglycerate dehydrogenase	NC_003098	-
seq142	DEG10070211	2	10	291	283	161	100	18.3	TGGTAATTCC	serA/engA	Streptococcus pneumoniae	Amino acid transport and metabolism	Phosphoglycerate dehydrogenase	NC_003098	-
seq145	DEG10070211	2	10	394	386	161	100	18.3	ACATAGATAT	serA/engA	Streptococcus pneumoniae	Amino acid transport and metabolism	Phosphoglycerate dehydrogenase	NC_003098	-
seq242	DEG10070211	1	9	1207	1215	161	100	18.3	GAACTCATGG	serA/engA	Streptococcus pneumoniae	Amino acid transport and metabolism	Phosphoglycerate dehydrogenase	NC_003098	-
seq347	DEG10070211	2	10	346	338	161	100	18.3	GGGATAACTG	serA/engA	Streptococcus pneumoniae	Amino acid transport and metabolism	Phosphoglycerate dehydrogenase	NC_003098	-
seq636	DEG10070211	1	9	969	977	161	100	18.3	ACCGATTATG	serA/engA	Streptococcus pneumoniae	Amino acid transport and metabolism	Phosphoglycerate dehydrogenase	NC_003098	-
seq641	DEG10070211	1	9	419	427	161	100	18.3	AACCACTGCG	serA/engA	Streptococcus pneumoniae	Amino acid transport and metabolism	Phosphoglycerate dehydrogenase	NC_003098	-
seq784	DEG10070211	1	9	170	162	161	100	18.3	TCAATCATGA	serA/engA	Streptococcus pneumoniae	Amino acid transport and metabolism	Phosphoglycerate dehydrogenase	NC_003098	-
seq784	DEG10070211	1	9	686	678	161	100	18.3	TCAATCATGA	serA/engA	Streptococcus pneumoniae	Amino acid transport and metabolism	Phosphoglycerate dehydrogenase	NC_003098	-
seq867	DEG10070211	2	10	351	359	161	100	18.3	GAGTTAACAA	serA/engA	Streptococcus pneumoniae	Amino acid transport and metabolism	Phosphoglycerate dehydrogenase	NC_003098	-
seq875	DEG10070211	2	10	161	169	161	100	18.3	GGCATGATTG	serA/engA	Streptococcus pneumoniae	Amino acid transport and metabolism	Phosphoglycerate dehydrogenase	NC_003098	-
seq875	DEG10070211	3	10	678	685	636	100	16.4	GGCATGATTG	serA/engA	Streptococcus pneumoniae	Amino acid transport and metabolism	Phosphoglycerate dehydrogenase	NC_003098	-
seq298	DEG10070054	1	9	112	104	161	100	18.3	CTGAACTGGT	secG	Streptococcus pneumoniae	-	preprotein translocase, SecG subunit, putative	NC_003028	-
seq24	DEG10070216	2	10	349	357	161	100	18.3	GGGGCATATC	sacA	Streptococcus pneumoniae	Carbohydrate transport and metabolism	Sucrose-6-phosphate hydrolase	NC_003098	-
seq61	DEG10070216	2	10	1302	1310	161	100	18.3	GGCTATCACG	sacA	Streptococcus pneumoniae	Carbohydrate transport and metabolism	Sucrose-6-phosphate hydrolase	NC_003098	-
seq70	DEG10070216	2	10	271	263	161	100	18.3	GCAGGAGCAA	sacA	Streptococcus pneumoniae	Carbohydrate transport and metabolism	Sucrose-6-phosphate hydrolase	NC_003098	-
seq81	DEG10070216	1	10	825	834	41	100	20.3	TCATGGCCAA	sacA	Streptococcus pneumoniae	Carbohydrate transport and metabolism	Sucrose-6-phosphate hydrolase	NC_003098	-
seq93	DEG10070216	1	9	444	436	161	100	18.3	AACTGGATTC	sacA	Streptococcus pneumoniae	Carbohydrate transport and metabolism	Sucrose-6-phosphate hydrolase	NC_003098	-
seq93	DEG10070216	1	8	447	454	636	100	16.4	AACTGGATTC	sacA	Streptococcus pneumoniae	Carbohydrate transport and metabolism	Sucrose-6-phosphate hydrolase	NC_003098	-
seq129	DEG10070216	1	9	982	974	161	100	18.3	CCAATCTTAT	sacA	Streptococcus pneumoniae	Carbohydrate transport and metabolism	Sucrose-6-phosphate hydrolase	NC_003098	-
seq333	DEG10070216	1	10	423	414	41	100	20.3	TTCAAAGTGA	sacA	Streptococcus pneumoniae	Carbohydrate transport and metabolism	Sucrose-6-phosphate hydrolase	NC_003098	-
seq385	DEG10070216	1	9	1032	1024	161	100	18.3	GATTTGATAG	sacA	Streptococcus pneumoniae	Carbohydrate transport and metabolism	Sucrose-6-phosphate hydrolase	NC_003098	-
seq445	DEG10070216	1	8	1156	1149	636	100	16.4	CACCTAGACT	sacA	Streptococcus pneumoniae	Carbohydrate transport and metabolism	Sucrose-6-phosphate hydrolase	NC_003098	-
seq479	DEG10070216	1	9	1218	1226	161	100	18.3	TCTAGATAAG	sacA	Streptococcus pneumoniae	Carbohydrate transport and metabolism	Sucrose-6-phosphate hydrolase	NC_003098	-
seq622	DEG10070216	2	9	194	201	636	100	16.4	CGGGGGCCTT	sacA	Streptococcus pneumoniae	Carbohydrate transport and metabolism	Sucrose-6-phosphate hydrolase	NC_003098	-
seq627	DEG10070216	1	9	282	290	161	100	18.3	TGACCGAAAG	sacA	Streptococcus pneumoniae	Carbohydrate transport and metabolism	Sucrose-6-phosphate hydrolase	NC_003098	-
seq671	DEG10070216	2	10	995	1003	161	100	18.3	TTAAGACAAT	sacA	Streptococcus pneumoniae	Carbohydrate transport and metabolism	Sucrose-6-phosphate hydrolase	NC_003098	-
seq723	DEG10070216	2	10	863	855	161	100	18.3	TTCCAACAAT	sacA	Streptococcus pneumoniae	Carbohydrate transport and metabolism	Sucrose-6-phosphate hydrolase	NC_003098	-
seq48	DEG10070009	2	10	669	677	161	100	18.3	GCCTCAAGCG	ruvB	Streptococcus pneumoniae	-	Holliday junction DNA helicase RuvB	NC_003028	-
seq151	DEG10070009	2	10	110	118	161	100	18.3	TAACTTCAGA	ruvB	Streptococcus pneumoniae	-	Holliday junction DNA helicase RuvB	NC_003028	-
seq322	DEG10070009	1	9	234	242	161	100	18.3	CAATCTCAAA	ruvB	Streptococcus pneumoniae	-	Holliday junction DNA helicase RuvB	NC_003028	-
seq322	DEG10070009	3	10	596	589	636	100	16.4	CAATCTCAAA	ruvB	Streptococcus pneumoniae	-	Holliday junction DNA helicase RuvB	NC_003028	-
seq360	DEG10070009	1	9	294	302	161	100	18.3	GAATGATTTT	ruvB	Streptococcus pneumoniae	-	Holliday junction DNA helicase RuvB	NC_003028	-
seq611	DEG10070009	1	9	731	723	161	100	18.3	GTAATAACAC	ruvB	Streptococcus pneumoniae	-	Holliday junction DNA helicase RuvB	NC_003028	-
seq784	DEG10070009	1	9	812	804	161	100	18.3	TCAATCATGA	ruvB	Streptococcus pneumoniae	-	Holliday junction DNA helicase RuvB	NC_003028	-
seq859	DEG10070009	1	9	78	86	161	100	18.3	TGAATATATA	ruvB	Streptococcus pneumoniae	-	Holliday junction DNA helicase RuvB	NC_003028	-
seq873	DEG10070009	1	10	120	129	41	100	20.3	CTTTATCGAA	ruvB	Streptococcus pneumoniae	-	Holliday junction DNA helicase RuvB	NC_003028	-
seq873	DEG10070009	3	10	260	267	636	100	16.4	CTTTATCGAA	ruvB	Streptococcus pneumoniae	-	Holliday junction DNA helicase RuvB	NC_003028	-
seq19	DEG10070007	1	9	283	291	161	100	18.3	GCTGGCTTGA	ruvA	Streptococcus pneumoniae	-	Holliday junction DNA helicase RuvA	NC_003028	-
seq19	DEG10070007	3	10	301	294	636	100	16.4	GCTGGCTTGA	ruvA	Streptococcus pneumoniae	-	Holliday junction DNA helicase RuvA	NC_003028	-
seq143	DEG10070007	1	9	77	69	161	100	18.3	TAACCAATAG	ruvA	Streptococcus pneumoniae	-	Holliday junction DNA helicase RuvA	NC_003028	-
seq309	DEG10070007	2	10	413	421	161	100	18.3	GTTCCTGCCA	ruvA	Streptococcus pneumoniae	-	Holliday junction DNA helicase RuvA	NC_003028	-
seq495	DEG10070007	1	9	418	410	161	100	18.3	CAGGAAGGTG	ruvA	Streptococcus pneumoniae	-	Holliday junction DNA helicase RuvA	NC_003028	-
seq754	DEG10070007	2	10	108	116	161	100	18.3	TTTCAGGTCA	ruvA	Streptococcus pneumoniae	-	Holliday junction DNA helicase RuvA	NC_003028	-
seq765	DEG10070007	2	10	531	539	161	100	18.3	GTGAAGGAAC	ruvA	Streptococcus pneumoniae	-	Holliday junction DNA helicase RuvA	NC_003028	-
seq785	DEG10070007	1	9	417	425	161	100	18.3	TGCCAAGGTA	ruvA	Streptococcus pneumoniae	-	Holliday junction DNA helicase RuvA	NC_003028	-
seq61	DEG10070162	1	9	579	587	161	100	18.3	GGCTATCACG	rpoD	Streptococcus pneumoniae	Transcription	RNA polymerase sigma factor 70	NC_003098	-
seq71	DEG10070162	1	9	1079	1087	161	100	18.3	GCAAACCGCG	rpoD	Streptococcus pneumoniae	Transcription	RNA polymerase sigma factor 70	NC_003098	-
seq177	DEG10070162	1	10	633	624	41	100	20.3	GTGAACTGGG	rpoD	Streptococcus pneumoniae	Transcription	RNA polymerase sigma factor 70	NC_003098	-
seq192	DEG10070162	1	9	63	71	161	100	18.3	TCATAAGCAT	rpoD	Streptococcus pneumoniae	Transcription	RNA polymerase sigma factor 70	NC_003098	-
seq249	DEG10070162	1	9	551	543	161	100	18.3	GAAAACTTGC	rpoD	Streptococcus pneumoniae	Transcription	RNA polymerase sigma factor 70	NC_003098	-
seq421	DEG10070162	1	9	672	680	161	100	18.3	GAATCTCCTA	rpoD	Streptococcus pneumoniae	Transcription	RNA polymerase sigma factor 70	NC_003098	-
seq670	DEG10070162	3	10	629	622	636	100	16.4	TCACTGGGAT	rpoD	Streptococcus pneumoniae	Transcription	RNA polymerase sigma factor 70	NC_003098	-
seq855	DEG10070162	1	9	64	56	161	100	18.3	GATTACGGAA	rpoD	Streptococcus pneumoniae	Transcription	RNA polymerase sigma factor 70	NC_003098	-
seq862	DEG10070162	2	10	1021	1029	161	100	18.3	GGAGCGTATC	rpoD	Streptococcus pneumoniae	Transcription	RNA polymerase sigma factor 70	NC_003098	-
seq873	DEG10070162	1	10	831	840	41	100	20.3	CTTTATCGAA	rpoD	Streptococcus pneumoniae	Transcription	RNA polymerase sigma factor 70	NC_003098	-
seq2	DEG10070226	1	9	3563	3555	161	100	18.3	TGTGGTTCAC	rpoC	Streptococcus pneumoniae	Transcription	DNA-dependent RNA polymerase	NC_003098	-
seq9	DEG10070226	2	10	3531	3539	161	100	18.3	GTGGTATGGC	rpoC	Streptococcus pneumoniae	Transcription	DNA-dependent RNA polymerase	NC_003098	-
seq9	DEG10070226	1	8	2066	2073	636	100	16.4	GTGGTATGGC	rpoC	Streptococcus pneumoniae	Transcription	DNA-dependent RNA polymerase	NC_003098	-
seq43	DEG10070226	2	10	798	790	161	100	18.3	CGTTACGGTT	rpoC	Streptococcus pneumoniae	Transcription	DNA-dependent RNA polymerase	NC_003098	-
seq43	DEG10070226	2	9	3552	3545	636	100	16.4	CGTTACGGTT	rpoC	Streptococcus pneumoniae	Transcription	DNA-dependent RNA polymerase	NC_003098	-
seq43	DEG10070226	2	9	2705	2712	636	100	16.4	CGTTACGGTT	rpoC	Streptococcus pneumoniae	Transcription	DNA-dependent RNA polymerase	NC_003098	-
seq68	DEG10070226	1	9	2822	2814	161	100	18.3	GTGTGGAAGT	rpoC	Streptococcus pneumoniae	Transcription	DNA-dependent RNA polymerase	NC_003098	-
seq68	DEG10070226	1	9	2639	2647	161	100	18.3	GTGTGGAAGT	rpoC	Streptococcus pneumoniae	Transcription	DNA-dependent RNA polymerase	NC_003098	-
seq68	DEG10070226	2	9	3657	3664	636	100	16.4	GTGTGGAAGT	rpoC	Streptococcus pneumoniae	Transcription	DNA-dependent RNA polymerase	NC_003098	-
seq107	DEG10070226	1	9	2437	2429	161	100	18.3	TGATAACGTG	rpoC	Streptococcus pneumoniae	Transcription	DNA-dependent RNA polymerase	NC_003098	-
seq142	DEG10070226	1	10	3379	3370	41	100	20.3	TGGTAATTCC	rpoC	Streptococcus pneumoniae	Transcription	DNA-dependent RNA polymerase	NC_003098	-
seq157	DEG10070226	2	10	2781	2773	161	100	18.3	AGATAGATTG	rpoC	Streptococcus pneumoniae	Transcription	DNA-dependent RNA polymerase	NC_003098	-
seq174	DEG10070226	2	10	301	293	161	100	18.3	CCAGGAGCTT	rpoC	Streptococcus pneumoniae	Transcription	DNA-dependent RNA polymerase	NC_003098	-
seq186	DEG10070226	2	10	1733	1725	161	100	18.3	AAAGTATGGT	rpoC	Streptococcus pneumoniae	Transcription	DNA-dependent RNA polymerase	NC_003098	-
seq186	DEG10070226	1	8	23	30	636	100	16.4	AAAGTATGGT	rpoC	Streptococcus pneumoniae	Transcription	DNA-dependent RNA polymerase	NC_003098	-
seq194	DEG10070226	1	9	500	492	161	100	18.3	AATGAACCAA	rpoC	Streptococcus pneumoniae	Transcription	DNA-dependent RNA polymerase	NC_003098	-
seq202	DEG10070226	1	9	750	758	161	100	18.3	TGCCTCATCA	rpoC	Streptococcus pneumoniae	Transcription	DNA-dependent RNA polymerase	NC_003098	-
seq249	DEG10070226	2	10	989	997	161	100	18.3	GAAAACTTGC	rpoC	Streptococcus pneumoniae	Transcription	DNA-dependent RNA polymerase	NC_003098	-
seq249	DEG10070226	2	9	2130	2137	636	100	16.4	GAAAACTTGC	rpoC	Streptococcus pneumoniae	Transcription	DNA-dependent RNA polymerase	NC_003098	-
seq250	DEG10070226	1	10	3523	3514	41	100	20.3	CTGGGATGAT	rpoC	Streptococcus pneumoniae	Transcription	DNA-dependent RNA polymerase	NC_003098	-
seq252	DEG10070226	1	10	1438	1429	41	100	20.3	TGTGCTCAGC	rpoC	Streptococcus pneumoniae	Transcription	DNA-dependent RNA polymerase	NC_003098	-
seq252	DEG10070226	1	8	439	432	636	100	16.4	TGTGCTCAGC	rpoC	Streptococcus pneumoniae	Transcription	DNA-dependent RNA polymerase	NC_003098	-
seq254	DEG10070226	2	10	3197	3189	161	100	18.3	CTCACCGATT	rpoC	Streptococcus pneumoniae	Transcription	DNA-dependent RNA polymerase	NC_003098	-
seq275	DEG10070226	1	9	2804	2812	161	100	18.3	CAATGCGTAT	rpoC	Streptococcus pneumoniae	Transcription	DNA-dependent RNA polymerase	NC_003098	-
seq289	DEG10070226	2	10	2908	2916	161	100	18.3	TGCGGTTATT	rpoC	Streptococcus pneumoniae	Transcription	DNA-dependent RNA polymerase	NC_003098	-
seq289	DEG10070226	2	9	1567	1574	636	100	16.4	TGCGGTTATT	rpoC	Streptococcus pneumoniae	Transcription	DNA-dependent RNA polymerase	NC_003098	-
seq335	DEG10070226	2	10	508	500	161	100	18.3	ATAGCAACAA	rpoC	Streptococcus pneumoniae	Transcription	DNA-dependent RNA polymerase	NC_003098	-
seq361	DEG10070226	2	10	2601	2593	161	100	18.3	GCAATTCATT	rpoC	Streptococcus pneumoniae	Transcription	DNA-dependent RNA polymerase	NC_003098	-
seq369	DEG10070226	1	9	1897	1889	161	100	18.3	TACGGAAACC	rpoC	Streptococcus pneumoniae	Transcription	DNA-dependent RNA polymerase	NC_003098	-
seq394	DEG10070226	1	9	1126	1134	161	100	18.3	GTTGCCCGTA	rpoC	Streptococcus pneumoniae	Transcription	DNA-dependent RNA polymerase	NC_003098	-
seq406	DEG10070226	2	9	3554	3547	636	100	16.4	CAGGTTACGT	rpoC	Streptococcus pneumoniae	Transcription	DNA-dependent RNA polymerase	NC_003098	-
seq406	DEG10070226	1	8	2390	2397	636	100	16.4	CAGGTTACGT	rpoC	Streptococcus pneumoniae	Transcription	DNA-dependent RNA polymerase	NC_003098	-
seq408	DEG10070226	1	9	238	230	161	100	18.3	CCCCACAGCC	rpoC	Streptococcus pneumoniae	Transcription	DNA-dependent RNA polymerase	NC_003098	-
seq437	DEG10070226	1	8	54	47	636	100	16.4	ACTTGGAGGG	rpoC	Streptococcus pneumoniae	Transcription	DNA-dependent RNA polymerase	NC_003098	-
seq511	DEG10070226	1	8	420	427	636	100	16.4	GGATACACAT	rpoC	Streptococcus pneumoniae	Transcription	DNA-dependent RNA polymerase	NC_003098	-
seq520	DEG10070226	1	9	3508	3516	161	100	18.3	GGTAAGATCG	rpoC	Streptococcus pneumoniae	Transcription	DNA-dependent RNA polymerase	NC_003098	-
seq553	DEG10070226	1	9	3365	3357	161	100	18.3	AGGACTGGGT	rpoC	Streptococcus pneumoniae	Transcription	DNA-dependent RNA polymerase	NC_003098	-
seq591	DEG10070226	1	8	1354	1361	636	100	16.4	GACGGGGATA	rpoC	Streptococcus pneumoniae	Transcription	DNA-dependent RNA polymerase	NC_003098	-
seq670	DEG10070226	3	10	1994	1987	636	100	16.4	TCACTGGGAT	rpoC	Streptococcus pneumoniae	Transcription	DNA-dependent RNA polymerase	NC_003098	-
seq674	DEG10070226	2	10	1098	1106	161	100	18.3	ACTTTAAACC	rpoC	Streptococcus pneumoniae	Transcription	DNA-dependent RNA polymerase	NC_003098	-
seq679	DEG10070226	2	10	1833	1841	161	100	18.3	GCAACCCTCC	rpoC	Streptococcus pneumoniae	Transcription	DNA-dependent RNA polymerase	NC_003098	-
seq692	DEG10070226	1	9	1056	1048	161	100	18.3	CTTAAGAGTC	rpoC	Streptococcus pneumoniae	Transcription	DNA-dependent RNA polymerase	NC_003098	-
seq708	DEG10070226	2	10	2397	2389	161	100	18.3	CGTAACCTGA	rpoC	Streptococcus pneumoniae	Transcription	DNA-dependent RNA polymerase	NC_003098	-
seq708	DEG10070226	1	8	3547	3554	636	100	16.4	CGTAACCTGA	rpoC	Streptococcus pneumoniae	Transcription	DNA-dependent RNA polymerase	NC_003098	-
seq731	DEG10070226	1	9	1662	1670	161	100	18.3	ACATAAGGTT	rpoC	Streptococcus pneumoniae	Transcription	DNA-dependent RNA polymerase	NC_003098	-
seq741	DEG10070226	2	10	2553	2561	161	100	18.3	ATGTTAAACA	rpoC	Streptococcus pneumoniae	Transcription	DNA-dependent RNA polymerase	NC_003098	-
seq765	DEG10070226	1	9	1535	1543	161	100	18.3	GTGAAGGAAC	rpoC	Streptococcus pneumoniae	Transcription	DNA-dependent RNA polymerase	NC_003098	-
seq765	DEG10070226	1	8	128	135	636	100	16.4	GTGAAGGAAC	rpoC	Streptococcus pneumoniae	Transcription	DNA-dependent RNA polymerase	NC_003098	-
seq777	DEG10070226	1	9	667	659	161	100	18.3	TGTTTCCAGG	rpoC	Streptococcus pneumoniae	Transcription	DNA-dependent RNA polymerase	NC_003098	-
seq781	DEG10070226	3	10	2267	2274	636	100	16.4	GAGACGTATC	rpoC	Streptococcus pneumoniae	Transcription	DNA-dependent RNA polymerase	NC_003098	-
seq807	DEG10070226	1	9	775	767	161	100	18.3	AAAGGTCATA	rpoC	Streptococcus pneumoniae	Transcription	DNA-dependent RNA polymerase	NC_003098	-
seq846	DEG10070226	2	10	1336	1344	161	100	18.3	CGCCTACAAT	rpoC	Streptococcus pneumoniae	Transcription	DNA-dependent RNA polymerase	NC_003098	-
seq862	DEG10070226	2	10	1186	1194	161	100	18.3	GGAGCGTATC	rpoC	Streptococcus pneumoniae	Transcription	DNA-dependent RNA polymerase	NC_003098	-
seq862	DEG10070226	2	9	268	275	636	100	16.4	GGAGCGTATC	rpoC	Streptococcus pneumoniae	Transcription	DNA-dependent RNA polymerase	NC_003098	-
seq864	DEG10070226	2	10	1411	1403	161	100	18.3	TGAGCTTCTG	rpoC	Streptococcus pneumoniae	Transcription	DNA-dependent RNA polymerase	NC_003098	-
seq21	DEG10070227	2	10	655	647	161	100	18.3	CAGTCCAGTT	rpe	Streptococcus pneumoniae	Carbohydrate transport and metabolism	Pentose-5-phosphate-3-epimerase	NC_003098	-
seq279	DEG10070227	1	9	547	539	161	100	18.3	TTTGGTCATA	rpe	Streptococcus pneumoniae	Carbohydrate transport and metabolism	Pentose-5-phosphate-3-epimerase	NC_003098	-
seq428	DEG10070227	1	9	71	79	161	100	18.3	GTCTAGAAGG	rpe	Streptococcus pneumoniae	Carbohydrate transport and metabolism	Pentose-5-phosphate-3-epimerase	NC_003098	-
seq437	DEG10070227	3	10	309	302	636	100	16.4	ACTTGGAGGG	rpe	Streptococcus pneumoniae	Carbohydrate transport and metabolism	Pentose-5-phosphate-3-epimerase	NC_003098	-
seq497	DEG10070227	2	10	318	326	161	100	18.3	CTTCACTCGG	rpe	Streptococcus pneumoniae	Carbohydrate transport and metabolism	Pentose-5-phosphate-3-epimerase	NC_003098	-
seq567	DEG10070227	1	9	359	351	161	100	18.3	GTGCCAGGAA	rpe	Streptococcus pneumoniae	Carbohydrate transport and metabolism	Pentose-5-phosphate-3-epimerase	NC_003098	-
seq371	DEG10070230	1	10	20	29	41	100	20.3	TAAAAAGAGA	rnpA	Streptococcus pneumoniae	Translation, ribosomal structure and biogenesis	Ribonuclease P - protein component	NC_003098	-
seq425	DEG10070230	1	10	132	123	41	100	20.3	TAGACCTACT	rnpA	Streptococcus pneumoniae	Translation, ribosomal structure and biogenesis	Ribonuclease P - protein component	NC_003098	-
seq713	DEG10070230	2	10	36	44	161	100	18.3	GTTTTAAGGC	rnpA	Streptococcus pneumoniae	Translation, ribosomal structure and biogenesis	Ribonuclease P - protein component	NC_003098	-
seq744	DEG10070230	2	10	202	194	161	100	18.3	AGGATAATAT	rnpA	Streptococcus pneumoniae	Translation, ribosomal structure and biogenesis	Ribonuclease P - protein component	NC_003098	-
seq80	DEG10070039	1	10	259	250	41	100	20.3	CGACCTTGAG	rimM	Streptococcus pneumoniae	-	16S rRNA processing protein RimM	NC_003028	-
seq114	DEG10070039	1	9	419	411	161	100	18.3	TCACGTTTGG	rimM	Streptococcus pneumoniae	-	16S rRNA processing protein RimM	NC_003028	-
seq349	DEG10070039	1	10	149	158	41	100	20.3	CAGTGACCAT	rimM	Streptococcus pneumoniae	-	16S rRNA processing protein RimM	NC_003028	-
seq375	DEG10070039	2	10	186	194	161	100	18.3	ATGACATTAT	rimM	Streptococcus pneumoniae	-	16S rRNA processing protein RimM	NC_003028	-
seq445	DEG10070039	2	9	278	285	636	100	16.4	CACCTAGACT	rimM	Streptococcus pneumoniae	-	16S rRNA processing protein RimM	NC_003028	-
seq856	DEG10070039	1	9	293	301	161	100	18.3	AATTTTACTC	rimM	Streptococcus pneumoniae	-	16S rRNA processing protein RimM	NC_003028	-
seq874	DEG10070039	1	8	429	436	636	100	16.4	ACCTTATACT	rimM	Streptococcus pneumoniae	-	16S rRNA processing protein RimM	NC_003028	-
seq4	DEG10070145	1	9	613	605	161	100	18.3	CCATAACAGC	rheB	Streptococcus pneumoniae	DNA replication, recombination and repair	ATP-dependent RNA helicase	NC_003098	-
seq82	DEG10070145	1	10	932	941	41	100	20.3	TCAGCCATGT	rheB	Streptococcus pneumoniae	DNA replication, recombination and repair	ATP-dependent RNA helicase	NC_003098	-
seq129	DEG10070145	2	10	511	503	161	100	18.3	CCAATCTTAT	rheB	Streptococcus pneumoniae	DNA replication, recombination and repair	ATP-dependent RNA helicase	NC_003098	-
seq180	DEG10070145	1	9	1063	1055	161	100	18.3	GGATATCCGC	rheB	Streptococcus pneumoniae	DNA replication, recombination and repair	ATP-dependent RNA helicase	NC_003098	-
seq180	DEG10070145	1	9	1056	1064	161	100	18.3	GGATATCCGC	rheB	Streptococcus pneumoniae	DNA replication, recombination and repair	ATP-dependent RNA helicase	NC_003098	-
seq292	DEG10070145	1	9	1279	1287	161	100	18.3	ACTAAGCGTA	rheB	Streptococcus pneumoniae	DNA replication, recombination and repair	ATP-dependent RNA helicase	NC_003098	-
seq360	DEG10070145	2	10	735	743	161	100	18.3	GAATGATTTT	rheB	Streptococcus pneumoniae	DNA replication, recombination and repair	ATP-dependent RNA helicase	NC_003098	-
seq361	DEG10070145	1	9	534	542	161	100	18.3	GCAATTCATT	rheB	Streptococcus pneumoniae	DNA replication, recombination and repair	ATP-dependent RNA helicase	NC_003098	-
seq361	DEG10070145	1	9	775	767	161	100	18.3	GCAATTCATT	rheB	Streptococcus pneumoniae	DNA replication, recombination and repair	ATP-dependent RNA helicase	NC_003098	-
seq385	DEG10070145	1	9	604	596	161	100	18.3	GATTTGATAG	rheB	Streptococcus pneumoniae	DNA replication, recombination and repair	ATP-dependent RNA helicase	NC_003098	-
seq493	DEG10070145	2	10	728	720	161	100	18.3	GTACGGCTGC	rheB	Streptococcus pneumoniae	DNA replication, recombination and repair	ATP-dependent RNA helicase	NC_003098	-
seq596	DEG10070145	3	10	326	333	636	100	16.4	GTCGGATAAG	rheB	Streptococcus pneumoniae	DNA replication, recombination and repair	ATP-dependent RNA helicase	NC_003098	-
seq601	DEG10070145	2	10	788	780	161	100	18.3	CGTCAGATAT	rheB	Streptococcus pneumoniae	DNA replication, recombination and repair	ATP-dependent RNA helicase	NC_003098	-
seq601	DEG10070145	1	8	268	275	636	100	16.4	CGTCAGATAT	rheB	Streptococcus pneumoniae	DNA replication, recombination and repair	ATP-dependent RNA helicase	NC_003098	-
seq675	DEG10070145	1	8	567	560	636	100	16.4	TTGTGGGAGA	rheB	Streptococcus pneumoniae	DNA replication, recombination and repair	ATP-dependent RNA helicase	NC_003098	-
seq716	DEG10070145	1	9	606	614	161	100	18.3	TGTTATGGAA	rheB	Streptococcus pneumoniae	DNA replication, recombination and repair	ATP-dependent RNA helicase	NC_003098	-
seq772	DEG10070145	1	9	855	847	161	100	18.3	CATGATTCGT	rheB	Streptococcus pneumoniae	DNA replication, recombination and repair	ATP-dependent RNA helicase	NC_003098	-
seq807	DEG10070145	2	10	476	468	161	100	18.3	AAAGGTCATA	rheB	Streptococcus pneumoniae	DNA replication, recombination and repair	ATP-dependent RNA helicase	NC_003098	-
seq861	DEG10070145	1	10	186	195	41	100	20.3	ATTAGATGAA	rheB	Streptococcus pneumoniae	DNA replication, recombination and repair	ATP-dependent RNA helicase	NC_003098	-
seq387	DEG10070016	2	10	558	550	161	100	18.3	AATTGAGATA	recU	Streptococcus pneumoniae	-	recombination protein U	NC_003028	-
seq859	DEG10070016	1	9	492	500	161	100	18.3	TGAATATATA	recU	Streptococcus pneumoniae	-	recombination protein U	NC_003028	-
seq859	DEG10070016	2	9	502	495	636	100	16.4	TGAATATATA	recU	Streptococcus pneumoniae	-	recombination protein U	NC_003028	-
seq27	DEG10070063	2	10	748	740	161	100	18.3	CCACGGAAAC	rbgA	Streptococcus pneumoniae	-	GTP-binding protein	NC_003028	-
seq82	DEG10070063	1	9	320	312	161	100	18.3	TCAGCCATGT	rbgA	Streptococcus pneumoniae	-	GTP-binding protein	NC_003028	-
seq129	DEG10070063	2	10	328	320	161	100	18.3	CCAATCTTAT	rbgA	Streptococcus pneumoniae	-	GTP-binding protein	NC_003028	-
seq148	DEG10070063	2	10	537	545	161	100	18.3	GTAAGTTTGA	rbgA	Streptococcus pneumoniae	-	GTP-binding protein	NC_003028	-
seq214	DEG10070063	2	10	54	62	161	100	18.3	GGCAGGAGAA	rbgA	Streptococcus pneumoniae	-	GTP-binding protein	NC_003028	-
seq369	DEG10070063	2	10	747	739	161	100	18.3	TACGGAAACC	rbgA	Streptococcus pneumoniae	-	GTP-binding protein	NC_003028	-
seq511	DEG10070063	1	8	513	520	636	100	16.4	GGATACACAT	rbgA	Streptococcus pneumoniae	-	GTP-binding protein	NC_003028	-
seq723	DEG10070063	1	9	451	443	161	100	18.3	TTCCAACAAT	rbgA	Streptococcus pneumoniae	-	GTP-binding protein	NC_003028	-
seq723	DEG10070063	3	10	149	142	636	100	16.4	TTCCAACAAT	rbgA	Streptococcus pneumoniae	-	GTP-binding protein	NC_003028	-
seq746	DEG10070063	1	9	475	483	161	100	18.3	CAACAATGGA	rbgA	Streptococcus pneumoniae	-	GTP-binding protein	NC_003028	-
seq765	DEG10070063	1	9	778	786	161	100	18.3	GTGAAGGAAC	rbgA	Streptococcus pneumoniae	-	GTP-binding protein	NC_003028	-
seq864	DEG10070063	1	9	313	305	161	100	18.3	TGAGCTTCTG	rbgA	Streptococcus pneumoniae	-	GTP-binding protein	NC_003028	-
seq117	DEG10070165	1	9	495	503	161	100	18.3	CTATGCAATA	radC	Streptococcus pneumoniae	DNA replication, recombination and repair	DNA repair protein	NC_003098	-
seq119	DEG10070165	2	9	561	568	636	100	16.4	GGCCTAGCCT	radC	Streptococcus pneumoniae	DNA replication, recombination and repair	DNA repair protein	NC_003098	-
seq387	DEG10070165	2	10	411	403	161	100	18.3	AATTGAGATA	radC	Streptococcus pneumoniae	DNA replication, recombination and repair	DNA repair protein	NC_003098	-
seq648	DEG10070165	1	10	529	538	41	100	20.3	TTGGTCCACA	radC	Streptococcus pneumoniae	DNA replication, recombination and repair	DNA repair protein	NC_003098	-
seq683	DEG10070165	2	10	524	532	161	100	18.3	GTTGTCTTGG	radC	Streptococcus pneumoniae	DNA replication, recombination and repair	DNA repair protein	NC_003098	-
seq856	DEG10070165	2	10	112	120	161	100	18.3	AATTTTACTC	radC	Streptococcus pneumoniae	DNA replication, recombination and repair	DNA repair protein	NC_003098	-
seq44	DEG10070153	1	9	494	502	161	100	18.3	ATGGCGTCGC	pyrH	Streptococcus pneumoniae	Nucleotide transport and metabolism	UMP kinase	NC_003098	-
seq148	DEG10070153	2	10	546	554	161	100	18.3	GTAAGTTTGA	pyrH	Streptococcus pneumoniae	Nucleotide transport and metabolism	UMP kinase	NC_003098	-
seq186	DEG10070153	2	10	425	417	161	100	18.3	AAAGTATGGT	pyrH	Streptococcus pneumoniae	Nucleotide transport and metabolism	UMP kinase	NC_003098	-
seq194	DEG10070153	2	10	658	666	161	100	18.3	AATGAACCAA	pyrH	Streptococcus pneumoniae	Nucleotide transport and metabolism	UMP kinase	NC_003098	-
seq194	DEG10070153	3	10	417	410	636	100	16.4	AATGAACCAA	pyrH	Streptococcus pneumoniae	Nucleotide transport and metabolism	UMP kinase	NC_003098	-
seq248	DEG10070153	2	10	477	469	161	100	18.3	GGGCATCTGC	pyrH	Streptococcus pneumoniae	Nucleotide transport and metabolism	UMP kinase	NC_003098	-
seq669	DEG10070153	3	10	618	625	636	100	16.4	AACCTCTCAA	pyrH	Streptococcus pneumoniae	Nucleotide transport and metabolism	UMP kinase	NC_003098	-
seq679	DEG10070153	2	9	614	621	636	100	16.4	GCAACCCTCC	pyrH	Streptococcus pneumoniae	Nucleotide transport and metabolism	UMP kinase	NC_003098	-
seq737	DEG10070153	2	10	141	133	161	100	18.3	AACCTAAGCT	pyrH	Streptococcus pneumoniae	Nucleotide transport and metabolism	UMP kinase	NC_003098	-
seq778	DEG10070153	2	10	358	350	161	100	18.3	TGTCCACGGA	pyrH	Streptococcus pneumoniae	Nucleotide transport and metabolism	UMP kinase	NC_003098	-
seq799	DEG10070153	2	10	671	663	161	100	18.3	CCCTGATTGG	pyrH	Streptococcus pneumoniae	Nucleotide transport and metabolism	UMP kinase	NC_003098	-
seq145	DEG10070152	2	10	421	413	161	100	18.3	ACATAGATAT	pykF	Streptococcus pneumoniae	Carbohydrate transport and metabolism	Pyruvate kinase I; fructose-stimulated	NC_003098	-
seq169	DEG10070152	2	10	1213	1221	161	100	18.3	CACTCTTACT	pykF	Streptococcus pneumoniae	Carbohydrate transport and metabolism	Pyruvate kinase I; fructose-stimulated	NC_003098	-
seq193	DEG10070152	1	10	955	964	41	100	20.3	ACTCGTTCAG	pykF	Streptococcus pneumoniae	Carbohydrate transport and metabolism	Pyruvate kinase I; fructose-stimulated	NC_003098	-
seq228	DEG10070152	1	9	487	479	161	100	18.3	TAGCAACCAG	pykF	Streptococcus pneumoniae	Carbohydrate transport and metabolism	Pyruvate kinase I; fructose-stimulated	NC_003098	-
seq275	DEG10070152	1	10	1481	1490	41	100	20.3	CAATGCGTAT	pykF	Streptococcus pneumoniae	Carbohydrate transport and metabolism	Pyruvate kinase I; fructose-stimulated	NC_003098	-
seq278	DEG10070152	1	10	1	10	41	100	20.3	ATGAACAAAC	pykF	Streptococcus pneumoniae	Carbohydrate transport and metabolism	Pyruvate kinase I; fructose-stimulated	NC_003098	-
seq304	DEG10070152	1	9	942	950	161	100	18.3	AAAACCACGA	pykF	Streptococcus pneumoniae	Carbohydrate transport and metabolism	Pyruvate kinase I; fructose-stimulated	NC_003098	-
seq324	DEG10070152	1	9	38	46	161	100	18.3	CTGCGGTAGC	pykF	Streptococcus pneumoniae	Carbohydrate transport and metabolism	Pyruvate kinase I; fructose-stimulated	NC_003098	-
seq372	DEG10070152	1	9	935	943	161	100	18.3	TGACTGAAAT	pykF	Streptococcus pneumoniae	Carbohydrate transport and metabolism	Pyruvate kinase I; fructose-stimulated	NC_003098	-
seq455	DEG10070152	2	10	1109	1117	161	100	18.3	AACGGACGTC	pykF	Streptococcus pneumoniae	Carbohydrate transport and metabolism	Pyruvate kinase I; fructose-stimulated	NC_003098	-
seq458	DEG10070152	1	9	1329	1337	161	100	18.3	TGTTATCCCG	pykF	Streptococcus pneumoniae	Carbohydrate transport and metabolism	Pyruvate kinase I; fructose-stimulated	NC_003098	-
seq618	DEG10070152	1	10	1115	1106	41	100	20.3	CGTCCGTATT	pykF	Streptococcus pneumoniae	Carbohydrate transport and metabolism	Pyruvate kinase I; fructose-stimulated	NC_003098	-
seq754	DEG10070152	1	9	280	272	161	100	18.3	TTTCAGGTCA	pykF	Streptococcus pneumoniae	Carbohydrate transport and metabolism	Pyruvate kinase I; fructose-stimulated	NC_003098	-
seq781	DEG10070152	2	9	972	979	636	100	16.4	GAGACGTATC	pykF	Streptococcus pneumoniae	Carbohydrate transport and metabolism	Pyruvate kinase I; fructose-stimulated	NC_003098	-
seq818	DEG10070152	1	10	1025	1016	41	100	20.3	TCGCCTGACA	pykF	Streptococcus pneumoniae	Carbohydrate transport and metabolism	Pyruvate kinase I; fructose-stimulated	NC_003098	-
seq818	DEG10070152	1	9	1427	1419	161	100	18.3	TCGCCTGACA	pykF	Streptococcus pneumoniae	Carbohydrate transport and metabolism	Pyruvate kinase I; fructose-stimulated	NC_003098	-
seq852	DEG10070152	1	9	1033	1025	161	100	18.3	TTGCAGACTA	pykF	Streptococcus pneumoniae	Carbohydrate transport and metabolism	Pyruvate kinase I; fructose-stimulated	NC_003098	-
seq22	DEG10070114	1	10	485	494	41	100	20.3	GCATCCATGA	purN	Streptococcus pneumoniae	Nucleotide transport and metabolism	5-phosphoribosylglycinamide transformylase 1	NC_003098	-
seq116	DEG10070114	2	10	328	336	161	100	18.3	CCCAGGAGCT	purN	Streptococcus pneumoniae	Nucleotide transport and metabolism	5-phosphoribosylglycinamide transformylase 1	NC_003098	-
seq174	DEG10070114	1	9	328	336	161	100	18.3	CCAGGAGCTT	purN	Streptococcus pneumoniae	Nucleotide transport and metabolism	5-phosphoribosylglycinamide transformylase 1	NC_003098	-
seq195	DEG10070114	1	9	7	15	161	100	18.3	AAAATAGCGA	purN	Streptococcus pneumoniae	Nucleotide transport and metabolism	5-phosphoribosylglycinamide transformylase 1	NC_003098	-
seq288	DEG10070114	1	9	245	237	161	100	18.3	TAGCCTGCTC	purN	Streptococcus pneumoniae	Nucleotide transport and metabolism	5-phosphoribosylglycinamide transformylase 1	NC_003098	-
seq513	DEG10070114	3	10	498	505	636	100	16.4	GGAGAGTACA	purN	Streptococcus pneumoniae	Nucleotide transport and metabolism	5-phosphoribosylglycinamide transformylase 1	NC_003098	-
seq816	DEG10070114	1	8	163	170	636	100	16.4	TTTGAGAGAT	purN	Streptococcus pneumoniae	Nucleotide transport and metabolism	5-phosphoribosylglycinamide transformylase 1	NC_003098	-
seq18	DEG10070113	1	10	1043	1034	41	100	20.3	ACAACACCCG	purF	Streptococcus pneumoniae	Nucleotide transport and metabolism	Amidophosphoribosyl transferase	NC_003098	-
seq39	DEG10070113	2	10	1159	1167	161	100	18.3	GAGTCCTGCA	purF	Streptococcus pneumoniae	Nucleotide transport and metabolism	Amidophosphoribosyl transferase	NC_003098	-
seq54	DEG10070113	1	9	294	286	161	100	18.3	GGGCTGGATT	purF	Streptococcus pneumoniae	Nucleotide transport and metabolism	Amidophosphoribosyl transferase	NC_003098	-
seq66	DEG10070113	2	10	434	426	161	100	18.3	CAGGTGAGCC	purF	Streptococcus pneumoniae	Nucleotide transport and metabolism	Amidophosphoribosyl transferase	NC_003098	-
seq66	DEG10070113	1	8	668	675	636	100	16.4	CAGGTGAGCC	purF	Streptococcus pneumoniae	Nucleotide transport and metabolism	Amidophosphoribosyl transferase	NC_003098	-
seq83	DEG10070113	1	10	293	284	41	100	20.3	GGCTGGATAT	purF	Streptococcus pneumoniae	Nucleotide transport and metabolism	Amidophosphoribosyl transferase	NC_003098	-
seq83	DEG10070113	3	10	1203	1196	636	100	16.4	GGCTGGATAT	purF	Streptococcus pneumoniae	Nucleotide transport and metabolism	Amidophosphoribosyl transferase	NC_003098	-
seq119	DEG10070113	3	10	454	461	636	100	16.4	GGCCTAGCCT	purF	Streptococcus pneumoniae	Nucleotide transport and metabolism	Amidophosphoribosyl transferase	NC_003098	-
seq150	DEG10070113	1	9	1402	1410	161	100	18.3	TATCGTAGAT	purF	Streptococcus pneumoniae	Nucleotide transport and metabolism	Amidophosphoribosyl transferase	NC_003098	-
seq153	DEG10070113	1	9	297	289	161	100	18.3	GAAGGGCTGA	purF	Streptococcus pneumoniae	Nucleotide transport and metabolism	Amidophosphoribosyl transferase	NC_003098	-
seq200	DEG10070113	1	9	727	735	161	100	18.3	ACCCAGTTGT	purF	Streptococcus pneumoniae	Nucleotide transport and metabolism	Amidophosphoribosyl transferase	NC_003098	-
seq230	DEG10070113	1	10	70	79	41	100	20.3	GCTAAGTTGA	purF	Streptococcus pneumoniae	Nucleotide transport and metabolism	Amidophosphoribosyl transferase	NC_003098	-
seq234	DEG10070113	1	9	1167	1159	161	100	18.3	TGCAGGACTA	purF	Streptococcus pneumoniae	Nucleotide transport and metabolism	Amidophosphoribosyl transferase	NC_003098	-
seq281	DEG10070113	1	9	1198	1206	161	100	18.3	ATCCAGACCT	purF	Streptococcus pneumoniae	Nucleotide transport and metabolism	Amidophosphoribosyl transferase	NC_003098	-
seq328	DEG10070113	1	9	195	187	161	100	18.3	GAAGACTTCC	purF	Streptococcus pneumoniae	Nucleotide transport and metabolism	Amidophosphoribosyl transferase	NC_003098	-
seq608	DEG10070113	2	10	1147	1139	161	100	18.3	TCGTGAACCT	purF	Streptococcus pneumoniae	Nucleotide transport and metabolism	Amidophosphoribosyl transferase	NC_003098	-
seq669	DEG10070113	1	8	1092	1099	636	100	16.4	AACCTCTCAA	purF	Streptococcus pneumoniae	Nucleotide transport and metabolism	Amidophosphoribosyl transferase	NC_003098	-
seq693	DEG10070113	1	10	1373	1364	41	100	20.3	GGGTAGTCAC	purF	Streptococcus pneumoniae	Nucleotide transport and metabolism	Amidophosphoribosyl transferase	NC_003098	-
seq734	DEG10070113	2	9	1166	1173	636	100	16.4	ACACTAGCGG	purF	Streptococcus pneumoniae	Nucleotide transport and metabolism	Amidophosphoribosyl transferase	NC_003098	-
seq755	DEG10070113	2	10	730	722	161	100	18.3	AGGGTATCAT	purF	Streptococcus pneumoniae	Nucleotide transport and metabolism	Amidophosphoribosyl transferase	NC_003098	-
seq768	DEG10070113	2	10	858	866	161	100	18.3	GAGATATTGT	purF	Streptococcus pneumoniae	Nucleotide transport and metabolism	Amidophosphoribosyl transferase	NC_003098	-
seq780	DEG10070113	1	9	1380	1388	161	100	18.3	TCTCTATGAG	purF	Streptococcus pneumoniae	Nucleotide transport and metabolism	Amidophosphoribosyl transferase	NC_003098	-
seq825	DEG10070113	2	10	9	17	161	100	18.3	CCGAAGTAAA	purF	Streptococcus pneumoniae	Nucleotide transport and metabolism	Amidophosphoribosyl transferase	NC_003098	-
seq697	DEG10070169	1	9	194	186	161	100	18.3	GCTGAGATAA	ptsH	Streptococcus pneumoniae	Carbohydrate transport and metabolism	Histidine-containing phosphocarrier protein of the PTS	NC_003098	-
seq746	DEG10070169	2	10	237	245	161	100	18.3	CAACAATGGA	ptsH	Streptococcus pneumoniae	Carbohydrate transport and metabolism	Histidine-containing phosphocarrier protein of the PTS	NC_003098	-
seq746	DEG10070169	1	8	66	59	636	100	16.4	CAACAATGGA	ptsH	Streptococcus pneumoniae	Carbohydrate transport and metabolism	Histidine-containing phosphocarrier protein of the PTS	NC_003098	-
seq43	DEG10070124	1	9	1678	1670	161	100	18.3	CGTTACGGTT	proS	Streptococcus pneumoniae	Translation, ribosomal structure and biogenesis	Prolyl-tRNA synthetase	NC_003098	-
seq43	DEG10070124	2	9	1430	1437	636	100	16.4	CGTTACGGTT	proS	Streptococcus pneumoniae	Translation, ribosomal structure and biogenesis	Prolyl-tRNA synthetase	NC_003098	-
seq46	DEG10070124	1	10	663	672	41	100	20.3	CCGCTGGGTT	proS	Streptococcus pneumoniae	Translation, ribosomal structure and biogenesis	Prolyl-tRNA synthetase	NC_003098	-
seq82	DEG10070124	1	9	62	70	161	100	18.3	TCAGCCATGT	proS	Streptococcus pneumoniae	Translation, ribosomal structure and biogenesis	Prolyl-tRNA synthetase	NC_003098	-
seq103	DEG10070124	2	10	211	219	161	100	18.3	AGCTCCAGCC	proS	Streptococcus pneumoniae	Translation, ribosomal structure and biogenesis	Prolyl-tRNA synthetase	NC_003098	-
seq107	DEG10070124	2	10	1813	1821	161	100	18.3	TGATAACGTG	proS	Streptococcus pneumoniae	Translation, ribosomal structure and biogenesis	Prolyl-tRNA synthetase	NC_003098	-
seq153	DEG10070124	1	9	223	215	161	100	18.3	GAAGGGCTGA	proS	Streptococcus pneumoniae	Translation, ribosomal structure and biogenesis	Prolyl-tRNA synthetase	NC_003098	-
seq153	DEG10070124	1	9	994	986	161	100	18.3	GAAGGGCTGA	proS	Streptococcus pneumoniae	Translation, ribosomal structure and biogenesis	Prolyl-tRNA synthetase	NC_003098	-
seq170	DEG10070124	1	10	698	689	41	100	20.3	AATGAGACAA	proS	Streptococcus pneumoniae	Translation, ribosomal structure and biogenesis	Prolyl-tRNA synthetase	NC_003098	-
seq180	DEG10070124	1	9	1257	1265	161	100	18.3	GGATATCCGC	proS	Streptococcus pneumoniae	Translation, ribosomal structure and biogenesis	Prolyl-tRNA synthetase	NC_003098	-
seq180	DEG10070124	1	8	1264	1257	636	100	16.4	GGATATCCGC	proS	Streptococcus pneumoniae	Translation, ribosomal structure and biogenesis	Prolyl-tRNA synthetase	NC_003098	-
seq185	DEG10070124	1	10	1229	1238	41	100	20.3	CAGGCCGTGA	proS	Streptococcus pneumoniae	Translation, ribosomal structure and biogenesis	Prolyl-tRNA synthetase	NC_003098	-
seq373	DEG10070124	2	10	122	114	161	100	18.3	TGAATAAACA	proS	Streptococcus pneumoniae	Translation, ribosomal structure and biogenesis	Prolyl-tRNA synthetase	NC_003098	-
seq439	DEG10070124	1	9	1526	1518	161	100	18.3	GCGTAACGGG	proS	Streptococcus pneumoniae	Translation, ribosomal structure and biogenesis	Prolyl-tRNA synthetase	NC_003098	-
seq441	DEG10070124	1	9	431	439	161	100	18.3	GCCCGCGTAC	proS	Streptococcus pneumoniae	Translation, ribosomal structure and biogenesis	Prolyl-tRNA synthetase	NC_003098	-
seq485	DEG10070124	1	9	1001	993	161	100	18.3	CCAACTAGAG	proS	Streptococcus pneumoniae	Translation, ribosomal structure and biogenesis	Prolyl-tRNA synthetase	NC_003098	-
seq518	DEG10070124	1	8	316	323	636	100	16.4	TTAGGTCCCG	proS	Streptococcus pneumoniae	Translation, ribosomal structure and biogenesis	Prolyl-tRNA synthetase	NC_003098	-
seq683	DEG10070124	1	10	670	679	41	100	20.3	GTTGTCTTGG	proS	Streptococcus pneumoniae	Translation, ribosomal structure and biogenesis	Prolyl-tRNA synthetase	NC_003098	-
seq683	DEG10070124	3	10	1386	1393	636	100	16.4	GTTGTCTTGG	proS	Streptococcus pneumoniae	Translation, ribosomal structure and biogenesis	Prolyl-tRNA synthetase	NC_003098	-
seq686	DEG10070124	1	10	1323	1332	41	100	20.3	TGGTATTGAG	proS	Streptococcus pneumoniae	Translation, ribosomal structure and biogenesis	Prolyl-tRNA synthetase	NC_003098	-
seq710	DEG10070124	2	10	676	668	161	100	18.3	TAGACAACCC	proS	Streptococcus pneumoniae	Translation, ribosomal structure and biogenesis	Prolyl-tRNA synthetase	NC_003098	-
seq718	DEG10070124	2	10	411	403	161	100	18.3	GGGGCTGAAT	proS	Streptococcus pneumoniae	Translation, ribosomal structure and biogenesis	Prolyl-tRNA synthetase	NC_003098	-
seq834	DEG10070124	1	9	144	152	161	100	18.3	TGTGATTGAG	proS	Streptococcus pneumoniae	Translation, ribosomal structure and biogenesis	Prolyl-tRNA synthetase	NC_003098	-
seq99	DEG10070038	2	10	70	62	161	100	18.3	GGAGACCCCC	prfB	Streptococcus pneumoniae	-	peptide chain release factor 2, authentic frameshift	NC_003028	-
seq202	DEG10070038	2	10	512	504	161	100	18.3	TGCCTCATCA	prfB	Streptococcus pneumoniae	-	peptide chain release factor 2, authentic frameshift	NC_003028	-
seq276	DEG10070038	1	9	1020	1028	161	100	18.3	TGCTCAGGTC	prfB	Streptococcus pneumoniae	-	peptide chain release factor 2, authentic frameshift	NC_003028	-
seq285	DEG10070038	1	8	915	922	636	100	16.4	TTCTCTCAGG	prfB	Streptococcus pneumoniae	-	peptide chain release factor 2, authentic frameshift	NC_003028	-
seq297	DEG10070038	2	10	889	881	161	100	18.3	CGCTCCATTT	prfB	Streptococcus pneumoniae	-	peptide chain release factor 2, authentic frameshift	NC_003028	-
seq385	DEG10070038	2	10	884	876	161	100	18.3	GATTTGATAG	prfB	Streptococcus pneumoniae	-	peptide chain release factor 2, authentic frameshift	NC_003028	-
seq518	DEG10070038	2	9	1053	1046	636	100	16.4	TTAGGTCCCG	prfB	Streptococcus pneumoniae	-	peptide chain release factor 2, authentic frameshift	NC_003028	-
seq553	DEG10070038	1	9	416	424	161	100	18.3	AGGACTGGGT	prfB	Streptococcus pneumoniae	-	peptide chain release factor 2, authentic frameshift	NC_003028	-
seq612	DEG10070038	1	9	909	917	161	100	18.3	GGTAGATTCG	prfB	Streptococcus pneumoniae	-	peptide chain release factor 2, authentic frameshift	NC_003028	-
seq690	DEG10070038	2	10	604	596	161	100	18.3	TAGATTCGCA	prfB	Streptococcus pneumoniae	-	peptide chain release factor 2, authentic frameshift	NC_003028	-
seq731	DEG10070038	2	10	361	353	161	100	18.3	ACATAAGGTT	prfB	Streptococcus pneumoniae	-	peptide chain release factor 2, authentic frameshift	NC_003028	-
seq731	DEG10070038	3	10	755	762	636	100	16.4	ACATAAGGTT	prfB	Streptococcus pneumoniae	-	peptide chain release factor 2, authentic frameshift	NC_003028	-
seq731	DEG10070038	3	10	1031	1038	636	100	16.4	ACATAAGGTT	prfB	Streptococcus pneumoniae	-	peptide chain release factor 2, authentic frameshift	NC_003028	-
seq771	DEG10070038	2	10	10	18	161	100	18.3	GTCAGTAATT	prfB	Streptococcus pneumoniae	-	peptide chain release factor 2, authentic frameshift	NC_003028	-
seq816	DEG10070038	1	9	924	916	161	100	18.3	TTTGAGAGAT	prfB	Streptococcus pneumoniae	-	peptide chain release factor 2, authentic frameshift	NC_003028	-
seq837	DEG10070038	1	10	1010	1001	41	100	20.3	CTAGTTCGGT	prfB	Streptococcus pneumoniae	-	peptide chain release factor 2, authentic frameshift	NC_003028	-
seq874	DEG10070038	2	10	979	987	161	100	18.3	ACCTTATACT	prfB	Streptococcus pneumoniae	-	peptide chain release factor 2, authentic frameshift	NC_003028	-
seq127	DEG10070056	1	9	531	539	161	100	18.3	TAAGTATGAT	prfA	Streptococcus pneumoniae	-	peptide chain release factor l	NC_003028	-
seq127	DEG10070056	2	9	601	594	636	100	16.4	TAAGTATGAT	prfA	Streptococcus pneumoniae	-	peptide chain release factor l	NC_003028	-
seq228	DEG10070056	1	9	499	491	161	100	18.3	TAGCAACCAG	prfA	Streptococcus pneumoniae	-	peptide chain release factor l	NC_003028	-
seq279	DEG10070056	1	10	1051	1042	41	100	20.3	TTTGGTCATA	prfA	Streptococcus pneumoniae	-	peptide chain release factor l	NC_003028	-
seq311	DEG10070056	1	10	768	777	41	100	20.3	TGAGATGCAG	prfA	Streptococcus pneumoniae	-	peptide chain release factor l	NC_003028	-
seq342	DEG10070056	1	10	351	360	41	100	20.3	CCGTGGAGCA	prfA	Streptococcus pneumoniae	-	peptide chain release factor l	NC_003028	-
seq437	DEG10070056	3	10	984	977	636	100	16.4	ACTTGGAGGG	prfA	Streptococcus pneumoniae	-	peptide chain release factor l	NC_003028	-
seq675	DEG10070056	1	8	945	938	636	100	16.4	TTGTGGGAGA	prfA	Streptococcus pneumoniae	-	peptide chain release factor l	NC_003028	-
seq754	DEG10070056	1	10	503	512	41	100	20.3	TTTCAGGTCA	prfA	Streptococcus pneumoniae	-	peptide chain release factor l	NC_003028	-
seq762	DEG10070056	2	10	1068	1076	161	100	18.3	CATTAAACAA	prfA	Streptococcus pneumoniae	-	peptide chain release factor l	NC_003028	-
seq9	DEG10070061	2	10	769	761	161	100	18.3	GTGGTATGGC	ppnK	Streptococcus pneumoniae	-	conserved hypothetical protein	NC_003028	-
seq34	DEG10070061	1	9	647	655	161	100	18.3	CAAGAAACGG	ppnK	Streptococcus pneumoniae	-	conserved hypothetical protein	NC_003028	-
seq129	DEG10070061	2	10	634	626	161	100	18.3	CCAATCTTAT	ppnK	Streptococcus pneumoniae	-	conserved hypothetical protein	NC_003028	-
seq129	DEG10070061	3	10	741	734	636	100	16.4	CCAATCTTAT	ppnK	Streptococcus pneumoniae	-	conserved hypothetical protein	NC_003028	-
seq211	DEG10070061	1	9	355	363	161	100	18.3	GTTAAGATTA	ppnK	Streptococcus pneumoniae	-	conserved hypothetical protein	NC_003028	-
seq318	DEG10070061	1	10	558	549	41	100	20.3	CGTTAATTGC	ppnK	Streptococcus pneumoniae	-	conserved hypothetical protein	NC_003028	-
seq354	DEG10070061	1	9	642	634	161	100	18.3	AATAAGTTCT	ppnK	Streptococcus pneumoniae	-	conserved hypothetical protein	NC_003028	-
seq361	DEG10070061	1	9	76	68	161	100	18.3	GCAATTCATT	ppnK	Streptococcus pneumoniae	-	conserved hypothetical protein	NC_003028	-
seq385	DEG10070061	1	9	726	718	161	100	18.3	GATTTGATAG	ppnK	Streptococcus pneumoniae	-	conserved hypothetical protein	NC_003028	-
seq549	DEG10070061	1	9	492	500	161	100	18.3	TACTGCCTAG	ppnK	Streptococcus pneumoniae	-	conserved hypothetical protein	NC_003028	-
seq668	DEG10070061	1	9	665	657	161	100	18.3	GTATGATAAG	ppnK	Streptococcus pneumoniae	-	conserved hypothetical protein	NC_003028	-
seq723	DEG10070061	1	9	641	649	161	100	18.3	TTCCAACAAT	ppnK	Streptococcus pneumoniae	-	conserved hypothetical protein	NC_003028	-
seq768	DEG10070061	2	10	417	425	161	100	18.3	GAGATATTGT	ppnK	Streptococcus pneumoniae	-	conserved hypothetical protein	NC_003028	-
seq768	DEG10070061	3	10	124	131	636	100	16.4	GAGATATTGT	ppnK	Streptococcus pneumoniae	-	conserved hypothetical protein	NC_003028	-
seq789	DEG10070061	2	10	401	409	161	100	18.3	CATCGAACCA	ppnK	Streptococcus pneumoniae	-	conserved hypothetical protein	NC_003028	-
seq839	DEG10070061	2	9	172	179	636	100	16.4	GCATAAGTAG	ppnK	Streptococcus pneumoniae	-	conserved hypothetical protein	NC_003028	-
seq855	DEG10070061	2	10	702	694	161	100	18.3	GATTACGGAA	ppnK	Streptococcus pneumoniae	-	conserved hypothetical protein	NC_003028	-
seq868	DEG10070061	1	8	497	504	636	100	16.4	CCTATAACGG	ppnK	Streptococcus pneumoniae	-	conserved hypothetical protein	NC_003028	-
seq30	DEG10070033	2	10	2018	2026	161	100	18.3	GCAGTCACTG	pheT	Streptococcus pneumoniae	-	phenylalanyl-tRNA synthetase, beta subunit	NC_003028	-
seq36	DEG10070033	1	9	1072	1064	161	100	18.3	GGTTCAGGCT	pheT	Streptococcus pneumoniae	-	phenylalanyl-tRNA synthetase, beta subunit	NC_003028	-
seq37	DEG10070033	2	10	560	552	161	100	18.3	CATGGCTGCC	pheT	Streptococcus pneumoniae	-	phenylalanyl-tRNA synthetase, beta subunit	NC_003028	-
seq68	DEG10070033	2	10	1224	1232	161	100	18.3	GTGTGGAAGT	pheT	Streptococcus pneumoniae	-	phenylalanyl-tRNA synthetase, beta subunit	NC_003028	-
seq92	DEG10070033	2	10	698	690	161	100	18.3	CGCGATAGTC	pheT	Streptococcus pneumoniae	-	phenylalanyl-tRNA synthetase, beta subunit	NC_003028	-
seq116	DEG10070033	2	10	280	288	161	100	18.3	CCCAGGAGCT	pheT	Streptococcus pneumoniae	-	phenylalanyl-tRNA synthetase, beta subunit	NC_003028	-
seq174	DEG10070033	1	9	280	288	161	100	18.3	CCAGGAGCTT	pheT	Streptococcus pneumoniae	-	phenylalanyl-tRNA synthetase, beta subunit	NC_003028	-
seq218	DEG10070033	1	9	2214	2222	161	100	18.3	CGTGAAACGG	pheT	Streptococcus pneumoniae	-	phenylalanyl-tRNA synthetase, beta subunit	NC_003028	-
seq242	DEG10070033	1	9	1612	1620	161	100	18.3	GAACTCATGG	pheT	Streptococcus pneumoniae	-	phenylalanyl-tRNA synthetase, beta subunit	NC_003028	-
seq248	DEG10070033	1	10	523	514	41	100	20.3	GGGCATCTGC	pheT	Streptococcus pneumoniae	-	phenylalanyl-tRNA synthetase, beta subunit	NC_003028	-
seq248	DEG10070033	1	10	628	619	41	100	20.3	GGGCATCTGC	pheT	Streptococcus pneumoniae	-	phenylalanyl-tRNA synthetase, beta subunit	NC_003028	-
seq269	DEG10070033	1	9	722	730	161	100	18.3	ACCTTCTCAA	pheT	Streptococcus pneumoniae	-	phenylalanyl-tRNA synthetase, beta subunit	NC_003028	-
seq300	DEG10070033	1	9	1259	1267	161	100	18.3	GTGTCCTCGA	pheT	Streptococcus pneumoniae	-	phenylalanyl-tRNA synthetase, beta subunit	NC_003028	-
seq328	DEG10070033	2	10	458	450	161	100	18.3	GAAGACTTCC	pheT	Streptococcus pneumoniae	-	phenylalanyl-tRNA synthetase, beta subunit	NC_003028	-
seq343	DEG10070033	1	9	193	201	161	100	18.3	CAGATTAACC	pheT	Streptococcus pneumoniae	-	phenylalanyl-tRNA synthetase, beta subunit	NC_003028	-
seq367	DEG10070033	1	10	584	593	41	100	20.3	AAAAATTTAC	pheT	Streptococcus pneumoniae	-	phenylalanyl-tRNA synthetase, beta subunit	NC_003028	-
seq382	DEG10070033	1	10	309	318	41	100	20.3	AATCAAAAAA	pheT	Streptococcus pneumoniae	-	phenylalanyl-tRNA synthetase, beta subunit	NC_003028	-
seq437	DEG10070033	1	8	1916	1909	636	100	16.4	ACTTGGAGGG	pheT	Streptococcus pneumoniae	-	phenylalanyl-tRNA synthetase, beta subunit	NC_003028	-
seq445	DEG10070033	2	10	464	472	161	100	18.3	CACCTAGACT	pheT	Streptococcus pneumoniae	-	phenylalanyl-tRNA synthetase, beta subunit	NC_003028	-
seq497	DEG10070033	2	10	1974	1982	161	100	18.3	CTTCACTCGG	pheT	Streptococcus pneumoniae	-	phenylalanyl-tRNA synthetase, beta subunit	NC_003028	-
seq500	DEG10070033	1	9	470	478	161	100	18.3	ACTTGGATGT	pheT	Streptococcus pneumoniae	-	phenylalanyl-tRNA synthetase, beta subunit	NC_003028	-
seq506	DEG10070033	2	10	884	892	161	100	18.3	GCCCTGGACG	pheT	Streptococcus pneumoniae	-	phenylalanyl-tRNA synthetase, beta subunit	NC_003028	-
seq523	DEG10070033	2	10	983	975	161	100	18.3	CGTAGCCTGA	pheT	Streptococcus pneumoniae	-	phenylalanyl-tRNA synthetase, beta subunit	NC_003028	-
seq534	DEG10070033	2	9	472	465	636	100	16.4	CAGTCTAGGG	pheT	Streptococcus pneumoniae	-	phenylalanyl-tRNA synthetase, beta subunit	NC_003028	-
seq548	DEG10070033	2	10	2136	2144	161	100	18.3	GAGTCAGCCG	pheT	Streptococcus pneumoniae	-	phenylalanyl-tRNA synthetase, beta subunit	NC_003028	-
seq610	DEG10070033	3	10	1145	1152	636	100	16.4	CCCAGCTAGC	pheT	Streptococcus pneumoniae	-	phenylalanyl-tRNA synthetase, beta subunit	NC_003028	-
seq706	DEG10070033	1	10	1365	1356	41	100	20.3	ACGTGGTACG	pheT	Streptococcus pneumoniae	-	phenylalanyl-tRNA synthetase, beta subunit	NC_003028	-
seq751	DEG10070033	2	10	1280	1288	161	100	18.3	GCTTATGCTG	pheT	Streptococcus pneumoniae	-	phenylalanyl-tRNA synthetase, beta subunit	NC_003028	-
seq766	DEG10070033	3	10	828	821	636	100	16.4	CGTGTGTCCA	pheT	Streptococcus pneumoniae	-	phenylalanyl-tRNA synthetase, beta subunit	NC_003028	-
seq776	DEG10070033	1	10	2273	2282	41	100	20.3	TTGGTATGAA	pheT	Streptococcus pneumoniae	-	phenylalanyl-tRNA synthetase, beta subunit	NC_003028	-
seq813	DEG10070033	1	10	240	231	41	100	20.3	GGCACCACAA	pheT	Streptococcus pneumoniae	-	phenylalanyl-tRNA synthetase, beta subunit	NC_003028	-
seq816	DEG10070033	1	9	131	123	161	100	18.3	TTTGAGAGAT	pheT	Streptococcus pneumoniae	-	phenylalanyl-tRNA synthetase, beta subunit	NC_003028	-
seq817	DEG10070033	1	10	803	812	41	100	20.3	CTATGCATGC	pheT	Streptococcus pneumoniae	-	phenylalanyl-tRNA synthetase, beta subunit	NC_003028	-
seq847	DEG10070033	1	9	1044	1036	161	100	18.3	AGATTTGCCT	pheT	Streptococcus pneumoniae	-	phenylalanyl-tRNA synthetase, beta subunit	NC_003028	-
seq875	DEG10070033	2	10	1151	1159	161	100	18.3	GGCATGATTG	pheT	Streptococcus pneumoniae	-	phenylalanyl-tRNA synthetase, beta subunit	NC_003028	-
seq104	DEG10070243	2	10	266	258	161	100	18.3	AATACCTAAC	pgsA	Streptococcus pneumoniae	Lipid metabolism	Phosphotidylglycerophosphate synthase	NC_003098	-
seq139	DEG10070243	1	9	452	460	161	100	18.3	TACTTTATGG	pgsA	Streptococcus pneumoniae	Lipid metabolism	Phosphotidylglycerophosphate synthase	NC_003098	-
seq319	DEG10070243	1	10	350	359	41	100	20.3	GAACAATTTT	pgsA	Streptococcus pneumoniae	Lipid metabolism	Phosphotidylglycerophosphate synthase	NC_003098	-
seq596	DEG10070243	3	10	215	222	636	100	16.4	GTCGGATAAG	pgsA	Streptococcus pneumoniae	Lipid metabolism	Phosphotidylglycerophosphate synthase	NC_003098	-
seq753	DEG10070243	1	9	53	61	161	100	18.3	TACCTATTTA	pgsA	Streptococcus pneumoniae	Lipid metabolism	Phosphotidylglycerophosphate synthase	NC_003098	-
seq771	DEG10070243	1	10	181	190	41	100	20.3	GTCAGTAATT	pgsA	Streptococcus pneumoniae	Lipid metabolism	Phosphotidylglycerophosphate synthase	NC_003098	-
seq70	DEG10070030	2	10	229	221	161	100	18.3	GCAGGAGCAA	pgk	Streptococcus pneumoniae	-	phosphoglycerate kinase	NC_003028	-
seq107	DEG10070030	1	9	657	665	161	100	18.3	TGATAACGTG	pgk	Streptococcus pneumoniae	-	phosphoglycerate kinase	NC_003028	-
seq111	DEG10070030	1	9	1070	1062	161	100	18.3	GAGTCACCAG	pgk	Streptococcus pneumoniae	-	phosphoglycerate kinase	NC_003028	-
seq146	DEG10070030	2	10	835	843	161	100	18.3	ATACACTGAA	pgk	Streptococcus pneumoniae	-	phosphoglycerate kinase	NC_003028	-
seq146	DEG10070030	3	10	851	858	636	100	16.4	ATACACTGAA	pgk	Streptococcus pneumoniae	-	phosphoglycerate kinase	NC_003028	-
seq249	DEG10070030	1	10	637	646	41	100	20.3	GAAAACTTGC	pgk	Streptococcus pneumoniae	-	phosphoglycerate kinase	NC_003028	-
seq249	DEG10070030	2	9	249	256	636	100	16.4	GAAAACTTGC	pgk	Streptococcus pneumoniae	-	phosphoglycerate kinase	NC_003028	-
seq285	DEG10070030	1	8	169	176	636	100	16.4	TTCTCTCAGG	pgk	Streptococcus pneumoniae	-	phosphoglycerate kinase	NC_003028	-
seq320	DEG10070030	2	10	12	4	161	100	18.3	GAAGTTTTGC	pgk	Streptococcus pneumoniae	-	phosphoglycerate kinase	NC_003028	-
seq320	DEG10070030	2	10	255	247	161	100	18.3	GAAGTTTTGC	pgk	Streptococcus pneumoniae	-	phosphoglycerate kinase	NC_003028	-
seq366	DEG10070030	1	9	74	82	161	100	18.3	CATTGAAAGT	pgk	Streptococcus pneumoniae	-	phosphoglycerate kinase	NC_003028	-
seq395	DEG10070030	2	10	578	586	161	100	18.3	AAACGTCCAT	pgk	Streptococcus pneumoniae	-	phosphoglycerate kinase	NC_003028	-
seq500	DEG10070030	2	10	559	551	161	100	18.3	ACTTGGATGT	pgk	Streptococcus pneumoniae	-	phosphoglycerate kinase	NC_003028	-
seq500	DEG10070030	3	10	748	755	636	100	16.4	ACTTGGATGT	pgk	Streptococcus pneumoniae	-	phosphoglycerate kinase	NC_003028	-
seq616	DEG10070030	1	9	1111	1119	161	100	18.3	TCATGGATTC	pgk	Streptococcus pneumoniae	-	phosphoglycerate kinase	NC_003028	-
seq697	DEG10070030	1	9	500	492	161	100	18.3	GCTGAGATAA	pgk	Streptococcus pneumoniae	-	phosphoglycerate kinase	NC_003028	-
seq739	DEG10070030	1	10	687	678	41	100	20.3	AGTCATCCCA	pgk	Streptococcus pneumoniae	-	phosphoglycerate kinase	NC_003028	-
seq760	DEG10070030	3	10	171	178	636	100	16.4	GGCTCTCACC	pgk	Streptococcus pneumoniae	-	phosphoglycerate kinase	NC_003028	-
seq126	DEG10070151	2	10	352	344	161	100	18.3	AGGAAGCCAT	pfkA	Streptococcus pneumoniae	Carbohydrate transport and metabolism	6-phosphofructokinase I	NC_003098	-
seq277	DEG10070151	1	9	9	1	161	100	18.3	ACGTTTCATG	pfkA	Streptococcus pneumoniae	Carbohydrate transport and metabolism	6-phosphofructokinase I	NC_003098	-
seq303	DEG10070151	1	9	872	864	161	100	18.3	TTTTCGTTAT	pfkA	Streptococcus pneumoniae	Carbohydrate transport and metabolism	6-phosphofructokinase I	NC_003098	-
seq463	DEG10070151	1	10	793	802	41	100	20.3	GCGTCACGTA	pfkA	Streptococcus pneumoniae	Carbohydrate transport and metabolism	6-phosphofructokinase I	NC_003098	-
seq520	DEG10070151	1	9	319	311	161	100	18.3	GGTAAGATCG	pfkA	Streptococcus pneumoniae	Carbohydrate transport and metabolism	6-phosphofructokinase I	NC_003098	-
seq520	DEG10070151	1	8	937	944	636	100	16.4	GGTAAGATCG	pfkA	Streptococcus pneumoniae	Carbohydrate transport and metabolism	6-phosphofructokinase I	NC_003098	-
seq610	DEG10070151	1	8	351	358	636	100	16.4	CCCAGCTAGC	pfkA	Streptococcus pneumoniae	Carbohydrate transport and metabolism	6-phosphofructokinase I	NC_003098	-
seq776	DEG10070151	2	10	42	50	161	100	18.3	TTGGTATGAA	pfkA	Streptococcus pneumoniae	Carbohydrate transport and metabolism	6-phosphofructokinase I	NC_003098	-
seq27	DEG10070157	1	10	1352	1343	41	100	20.3	CCACGGAAAC	pepB	Streptococcus pneumoniae	Amino acid transport and metabolism	Group B oligopeptidase	NC_003098	-
seq74	DEG10070157	2	10	313	321	161	100	18.3	GGCCTTTTCA	pepB	Streptococcus pneumoniae	Amino acid transport and metabolism	Group B oligopeptidase	NC_003098	-
seq87	DEG10070157	2	10	593	585	161	100	18.3	TGTCCCATGA	pepB	Streptococcus pneumoniae	Amino acid transport and metabolism	Group B oligopeptidase	NC_003098	-
seq103	DEG10070157	1	10	480	471	41	100	20.3	AGCTCCAGCC	pepB	Streptococcus pneumoniae	Amino acid transport and metabolism	Group B oligopeptidase	NC_003098	-
seq169	DEG10070157	1	9	836	844	161	100	18.3	CACTCTTACT	pepB	Streptococcus pneumoniae	Amino acid transport and metabolism	Group B oligopeptidase	NC_003098	-
seq369	DEG10070157	2	10	1350	1342	161	100	18.3	TACGGAAACC	pepB	Streptococcus pneumoniae	Amino acid transport and metabolism	Group B oligopeptidase	NC_003098	-
seq375	DEG10070157	1	9	1688	1680	161	100	18.3	ATGACATTAT	pepB	Streptococcus pneumoniae	Amino acid transport and metabolism	Group B oligopeptidase	NC_003098	-
seq383	DEG10070157	1	10	955	964	41	100	20.3	TTGAAAAAAG	pepB	Streptococcus pneumoniae	Amino acid transport and metabolism	Group B oligopeptidase	NC_003098	-
seq383	DEG10070157	2	9	1599	1606	636	100	16.4	TTGAAAAAAG	pepB	Streptococcus pneumoniae	Amino acid transport and metabolism	Group B oligopeptidase	NC_003098	-
seq383	DEG10070157	1	8	1781	1788	636	100	16.4	TTGAAAAAAG	pepB	Streptococcus pneumoniae	Amino acid transport and metabolism	Group B oligopeptidase	NC_003098	-
seq402	DEG10070157	2	10	453	445	161	100	18.3	CTTGTGAAAG	pepB	Streptococcus pneumoniae	Amino acid transport and metabolism	Group B oligopeptidase	NC_003098	-
seq511	DEG10070157	1	8	243	250	636	100	16.4	GGATACACAT	pepB	Streptococcus pneumoniae	Amino acid transport and metabolism	Group B oligopeptidase	NC_003098	-
seq687	DEG10070157	2	10	336	328	161	100	18.3	TTTCAGGCTC	pepB	Streptococcus pneumoniae	Amino acid transport and metabolism	Group B oligopeptidase	NC_003098	-
seq713	DEG10070157	2	10	93	85	161	100	18.3	GTTTTAAGGC	pepB	Streptococcus pneumoniae	Amino acid transport and metabolism	Group B oligopeptidase	NC_003098	-
seq864	DEG10070157	1	9	383	375	161	100	18.3	TGAGCTTCTG	pepB	Streptococcus pneumoniae	Amino acid transport and metabolism	Group B oligopeptidase	NC_003098	-
seq864	DEG10070157	1	8	855	862	636	100	16.4	TGAGCTTCTG	pepB	Streptococcus pneumoniae	Amino acid transport and metabolism	Group B oligopeptidase	NC_003098	-
seq19	DEG10070129	2	10	1233	1241	161	100	18.3	GCTGGCTTGA	pbpX	Streptococcus pneumoniae	Cell envelope biogenesis, outer membrane	Penicillin-binding protein 2X	NC_003098	-
seq49	DEG10070129	2	10	689	681	161	100	18.3	AGTCCCTGCA	pbpX	Streptococcus pneumoniae	Cell envelope biogenesis, outer membrane	Penicillin-binding protein 2X	NC_003098	-
seq60	DEG10070129	2	10	67	75	161	100	18.3	TCGCAGAGTT	pbpX	Streptococcus pneumoniae	Cell envelope biogenesis, outer membrane	Penicillin-binding protein 2X	NC_003098	-
seq114	DEG10070129	2	10	229	221	161	100	18.3	TCACGTTTGG	pbpX	Streptococcus pneumoniae	Cell envelope biogenesis, outer membrane	Penicillin-binding protein 2X	NC_003098	-
seq119	DEG10070129	1	8	595	602	636	100	16.4	GGCCTAGCCT	pbpX	Streptococcus pneumoniae	Cell envelope biogenesis, outer membrane	Penicillin-binding protein 2X	NC_003098	-
seq187	DEG10070129	1	9	52	44	161	100	18.3	GCGATTTCCC	pbpX	Streptococcus pneumoniae	Cell envelope biogenesis, outer membrane	Penicillin-binding protein 2X	NC_003098	-
seq187	DEG10070129	3	10	1504	1497	636	100	16.4	GCGATTTCCC	pbpX	Streptococcus pneumoniae	Cell envelope biogenesis, outer membrane	Penicillin-binding protein 2X	NC_003098	-
seq213	DEG10070129	1	9	2210	2202	161	100	18.3	GCTGTGTTAA	pbpX	Streptococcus pneumoniae	Cell envelope biogenesis, outer membrane	Penicillin-binding protein 2X	NC_003098	-
seq248	DEG10070129	2	10	1107	1099	161	100	18.3	GGGCATCTGC	pbpX	Streptococcus pneumoniae	Cell envelope biogenesis, outer membrane	Penicillin-binding protein 2X	NC_003098	-
seq309	DEG10070129	1	10	214	223	41	100	20.3	GTTCCTGCCA	pbpX	Streptococcus pneumoniae	Cell envelope biogenesis, outer membrane	Penicillin-binding protein 2X	NC_003098	-
seq322	DEG10070129	2	10	1478	1486	161	100	18.3	CAATCTCAAA	pbpX	Streptococcus pneumoniae	Cell envelope biogenesis, outer membrane	Penicillin-binding protein 2X	NC_003098	-
seq322	DEG10070129	2	9	433	440	636	100	16.4	CAATCTCAAA	pbpX	Streptococcus pneumoniae	Cell envelope biogenesis, outer membrane	Penicillin-binding protein 2X	NC_003098	-
seq348	DEG10070129	1	9	1606	1598	161	100	18.3	TTGGCTTGCG	pbpX	Streptococcus pneumoniae	Cell envelope biogenesis, outer membrane	Penicillin-binding protein 2X	NC_003098	-
seq449	DEG10070129	1	8	2112	2119	636	100	16.4	GGAGACTGAC	pbpX	Streptococcus pneumoniae	Cell envelope biogenesis, outer membrane	Penicillin-binding protein 2X	NC_003098	-
seq627	DEG10070129	1	9	240	248	161	100	18.3	TGACCGAAAG	pbpX	Streptococcus pneumoniae	Cell envelope biogenesis, outer membrane	Penicillin-binding protein 2X	NC_003098	-
seq639	DEG10070129	2	10	2227	2219	161	100	18.3	CTTTTAATGT	pbpX	Streptococcus pneumoniae	Cell envelope biogenesis, outer membrane	Penicillin-binding protein 2X	NC_003098	-
seq644	DEG10070129	1	10	1568	1559	41	100	20.3	ACCGGATCCG	pbpX	Streptococcus pneumoniae	Cell envelope biogenesis, outer membrane	Penicillin-binding protein 2X	NC_003098	-
seq644	DEG10070129	3	10	1559	1566	636	100	16.4	ACCGGATCCG	pbpX	Streptococcus pneumoniae	Cell envelope biogenesis, outer membrane	Penicillin-binding protein 2X	NC_003098	-
seq678	DEG10070129	2	10	1368	1360	161	100	18.3	CCACTGAAAT	pbpX	Streptococcus pneumoniae	Cell envelope biogenesis, outer membrane	Penicillin-binding protein 2X	NC_003098	-
seq739	DEG10070129	2	10	1202	1194	161	100	18.3	AGTCATCCCA	pbpX	Streptococcus pneumoniae	Cell envelope biogenesis, outer membrane	Penicillin-binding protein 2X	NC_003098	-
seq743	DEG10070129	2	10	1780	1788	161	100	18.3	TCATTATTCA	pbpX	Streptococcus pneumoniae	Cell envelope biogenesis, outer membrane	Penicillin-binding protein 2X	NC_003098	-
seq743	DEG10070129	1	8	137	144	636	100	16.4	TCATTATTCA	pbpX	Streptococcus pneumoniae	Cell envelope biogenesis, outer membrane	Penicillin-binding protein 2X	NC_003098	-
seq744	DEG10070129	2	10	1317	1325	161	100	18.3	AGGATAATAT	pbpX	Streptococcus pneumoniae	Cell envelope biogenesis, outer membrane	Penicillin-binding protein 2X	NC_003098	-
seq772	DEG10070129	2	10	1381	1389	161	100	18.3	CATGATTCGT	pbpX	Streptococcus pneumoniae	Cell envelope biogenesis, outer membrane	Penicillin-binding protein 2X	NC_003098	-
seq827	DEG10070129	3	10	318	311	636	100	16.4	CGTGACTTAT	pbpX	Streptococcus pneumoniae	Cell envelope biogenesis, outer membrane	Penicillin-binding protein 2X	NC_003098	-
seq839	DEG10070129	2	9	379	386	636	100	16.4	GCATAAGTAG	pbpX	Streptococcus pneumoniae	Cell envelope biogenesis, outer membrane	Penicillin-binding protein 2X	NC_003098	-
seq858	DEG10070129	1	9	2227	2235	161	100	18.3	AAAATTACAC	pbpX	Streptococcus pneumoniae	Cell envelope biogenesis, outer membrane	Penicillin-binding protein 2X	NC_003098	-
seq863	DEG10070129	1	10	585	576	41	100	20.3	AGAAGCAAAT	pbpX	Streptococcus pneumoniae	Cell envelope biogenesis, outer membrane	Penicillin-binding protein 2X	NC_003098	-
seq863	DEG10070129	1	8	2183	2190	636	100	16.4	AGAAGCAAAT	pbpX	Streptococcus pneumoniae	Cell envelope biogenesis, outer membrane	Penicillin-binding protein 2X	NC_003098	-
seq12	DEG10070149	2	10	930	922	161	100	18.3	ATTCCTTGAG	parE	Streptococcus pneumoniae	DNA replication, recombination and repair	Topoisomerase IV subunit B	NC_003098	-
seq18	DEG10070149	2	10	1462	1454	161	100	18.3	ACAACACCCG	parE	Streptococcus pneumoniae	DNA replication, recombination and repair	Topoisomerase IV subunit B	NC_003098	-
seq33	DEG10070149	2	10	1781	1789	161	100	18.3	GCAACCATGA	parE	Streptococcus pneumoniae	DNA replication, recombination and repair	Topoisomerase IV subunit B	NC_003098	-
seq91	DEG10070149	2	10	1654	1646	161	100	18.3	GTCTTGCCTT	parE	Streptococcus pneumoniae	DNA replication, recombination and repair	Topoisomerase IV subunit B	NC_003098	-
seq140	DEG10070149	1	10	1343	1352	41	100	20.3	AGTTCCAGGC	parE	Streptococcus pneumoniae	DNA replication, recombination and repair	Topoisomerase IV subunit B	NC_003098	-
seq180	DEG10070149	1	10	1411	1402	41	100	20.3	GGATATCCGC	parE	Streptococcus pneumoniae	DNA replication, recombination and repair	Topoisomerase IV subunit B	NC_003098	-
seq180	DEG10070149	1	8	1404	1411	636	100	16.4	GGATATCCGC	parE	Streptococcus pneumoniae	DNA replication, recombination and repair	Topoisomerase IV subunit B	NC_003098	-
seq187	DEG10070149	2	10	145	137	161	100	18.3	GCGATTTCCC	parE	Streptococcus pneumoniae	DNA replication, recombination and repair	Topoisomerase IV subunit B	NC_003098	-
seq200	DEG10070149	2	10	1059	1067	161	100	18.3	ACCCAGTTGT	parE	Streptococcus pneumoniae	DNA replication, recombination and repair	Topoisomerase IV subunit B	NC_003098	-
seq281	DEG10070149	1	10	1540	1549	41	100	20.3	ATCCAGACCT	parE	Streptococcus pneumoniae	DNA replication, recombination and repair	Topoisomerase IV subunit B	NC_003098	-
seq310	DEG10070149	1	9	36	28	161	100	18.3	ATTATAATTA	parE	Streptococcus pneumoniae	DNA replication, recombination and repair	Topoisomerase IV subunit B	NC_003098	-
seq310	DEG10070149	1	8	29	36	636	100	16.4	ATTATAATTA	parE	Streptococcus pneumoniae	DNA replication, recombination and repair	Topoisomerase IV subunit B	NC_003098	-
seq317	DEG10070149	2	10	33	25	161	100	18.3	GATAATTGTT	parE	Streptococcus pneumoniae	DNA replication, recombination and repair	Topoisomerase IV subunit B	NC_003098	-
seq375	DEG10070149	2	10	1912	1904	161	100	18.3	ATGACATTAT	parE	Streptococcus pneumoniae	DNA replication, recombination and repair	Topoisomerase IV subunit B	NC_003098	-
seq395	DEG10070149	1	9	79	87	161	100	18.3	AAACGTCCAT	parE	Streptococcus pneumoniae	DNA replication, recombination and repair	Topoisomerase IV subunit B	NC_003098	-
seq395	DEG10070149	3	10	243	236	636	100	16.4	AAACGTCCAT	parE	Streptococcus pneumoniae	DNA replication, recombination and repair	Topoisomerase IV subunit B	NC_003098	-
seq428	DEG10070149	3	10	55	62	636	100	16.4	GTCTAGAAGG	parE	Streptococcus pneumoniae	DNA replication, recombination and repair	Topoisomerase IV subunit B	NC_003098	-
seq437	DEG10070149	3	10	1734	1727	636	100	16.4	ACTTGGAGGG	parE	Streptococcus pneumoniae	DNA replication, recombination and repair	Topoisomerase IV subunit B	NC_003098	-
seq506	DEG10070149	2	10	90	82	161	100	18.3	GCCCTGGACG	parE	Streptococcus pneumoniae	DNA replication, recombination and repair	Topoisomerase IV subunit B	NC_003098	-
seq540	DEG10070149	1	8	405	398	636	100	16.4	TTCTAACCGA	parE	Streptococcus pneumoniae	DNA replication, recombination and repair	Topoisomerase IV subunit B	NC_003098	-
seq540	DEG10070149	1	8	1125	1132	636	100	16.4	TTCTAACCGA	parE	Streptococcus pneumoniae	DNA replication, recombination and repair	Topoisomerase IV subunit B	NC_003098	-
seq556	DEG10070149	3	10	52	59	636	100	16.4	AAGTGCTAGA	parE	Streptococcus pneumoniae	DNA replication, recombination and repair	Topoisomerase IV subunit B	NC_003098	-
seq621	DEG10070149	1	9	1888	1880	161	100	18.3	GGCGTGGTTG	parE	Streptococcus pneumoniae	DNA replication, recombination and repair	Topoisomerase IV subunit B	NC_003098	-
seq665	DEG10070149	1	9	1125	1133	161	100	18.3	TTCTAACCTT	parE	Streptococcus pneumoniae	DNA replication, recombination and repair	Topoisomerase IV subunit B	NC_003098	-
seq665	DEG10070149	1	8	405	398	636	100	16.4	TTCTAACCTT	parE	Streptococcus pneumoniae	DNA replication, recombination and repair	Topoisomerase IV subunit B	NC_003098	-
seq668	DEG10070149	2	10	1492	1500	161	100	18.3	GTATGATAAG	parE	Streptococcus pneumoniae	DNA replication, recombination and repair	Topoisomerase IV subunit B	NC_003098	-
seq673	DEG10070149	2	10	359	367	161	100	18.3	GACGGAGTGG	parE	Streptococcus pneumoniae	DNA replication, recombination and repair	Topoisomerase IV subunit B	NC_003098	-
seq686	DEG10070149	1	9	1435	1427	161	100	18.3	TGGTATTGAG	parE	Streptococcus pneumoniae	DNA replication, recombination and repair	Topoisomerase IV subunit B	NC_003098	-
seq686	DEG10070149	1	8	577	570	636	100	16.4	TGGTATTGAG	parE	Streptococcus pneumoniae	DNA replication, recombination and repair	Topoisomerase IV subunit B	NC_003098	-
seq734	DEG10070149	3	10	969	976	636	100	16.4	ACACTAGCGG	parE	Streptococcus pneumoniae	DNA replication, recombination and repair	Topoisomerase IV subunit B	NC_003098	-
seq734	DEG10070149	3	10	1589	1582	636	100	16.4	ACACTAGCGG	parE	Streptococcus pneumoniae	DNA replication, recombination and repair	Topoisomerase IV subunit B	NC_003098	-
seq769	DEG10070149	2	10	1139	1147	161	100	18.3	GGCAAGGCTA	parE	Streptococcus pneumoniae	DNA replication, recombination and repair	Topoisomerase IV subunit B	NC_003098	-
seq788	DEG10070149	1	9	47	39	161	100	18.3	ATAGCATCAC	parE	Streptococcus pneumoniae	DNA replication, recombination and repair	Topoisomerase IV subunit B	NC_003098	-
seq788	DEG10070149	3	10	1164	1157	636	100	16.4	ATAGCATCAC	parE	Streptococcus pneumoniae	DNA replication, recombination and repair	Topoisomerase IV subunit B	NC_003098	-
seq831	DEG10070149	1	8	1037	1044	636	100	16.4	AACTAGGACT	parE	Streptococcus pneumoniae	DNA replication, recombination and repair	Topoisomerase IV subunit B	NC_003098	-
seq18	DEG10070188	1	9	650	642	161	100	18.3	ACAACACCCG	pacL	Streptococcus pneumoniae	Inorganic ion transport and metabolism	P-type ATPase - calcium transporter	NC_003098	-
seq21	DEG10070188	2	10	364	372	161	100	18.3	CAGTCCAGTT	pacL	Streptococcus pneumoniae	Inorganic ion transport and metabolism	P-type ATPase - calcium transporter	NC_003098	-
seq121	DEG10070188	1	10	1601	1610	41	100	20.3	AGGCTGTTCG	pacL	Streptococcus pneumoniae	Inorganic ion transport and metabolism	P-type ATPase - calcium transporter	NC_003098	-
seq121	DEG10070188	1	8	1195	1188	636	100	16.4	AGGCTGTTCG	pacL	Streptococcus pneumoniae	Inorganic ion transport and metabolism	P-type ATPase - calcium transporter	NC_003098	-
seq162	DEG10070188	1	9	1637	1645	161	100	18.3	CAATTATGAC	pacL	Streptococcus pneumoniae	Inorganic ion transport and metabolism	P-type ATPase - calcium transporter	NC_003098	-
seq163	DEG10070188	2	10	1729	1721	161	100	18.3	TAAACGTGAC	pacL	Streptococcus pneumoniae	Inorganic ion transport and metabolism	P-type ATPase - calcium transporter	NC_003098	-
seq177	DEG10070188	2	10	2354	2346	161	100	18.3	GTGAACTGGG	pacL	Streptococcus pneumoniae	Inorganic ion transport and metabolism	P-type ATPase - calcium transporter	NC_003098	-
seq177	DEG10070188	1	8	1308	1301	636	100	16.4	GTGAACTGGG	pacL	Streptococcus pneumoniae	Inorganic ion transport and metabolism	P-type ATPase - calcium transporter	NC_003098	-
seq184	DEG10070188	1	8	211	204	636	100	16.4	CTAGGATGTG	pacL	Streptococcus pneumoniae	Inorganic ion transport and metabolism	P-type ATPase - calcium transporter	NC_003098	-
seq184	DEG10070188	1	8	280	273	636	100	16.4	CTAGGATGTG	pacL	Streptococcus pneumoniae	Inorganic ion transport and metabolism	P-type ATPase - calcium transporter	NC_003098	-
seq248	DEG10070188	1	10	2389	2380	41	100	20.3	GGGCATCTGC	pacL	Streptococcus pneumoniae	Inorganic ion transport and metabolism	P-type ATPase - calcium transporter	NC_003098	-
seq248	DEG10070188	2	10	267	259	161	100	18.3	GGGCATCTGC	pacL	Streptococcus pneumoniae	Inorganic ion transport and metabolism	P-type ATPase - calcium transporter	NC_003098	-
seq250	DEG10070188	2	10	1566	1574	161	100	18.3	CTGGGATGAT	pacL	Streptococcus pneumoniae	Inorganic ion transport and metabolism	P-type ATPase - calcium transporter	NC_003098	-
seq260	DEG10070188	2	10	1364	1372	161	100	18.3	ATAAAACGTT	pacL	Streptococcus pneumoniae	Inorganic ion transport and metabolism	P-type ATPase - calcium transporter	NC_003098	-
seq260	DEG10070188	1	8	33	26	636	100	16.4	ATAAAACGTT	pacL	Streptococcus pneumoniae	Inorganic ion transport and metabolism	P-type ATPase - calcium transporter	NC_003098	-
seq260	DEG10070188	2	9	1731	1724	636	100	16.4	ATAAAACGTT	pacL	Streptococcus pneumoniae	Inorganic ion transport and metabolism	P-type ATPase - calcium transporter	NC_003098	-
seq269	DEG10070188	1	9	1421	1413	161	100	18.3	ACCTTCTCAA	pacL	Streptococcus pneumoniae	Inorganic ion transport and metabolism	P-type ATPase - calcium transporter	NC_003098	-
seq269	DEG10070188	3	10	2034	2041	636	100	16.4	ACCTTCTCAA	pacL	Streptococcus pneumoniae	Inorganic ion transport and metabolism	P-type ATPase - calcium transporter	NC_003098	-
seq269	DEG10070188	2	9	2526	2533	636	100	16.4	ACCTTCTCAA	pacL	Streptococcus pneumoniae	Inorganic ion transport and metabolism	P-type ATPase - calcium transporter	NC_003098	-
seq269	DEG10070188	3	10	2622	2629	636	100	16.4	ACCTTCTCAA	pacL	Streptococcus pneumoniae	Inorganic ion transport and metabolism	P-type ATPase - calcium transporter	NC_003098	-
seq272	DEG10070188	2	10	1978	1970	161	100	18.3	CGAATCATAT	pacL	Streptococcus pneumoniae	Inorganic ion transport and metabolism	P-type ATPase - calcium transporter	NC_003098	-
seq272	DEG10070188	2	9	2223	2230	636	100	16.4	CGAATCATAT	pacL	Streptococcus pneumoniae	Inorganic ion transport and metabolism	P-type ATPase - calcium transporter	NC_003098	-
seq356	DEG10070188	1	9	2653	2661	161	100	18.3	AAGTTTATTG	pacL	Streptococcus pneumoniae	Inorganic ion transport and metabolism	P-type ATPase - calcium transporter	NC_003098	-
seq373	DEG10070188	1	9	2663	2655	161	100	18.3	TGAATAAACA	pacL	Streptococcus pneumoniae	Inorganic ion transport and metabolism	P-type ATPase - calcium transporter	NC_003098	-
seq397	DEG10070188	2	10	2257	2249	161	100	18.3	TAGAAGCTTG	pacL	Streptococcus pneumoniae	Inorganic ion transport and metabolism	P-type ATPase - calcium transporter	NC_003098	-
seq397	DEG10070188	2	9	2626	2619	636	100	16.4	TAGAAGCTTG	pacL	Streptococcus pneumoniae	Inorganic ion transport and metabolism	P-type ATPase - calcium transporter	NC_003098	-
seq406	DEG10070188	2	10	628	620	161	100	18.3	CAGGTTACGT	pacL	Streptococcus pneumoniae	Inorganic ion transport and metabolism	P-type ATPase - calcium transporter	NC_003098	-
seq406	DEG10070188	3	10	2580	2573	636	100	16.4	CAGGTTACGT	pacL	Streptococcus pneumoniae	Inorganic ion transport and metabolism	P-type ATPase - calcium transporter	NC_003098	-
seq417	DEG10070188	2	10	767	759	161	100	18.3	TTAGGTCAAG	pacL	Streptococcus pneumoniae	Inorganic ion transport and metabolism	P-type ATPase - calcium transporter	NC_003098	-
seq419	DEG10070188	1	9	811	803	161	100	18.3	AGACACCCAT	pacL	Streptococcus pneumoniae	Inorganic ion transport and metabolism	P-type ATPase - calcium transporter	NC_003098	-
seq419	DEG10070188	3	10	647	640	636	100	16.4	AGACACCCAT	pacL	Streptococcus pneumoniae	Inorganic ion transport and metabolism	P-type ATPase - calcium transporter	NC_003098	-
seq449	DEG10070188	2	9	712	719	636	100	16.4	GGAGACTGAC	pacL	Streptococcus pneumoniae	Inorganic ion transport and metabolism	P-type ATPase - calcium transporter	NC_003098	-
seq610	DEG10070188	1	8	2178	2185	636	100	16.4	CCCAGCTAGC	pacL	Streptococcus pneumoniae	Inorganic ion transport and metabolism	P-type ATPase - calcium transporter	NC_003098	-
seq679	DEG10070188	1	8	2404	2411	636	100	16.4	GCAACCCTCC	pacL	Streptococcus pneumoniae	Inorganic ion transport and metabolism	P-type ATPase - calcium transporter	NC_003098	-
seq683	DEG10070188	1	10	1126	1135	41	100	20.3	GTTGTCTTGG	pacL	Streptococcus pneumoniae	Inorganic ion transport and metabolism	P-type ATPase - calcium transporter	NC_003098	-
seq683	DEG10070188	1	8	1370	1377	636	100	16.4	GTTGTCTTGG	pacL	Streptococcus pneumoniae	Inorganic ion transport and metabolism	P-type ATPase - calcium transporter	NC_003098	-
seq683	DEG10070188	3	10	1666	1659	636	100	16.4	GTTGTCTTGG	pacL	Streptococcus pneumoniae	Inorganic ion transport and metabolism	P-type ATPase - calcium transporter	NC_003098	-
seq689	DEG10070188	1	8	2387	2394	636	100	16.4	CCCTAACGCT	pacL	Streptococcus pneumoniae	Inorganic ion transport and metabolism	P-type ATPase - calcium transporter	NC_003098	-
seq702	DEG10070188	1	9	1643	1635	161	100	18.3	ATAATTGGAT	pacL	Streptococcus pneumoniae	Inorganic ion transport and metabolism	P-type ATPase - calcium transporter	NC_003098	-
seq703	DEG10070188	1	9	1214	1206	161	100	18.3	TCCAAGGCAA	pacL	Streptococcus pneumoniae	Inorganic ion transport and metabolism	P-type ATPase - calcium transporter	NC_003098	-
seq703	DEG10070188	3	10	2244	2251	636	100	16.4	TCCAAGGCAA	pacL	Streptococcus pneumoniae	Inorganic ion transport and metabolism	P-type ATPase - calcium transporter	NC_003098	-
seq706	DEG10070188	1	9	458	466	161	100	18.3	ACGTGGTACG	pacL	Streptococcus pneumoniae	Inorganic ion transport and metabolism	P-type ATPase - calcium transporter	NC_003098	-
seq766	DEG10070188	3	10	397	390	636	100	16.4	CGTGTGTCCA	pacL	Streptococcus pneumoniae	Inorganic ion transport and metabolism	P-type ATPase - calcium transporter	NC_003098	-
seq766	DEG10070188	1	8	1804	1811	636	100	16.4	CGTGTGTCCA	pacL	Streptococcus pneumoniae	Inorganic ion transport and metabolism	P-type ATPase - calcium transporter	NC_003098	-
seq831	DEG10070188	1	8	213	206	636	100	16.4	AACTAGGACT	pacL	Streptococcus pneumoniae	Inorganic ion transport and metabolism	P-type ATPase - calcium transporter	NC_003098	-
[truncated: 200,522+ more rows]
