# Supplementary material for: A machine learning-based strategy to elucidate the identification of antibiotic resistance in bacteria
Source: Front Antibiot. 2024 Jun 18;3:1405296. doi: 10.3389/frabi.2024.1405296 (PMC11732175; doi:10.3389/frabi.2024.1405296)
Supplement: Supplementary file 1 [file DataSheet_1.zip › Supplementary Table 3.XLSX]

## Sheet: AMR_genes_kmers
Supplementary table 3: List of 10-mers mapped to AMR-related genes from CARD
gene	query_seq_id	gene_id	query_start	query_stop	subject_start	subject_stop	eValue	identity	bitscore	query_seq	bacterial_species	gene_name	gene_description	genome_id	uniprot_id	Accession	Description	ID	CARD.Short.Name
acrB	seq370	DEG10110035	1	10	2454	2463	41	100	20.3	CTATAACGGT	Salmonella typhimurium LT2	Secondary metabolites biosynthesis, transport and catabolism	cation/multidrug efflux pump	NC_003197	Q8ZRA7	ARO:3000216	Protein subunit of AcrA-AcrB-TolC multidrug efflux complex. AcrB functions as a herterotrimer which forms the inner membrane component and is primarily responsible for substrate recognition and energy transduction by acting as a drug/proton antiporter.	36355	acrB
acrB	seq370	DEG10260003	1	10	2454	2463	41	100	20.3	CTATAACGGT	Salmonella enterica subsp. enterica serovar Typhimurium str. 14028S	-	acridine efflux pump	NC_016856	D0ZN62	ARO:3000216	Protein subunit of AcrA-AcrB-TolC multidrug efflux complex. AcrB functions as a herterotrimer which forms the inner membrane component and is primarily responsible for substrate recognition and energy transduction by acting as a drug/proton antiporter.	36355	acrB
acrB	seq486	DEG10260003	1	9	3035	3027	161	100	18.3	ACCATCCCGG	Salmonella enterica subsp. enterica serovar Typhimurium str. 14028S	-	acridine efflux pump	NC_016856	D0ZN62	ARO:3000216	Protein subunit of AcrA-AcrB-TolC multidrug efflux complex. AcrB functions as a herterotrimer which forms the inner membrane component and is primarily responsible for substrate recognition and energy transduction by acting as a drug/proton antiporter.	36355	acrB
acrB	seq180	DEG10260003	2	10	306	298	161	100	18.3	GGATATCCGC	Salmonella enterica subsp. enterica serovar Typhimurium str. 14028S	-	acridine efflux pump	NC_016856	D0ZN62	ARO:3000216	Protein subunit of AcrA-AcrB-TolC multidrug efflux complex. AcrB functions as a herterotrimer which forms the inner membrane component and is primarily responsible for substrate recognition and energy transduction by acting as a drug/proton antiporter.	36355	acrB
acrB	seq493	DEG10110035	1	9	506	498	161	100	18.3	GTACGGCTGC	Salmonella typhimurium LT2	Secondary metabolites biosynthesis, transport and catabolism	cation/multidrug efflux pump	NC_003197	Q8ZRA7	ARO:3000216	Protein subunit of AcrA-AcrB-TolC multidrug efflux complex. AcrB functions as a herterotrimer which forms the inner membrane component and is primarily responsible for substrate recognition and energy transduction by acting as a drug/proton antiporter.	36355	acrB
acrB	seq50	DEG10260003	2	10	513	521	161	100	18.3	AGGTGGGCGA	Salmonella enterica subsp. enterica serovar Typhimurium str. 14028S	-	acridine efflux pump	NC_016856	D0ZN62	ARO:3000216	Protein subunit of AcrA-AcrB-TolC multidrug efflux complex. AcrB functions as a herterotrimer which forms the inner membrane component and is primarily responsible for substrate recognition and energy transduction by acting as a drug/proton antiporter.	36355	acrB
acrB	seq239	DEG10110035	1	10	1203	1212	41	100	20.3	CATCGGCTTG	Salmonella typhimurium LT2	Secondary metabolites biosynthesis, transport and catabolism	cation/multidrug efflux pump	NC_003197	Q8ZRA7	ARO:3000216	Protein subunit of AcrA-AcrB-TolC multidrug efflux complex. AcrB functions as a herterotrimer which forms the inner membrane component and is primarily responsible for substrate recognition and energy transduction by acting as a drug/proton antiporter.	36355	acrB
acrB	seq465	DEG10110035	2	10	2253	2261	161	100	18.3	TCGCAGCATG	Salmonella typhimurium LT2	Secondary metabolites biosynthesis, transport and catabolism	cation/multidrug efflux pump	NC_003197	Q8ZRA7	ARO:3000216	Protein subunit of AcrA-AcrB-TolC multidrug efflux complex. AcrB functions as a herterotrimer which forms the inner membrane component and is primarily responsible for substrate recognition and energy transduction by acting as a drug/proton antiporter.	36355	acrB
acrB	seq374	DEG10260003	2	9	1966	1959	636	100	16.4	AAAAACGCTC	Salmonella enterica subsp. enterica serovar Typhimurium str. 14028S	-	acridine efflux pump	NC_016856	D0ZN62	ARO:3000216	Protein subunit of AcrA-AcrB-TolC multidrug efflux complex. AcrB functions as a herterotrimer which forms the inner membrane component and is primarily responsible for substrate recognition and energy transduction by acting as a drug/proton antiporter.	36355	acrB
acrB	seq398	DEG10260003	2	10	2917	2925	161	100	18.3	TCGCCCGATT	Salmonella enterica subsp. enterica serovar Typhimurium str. 14028S	-	acridine efflux pump	NC_016856	D0ZN62	ARO:3000216	Protein subunit of AcrA-AcrB-TolC multidrug efflux complex. AcrB functions as a herterotrimer which forms the inner membrane component and is primarily responsible for substrate recognition and energy transduction by acting as a drug/proton antiporter.	36355	acrB
acrB	seq486	DEG10260003	1	9	1196	1188	161	100	18.3	ACCATCCCGG	Salmonella enterica subsp. enterica serovar Typhimurium str. 14028S	-	acridine efflux pump	NC_016856	D0ZN62	ARO:3000216	Protein subunit of AcrA-AcrB-TolC multidrug efflux complex. AcrB functions as a herterotrimer which forms the inner membrane component and is primarily responsible for substrate recognition and energy transduction by acting as a drug/proton antiporter.	36355	acrB
acrB	seq207	DEG10110035	2	10	1300	1308	161	100	18.3	GTCCATGGGC	Salmonella typhimurium LT2	Secondary metabolites biosynthesis, transport and catabolism	cation/multidrug efflux pump	NC_003197	Q8ZRA7	ARO:3000216	Protein subunit of AcrA-AcrB-TolC multidrug efflux complex. AcrB functions as a herterotrimer which forms the inner membrane component and is primarily responsible for substrate recognition and energy transduction by acting as a drug/proton antiporter.	36355	acrB
acrB	seq46	DEG10110035	1	9	1950	1942	161	100	18.3	CCGCTGGGTT	Salmonella typhimurium LT2	Secondary metabolites biosynthesis, transport and catabolism	cation/multidrug efflux pump	NC_003197	Q8ZRA7	ARO:3000216	Protein subunit of AcrA-AcrB-TolC multidrug efflux complex. AcrB functions as a herterotrimer which forms the inner membrane component and is primarily responsible for substrate recognition and energy transduction by acting as a drug/proton antiporter.	36355	acrB
acrB	seq524	DEG10110035	2	10	447	455	161	100	18.3	AGACCCAGGA	Salmonella typhimurium LT2	Secondary metabolites biosynthesis, transport and catabolism	cation/multidrug efflux pump	NC_003197	Q8ZRA7	ARO:3000216	Protein subunit of AcrA-AcrB-TolC multidrug efflux complex. AcrB functions as a herterotrimer which forms the inner membrane component and is primarily responsible for substrate recognition and energy transduction by acting as a drug/proton antiporter.	36355	acrB
acrB	seq86	DEG10110035	1	9	1109	1117	161	100	18.3	TTGCGGTTCG	Salmonella typhimurium LT2	Secondary metabolites biosynthesis, transport and catabolism	cation/multidrug efflux pump	NC_003197	Q8ZRA7	ARO:3000216	Protein subunit of AcrA-AcrB-TolC multidrug efflux complex. AcrB functions as a herterotrimer which forms the inner membrane component and is primarily responsible for substrate recognition and energy transduction by acting as a drug/proton antiporter.	36355	acrB
acrB	seq46	DEG10110035	1	8	2421	2428	636	100	16.4	CCGCTGGGTT	Salmonella typhimurium LT2	Secondary metabolites biosynthesis, transport and catabolism	cation/multidrug efflux pump	NC_003197	Q8ZRA7	ARO:3000216	Protein subunit of AcrA-AcrB-TolC multidrug efflux complex. AcrB functions as a herterotrimer which forms the inner membrane component and is primarily responsible for substrate recognition and energy transduction by acting as a drug/proton antiporter.	36355	acrB
acrB	seq868	DEG10260003	2	10	2454	2462	161	100	18.3	CCTATAACGG	Salmonella enterica subsp. enterica serovar Typhimurium str. 14028S	-	acridine efflux pump	NC_016856	D0ZN62	ARO:3000216	Protein subunit of AcrA-AcrB-TolC multidrug efflux complex. AcrB functions as a herterotrimer which forms the inner membrane component and is primarily responsible for substrate recognition and energy transduction by acting as a drug/proton antiporter.	36355	acrB
acrB	seq779	DEG10110035	1	9	424	416	161	100	18.3	CGCCCACTAG	Salmonella typhimurium LT2	Secondary metabolites biosynthesis, transport and catabolism	cation/multidrug efflux pump	NC_003197	Q8ZRA7	ARO:3000216	Protein subunit of AcrA-AcrB-TolC multidrug efflux complex. AcrB functions as a herterotrimer which forms the inner membrane component and is primarily responsible for substrate recognition and energy transduction by acting as a drug/proton antiporter.	36355	acrB
acrB	seq558	DEG10260003	2	10	1634	1626	161	100	18.3	CTAGAGCAGC	Salmonella enterica subsp. enterica serovar Typhimurium str. 14028S	-	acridine efflux pump	NC_016856	D0ZN62	ARO:3000216	Protein subunit of AcrA-AcrB-TolC multidrug efflux complex. AcrB functions as a herterotrimer which forms the inner membrane component and is primarily responsible for substrate recognition and energy transduction by acting as a drug/proton antiporter.	36355	acrB
acrB	seq604	DEG10260003	2	10	187	179	161	100	18.3	AGCGTGACGG	Salmonella enterica subsp. enterica serovar Typhimurium str. 14028S	-	acridine efflux pump	NC_016856	D0ZN62	ARO:3000216	Protein subunit of AcrA-AcrB-TolC multidrug efflux complex. AcrB functions as a herterotrimer which forms the inner membrane component and is primarily responsible for substrate recognition and energy transduction by acting as a drug/proton antiporter.	36355	acrB
acrB	seq257	DEG10110035	3	10	1534	1541	636	100	16.4	TTTTTTTCGG	Salmonella typhimurium LT2	Secondary metabolites biosynthesis, transport and catabolism	cation/multidrug efflux pump	NC_003197	Q8ZRA7	ARO:3000216	Protein subunit of AcrA-AcrB-TolC multidrug efflux complex. AcrB functions as a herterotrimer which forms the inner membrane component and is primarily responsible for substrate recognition and energy transduction by acting as a drug/proton antiporter.	36355	acrB
acrB	seq257	DEG10260003	1	9	1925	1917	161	100	18.3	TTTTTTTCGG	Salmonella enterica subsp. enterica serovar Typhimurium str. 14028S	-	acridine efflux pump	NC_016856	D0ZN62	ARO:3000216	Protein subunit of AcrA-AcrB-TolC multidrug efflux complex. AcrB functions as a herterotrimer which forms the inner membrane component and is primarily responsible for substrate recognition and energy transduction by acting as a drug/proton antiporter.	36355	acrB
acrB	seq512	DEG10110035	2	10	1311	1319	161	100	18.3	CGATTCAGGG	Salmonella typhimurium LT2	Secondary metabolites biosynthesis, transport and catabolism	cation/multidrug efflux pump	NC_003197	Q8ZRA7	ARO:3000216	Protein subunit of AcrA-AcrB-TolC multidrug efflux complex. AcrB functions as a herterotrimer which forms the inner membrane component and is primarily responsible for substrate recognition and energy transduction by acting as a drug/proton antiporter.	36355	acrB
acrB	seq486	DEG10110035	1	9	3035	3027	161	100	18.3	ACCATCCCGG	Salmonella typhimurium LT2	Secondary metabolites biosynthesis, transport and catabolism	cation/multidrug efflux pump	NC_003197	Q8ZRA7	ARO:3000216	Protein subunit of AcrA-AcrB-TolC multidrug efflux complex. AcrB functions as a herterotrimer which forms the inner membrane component and is primarily responsible for substrate recognition and energy transduction by acting as a drug/proton antiporter.	36355	acrB
acrB	seq512	DEG10260003	2	10	1311	1319	161	100	18.3	CGATTCAGGG	Salmonella enterica subsp. enterica serovar Typhimurium str. 14028S	-	acridine efflux pump	NC_016856	D0ZN62	ARO:3000216	Protein subunit of AcrA-AcrB-TolC multidrug efflux complex. AcrB functions as a herterotrimer which forms the inner membrane component and is primarily responsible for substrate recognition and energy transduction by acting as a drug/proton antiporter.	36355	acrB
acrB	seq558	DEG10110035	2	10	1634	1626	161	100	18.3	CTAGAGCAGC	Salmonella typhimurium LT2	Secondary metabolites biosynthesis, transport and catabolism	cation/multidrug efflux pump	NC_003197	Q8ZRA7	ARO:3000216	Protein subunit of AcrA-AcrB-TolC multidrug efflux complex. AcrB functions as a herterotrimer which forms the inner membrane component and is primarily responsible for substrate recognition and energy transduction by acting as a drug/proton antiporter.	36355	acrB
acrB	seq209	DEG10260003	2	10	2529	2537	161	100	18.3	GGATGGAAGA	Salmonella enterica subsp. enterica serovar Typhimurium str. 14028S	-	acridine efflux pump	NC_016856	D0ZN62	ARO:3000216	Protein subunit of AcrA-AcrB-TolC multidrug efflux complex. AcrB functions as a herterotrimer which forms the inner membrane component and is primarily responsible for substrate recognition and energy transduction by acting as a drug/proton antiporter.	36355	acrB
acrB	seq630	DEG10260003	1	9	2235	2243	161	100	18.3	CATTAATACG	Salmonella enterica subsp. enterica serovar Typhimurium str. 14028S	-	acridine efflux pump	NC_016856	D0ZN62	ARO:3000216	Protein subunit of AcrA-AcrB-TolC multidrug efflux complex. AcrB functions as a herterotrimer which forms the inner membrane component and is primarily responsible for substrate recognition and energy transduction by acting as a drug/proton antiporter.	36355	acrB
acrB	seq493	DEG10260003	1	9	506	498	161	100	18.3	GTACGGCTGC	Salmonella enterica subsp. enterica serovar Typhimurium str. 14028S	-	acridine efflux pump	NC_016856	D0ZN62	ARO:3000216	Protein subunit of AcrA-AcrB-TolC multidrug efflux complex. AcrB functions as a herterotrimer which forms the inner membrane component and is primarily responsible for substrate recognition and energy transduction by acting as a drug/proton antiporter.	36355	acrB
acrB	seq779	DEG10260003	1	9	424	416	161	100	18.3	CGCCCACTAG	Salmonella enterica subsp. enterica serovar Typhimurium str. 14028S	-	acridine efflux pump	NC_016856	D0ZN62	ARO:3000216	Protein subunit of AcrA-AcrB-TolC multidrug efflux complex. AcrB functions as a herterotrimer which forms the inner membrane component and is primarily responsible for substrate recognition and energy transduction by acting as a drug/proton antiporter.	36355	acrB
acrB	seq604	DEG10110035	2	10	187	179	161	100	18.3	AGCGTGACGG	Salmonella typhimurium LT2	Secondary metabolites biosynthesis, transport and catabolism	cation/multidrug efflux pump	NC_003197	Q8ZRA7	ARO:3000216	Protein subunit of AcrA-AcrB-TolC multidrug efflux complex. AcrB functions as a herterotrimer which forms the inner membrane component and is primarily responsible for substrate recognition and energy transduction by acting as a drug/proton antiporter.	36355	acrB
acrB	seq257	DEG10110035	1	8	937	930	636	100	16.4	TTTTTTTCGG	Salmonella typhimurium LT2	Secondary metabolites biosynthesis, transport and catabolism	cation/multidrug efflux pump	NC_003197	Q8ZRA7	ARO:3000216	Protein subunit of AcrA-AcrB-TolC multidrug efflux complex. AcrB functions as a herterotrimer which forms the inner membrane component and is primarily responsible for substrate recognition and energy transduction by acting as a drug/proton antiporter.	36355	acrB
acrB	seq374	DEG10110035	1	9	1023	1031	161	100	18.3	AAAAACGCTC	Salmonella typhimurium LT2	Secondary metabolites biosynthesis, transport and catabolism	cation/multidrug efflux pump	NC_003197	Q8ZRA7	ARO:3000216	Protein subunit of AcrA-AcrB-TolC multidrug efflux complex. AcrB functions as a herterotrimer which forms the inner membrane component and is primarily responsible for substrate recognition and energy transduction by acting as a drug/proton antiporter.	36355	acrB
acrB	seq630	DEG10110035	1	9	2235	2243	161	100	18.3	CATTAATACG	Salmonella typhimurium LT2	Secondary metabolites biosynthesis, transport and catabolism	cation/multidrug efflux pump	NC_003197	Q8ZRA7	ARO:3000216	Protein subunit of AcrA-AcrB-TolC multidrug efflux complex. AcrB functions as a herterotrimer which forms the inner membrane component and is primarily responsible for substrate recognition and energy transduction by acting as a drug/proton antiporter.	36355	acrB
acrB	seq374	DEG10260003	1	9	1023	1031	161	100	18.3	AAAAACGCTC	Salmonella enterica subsp. enterica serovar Typhimurium str. 14028S	-	acridine efflux pump	NC_016856	D0ZN62	ARO:3000216	Protein subunit of AcrA-AcrB-TolC multidrug efflux complex. AcrB functions as a herterotrimer which forms the inner membrane component and is primarily responsible for substrate recognition and energy transduction by acting as a drug/proton antiporter.	36355	acrB
acrB	seq708	DEG10260003	3	10	219	226	636	100	16.4	CGTAACCTGA	Salmonella enterica subsp. enterica serovar Typhimurium str. 14028S	-	acridine efflux pump	NC_016856	D0ZN62	ARO:3000216	Protein subunit of AcrA-AcrB-TolC multidrug efflux complex. AcrB functions as a herterotrimer which forms the inner membrane component and is primarily responsible for substrate recognition and energy transduction by acting as a drug/proton antiporter.	36355	acrB
acrB	seq257	DEG10260003	1	8	937	930	636	100	16.4	TTTTTTTCGG	Salmonella enterica subsp. enterica serovar Typhimurium str. 14028S	-	acridine efflux pump	NC_016856	D0ZN62	ARO:3000216	Protein subunit of AcrA-AcrB-TolC multidrug efflux complex. AcrB functions as a herterotrimer which forms the inner membrane component and is primarily responsible for substrate recognition and energy transduction by acting as a drug/proton antiporter.	36355	acrB
acrB	seq239	DEG10260003	1	10	1203	1212	41	100	20.3	CATCGGCTTG	Salmonella enterica subsp. enterica serovar Typhimurium str. 14028S	-	acridine efflux pump	NC_016856	D0ZN62	ARO:3000216	Protein subunit of AcrA-AcrB-TolC multidrug efflux complex. AcrB functions as a herterotrimer which forms the inner membrane component and is primarily responsible for substrate recognition and energy transduction by acting as a drug/proton antiporter.	36355	acrB
acrB	seq46	DEG10260003	1	9	1950	1942	161	100	18.3	CCGCTGGGTT	Salmonella enterica subsp. enterica serovar Typhimurium str. 14028S	-	acridine efflux pump	NC_016856	D0ZN62	ARO:3000216	Protein subunit of AcrA-AcrB-TolC multidrug efflux complex. AcrB functions as a herterotrimer which forms the inner membrane component and is primarily responsible for substrate recognition and energy transduction by acting as a drug/proton antiporter.	36355	acrB
acrB	seq868	DEG10110035	2	10	2454	2462	161	100	18.3	CCTATAACGG	Salmonella typhimurium LT2	Secondary metabolites biosynthesis, transport and catabolism	cation/multidrug efflux pump	NC_003197	Q8ZRA7	ARO:3000216	Protein subunit of AcrA-AcrB-TolC multidrug efflux complex. AcrB functions as a herterotrimer which forms the inner membrane component and is primarily responsible for substrate recognition and energy transduction by acting as a drug/proton antiporter.	36355	acrB
acrB	seq524	DEG10260003	2	10	447	455	161	100	18.3	AGACCCAGGA	Salmonella enterica subsp. enterica serovar Typhimurium str. 14028S	-	acridine efflux pump	NC_016856	D0ZN62	ARO:3000216	Protein subunit of AcrA-AcrB-TolC multidrug efflux complex. AcrB functions as a herterotrimer which forms the inner membrane component and is primarily responsible for substrate recognition and energy transduction by acting as a drug/proton antiporter.	36355	acrB
acrB	seq180	DEG10110035	2	10	306	298	161	100	18.3	GGATATCCGC	Salmonella typhimurium LT2	Secondary metabolites biosynthesis, transport and catabolism	cation/multidrug efflux pump	NC_003197	Q8ZRA7	ARO:3000216	Protein subunit of AcrA-AcrB-TolC multidrug efflux complex. AcrB functions as a herterotrimer which forms the inner membrane component and is primarily responsible for substrate recognition and energy transduction by acting as a drug/proton antiporter.	36355	acrB
acrB	seq46	DEG10260003	1	8	2421	2428	636	100	16.4	CCGCTGGGTT	Salmonella enterica subsp. enterica serovar Typhimurium str. 14028S	-	acridine efflux pump	NC_016856	D0ZN62	ARO:3000216	Protein subunit of AcrA-AcrB-TolC multidrug efflux complex. AcrB functions as a herterotrimer which forms the inner membrane component and is primarily responsible for substrate recognition and energy transduction by acting as a drug/proton antiporter.	36355	acrB
acrB	seq257	DEG10110035	1	9	1925	1917	161	100	18.3	TTTTTTTCGG	Salmonella typhimurium LT2	Secondary metabolites biosynthesis, transport and catabolism	cation/multidrug efflux pump	NC_003197	Q8ZRA7	ARO:3000216	Protein subunit of AcrA-AcrB-TolC multidrug efflux complex. AcrB functions as a herterotrimer which forms the inner membrane component and is primarily responsible for substrate recognition and energy transduction by acting as a drug/proton antiporter.	36355	acrB
acrB	seq257	DEG10260003	3	10	1534	1541	636	100	16.4	TTTTTTTCGG	Salmonella enterica subsp. enterica serovar Typhimurium str. 14028S	-	acridine efflux pump	NC_016856	D0ZN62	ARO:3000216	Protein subunit of AcrA-AcrB-TolC multidrug efflux complex. AcrB functions as a herterotrimer which forms the inner membrane component and is primarily responsible for substrate recognition and energy transduction by acting as a drug/proton antiporter.	36355	acrB
acrB	seq486	DEG10260003	3	10	2586	2579	636	100	16.4	ACCATCCCGG	Salmonella enterica subsp. enterica serovar Typhimurium str. 14028S	-	acridine efflux pump	NC_016856	D0ZN62	ARO:3000216	Protein subunit of AcrA-AcrB-TolC multidrug efflux complex. AcrB functions as a herterotrimer which forms the inner membrane component and is primarily responsible for substrate recognition and energy transduction by acting as a drug/proton antiporter.	36355	acrB
acrB	seq14	DEG10110035	1	10	2750	2741	41	100	20.3	GTCGCAGCCA	Salmonella typhimurium LT2	Secondary metabolites biosynthesis, transport and catabolism	cation/multidrug efflux pump	NC_003197	Q8ZRA7	ARO:3000216	Protein subunit of AcrA-AcrB-TolC multidrug efflux complex. AcrB functions as a herterotrimer which forms the inner membrane component and is primarily responsible for substrate recognition and energy transduction by acting as a drug/proton antiporter.	36355	acrB
acrB	seq770	DEG10260003	1	8	2662	2655	636	100	16.4	GACACAGGGG	Salmonella enterica subsp. enterica serovar Typhimurium str. 14028S	-	acridine efflux pump	NC_016856	D0ZN62	ARO:3000216	Protein subunit of AcrA-AcrB-TolC multidrug efflux complex. AcrB functions as a herterotrimer which forms the inner membrane component and is primarily responsible for substrate recognition and energy transduction by acting as a drug/proton antiporter.	36355	acrB
acrB	seq486	DEG10110035	3	10	2586	2579	636	100	16.4	ACCATCCCGG	Salmonella typhimurium LT2	Secondary metabolites biosynthesis, transport and catabolism	cation/multidrug efflux pump	NC_003197	Q8ZRA7	ARO:3000216	Protein subunit of AcrA-AcrB-TolC multidrug efflux complex. AcrB functions as a herterotrimer which forms the inner membrane component and is primarily responsible for substrate recognition and energy transduction by acting as a drug/proton antiporter.	36355	acrB
acrB	seq14	DEG10260003	1	10	2750	2741	41	100	20.3	GTCGCAGCCA	Salmonella enterica subsp. enterica serovar Typhimurium str. 14028S	-	acridine efflux pump	NC_016856	D0ZN62	ARO:3000216	Protein subunit of AcrA-AcrB-TolC multidrug efflux complex. AcrB functions as a herterotrimer which forms the inner membrane component and is primarily responsible for substrate recognition and energy transduction by acting as a drug/proton antiporter.	36355	acrB
acrB	seq374	DEG10110035	2	9	1966	1959	636	100	16.4	AAAAACGCTC	Salmonella typhimurium LT2	Secondary metabolites biosynthesis, transport and catabolism	cation/multidrug efflux pump	NC_003197	Q8ZRA7	ARO:3000216	Protein subunit of AcrA-AcrB-TolC multidrug efflux complex. AcrB functions as a herterotrimer which forms the inner membrane component and is primarily responsible for substrate recognition and energy transduction by acting as a drug/proton antiporter.	36355	acrB
acrB	seq50	DEG10260003	1	8	2783	2790	636	100	16.4	AGGTGGGCGA	Salmonella enterica subsp. enterica serovar Typhimurium str. 14028S	-	acridine efflux pump	NC_016856	D0ZN62	ARO:3000216	Protein subunit of AcrA-AcrB-TolC multidrug efflux complex. AcrB functions as a herterotrimer which forms the inner membrane component and is primarily responsible for substrate recognition and energy transduction by acting as a drug/proton antiporter.	36355	acrB
acrB	seq578	DEG10260003	1	8	3043	3050	636	100	16.4	ACCGTACTAC	Salmonella enterica subsp. enterica serovar Typhimurium str. 14028S	-	acridine efflux pump	NC_016856	D0ZN62	ARO:3000216	Protein subunit of AcrA-AcrB-TolC multidrug efflux complex. AcrB functions as a herterotrimer which forms the inner membrane component and is primarily responsible for substrate recognition and energy transduction by acting as a drug/proton antiporter.	36355	acrB
acrB	seq398	DEG10110035	2	10	2917	2925	161	100	18.3	TCGCCCGATT	Salmonella typhimurium LT2	Secondary metabolites biosynthesis, transport and catabolism	cation/multidrug efflux pump	NC_003197	Q8ZRA7	ARO:3000216	Protein subunit of AcrA-AcrB-TolC multidrug efflux complex. AcrB functions as a herterotrimer which forms the inner membrane component and is primarily responsible for substrate recognition and energy transduction by acting as a drug/proton antiporter.	36355	acrB
acrB	seq207	DEG10260003	2	10	1300	1308	161	100	18.3	GTCCATGGGC	Salmonella enterica subsp. enterica serovar Typhimurium str. 14028S	-	acridine efflux pump	NC_016856	D0ZN62	ARO:3000216	Protein subunit of AcrA-AcrB-TolC multidrug efflux complex. AcrB functions as a herterotrimer which forms the inner membrane component and is primarily responsible for substrate recognition and energy transduction by acting as a drug/proton antiporter.	36355	acrB
acrB	seq86	DEG10260003	1	9	1109	1117	161	100	18.3	TTGCGGTTCG	Salmonella enterica subsp. enterica serovar Typhimurium str. 14028S	-	acridine efflux pump	NC_016856	D0ZN62	ARO:3000216	Protein subunit of AcrA-AcrB-TolC multidrug efflux complex. AcrB functions as a herterotrimer which forms the inner membrane component and is primarily responsible for substrate recognition and energy transduction by acting as a drug/proton antiporter.	36355	acrB
acrB	seq465	DEG10260003	2	10	2253	2261	161	100	18.3	TCGCAGCATG	Salmonella enterica subsp. enterica serovar Typhimurium str. 14028S	-	acridine efflux pump	NC_016856	D0ZN62	ARO:3000216	Protein subunit of AcrA-AcrB-TolC multidrug efflux complex. AcrB functions as a herterotrimer which forms the inner membrane component and is primarily responsible for substrate recognition and energy transduction by acting as a drug/proton antiporter.	36355	acrB
acrB	seq486	DEG10110035	1	9	1196	1188	161	100	18.3	ACCATCCCGG	Salmonella typhimurium LT2	Secondary metabolites biosynthesis, transport and catabolism	cation/multidrug efflux pump	NC_003197	Q8ZRA7	ARO:3000216	Protein subunit of AcrA-AcrB-TolC multidrug efflux complex. AcrB functions as a herterotrimer which forms the inner membrane component and is primarily responsible for substrate recognition and energy transduction by acting as a drug/proton antiporter.	36355	acrB
acrB	seq770	DEG10110035	1	8	2662	2655	636	100	16.4	GACACAGGGG	Salmonella typhimurium LT2	Secondary metabolites biosynthesis, transport and catabolism	cation/multidrug efflux pump	NC_003197	Q8ZRA7	ARO:3000216	Protein subunit of AcrA-AcrB-TolC multidrug efflux complex. AcrB functions as a herterotrimer which forms the inner membrane component and is primarily responsible for substrate recognition and energy transduction by acting as a drug/proton antiporter.	36355	acrB
amrA	seq725	DEG10350199	2	10	1106	1098	161	100	18.3	CCGAAGCTTA	Burkholderia pseudomallei K96243	-	periplasmic multidrug efflux lipoprotein	NC_006350	Q63U13	ARO:3002982	amrA is the efflux pump subunit of the AmrAB-OprM multidrug efflux complex. amrA corresponds to 1 locus in Pseudomonas aeruginosa PAO1 and 1 locus in Pseudomonas aeruginosa LESB58.	39416	amrA
amrA	seq530	DEG10350199	1	9	1172	1180	161	100	18.3	GAAGGCGCGA	Burkholderia pseudomallei K96243	-	periplasmic multidrug efflux lipoprotein	NC_006350	Q63U13	ARO:3002982	amrA is the efflux pump subunit of the AmrAB-OprM multidrug efflux complex. amrA corresponds to 1 locus in Pseudomonas aeruginosa PAO1 and 1 locus in Pseudomonas aeruginosa LESB58.	39416	amrA
amrA	seq582	DEG10350199	2	10	246	254	161	100	18.3	GCCTTCCCGT	Burkholderia pseudomallei K96243	-	periplasmic multidrug efflux lipoprotein	NC_006350	Q63U13	ARO:3002982	amrA is the efflux pump subunit of the AmrAB-OprM multidrug efflux complex. amrA corresponds to 1 locus in Pseudomonas aeruginosa PAO1 and 1 locus in Pseudomonas aeruginosa LESB58.	39416	amrA
amrA	seq121	DEG10350199	3	10	369	376	636	100	16.4	AGGCTGTTCG	Burkholderia pseudomallei K96243	-	periplasmic multidrug efflux lipoprotein	NC_006350	Q63U13	ARO:3002982	amrA is the efflux pump subunit of the AmrAB-OprM multidrug efflux complex. amrA corresponds to 1 locus in Pseudomonas aeruginosa PAO1 and 1 locus in Pseudomonas aeruginosa LESB58.	39416	amrA
amrA	seq416	DEG10350199	1	9	742	750	161	100	18.3	CACGCGGGCG	Burkholderia pseudomallei K96243	-	periplasmic multidrug efflux lipoprotein	NC_006350	Q63U13	ARO:3002982	amrA is the efflux pump subunit of the AmrAB-OprM multidrug efflux complex. amrA corresponds to 1 locus in Pseudomonas aeruginosa PAO1 and 1 locus in Pseudomonas aeruginosa LESB58.	39416	amrA
amrA	seq321	DEG10350199	2	9	589	596	636	100	16.4	CGTCCTAGTG	Burkholderia pseudomallei K96243	-	periplasmic multidrug efflux lipoprotein	NC_006350	Q63U13	ARO:3002982	amrA is the efflux pump subunit of the AmrAB-OprM multidrug efflux complex. amrA corresponds to 1 locus in Pseudomonas aeruginosa PAO1 and 1 locus in Pseudomonas aeruginosa LESB58.	39416	amrA
amrA	seq831	DEG10350199	2	9	596	589	636	100	16.4	AACTAGGACT	Burkholderia pseudomallei K96243	-	periplasmic multidrug efflux lipoprotein	NC_006350	Q63U13	ARO:3002982	amrA is the efflux pump subunit of the AmrAB-OprM multidrug efflux complex. amrA corresponds to 1 locus in Pseudomonas aeruginosa PAO1 and 1 locus in Pseudomonas aeruginosa LESB58.	39416	amrA
amrA	seq139	DEG10350199	1	9	1	9	161	100	18.3	TACTTTATGG	Burkholderia pseudomallei K96243	-	periplasmic multidrug efflux lipoprotein	NC_006350	Q63U13	ARO:3002982	amrA is the efflux pump subunit of the AmrAB-OprM multidrug efflux complex. amrA corresponds to 1 locus in Pseudomonas aeruginosa PAO1 and 1 locus in Pseudomonas aeruginosa LESB58.	39416	amrA
amrA	seq831	DEG10350199	3	10	288	281	636	100	16.4	AACTAGGACT	Burkholderia pseudomallei K96243	-	periplasmic multidrug efflux lipoprotein	NC_006350	Q63U13	ARO:3002982	amrA is the efflux pump subunit of the AmrAB-OprM multidrug efflux complex. amrA corresponds to 1 locus in Pseudomonas aeruginosa PAO1 and 1 locus in Pseudomonas aeruginosa LESB58.	39416	amrA
amrA	seq121	DEG10350199	2	10	37	29	161	100	18.3	AGGCTGTTCG	Burkholderia pseudomallei K96243	-	periplasmic multidrug efflux lipoprotein	NC_006350	Q63U13	ARO:3002982	amrA is the efflux pump subunit of the AmrAB-OprM multidrug efflux complex. amrA corresponds to 1 locus in Pseudomonas aeruginosa PAO1 and 1 locus in Pseudomonas aeruginosa LESB58.	39416	amrA
amrA	seq363	DEG10350199	1	8	796	803	636	100	16.4	GAACGGCAAC	Burkholderia pseudomallei K96243	-	periplasmic multidrug efflux lipoprotein	NC_006350	Q63U13	ARO:3002982	amrA is the efflux pump subunit of the AmrAB-OprM multidrug efflux complex. amrA corresponds to 1 locus in Pseudomonas aeruginosa PAO1 and 1 locus in Pseudomonas aeruginosa LESB58.	39416	amrA
amrA	seq270	DEG10350199	1	8	149	142	636	100	16.4	TGGCTACACT	Burkholderia pseudomallei K96243	-	periplasmic multidrug efflux lipoprotein	NC_006350	Q63U13	ARO:3002982	amrA is the efflux pump subunit of the AmrAB-OprM multidrug efflux complex. amrA corresponds to 1 locus in Pseudomonas aeruginosa PAO1 and 1 locus in Pseudomonas aeruginosa LESB58.	39416	amrA
amrA	seq416	DEG10350199	3	10	332	325	636	100	16.4	CACGCGGGCG	Burkholderia pseudomallei K96243	-	periplasmic multidrug efflux lipoprotein	NC_006350	Q63U13	ARO:3002982	amrA is the efflux pump subunit of the AmrAB-OprM multidrug efflux complex. amrA corresponds to 1 locus in Pseudomonas aeruginosa PAO1 and 1 locus in Pseudomonas aeruginosa LESB58.	39416	amrA
amrA	seq363	DEG10350199	1	9	993	985	161	100	18.3	GAACGGCAAC	Burkholderia pseudomallei K96243	-	periplasmic multidrug efflux lipoprotein	NC_006350	Q63U13	ARO:3002982	amrA is the efflux pump subunit of the AmrAB-OprM multidrug efflux complex. amrA corresponds to 1 locus in Pseudomonas aeruginosa PAO1 and 1 locus in Pseudomonas aeruginosa LESB58.	39416	amrA
amrB	seq8	DEG10350198	1	10	258	267	41	100	20.3	CCGCAGCGAC	Burkholderia pseudomallei K96243	-	multidrug efflux protein	NC_006350	Q63U14	ARO:3002983	amrB is the membrane fusion protein of the AmrAB-OprM multidrug efflux complex.	39417	amrB
amrB	seq436	DEG10350198	2	9	2843	2850	636	100	16.4	GGCGTCGCGG	Burkholderia pseudomallei K96243	-	multidrug efflux protein	NC_006350	Q63U14	ARO:3002983	amrB is the membrane fusion protein of the AmrAB-OprM multidrug efflux complex.	39417	amrB
amrB	seq436	DEG10350198	1	9	657	665	161	100	18.3	GGCGTCGCGG	Burkholderia pseudomallei K96243	-	multidrug efflux protein	NC_006350	Q63U14	ARO:3002983	amrB is the membrane fusion protein of the AmrAB-OprM multidrug efflux complex.	39417	amrB
amrB	seq103	DEG10350198	1	9	2819	2827	161	100	18.3	AGCTCCAGCC	Burkholderia pseudomallei K96243	-	multidrug efflux protein	NC_006350	Q63U14	ARO:3002983	amrB is the membrane fusion protein of the AmrAB-OprM multidrug efflux complex.	39417	amrB
amrB	seq792	DEG10350198	1	8	1579	1572	636	100	16.4	CGGCGCACTC	Burkholderia pseudomallei K96243	-	multidrug efflux protein	NC_006350	Q63U14	ARO:3002983	amrB is the membrane fusion protein of the AmrAB-OprM multidrug efflux complex.	39417	amrB
amrB	seq122	DEG10350198	1	10	1117	1108	41	100	20.3	GCCCGTGCTG	Burkholderia pseudomallei K96243	-	multidrug efflux protein	NC_006350	Q63U14	ARO:3002983	amrB is the membrane fusion protein of the AmrAB-OprM multidrug efflux complex.	39417	amrB
amrB	seq324	DEG10350198	3	10	2508	2501	636	100	16.4	CTGCGGTAGC	Burkholderia pseudomallei K96243	-	multidrug efflux protein	NC_006350	Q63U14	ARO:3002983	amrB is the membrane fusion protein of the AmrAB-OprM multidrug efflux complex.	39417	amrB
amrB	seq498	DEG10350198	1	9	481	489	161	100	18.3	CACAACGTCG	Burkholderia pseudomallei K96243	-	multidrug efflux protein	NC_006350	Q63U14	ARO:3002983	amrB is the membrane fusion protein of the AmrAB-OprM multidrug efflux complex.	39417	amrB
amrB	seq292	DEG10350198	1	8	1718	1725	636	100	16.4	ACTAAGCGTA	Burkholderia pseudomallei K96243	-	multidrug efflux protein	NC_006350	Q63U14	ARO:3002983	amrB is the membrane fusion protein of the AmrAB-OprM multidrug efflux complex.	39417	amrB
amrB	seq530	DEG10350198	1	9	1080	1088	161	100	18.3	GAAGGCGCGA	Burkholderia pseudomallei K96243	-	multidrug efflux protein	NC_006350	Q63U14	ARO:3002983	amrB is the membrane fusion protein of the AmrAB-OprM multidrug efflux complex.	39417	amrB
amrB	seq547	DEG10350198	1	8	2782	2775	636	100	16.4	AGCGCTAGAT	Burkholderia pseudomallei K96243	-	multidrug efflux protein	NC_006350	Q63U14	ARO:3002983	amrB is the membrane fusion protein of the AmrAB-OprM multidrug efflux complex.	39417	amrB
amrB	seq579	DEG10350198	1	9	923	931	161	100	18.3	GCTACCTCCA	Burkholderia pseudomallei K96243	-	multidrug efflux protein	NC_006350	Q63U14	ARO:3002983	amrB is the membrane fusion protein of the AmrAB-OprM multidrug efflux complex.	39417	amrB
amrB	seq792	DEG10350198	1	9	2288	2296	161	100	18.3	CGGCGCACTC	Burkholderia pseudomallei K96243	-	multidrug efflux protein	NC_006350	Q63U14	ARO:3002983	amrB is the membrane fusion protein of the AmrAB-OprM multidrug efflux complex.	39417	amrB
amrB	seq436	DEG10350198	1	10	498	489	41	100	20.3	GGCGTCGCGG	Burkholderia pseudomallei K96243	-	multidrug efflux protein	NC_006350	Q63U14	ARO:3002983	amrB is the membrane fusion protein of the AmrAB-OprM multidrug efflux complex.	39417	amrB
amrB	seq579	DEG10350198	1	9	2207	2215	161	100	18.3	GCTACCTCCA	Burkholderia pseudomallei K96243	-	multidrug efflux protein	NC_006350	Q63U14	ARO:3002983	amrB is the membrane fusion protein of the AmrAB-OprM multidrug efflux complex.	39417	amrB
amrB	seq363	DEG10350198	1	9	849	841	161	100	18.3	GAACGGCAAC	Burkholderia pseudomallei K96243	-	multidrug efflux protein	NC_006350	Q63U14	ARO:3002983	amrB is the membrane fusion protein of the AmrAB-OprM multidrug efflux complex.	39417	amrB
amrB	seq530	DEG10350198	2	9	3086	3093	636	100	16.4	GAAGGCGCGA	Burkholderia pseudomallei K96243	-	multidrug efflux protein	NC_006350	Q63U14	ARO:3002983	amrB is the membrane fusion protein of the AmrAB-OprM multidrug efflux complex.	39417	amrB
amrB	seq168	DEG10350198	2	9	2082	2089	636	100	16.4	AGCTCTTCGC	Burkholderia pseudomallei K96243	-	multidrug efflux protein	NC_006350	Q63U14	ARO:3002983	amrB is the membrane fusion protein of the AmrAB-OprM multidrug efflux complex.	39417	amrB
amrB	seq428	DEG10350198	3	10	3033	3040	636	100	16.4	GTCTAGAAGG	Burkholderia pseudomallei K96243	-	multidrug efflux protein	NC_006350	Q63U14	ARO:3002983	amrB is the membrane fusion protein of the AmrAB-OprM multidrug efflux complex.	39417	amrB
amrB	seq122	DEG10350198	1	8	220	213	636	100	16.4	GCCCGTGCTG	Burkholderia pseudomallei K96243	-	multidrug efflux protein	NC_006350	Q63U14	ARO:3002983	amrB is the membrane fusion protein of the AmrAB-OprM multidrug efflux complex.	39417	amrB
amrB	seq324	DEG10350198	2	10	1369	1361	161	100	18.3	CTGCGGTAGC	Burkholderia pseudomallei K96243	-	multidrug efflux protein	NC_006350	Q63U14	ARO:3002983	amrB is the membrane fusion protein of the AmrAB-OprM multidrug efflux complex.	39417	amrB
amrB	seq168	DEG10350198	1	8	383	390	636	100	16.4	AGCTCTTCGC	Burkholderia pseudomallei K96243	-	multidrug efflux protein	NC_006350	Q63U14	ARO:3002983	amrB is the membrane fusion protein of the AmrAB-OprM multidrug efflux complex.	39417	amrB
amrB	seq568	DEG10350198	3	10	2497	2504	636	100	16.4	GCCTCCGCTA	Burkholderia pseudomallei K96243	-	multidrug efflux protein	NC_006350	Q63U14	ARO:3002983	amrB is the membrane fusion protein of the AmrAB-OprM multidrug efflux complex.	39417	amrB
amrB	seq436	DEG10350198	3	10	1999	1992	636	100	16.4	GGCGTCGCGG	Burkholderia pseudomallei K96243	-	multidrug efflux protein	NC_006350	Q63U14	ARO:3002983	amrB is the membrane fusion protein of the AmrAB-OprM multidrug efflux complex.	39417	amrB
amrB	seq411	DEG10350198	2	10	1650	1658	161	100	18.3	CCGACGACTA	Burkholderia pseudomallei K96243	-	multidrug efflux protein	NC_006350	Q63U14	ARO:3002983	amrB is the membrane fusion protein of the AmrAB-OprM multidrug efflux complex.	39417	amrB
amrB	seq67	DEG10350198	3	10	379	372	636	100	16.4	TATCTACGGC	Burkholderia pseudomallei K96243	-	multidrug efflux protein	NC_006350	Q63U14	ARO:3002983	amrB is the membrane fusion protein of the AmrAB-OprM multidrug efflux complex.	39417	amrB
amrB	seq168	DEG10350198	1	9	1165	1157	161	100	18.3	AGCTCTTCGC	Burkholderia pseudomallei K96243	-	multidrug efflux protein	NC_006350	Q63U14	ARO:3002983	amrB is the membrane fusion protein of the AmrAB-OprM multidrug efflux complex.	39417	amrB
amrB	seq802	DEG10350198	2	10	2198	2206	161	100	18.3	CAGCCGCATA	Burkholderia pseudomallei K96243	-	multidrug efflux protein	NC_006350	Q63U14	ARO:3002983	amrB is the membrane fusion protein of the AmrAB-OprM multidrug efflux complex.	39417	amrB
amrB	seq294	DEG10350198	2	9	2810	2817	636	100	16.4	GAGGACTAGG	Burkholderia pseudomallei K96243	-	multidrug efflux protein	NC_006350	Q63U14	ARO:3002983	amrB is the membrane fusion protein of the AmrAB-OprM multidrug efflux complex.	39417	amrB
amrB	seq264	DEG10350198	1	10	2581	2572	41	100	20.3	CGAGGAGCAT	Burkholderia pseudomallei K96243	-	multidrug efflux protein	NC_006350	Q63U14	ARO:3002983	amrB is the membrane fusion protein of the AmrAB-OprM multidrug efflux complex.	39417	amrB
amrB	seq138	DEG10350198	1	9	2619	2627	161	100	18.3	CAGCCACGAC	Burkholderia pseudomallei K96243	-	multidrug efflux protein	NC_006350	Q63U14	ARO:3002983	amrB is the membrane fusion protein of the AmrAB-OprM multidrug efflux complex.	39417	amrB
amrB	seq168	DEG10350198	2	9	1440	1433	636	100	16.4	AGCTCTTCGC	Burkholderia pseudomallei K96243	-	multidrug efflux protein	NC_006350	Q63U14	ARO:3002983	amrB is the membrane fusion protein of the AmrAB-OprM multidrug efflux complex.	39417	amrB
amrB	seq802	DEG10350198	1	8	2929	2936	636	100	16.4	CAGCCGCATA	Burkholderia pseudomallei K96243	-	multidrug efflux protein	NC_006350	Q63U14	ARO:3002983	amrB is the membrane fusion protein of the AmrAB-OprM multidrug efflux complex.	39417	amrB
amrB	seq547	DEG10350198	1	8	1196	1203	636	100	16.4	AGCGCTAGAT	Burkholderia pseudomallei K96243	-	multidrug efflux protein	NC_006350	Q63U14	ARO:3002983	amrB is the membrane fusion protein of the AmrAB-OprM multidrug efflux complex.	39417	amrB
amrB	seq533	DEG10350198	2	9	2377	2370	636	100	16.4	GGGTAGAGCC	Burkholderia pseudomallei K96243	-	multidrug efflux protein	NC_006350	Q63U14	ARO:3002983	amrB is the membrane fusion protein of the AmrAB-OprM multidrug efflux complex.	39417	amrB
amrB	seq436	DEG10350198	2	9	752	745	636	100	16.4	GGCGTCGCGG	Burkholderia pseudomallei K96243	-	multidrug efflux protein	NC_006350	Q63U14	ARO:3002983	amrB is the membrane fusion protein of the AmrAB-OprM multidrug efflux complex.	39417	amrB
amrB	seq699	DEG10350198	2	9	1716	1723	636	100	16.4	TCCACTAAGG	Burkholderia pseudomallei K96243	-	multidrug efflux protein	NC_006350	Q63U14	ARO:3002983	amrB is the membrane fusion protein of the AmrAB-OprM multidrug efflux complex.	39417	amrB
amrB	seq67	DEG10350198	3	10	73	66	636	100	16.4	TATCTACGGC	Burkholderia pseudomallei K96243	-	multidrug efflux protein	NC_006350	Q63U14	ARO:3002983	amrB is the membrane fusion protein of the AmrAB-OprM multidrug efflux complex.	39417	amrB
amrB	seq831	DEG10350198	3	10	2808	2815	636	100	16.4	AACTAGGACT	Burkholderia pseudomallei K96243	-	multidrug efflux protein	NC_006350	Q63U14	ARO:3002983	amrB is the membrane fusion protein of the AmrAB-OprM multidrug efflux complex.	39417	amrB
amrB	seq475	DEG10350198	2	10	2276	2284	161	100	18.3	GCGAGCGTCC	Burkholderia pseudomallei K96243	-	multidrug efflux protein	NC_006350	Q63U14	ARO:3002983	amrB is the membrane fusion protein of the AmrAB-OprM multidrug efflux complex.	39417	amrB
amrB	seq403	DEG10350198	1	9	2440	2432	161	100	18.3	ACATCGCGCG	Burkholderia pseudomallei K96243	-	multidrug efflux protein	NC_006350	Q63U14	ARO:3002983	amrB is the membrane fusion protein of the AmrAB-OprM multidrug efflux complex.	39417	amrB
amrB	seq122	DEG10350198	3	10	2699	2692	636	100	16.4	GCCCGTGCTG	Burkholderia pseudomallei K96243	-	multidrug efflux protein	NC_006350	Q63U14	ARO:3002983	amrB is the membrane fusion protein of the AmrAB-OprM multidrug efflux complex.	39417	amrB
amrB	seq248	DEG10350198	2	10	1628	1620	161	100	18.3	GGGCATCTGC	Burkholderia pseudomallei K96243	-	multidrug efflux protein	NC_006350	Q63U14	ARO:3002983	amrB is the membrane fusion protein of the AmrAB-OprM multidrug efflux complex.	39417	amrB
amrB	seq547	DEG10350198	1	8	2981	2988	636	100	16.4	AGCGCTAGAT	Burkholderia pseudomallei K96243	-	multidrug efflux protein	NC_006350	Q63U14	ARO:3002983	amrB is the membrane fusion protein of the AmrAB-OprM multidrug efflux complex.	39417	amrB
amrB	seq547	DEG10350198	1	9	3029	3037	161	100	18.3	AGCGCTAGAT	Burkholderia pseudomallei K96243	-	multidrug efflux protein	NC_006350	Q63U14	ARO:3002983	amrB is the membrane fusion protein of the AmrAB-OprM multidrug efflux complex.	39417	amrB
amrB	seq779	DEG10350198	3	10	38	45	636	100	16.4	CGCCCACTAG	Burkholderia pseudomallei K96243	-	multidrug efflux protein	NC_006350	Q63U14	ARO:3002983	amrB is the membrane fusion protein of the AmrAB-OprM multidrug efflux complex.	39417	amrB
amrB	seq436	DEG10350198	3	10	245	252	636	100	16.4	GGCGTCGCGG	Burkholderia pseudomallei K96243	-	multidrug efflux protein	NC_006350	Q63U14	ARO:3002983	amrB is the membrane fusion protein of the AmrAB-OprM multidrug efflux complex.	39417	amrB
amrB	seq485	DEG10350198	2	10	1941	1933	161	100	18.3	CCAACTAGAG	Burkholderia pseudomallei K96243	-	multidrug efflux protein	NC_006350	Q63U14	ARO:3002983	amrB is the membrane fusion protein of the AmrAB-OprM multidrug efflux complex.	39417	amrB
amrB	seq547	DEG10350198	1	8	1976	1983	636	100	16.4	AGCGCTAGAT	Burkholderia pseudomallei K96243	-	multidrug efflux protein	NC_006350	Q63U14	ARO:3002983	amrB is the membrane fusion protein of the AmrAB-OprM multidrug efflux complex.	39417	amrB
amrB	seq610	DEG10350198	3	10	1425	1432	636	100	16.4	CCCAGCTAGC	Burkholderia pseudomallei K96243	-	multidrug efflux protein	NC_006350	Q63U14	ARO:3002983	amrB is the membrane fusion protein of the AmrAB-OprM multidrug efflux complex.	39417	amrB
amrB	seq294	DEG10350198	3	10	1699	1692	636	100	16.4	GAGGACTAGG	Burkholderia pseudomallei K96243	-	multidrug efflux protein	NC_006350	Q63U14	ARO:3002983	amrB is the membrane fusion protein of the AmrAB-OprM multidrug efflux complex.	39417	amrB
amrB	seq547	DEG10350198	1	9	2986	2978	161	100	18.3	AGCGCTAGAT	Burkholderia pseudomallei K96243	-	multidrug efflux protein	NC_006350	Q63U14	ARO:3002983	amrB is the membrane fusion protein of the AmrAB-OprM multidrug efflux complex.	39417	amrB
amrB	seq547	DEG10350198	1	8	74	81	636	100	16.4	AGCGCTAGAT	Burkholderia pseudomallei K96243	-	multidrug efflux protein	NC_006350	Q63U14	ARO:3002983	amrB is the membrane fusion protein of the AmrAB-OprM multidrug efflux complex.	39417	amrB
bacA	seq393	DEG10580256	2	10	297	305	161	100	18.3	AAATTGCAGT	Streptococcus suis P1/7 complete gen	-	undecaprenol kinase (bacitracin resistance protein)	AM946016	C5W0A5	ARO:3002986	The bacA gene product (BacA) recycles undecaprenyl pyrophosphate during cell wall biosynthesis which confers resistance to bacitracin.	39420	bacA
bacA	seq537	DEG10580256	3	10	351	344	636	100	16.4	TCCGGTACCA	Streptococcus suis P1/7 complete gen	-	undecaprenol kinase (bacitracin resistance protein)	AM946016	C5W0A5	ARO:3002986	The bacA gene product (BacA) recycles undecaprenyl pyrophosphate during cell wall biosynthesis which confers resistance to bacitracin.	39420	bacA
bacA	seq43	DEG10580256	2	10	408	400	161	100	18.3	CGTTACGGTT	Streptococcus suis P1/7 complete gen	-	undecaprenol kinase (bacitracin resistance protein)	AM946016	C5W0A5	ARO:3002986	The bacA gene product (BacA) recycles undecaprenyl pyrophosphate during cell wall biosynthesis which confers resistance to bacitracin.	39420	bacA
bacA	seq251	DEG10580256	2	10	145	137	161	100	18.3	GTAAACATTT	Streptococcus suis P1/7 complete gen	-	undecaprenol kinase (bacitracin resistance protein)	AM946016	C5W0A5	ARO:3002986	The bacA gene product (BacA) recycles undecaprenyl pyrophosphate during cell wall biosynthesis which confers resistance to bacitracin.	39420	bacA
bacA	seq764	DEG10580256	2	9	743	736	636	100	16.4	GAAGTCTGTA	Streptococcus suis P1/7 complete gen	-	undecaprenol kinase (bacitracin resistance protein)	AM946016	C5W0A5	ARO:3002986	The bacA gene product (BacA) recycles undecaprenyl pyrophosphate during cell wall biosynthesis which confers resistance to bacitracin.	39420	bacA
bacA	seq777	DEG10580256	1	10	475	484	41	100	20.3	TGTTTCCAGG	Streptococcus suis P1/7 complete gen	-	undecaprenol kinase (bacitracin resistance protein)	AM946016	C5W0A5	ARO:3002986	The bacA gene product (BacA) recycles undecaprenyl pyrophosphate during cell wall biosynthesis which confers resistance to bacitracin.	39420	bacA
bacA	seq777	DEG10580256	3	10	224	217	636	100	16.4	TGTTTCCAGG	Streptococcus suis P1/7 complete gen	-	undecaprenol kinase (bacitracin resistance protein)	AM946016	C5W0A5	ARO:3002986	The bacA gene product (BacA) recycles undecaprenyl pyrophosphate during cell wall biosynthesis which confers resistance to bacitracin.	39420	bacA
bacA	seq617	DEG10580256	1	8	128	121	636	100	16.4	TTCTTACTCC	Streptococcus suis P1/7 complete gen	-	undecaprenol kinase (bacitracin resistance protein)	AM946016	C5W0A5	ARO:3002986	The bacA gene product (BacA) recycles undecaprenyl pyrophosphate during cell wall biosynthesis which confers resistance to bacitracin.	39420	bacA
bacA	seq869	DEG10580256	2	10	281	289	161	100	18.3	GGTATTCCGT	Streptococcus suis P1/7 complete gen	-	undecaprenol kinase (bacitracin resistance protein)	AM946016	C5W0A5	ARO:3002986	The bacA gene product (BacA) recycles undecaprenyl pyrophosphate during cell wall biosynthesis which confers resistance to bacitracin.	39420	bacA
bacA	seq313	DEG10580256	2	9	658	665	636	100	16.4	TAATATGGAC	Streptococcus suis P1/7 complete gen	-	undecaprenol kinase (bacitracin resistance protein)	AM946016	C5W0A5	ARO:3002986	The bacA gene product (BacA) recycles undecaprenyl pyrophosphate during cell wall biosynthesis which confers resistance to bacitracin.	39420	bacA
bacA	seq227	DEG10580256	1	9	186	194	161	100	18.3	TATTTACTTG	Streptococcus suis P1/7 complete gen	-	undecaprenol kinase (bacitracin resistance protein)	AM946016	C5W0A5	ARO:3002986	The bacA gene product (BacA) recycles undecaprenyl pyrophosphate during cell wall biosynthesis which confers resistance to bacitracin.	39420	bacA
bacA	seq176	DEG10580256	1	9	323	315	161	100	18.3	AACCAATTAA	Streptococcus suis P1/7 complete gen	-	undecaprenol kinase (bacitracin resistance protein)	AM946016	C5W0A5	ARO:3002986	The bacA gene product (BacA) recycles undecaprenyl pyrophosphate during cell wall biosynthesis which confers resistance to bacitracin.	39420	bacA
bacA	seq616	DEG10580256	3	10	211	204	636	100	16.4	TCATGGATTC	Streptococcus suis P1/7 complete gen	-	undecaprenol kinase (bacitracin resistance protein)	AM946016	C5W0A5	ARO:3002986	The bacA gene product (BacA) recycles undecaprenyl pyrophosphate during cell wall biosynthesis which confers resistance to bacitracin.	39420	bacA
bacA	seq33	DEG10580256	1	8	64	57	636	100	16.4	GCAACCATGA	Streptococcus suis P1/7 complete gen	-	undecaprenol kinase (bacitracin resistance protein)	AM946016	C5W0A5	ARO:3002986	The bacA gene product (BacA) recycles undecaprenyl pyrophosphate during cell wall biosynthesis which confers resistance to bacitracin.	39420	bacA
bacA	seq734	DEG10580256	1	9	695	687	161	100	18.3	ACACTAGCGG	Streptococcus suis P1/7 complete gen	-	undecaprenol kinase (bacitracin resistance protein)	AM946016	C5W0A5	ARO:3002986	The bacA gene product (BacA) recycles undecaprenyl pyrophosphate during cell wall biosynthesis which confers resistance to bacitracin.	39420	bacA
bacA	seq785	DEG10580256	2	9	262	269	636	100	16.4	TGCCAAGGTA	Streptococcus suis P1/7 complete gen	-	undecaprenol kinase (bacitracin resistance protein)	AM946016	C5W0A5	ARO:3002986	The bacA gene product (BacA) recycles undecaprenyl pyrophosphate during cell wall biosynthesis which confers resistance to bacitracin.	39420	bacA
bacA	seq523	DEG10580256	3	10	651	658	636	100	16.4	CGTAGCCTGA	Streptococcus suis P1/7 complete gen	-	undecaprenol kinase (bacitracin resistance protein)	AM946016	C5W0A5	ARO:3002986	The bacA gene product (BacA) recycles undecaprenyl pyrophosphate during cell wall biosynthesis which confers resistance to bacitracin.	39420	bacA
bacA	seq33	DEG10580256	2	9	596	603	636	100	16.4	GCAACCATGA	Streptococcus suis P1/7 complete gen	-	undecaprenol kinase (bacitracin resistance protein)	AM946016	C5W0A5	ARO:3002986	The bacA gene product (BacA) recycles undecaprenyl pyrophosphate during cell wall biosynthesis which confers resistance to bacitracin.	39420	bacA
bacA	seq34	DEG10580256	1	9	735	727	161	100	18.3	CAAGAAACGG	Streptococcus suis P1/7 complete gen	-	undecaprenol kinase (bacitracin resistance protein)	AM946016	C5W0A5	ARO:3002986	The bacA gene product (BacA) recycles undecaprenyl pyrophosphate during cell wall biosynthesis which confers resistance to bacitracin.	39420	bacA
bacA	seq431	DEG10580256	2	9	84	77	636	100	16.4	GATGCCCCGG	Streptococcus suis P1/7 complete gen	-	undecaprenol kinase (bacitracin resistance protein)	AM946016	C5W0A5	ARO:3002986	The bacA gene product (BacA) recycles undecaprenyl pyrophosphate during cell wall biosynthesis which confers resistance to bacitracin.	39420	bacA
carA	seq506	DEG10450248	3	10	551	558	636	100	16.4	GCCCTGGACG	NC_003062	-	carbamoylphosphate synthase small chain	Agrobacterium f	-	ARO:3002817	carA is an ABC-F subfamily protein involved in macrolide resistance. It is found in Streptomyces thermotolerans.	39251	carA
carA	seq567	DEG10570100	3	10	287	294	636	100	16.4	GTGCCAGGAA	Ralstonia solanacearum GMI1000	-	glutamine-hydrolyzing carbamoyl-phosphate synthase small subunit	NC_003295	-	ARO:3002817	carA is an ABC-F subfamily protein involved in macrolide resistance. It is found in Streptomyces thermotolerans.	39251	carA
carA	seq850	DEG10640253	3	10	747	740	636	100	16.4	TATAGACAGA	Staphylococcus aureus subsp. aureus MSSA476	-	glutamine-hydrolyzing carbamoyl-phosphate synthase small subunit	NC_002953	-	ARO:3002817	carA is an ABC-F subfamily protein involved in macrolide resistance. It is found in Streptomyces thermotolerans.	39251	carA
carA	seq585	DEG10450248	2	10	49	57	161	100	18.3	AGTTCTAGCC	NC_003062	-	carbamoylphosphate synthase small chain	Agrobacterium f	-	ARO:3002817	carA is an ABC-F subfamily protein involved in macrolide resistance. It is found in Streptomyces thermotolerans.	39251	carA
carA	seq685	DEG10510444	2	10	141	149	161	100	18.3	ACTACGCCCA	Pseudomonas aeruginosa PAO1	-	carbamoyl-phosphate synthase small chain	AE004091	-	ARO:3002817	carA is an ABC-F subfamily protein involved in macrolide resistance. It is found in Streptomyces thermotolerans.	39251	carA
carA	seq551	DEG10570100	2	10	824	832	161	100	18.3	TGCCTGGCCG	Ralstonia solanacearum GMI1000	-	glutamine-hydrolyzing carbamoyl-phosphate synthase small subunit	NC_003295	-	ARO:3002817	carA is an ABC-F subfamily protein involved in macrolide resistance. It is found in Streptomyces thermotolerans.	39251	carA
carA	seq367	DEG10500193	1	9	530	538	161	100	18.3	AAAAATTTAC	Campylobacter jejuni subsp. jejuni 81-176	-	carbamoyl phosphate synthase small subunit	NC_008787	-	ARO:3002817	carA is an ABC-F subfamily protein involved in macrolide resistance. It is found in Streptomyces thermotolerans.	39251	carA
carA	seq367	DEG10500193	1	8	222	215	636	100	16.4	AAAAATTTAC	Campylobacter jejuni subsp. jejuni 81-176	-	carbamoyl phosphate synthase small subunit	NC_008787	-	ARO:3002817	carA is an ABC-F subfamily protein involved in macrolide resistance. It is found in Streptomyces thermotolerans.	39251	carA
carA	seq506	DEG10450248	1	9	15	23	161	100	18.3	GCCCTGGACG	NC_003062	-	carbamoylphosphate synthase small chain	Agrobacterium f	-	ARO:3002817	carA is an ABC-F subfamily protein involved in macrolide resistance. It is found in Streptomyces thermotolerans.	39251	carA
carA	seq94	DEG10570100	1	9	667	659	161	100	18.3	TGGTCTGCGT	Ralstonia solanacearum GMI1000	-	glutamine-hydrolyzing carbamoyl-phosphate synthase small subunit	NC_003295	-	ARO:3002817	carA is an ABC-F subfamily protein involved in macrolide resistance. It is found in Streptomyces thermotolerans.	39251	carA
carA	seq678	DEG10500193	3	10	394	401	636	100	16.4	CCACTGAAAT	Campylobacter jejuni subsp. jejuni 81-176	-	carbamoyl phosphate synthase small subunit	NC_008787	-	ARO:3002817	carA is an ABC-F subfamily protein involved in macrolide resistance. It is found in Streptomyces thermotolerans.	39251	carA
carA	seq815	DEG10240302	2	10	1048	1056	161	100	18.3	TCAGGGGCAC	Burkholderia thailandensis E264	-	carbamoyl phosphate synthase small subunit	NC_007651	Q2SUV4	ARO:3002817	carA is an ABC-F subfamily protein involved in macrolide resistance. It is found in Streptomyces thermotolerans.	39251	carA
carA	seq710	DEG10570100	2	10	417	425	161	100	18.3	TAGACAACCC	Ralstonia solanacearum GMI1000	-	glutamine-hydrolyzing carbamoyl-phosphate synthase small subunit	NC_003295	-	ARO:3002817	carA is an ABC-F subfamily protein involved in macrolide resistance. It is found in Streptomyces thermotolerans.	39251	carA
carA	seq115	DEG10240302	3	10	44	51	636	100	16.4	CAGCACGGTC	Burkholderia thailandensis E264	-	carbamoyl phosphate synthase small subunit	NC_007651	Q2SUV4	ARO:3002817	carA is an ABC-F subfamily protein involved in macrolide resistance. It is found in Streptomyces thermotolerans.	39251	carA
carA	seq469	DEG10250259	3	10	884	877	636	100	16.4	GACGACCGGT	Mycobacterium tuberculosis H37Rv II	-	Probable carbamoyl-phosphate synthase small chain CarA (carbamoyl-phosphate synthetase glutamine chain)	NC_000962	I6Y6E5 P9WPK5	ARO:3002817	carA is an ABC-F subfamily protein involved in macrolide resistance. It is found in Streptomyces thermotolerans.	39251	carA
carA	seq478	DEG10510444	1	10	723	732	41	100	20.3	CCCCGGCGAC	Pseudomonas aeruginosa PAO1	-	carbamoyl-phosphate synthase small chain	AE004091	-	ARO:3002817	carA is an ABC-F subfamily protein involved in macrolide resistance. It is found in Streptomyces thermotolerans.	39251	carA
carA	seq172	DEG10450248	1	10	1201	1192	41	100	20.3	GCTCGGCGAG	NC_003062	-	carbamoylphosphate synthase small chain	Agrobacterium f	-	ARO:3002817	carA is an ABC-F subfamily protein involved in macrolide resistance. It is found in Streptomyces thermotolerans.	39251	carA
carA	seq800	DEG10640253	1	8	581	588	636	100	16.4	GTAACGTCTA	Staphylococcus aureus subsp. aureus MSSA476	-	glutamine-hydrolyzing carbamoyl-phosphate synthase small subunit	NC_002953	-	ARO:3002817	carA is an ABC-F subfamily protein involved in macrolide resistance. It is found in Streptomyces thermotolerans.	39251	carA
carA	seq562	DEG10640253	1	8	669	662	636	100	16.4	ACCTGGTCTG	Staphylococcus aureus subsp. aureus MSSA476	-	glutamine-hydrolyzing carbamoyl-phosphate synthase small subunit	NC_002953	-	ARO:3002817	carA is an ABC-F subfamily protein involved in macrolide resistance. It is found in Streptomyces thermotolerans.	39251	carA
carA	seq447	DEG10570100	2	9	623	630	636	100	16.4	ATGGCCGAGA	Ralstonia solanacearum GMI1000	-	glutamine-hydrolyzing carbamoyl-phosphate synthase small subunit	NC_003295	-	ARO:3002817	carA is an ABC-F subfamily protein involved in macrolide resistance. It is found in Streptomyces thermotolerans.	39251	carA
carA	seq690	DEG10640253	1	8	890	897	636	100	16.4	TAGATTCGCA	Staphylococcus aureus subsp. aureus MSSA476	-	glutamine-hydrolyzing carbamoyl-phosphate synthase small subunit	NC_002953	-	ARO:3002817	carA is an ABC-F subfamily protein involved in macrolide resistance. It is found in Streptomyces thermotolerans.	39251	carA
carA	seq98	DEG10510444	1	9	645	637	161	100	18.3	GCGGCAGCCT	Pseudomonas aeruginosa PAO1	-	carbamoyl-phosphate synthase small chain	AE004091	-	ARO:3002817	carA is an ABC-F subfamily protein involved in macrolide resistance. It is found in Streptomyces thermotolerans.	39251	carA
carA	seq12	DEG10640253	3	10	777	770	636	100	16.4	ATTCCTTGAG	Staphylococcus aureus subsp. aureus MSSA476	-	glutamine-hydrolyzing carbamoyl-phosphate synthase small subunit	NC_002953	-	ARO:3002817	carA is an ABC-F subfamily protein involved in macrolide resistance. It is found in Streptomyces thermotolerans.	39251	carA
carA	seq469	DEG10250259	1	9	867	859	161	100	18.3	GACGACCGGT	Mycobacterium tuberculosis H37Rv II	-	Probable carbamoyl-phosphate synthase small chain CarA (carbamoyl-phosphate synthetase glutamine chain)	NC_000962	I6Y6E5 P9WPK5	ARO:3002817	carA is an ABC-F subfamily protein involved in macrolide resistance. It is found in Streptomyces thermotolerans.	39251	carA
carA	seq793	DEG10450248	3	10	519	512	636	100	16.4	GGGAGGTCGA	NC_003062	-	carbamoylphosphate synthase small chain	Agrobacterium f	-	ARO:3002817	carA is an ABC-F subfamily protein involved in macrolide resistance. It is found in Streptomyces thermotolerans.	39251	carA
carA	seq196	DEG10130343	2	10	875	867	161	100	18.3	GCCGTGGTGA	Acinetobacter baylyi ADP1	Purines, pyrimidines, nucleosides, and nucleotides	carbamoyl-phosphate synthase, small chain	NC_005966	Q6F8M7	ARO:3002817	carA is an ABC-F subfamily protein involved in macrolide resistance. It is found in Streptomyces thermotolerans.	39251	carA
carA	seq530	DEG10450248	1	9	345	353	161	100	18.3	GAAGGCGCGA	NC_003062	-	carbamoylphosphate synthase small chain	Agrobacterium f	-	ARO:3002817	carA is an ABC-F subfamily protein involved in macrolide resistance. It is found in Streptomyces thermotolerans.	39251	carA
carA	seq215	DEG10510444	3	10	389	382	636	100	16.4	GCCCGTTCTG	Pseudomonas aeruginosa PAO1	-	carbamoyl-phosphate synthase small chain	AE004091	-	ARO:3002817	carA is an ABC-F subfamily protein involved in macrolide resistance. It is found in Streptomyces thermotolerans.	39251	carA
carA	seq307	DEG10450248	1	9	61	53	161	100	18.3	CATCGGCTAC	NC_003062	-	carbamoylphosphate synthase small chain	Agrobacterium f	-	ARO:3002817	carA is an ABC-F subfamily protein involved in macrolide resistance. It is found in Streptomyces thermotolerans.	39251	carA
carA	seq107	DEG10640253	2	9	19	12	636	100	16.4	TGATAACGTG	Staphylococcus aureus subsp. aureus MSSA476	-	glutamine-hydrolyzing carbamoyl-phosphate synthase small subunit	NC_002953	-	ARO:3002817	carA is an ABC-F subfamily protein involved in macrolide resistance. It is found in Streptomyces thermotolerans.	39251	carA
carA	seq532	DEG10640253	1	8	155	148	636	100	16.4	ATCTGACCGG	Staphylococcus aureus subsp. aureus MSSA476	-	glutamine-hydrolyzing carbamoyl-phosphate synthase small subunit	NC_002953	-	ARO:3002817	carA is an ABC-F subfamily protein involved in macrolide resistance. It is found in Streptomyces thermotolerans.	39251	carA
carA	seq803	DEG10640253	2	10	100	108	161	100	18.3	CACAGCGATG	Staphylococcus aureus subsp. aureus MSSA476	-	glutamine-hydrolyzing carbamoyl-phosphate synthase small subunit	NC_002953	-	ARO:3002817	carA is an ABC-F subfamily protein involved in macrolide resistance. It is found in Streptomyces thermotolerans.	39251	carA
carA	seq115	DEG10240302	1	10	654	645	41	100	20.3	CAGCACGGTC	Burkholderia thailandensis E264	-	carbamoyl phosphate synthase small subunit	NC_007651	Q2SUV4	ARO:3002817	carA is an ABC-F subfamily protein involved in macrolide resistance. It is found in Streptomyces thermotolerans.	39251	carA
carA	seq36	DEG10450248	1	9	102	110	161	100	18.3	GGTTCAGGCT	NC_003062	-	carbamoylphosphate synthase small chain	Agrobacterium f	-	ARO:3002817	carA is an ABC-F subfamily protein involved in macrolide resistance. It is found in Streptomyces thermotolerans.	39251	carA
carA	seq797	DEG10450248	2	9	1084	1091	636	100	16.4	TGTCTTCTCT	NC_003062	-	carbamoylphosphate synthase small chain	Agrobacterium f	-	ARO:3002817	carA is an ABC-F subfamily protein involved in macrolide resistance. It is found in Streptomyces thermotolerans.	39251	carA
carA	seq367	DEG10500193	2	10	465	457	161	100	18.3	AAAAATTTAC	Campylobacter jejuni subsp. jejuni 81-176	-	carbamoyl phosphate synthase small subunit	NC_008787	-	ARO:3002817	carA is an ABC-F subfamily protein involved in macrolide resistance. It is found in Streptomyces thermotolerans.	39251	carA
carA	seq685	DEG10570100	1	8	743	750	636	100	16.4	ACTACGCCCA	Ralstonia solanacearum GMI1000	-	glutamine-hydrolyzing carbamoyl-phosphate synthase small subunit	NC_003295	-	ARO:3002817	carA is an ABC-F subfamily protein involved in macrolide resistance. It is found in Streptomyces thermotolerans.	39251	carA
carA	seq186	DEG10130343	1	9	229	237	161	100	18.3	AAAGTATGGT	Acinetobacter baylyi ADP1	Purines, pyrimidines, nucleosides, and nucleotides	carbamoyl-phosphate synthase, small chain	NC_005966	Q6F8M7	ARO:3002817	carA is an ABC-F subfamily protein involved in macrolide resistance. It is found in Streptomyces thermotolerans.	39251	carA
carA	seq846	DEG10570100	1	9	684	692	161	100	18.3	CGCCTACAAT	Ralstonia solanacearum GMI1000	-	glutamine-hydrolyzing carbamoyl-phosphate synthase small subunit	NC_003295	-	ARO:3002817	carA is an ABC-F subfamily protein involved in macrolide resistance. It is found in Streptomyces thermotolerans.	39251	carA
carA	seq612	DEG10130343	1	8	791	784	636	100	16.4	GGTAGATTCG	Acinetobacter baylyi ADP1	Purines, pyrimidines, nucleosides, and nucleotides	carbamoyl-phosphate synthase, small chain	NC_005966	Q6F8M7	ARO:3002817	carA is an ABC-F subfamily protein involved in macrolide resistance. It is found in Streptomyces thermotolerans.	39251	carA
carA	seq12	DEG10640253	1	9	713	705	161	100	18.3	ATTCCTTGAG	Staphylococcus aureus subsp. aureus MSSA476	-	glutamine-hydrolyzing carbamoyl-phosphate synthase small subunit	NC_002953	-	ARO:3002817	carA is an ABC-F subfamily protein involved in macrolide resistance. It is found in Streptomyces thermotolerans.	39251	carA
carA	seq307	DEG10240302	1	9	1083	1091	161	100	18.3	CATCGGCTAC	Burkholderia thailandensis E264	-	carbamoyl phosphate synthase small subunit	NC_007651	Q2SUV4	ARO:3002817	carA is an ABC-F subfamily protein involved in macrolide resistance. It is found in Streptomyces thermotolerans.	39251	carA
carA	seq647	DEG10570100	2	9	1067	1060	636	100	16.4	GGAGGCTTCA	Ralstonia solanacearum GMI1000	-	glutamine-hydrolyzing carbamoyl-phosphate synthase small subunit	NC_003295	-	ARO:3002817	carA is an ABC-F subfamily protein involved in macrolide resistance. It is found in Streptomyces thermotolerans.	39251	carA
carA	seq693	DEG10510444	2	9	304	297	636	100	16.4	GGGTAGTCAC	Pseudomonas aeruginosa PAO1	-	carbamoyl-phosphate synthase small chain	AE004091	-	ARO:3002817	carA is an ABC-F subfamily protein involved in macrolide resistance. It is found in Streptomyces thermotolerans.	39251	carA
carA	seq234	DEG10570100	1	8	554	561	636	100	16.4	TGCAGGACTA	Ralstonia solanacearum GMI1000	-	glutamine-hydrolyzing carbamoyl-phosphate synthase small subunit	NC_003295	-	ARO:3002817	carA is an ABC-F subfamily protein involved in macrolide resistance. It is found in Streptomyces thermotolerans.	39251	carA
carA	seq464	DEG10640253	1	8	1022	1015	636	100	16.4	GACGGTCCCG	Staphylococcus aureus subsp. aureus MSSA476	-	glutamine-hydrolyzing carbamoyl-phosphate synthase small subunit	NC_002953	-	ARO:3002817	carA is an ABC-F subfamily protein involved in macrolide resistance. It is found in Streptomyces thermotolerans.	39251	carA
carA	seq471	DEG10510444	2	9	890	883	636	100	16.4	TACCGGGTGT	Pseudomonas aeruginosa PAO1	-	carbamoyl-phosphate synthase small chain	AE004091	-	ARO:3002817	carA is an ABC-F subfamily protein involved in macrolide resistance. It is found in Streptomyces thermotolerans.	39251	carA
carA	seq678	DEG10500193	2	10	1044	1036	161	100	18.3	CCACTGAAAT	Campylobacter jejuni subsp. jejuni 81-176	-	carbamoyl phosphate synthase small subunit	NC_008787	-	ARO:3002817	carA is an ABC-F subfamily protein involved in macrolide resistance. It is found in Streptomyces thermotolerans.	39251	carA
carA	seq589	DEG10570100	1	8	714	721	636	100	16.4	CAACGGCCTA	Ralstonia solanacearum GMI1000	-	glutamine-hydrolyzing carbamoyl-phosphate synthase small subunit	NC_003295	-	ARO:3002817	carA is an ABC-F subfamily protein involved in macrolide resistance. It is found in Streptomyces thermotolerans.	39251	carA
carA	seq307	DEG10450248	1	8	610	603	636	100	16.4	CATCGGCTAC	NC_003062	-	carbamoylphosphate synthase small chain	Agrobacterium f	-	ARO:3002817	carA is an ABC-F subfamily protein involved in macrolide resistance. It is found in Streptomyces thermotolerans.	39251	carA
carA	seq424	DEG10450248	1	8	934	927	636	100	16.4	CCGGATGGCG	NC_003062	-	carbamoylphosphate synthase small chain	Agrobacterium f	-	ARO:3002817	carA is an ABC-F subfamily protein involved in macrolide resistance. It is found in Streptomyces thermotolerans.	39251	carA
carA	seq600	DEG10570100	3	10	177	184	636	100	16.4	CTGTACCCGC	Ralstonia solanacearum GMI1000	-	glutamine-hydrolyzing carbamoyl-phosphate synthase small subunit	NC_003295	-	ARO:3002817	carA is an ABC-F subfamily protein involved in macrolide resistance. It is found in Streptomyces thermotolerans.	39251	carA
carA	seq367	DEG10640253	1	9	829	837	161	100	18.3	AAAAATTTAC	Staphylococcus aureus subsp. aureus MSSA476	-	glutamine-hydrolyzing carbamoyl-phosphate synthase small subunit	NC_002953	-	ARO:3002817	carA is an ABC-F subfamily protein involved in macrolide resistance. It is found in Streptomyces thermotolerans.	39251	carA
carA	seq424	DEG10450248	1	10	739	748	41	100	20.3	CCGGATGGCG	NC_003062	-	carbamoylphosphate synthase small chain	Agrobacterium f	-	ARO:3002817	carA is an ABC-F subfamily protein involved in macrolide resistance. It is found in Streptomyces thermotolerans.	39251	carA
carA	seq196	DEG10130343	1	8	939	932	636	100	16.4	GCCGTGGTGA	Acinetobacter baylyi ADP1	Purines, pyrimidines, nucleosides, and nucleotides	carbamoyl-phosphate synthase, small chain	NC_005966	Q6F8M7	ARO:3002817	carA is an ABC-F subfamily protein involved in macrolide resistance. It is found in Streptomyces thermotolerans.	39251	carA
carA	seq710	DEG10640253	1	8	276	283	636	100	16.4	TAGACAACCC	Staphylococcus aureus subsp. aureus MSSA476	-	glutamine-hydrolyzing carbamoyl-phosphate synthase small subunit	NC_002953	-	ARO:3002817	carA is an ABC-F subfamily protein involved in macrolide resistance. It is found in Streptomyces thermotolerans.	39251	carA
carA	seq3	DEG10350093	2	9	368	375	636	100	16.4	GGCATCCTGA	Burkholderia pseudomallei K96243	-	carbamoyl phosphate synthase small subunit	NC_006350	Q63V92	ARO:3002817	carA is an ABC-F subfamily protein involved in macrolide resistance. It is found in Streptomyces thermotolerans.	39251	carA
carA	seq587	DEG10100221	1	9	129	137	161	100	18.3	CGATCCCAGT	Mycobacterium tuberculosis H37Rv	-	carbamoyl phosphate synthase small subunit	NC_000962	I6Y6E5 P9WPK5	ARO:3002817	carA is an ABC-F subfamily protein involved in macrolide resistance. It is found in Streptomyces thermotolerans.	39251	carA
carA	seq183	DEG10500193	1	8	1093	1086	636	100	16.4	AAATATACCT	Campylobacter jejuni subsp. jejuni 81-176	-	carbamoyl phosphate synthase small subunit	NC_008787	-	ARO:3002817	carA is an ABC-F subfamily protein involved in macrolide resistance. It is found in Streptomyces thermotolerans.	39251	carA
carA	seq248	DEG10240302	2	10	796	804	161	100	18.3	GGGCATCTGC	Burkholderia thailandensis E264	-	carbamoyl phosphate synthase small subunit	NC_007651	Q2SUV4	ARO:3002817	carA is an ABC-F subfamily protein involved in macrolide resistance. It is found in Streptomyces thermotolerans.	39251	carA
carA	seq310	DEG10500193	1	8	935	942	636	100	16.4	ATTATAATTA	Campylobacter jejuni subsp. jejuni 81-176	-	carbamoyl phosphate synthase small subunit	NC_008787	-	ARO:3002817	carA is an ABC-F subfamily protein involved in macrolide resistance. It is found in Streptomyces thermotolerans.	39251	carA
carA	seq304	DEG10130343	1	9	929	937	161	100	18.3	AAAACCACGA	Acinetobacter baylyi ADP1	Purines, pyrimidines, nucleosides, and nucleotides	carbamoyl-phosphate synthase, small chain	NC_005966	Q6F8M7	ARO:3002817	carA is an ABC-F subfamily protein involved in macrolide resistance. It is found in Streptomyces thermotolerans.	39251	carA
carA	seq120	DEG10500193	1	8	384	391	636	100	16.4	TGTAATTTGA	Campylobacter jejuni subsp. jejuni 81-176	-	carbamoyl phosphate synthase small subunit	NC_008787	-	ARO:3002817	carA is an ABC-F subfamily protein involved in macrolide resistance. It is found in Streptomyces thermotolerans.	39251	carA
carA	seq66	DEG10500193	1	10	722	731	41	100	20.3	CAGGTGAGCC	Campylobacter jejuni subsp. jejuni 81-176	-	carbamoyl phosphate synthase small subunit	NC_008787	-	ARO:3002817	carA is an ABC-F subfamily protein involved in macrolide resistance. It is found in Streptomyces thermotolerans.	39251	carA
carA	seq471	DEG10250259	3	10	33	40	636	100	16.4	TACCGGGTGT	Mycobacterium tuberculosis H37Rv II	-	Probable carbamoyl-phosphate synthase small chain CarA (carbamoyl-phosphate synthetase glutamine chain)	NC_000962	I6Y6E5 P9WPK5	ARO:3002817	carA is an ABC-F subfamily protein involved in macrolide resistance. It is found in Streptomyces thermotolerans.	39251	carA
carA	seq424	DEG10450248	1	8	1108	1101	636	100	16.4	CCGGATGGCG	NC_003062	-	carbamoylphosphate synthase small chain	Agrobacterium f	-	ARO:3002817	carA is an ABC-F subfamily protein involved in macrolide resistance. It is found in Streptomyces thermotolerans.	39251	carA
carA	seq707	DEG10350093	3	10	825	832	636	100	16.4	GACCTCGCGC	Burkholderia pseudomallei K96243	-	carbamoyl phosphate synthase small subunit	NC_006350	Q63V92	ARO:3002817	carA is an ABC-F subfamily protein involved in macrolide resistance. It is found in Streptomyces thermotolerans.	39251	carA
carA	seq517	DEG10640253	3	10	217	224	636	100	16.4	ACTTAGTACC	Staphylococcus aureus subsp. aureus MSSA476	-	glutamine-hydrolyzing carbamoyl-phosphate synthase small subunit	NC_002953	-	ARO:3002817	carA is an ABC-F subfamily protein involved in macrolide resistance. It is found in Streptomyces thermotolerans.	39251	carA
carA	seq172	DEG10350093	1	9	300	308	161	100	18.3	GCTCGGCGAG	Burkholderia pseudomallei K96243	-	carbamoyl phosphate synthase small subunit	NC_006350	Q63V92	ARO:3002817	carA is an ABC-F subfamily protein involved in macrolide resistance. It is found in Streptomyces thermotolerans.	39251	carA
carA	seq158	DEG10130343	2	10	988	980	161	100	18.3	TGATGTGTTA	Acinetobacter baylyi ADP1	Purines, pyrimidines, nucleosides, and nucleotides	carbamoyl-phosphate synthase, small chain	NC_005966	Q6F8M7	ARO:3002817	carA is an ABC-F subfamily protein involved in macrolide resistance. It is found in Streptomyces thermotolerans.	39251	carA
carA	seq234	DEG10570100	1	8	896	903	636	100	16.4	TGCAGGACTA	Ralstonia solanacearum GMI1000	-	glutamine-hydrolyzing carbamoyl-phosphate synthase small subunit	NC_003295	-	ARO:3002817	carA is an ABC-F subfamily protein involved in macrolide resistance. It is found in Streptomyces thermotolerans.	39251	carA
carA	seq380	DEG10640253	3	10	766	773	636	100	16.4	ATTTATCTCA	Staphylococcus aureus subsp. aureus MSSA476	-	glutamine-hydrolyzing carbamoyl-phosphate synthase small subunit	NC_002953	-	ARO:3002817	carA is an ABC-F subfamily protein involved in macrolide resistance. It is found in Streptomyces thermotolerans.	39251	carA
carA	seq759	DEG10450248	1	8	202	195	636	100	16.4	GAGGGAAGAC	NC_003062	-	carbamoylphosphate synthase small chain	Agrobacterium f	-	ARO:3002817	carA is an ABC-F subfamily protein involved in macrolide resistance. It is found in Streptomyces thermotolerans.	39251	carA
carA	seq447	DEG10570100	1	9	1117	1125	161	100	18.3	ATGGCCGAGA	Ralstonia solanacearum GMI1000	-	glutamine-hydrolyzing carbamoyl-phosphate synthase small subunit	NC_003295	-	ARO:3002817	carA is an ABC-F subfamily protein involved in macrolide resistance. It is found in Streptomyces thermotolerans.	39251	carA
carA	seq58	DEG10350093	1	8	223	230	636	100	16.4	GCGACGAAGG	Burkholderia pseudomallei K96243	-	carbamoyl phosphate synthase small subunit	NC_006350	Q63V92	ARO:3002817	carA is an ABC-F subfamily protein involved in macrolide resistance. It is found in Streptomyces thermotolerans.	39251	carA
carA	seq242	DEG10250259	1	8	304	311	636	100	16.4	GAACTCATGG	Mycobacterium tuberculosis H37Rv II	-	Probable carbamoyl-phosphate synthase small chain CarA (carbamoyl-phosphate synthetase glutamine chain)	NC_000962	I6Y6E5 P9WPK5	ARO:3002817	carA is an ABC-F subfamily protein involved in macrolide resistance. It is found in Streptomyces thermotolerans.	39251	carA
carA	seq58	DEG10350093	1	10	317	326	41	100	20.3	GCGACGAAGG	Burkholderia pseudomallei K96243	-	carbamoyl phosphate synthase small subunit	NC_006350	Q63V92	ARO:3002817	carA is an ABC-F subfamily protein involved in macrolide resistance. It is found in Streptomyces thermotolerans.	39251	carA
carA	seq103	DEG10510444	1	9	437	429	161	100	18.3	AGCTCCAGCC	Pseudomonas aeruginosa PAO1	-	carbamoyl-phosphate synthase small chain	AE004091	-	ARO:3002817	carA is an ABC-F subfamily protein involved in macrolide resistance. It is found in Streptomyces thermotolerans.	39251	carA
carA	seq478	DEG10250259	1	10	696	705	41	100	20.3	CCCCGGCGAC	Mycobacterium tuberculosis H37Rv II	-	Probable carbamoyl-phosphate synthase small chain CarA (carbamoyl-phosphate synthetase glutamine chain)	NC_000962	I6Y6E5 P9WPK5	ARO:3002817	carA is an ABC-F subfamily protein involved in macrolide resistance. It is found in Streptomyces thermotolerans.	39251	carA
carA	seq196	DEG10570100	1	8	936	929	636	100	16.4	GCCGTGGTGA	Ralstonia solanacearum GMI1000	-	glutamine-hydrolyzing carbamoyl-phosphate synthase small subunit	NC_003295	-	ARO:3002817	carA is an ABC-F subfamily protein involved in macrolide resistance. It is found in Streptomyces thermotolerans.	39251	carA
carA	seq471	DEG10100221	3	10	33	40	636	100	16.4	TACCGGGTGT	Mycobacterium tuberculosis H37Rv	-	carbamoyl phosphate synthase small subunit	NC_000962	I6Y6E5 P9WPK5	ARO:3002817	carA is an ABC-F subfamily protein involved in macrolide resistance. It is found in Streptomyces thermotolerans.	39251	carA
carA	seq707	DEG10350093	1	9	475	483	161	100	18.3	GACCTCGCGC	Burkholderia pseudomallei K96243	-	carbamoyl phosphate synthase small subunit	NC_006350	Q63V92	ARO:3002817	carA is an ABC-F subfamily protein involved in macrolide resistance. It is found in Streptomyces thermotolerans.	39251	carA
carA	seq1	DEG10640253	2	10	485	493	161	100	18.3	GAAACACCGT	Staphylococcus aureus subsp. aureus MSSA476	-	glutamine-hydrolyzing carbamoyl-phosphate synthase small subunit	NC_002953	-	ARO:3002817	carA is an ABC-F subfamily protein involved in macrolide resistance. It is found in Streptomyces thermotolerans.	39251	carA
carA	seq633	DEG10640253	1	8	164	171	636	100	16.4	TTACGTATTA	Staphylococcus aureus subsp. aureus MSSA476	-	glutamine-hydrolyzing carbamoyl-phosphate synthase small subunit	NC_002953	-	ARO:3002817	carA is an ABC-F subfamily protein involved in macrolide resistance. It is found in Streptomyces thermotolerans.	39251	carA
carA	seq661	DEG10450248	2	9	825	832	636	100	16.4	GGAGCGAACG	NC_003062	-	carbamoylphosphate synthase small chain	Agrobacterium f	-	ARO:3002817	carA is an ABC-F subfamily protein involved in macrolide resistance. It is found in Streptomyces thermotolerans.	39251	carA
carA	seq103	DEG10510444	2	9	512	519	636	100	16.4	AGCTCCAGCC	Pseudomonas aeruginosa PAO1	-	carbamoyl-phosphate synthase small chain	AE004091	-	ARO:3002817	carA is an ABC-F subfamily protein involved in macrolide resistance. It is found in Streptomyces thermotolerans.	39251	carA
carA	seq138	DEG10130343	1	9	638	630	161	100	18.3	CAGCCACGAC	Acinetobacter baylyi ADP1	Purines, pyrimidines, nucleosides, and nucleotides	carbamoyl-phosphate synthase, small chain	NC_005966	Q6F8M7	ARO:3002817	carA is an ABC-F subfamily protein involved in macrolide resistance. It is found in Streptomyces thermotolerans.	39251	carA
carA	seq337	DEG10500193	1	8	1073	1066	636	100	16.4	GGACCTGAGT	Campylobacter jejuni subsp. jejuni 81-176	-	carbamoyl phosphate synthase small subunit	NC_008787	-	ARO:3002817	carA is an ABC-F subfamily protein involved in macrolide resistance. It is found in Streptomyces thermotolerans.	39251	carA
carA	seq258	DEG10500193	1	9	921	929	161	100	18.3	CGCACAAAAA	Campylobacter jejuni subsp. jejuni 81-176	-	carbamoyl phosphate synthase small subunit	NC_008787	-	ARO:3002817	carA is an ABC-F subfamily protein involved in macrolide resistance. It is found in Streptomyces thermotolerans.	39251	carA
carA	seq479	DEG10640253	2	9	22	15	636	100	16.4	TCTAGATAAG	Staphylococcus aureus subsp. aureus MSSA476	-	glutamine-hydrolyzing carbamoyl-phosphate synthase small subunit	NC_002953	-	ARO:3002817	carA is an ABC-F subfamily protein involved in macrolide resistance. It is found in Streptomyces thermotolerans.	39251	carA
carA	seq598	DEG10450248	1	9	675	667	161	100	18.3	GCCGGCAAAT	NC_003062	-	carbamoylphosphate synthase small chain	Agrobacterium f	-	ARO:3002817	carA is an ABC-F subfamily protein involved in macrolide resistance. It is found in Streptomyces thermotolerans.	39251	carA
carA	seq818	DEG10510444	1	9	348	356	161	100	18.3	TCGCCTGACA	Pseudomonas aeruginosa PAO1	-	carbamoyl-phosphate synthase small chain	AE004091	-	ARO:3002817	carA is an ABC-F subfamily protein involved in macrolide resistance. It is found in Streptomyces thermotolerans.	39251	carA
carA	seq202	DEG10570100	2	10	245	253	161	100	18.3	TGCCTCATCA	Ralstonia solanacearum GMI1000	-	glutamine-hydrolyzing carbamoyl-phosphate synthase small subunit	NC_003295	-	ARO:3002817	carA is an ABC-F subfamily protein involved in macrolide resistance. It is found in Streptomyces thermotolerans.	39251	carA
carA	seq249	DEG10500193	2	10	765	773	161	100	18.3	GAAAACTTGC	Campylobacter jejuni subsp. jejuni 81-176	-	carbamoyl phosphate synthase small subunit	NC_008787	-	ARO:3002817	carA is an ABC-F subfamily protein involved in macrolide resistance. It is found in Streptomyces thermotolerans.	39251	carA
carA	seq27	DEG10450248	3	10	556	563	636	100	16.4	CCACGGAAAC	NC_003062	-	carbamoylphosphate synthase small chain	Agrobacterium f	-	ARO:3002817	carA is an ABC-F subfamily protein involved in macrolide resistance. It is found in Streptomyces thermotolerans.	39251	carA
carA	seq58	DEG10240302	1	10	317	326	41	100	20.3	GCGACGAAGG	Burkholderia thailandensis E264	-	carbamoyl phosphate synthase small subunit	NC_007651	Q2SUV4	ARO:3002817	carA is an ABC-F subfamily protein involved in macrolide resistance. It is found in Streptomyces thermotolerans.	39251	carA
carA	seq471	DEG10100221	2	10	531	539	161	100	18.3	TACCGGGTGT	Mycobacterium tuberculosis H37Rv	-	carbamoyl phosphate synthase small subunit	NC_000962	I6Y6E5 P9WPK5	ARO:3002817	carA is an ABC-F subfamily protein involved in macrolide resistance. It is found in Streptomyces thermotolerans.	39251	carA
carA	seq589	DEG10510444	1	8	717	724	636	100	16.4	CAACGGCCTA	Pseudomonas aeruginosa PAO1	-	carbamoyl-phosphate synthase small chain	AE004091	-	ARO:3002817	carA is an ABC-F subfamily protein involved in macrolide resistance. It is found in Streptomyces thermotolerans.	39251	carA
carA	seq396	DEG10570100	1	8	177	184	636	100	16.4	GTACCCGCCA	Ralstonia solanacearum GMI1000	-	glutamine-hydrolyzing carbamoyl-phosphate synthase small subunit	NC_003295	-	ARO:3002817	carA is an ABC-F subfamily protein involved in macrolide resistance. It is found in Streptomyces thermotolerans.	39251	carA
carA	seq780	DEG10450248	1	9	968	976	161	100	18.3	TCTCTATGAG	NC_003062	-	carbamoylphosphate synthase small chain	Agrobacterium f	-	ARO:3002817	carA is an ABC-F subfamily protein involved in macrolide resistance. It is found in Streptomyces thermotolerans.	39251	carA
carA	seq653	DEG10450248	2	10	63	71	161	100	18.3	TCACGGTGAT	NC_003062	-	carbamoylphosphate synthase small chain	Agrobacterium f	-	ARO:3002817	carA is an ABC-F subfamily protein involved in macrolide resistance. It is found in Streptomyces thermotolerans.	39251	carA
carA	seq852	DEG10500193	1	9	291	283	161	100	18.3	TTGCAGACTA	Campylobacter jejuni subsp. jejuni 81-176	-	carbamoyl phosphate synthase small subunit	NC_008787	-	ARO:3002817	carA is an ABC-F subfamily protein involved in macrolide resistance. It is found in Streptomyces thermotolerans.	39251	carA
carA	seq601	DEG10640253	1	8	1019	1026	636	100	16.4	CGTCAGATAT	Staphylococcus aureus subsp. aureus MSSA476	-	glutamine-hydrolyzing carbamoyl-phosphate synthase small subunit	NC_002953	-	ARO:3002817	carA is an ABC-F subfamily protein involved in macrolide resistance. It is found in Streptomyces thermotolerans.	39251	carA
carA	seq57	DEG10570100	3	10	901	894	636	100	16.4	GACCTGCAGG	Ralstonia solanacearum GMI1000	-	glutamine-hydrolyzing carbamoyl-phosphate synthase small subunit	NC_003295	-	ARO:3002817	carA is an ABC-F subfamily protein involved in macrolide resistance. It is found in Streptomyces thermotolerans.	39251	carA
carA	seq848	DEG10640253	3	10	669	676	636	100	16.4	AATAATCCTG	Staphylococcus aureus subsp. aureus MSSA476	-	glutamine-hydrolyzing carbamoyl-phosphate synthase small subunit	NC_002953	-	ARO:3002817	carA is an ABC-F subfamily protein involved in macrolide resistance. It is found in Streptomyces thermotolerans.	39251	carA
carA	seq553	DEG10450248	1	8	547	540	636	100	16.4	AGGACTGGGT	NC_003062	-	carbamoylphosphate synthase small chain	Agrobacterium f	-	ARO:3002817	carA is an ABC-F subfamily protein involved in macrolide resistance. It is found in Streptomyces thermotolerans.	39251	carA
carA	seq478	DEG10100221	1	10	696	705	41	100	20.3	CCCCGGCGAC	Mycobacterium tuberculosis H37Rv	-	carbamoyl phosphate synthase small subunit	NC_000962	I6Y6E5 P9WPK5	ARO:3002817	carA is an ABC-F subfamily protein involved in macrolide resistance. It is found in Streptomyces thermotolerans.	39251	carA
carA	seq296	DEG10450248	3	10	93	100	636	100	16.4	ATAACCGGCA	NC_003062	-	carbamoylphosphate synthase small chain	Agrobacterium f	-	ARO:3002817	carA is an ABC-F subfamily protein involved in macrolide resistance. It is found in Streptomyces thermotolerans.	39251	carA
carA	seq111	DEG10450248	3	10	857	864	636	100	16.4	GAGTCACCAG	NC_003062	-	carbamoylphosphate synthase small chain	Agrobacterium f	-	ARO:3002817	carA is an ABC-F subfamily protein involved in macrolide resistance. It is found in Streptomyces thermotolerans.	39251	carA
carA	seq530	DEG10350093	1	8	429	436	636	100	16.4	GAAGGCGCGA	Burkholderia pseudomallei K96243	-	carbamoyl phosphate synthase small subunit	NC_006350	Q63V92	ARO:3002817	carA is an ABC-F subfamily protein involved in macrolide resistance. It is found in Streptomyces thermotolerans.	39251	carA
carA	seq58	DEG10240302	2	9	497	504	636	100	16.4	GCGACGAAGG	Burkholderia thailandensis E264	-	carbamoyl phosphate synthase small subunit	NC_007651	Q2SUV4	ARO:3002817	carA is an ABC-F subfamily protein involved in macrolide resistance. It is found in Streptomyces thermotolerans.	39251	carA
carA	seq815	DEG10350093	2	10	1048	1056	161	100	18.3	TCAGGGGCAC	Burkholderia pseudomallei K96243	-	carbamoyl phosphate synthase small subunit	NC_006350	Q63V92	ARO:3002817	carA is an ABC-F subfamily protein involved in macrolide resistance. It is found in Streptomyces thermotolerans.	39251	carA
carA	seq447	DEG10510444	1	9	816	808	161	100	18.3	ATGGCCGAGA	Pseudomonas aeruginosa PAO1	-	carbamoyl-phosphate synthase small chain	AE004091	-	ARO:3002817	carA is an ABC-F subfamily protein involved in macrolide resistance. It is found in Streptomyces thermotolerans.	39251	carA
carA	seq225	DEG10640253	2	10	388	380	161	100	18.3	ACTTTTAACA	Staphylococcus aureus subsp. aureus MSSA476	-	glutamine-hydrolyzing carbamoyl-phosphate synthase small subunit	NC_002953	-	ARO:3002817	carA is an ABC-F subfamily protein involved in macrolide resistance. It is found in Streptomyces thermotolerans.	39251	carA
carA	seq186	DEG10510444	2	9	21	14	636	100	16.4	AAAGTATGGT	Pseudomonas aeruginosa PAO1	-	carbamoyl-phosphate synthase small chain	AE004091	-	ARO:3002817	carA is an ABC-F subfamily protein involved in macrolide resistance. It is found in Streptomyces thermotolerans.	39251	carA
carA	seq72	DEG10570100	3	10	179	186	636	100	16.4	CCACCCGCAT	Ralstonia solanacearum GMI1000	-	glutamine-hydrolyzing carbamoyl-phosphate synthase small subunit	NC_003295	-	ARO:3002817	carA is an ABC-F subfamily protein involved in macrolide resistance. It is found in Streptomyces thermotolerans.	39251	carA
carA	seq562	DEG10570100	3	10	668	661	636	100	16.4	ACCTGGTCTG	Ralstonia solanacearum GMI1000	-	glutamine-hydrolyzing carbamoyl-phosphate synthase small subunit	NC_003295	-	ARO:3002817	carA is an ABC-F subfamily protein involved in macrolide resistance. It is found in Streptomyces thermotolerans.	39251	carA
carA	seq231	DEG10640253	1	8	187	194	636	100	16.4	TATGGTATTG	Staphylococcus aureus subsp. aureus MSSA476	-	glutamine-hydrolyzing carbamoyl-phosphate synthase small subunit	NC_002953	-	ARO:3002817	carA is an ABC-F subfamily protein involved in macrolide resistance. It is found in Streptomyces thermotolerans.	39251	carA
carA	seq307	DEG10570100	1	9	1083	1091	161	100	18.3	CATCGGCTAC	Ralstonia solanacearum GMI1000	-	glutamine-hydrolyzing carbamoyl-phosphate synthase small subunit	NC_003295	-	ARO:3002817	carA is an ABC-F subfamily protein involved in macrolide resistance. It is found in Streptomyces thermotolerans.	39251	carA
carA	seq196	DEG10570100	1	9	873	865	161	100	18.3	GCCGTGGTGA	Ralstonia solanacearum GMI1000	-	glutamine-hydrolyzing carbamoyl-phosphate synthase small subunit	NC_003295	-	ARO:3002817	carA is an ABC-F subfamily protein involved in macrolide resistance. It is found in Streptomyces thermotolerans.	39251	carA
carA	seq172	DEG10350093	1	10	631	622	41	100	20.3	GCTCGGCGAG	Burkholderia pseudomallei K96243	-	carbamoyl phosphate synthase small subunit	NC_006350	Q63V92	ARO:3002817	carA is an ABC-F subfamily protein involved in macrolide resistance. It is found in Streptomyces thermotolerans.	39251	carA
carA	seq314	DEG10130343	2	10	554	546	161	100	18.3	CGTAAAACCT	Acinetobacter baylyi ADP1	Purines, pyrimidines, nucleosides, and nucleotides	carbamoyl-phosphate synthase, small chain	NC_005966	Q6F8M7	ARO:3002817	carA is an ABC-F subfamily protein involved in macrolide resistance. It is found in Streptomyces thermotolerans.	39251	carA
carA	seq70	DEG10640253	3	10	774	781	636	100	16.4	GCAGGAGCAA	Staphylococcus aureus subsp. aureus MSSA476	-	glutamine-hydrolyzing carbamoyl-phosphate synthase small subunit	NC_002953	-	ARO:3002817	carA is an ABC-F subfamily protein involved in macrolide resistance. It is found in Streptomyces thermotolerans.	39251	carA
carA	seq58	DEG10240302	1	10	757	766	41	100	20.3	GCGACGAAGG	Burkholderia thailandensis E264	-	carbamoyl phosphate synthase small subunit	NC_007651	Q2SUV4	ARO:3002817	carA is an ABC-F subfamily protein involved in macrolide resistance. It is found in Streptomyces thermotolerans.	39251	carA
carA	seq537	DEG10510444	2	10	188	196	161	100	18.3	TCCGGTACCA	Pseudomonas aeruginosa PAO1	-	carbamoyl-phosphate synthase small chain	AE004091	-	ARO:3002817	carA is an ABC-F subfamily protein involved in macrolide resistance. It is found in Streptomyces thermotolerans.	39251	carA
carA	seq594	DEG10570100	2	9	460	467	636	100	16.4	TGGGCTGTCC	Ralstonia solanacearum GMI1000	-	glutamine-hydrolyzing carbamoyl-phosphate synthase small subunit	NC_003295	-	ARO:3002817	carA is an ABC-F subfamily protein involved in macrolide resistance. It is found in Streptomyces thermotolerans.	39251	carA
carA	seq96	DEG10350093	1	9	918	910	161	100	18.3	GATCACGACC	Burkholderia pseudomallei K96243	-	carbamoyl phosphate synthase small subunit	NC_006350	Q63V92	ARO:3002817	carA is an ABC-F subfamily protein involved in macrolide resistance. It is found in Streptomyces thermotolerans.	39251	carA
carA	seq530	DEG10510444	1	10	450	441	41	100	20.3	GAAGGCGCGA	Pseudomonas aeruginosa PAO1	-	carbamoyl-phosphate synthase small chain	AE004091	-	ARO:3002817	carA is an ABC-F subfamily protein involved in macrolide resistance. It is found in Streptomyces thermotolerans.	39251	carA
carA	seq478	DEG10250259	3	10	239	232	636	100	16.4	CCCCGGCGAC	Mycobacterium tuberculosis H37Rv II	-	Probable carbamoyl-phosphate synthase small chain CarA (carbamoyl-phosphate synthetase glutamine chain)	NC_000962	I6Y6E5 P9WPK5	ARO:3002817	carA is an ABC-F subfamily protein involved in macrolide resistance. It is found in Streptomyces thermotolerans.	39251	carA
carA	seq254	DEG10570100	1	9	136	144	161	100	18.3	CTCACCGATT	Ralstonia solanacearum GMI1000	-	glutamine-hydrolyzing carbamoyl-phosphate synthase small subunit	NC_003295	-	ARO:3002817	carA is an ABC-F subfamily protein involved in macrolide resistance. It is found in Streptomyces thermotolerans.	39251	carA
carA	seq3	DEG10350093	2	10	401	409	161	100	18.3	GGCATCCTGA	Burkholderia pseudomallei K96243	-	carbamoyl phosphate synthase small subunit	NC_006350	Q63V92	ARO:3002817	carA is an ABC-F subfamily protein involved in macrolide resistance. It is found in Streptomyces thermotolerans.	39251	carA
carA	seq528	DEG10450248	1	9	498	490	161	100	18.3	GCTCCATGCA	NC_003062	-	carbamoylphosphate synthase small chain	Agrobacterium f	-	ARO:3002817	carA is an ABC-F subfamily protein involved in macrolide resistance. It is found in Streptomyces thermotolerans.	39251	carA
carA	seq478	DEG10100221	3	10	239	232	636	100	16.4	CCCCGGCGAC	Mycobacterium tuberculosis H37Rv	-	carbamoyl phosphate synthase small subunit	NC_000962	I6Y6E5 P9WPK5	ARO:3002817	carA is an ABC-F subfamily protein involved in macrolide resistance. It is found in Streptomyces thermotolerans.	39251	carA
carA	seq93	DEG10640253	1	8	828	821	636	100	16.4	AACTGGATTC	Staphylococcus aureus subsp. aureus MSSA476	-	glutamine-hydrolyzing carbamoyl-phosphate synthase small subunit	NC_002953	-	ARO:3002817	carA is an ABC-F subfamily protein involved in macrolide resistance. It is found in Streptomyces thermotolerans.	39251	carA
carA	seq818	DEG10510444	2	9	643	650	636	100	16.4	TCGCCTGACA	Pseudomonas aeruginosa PAO1	-	carbamoyl-phosphate synthase small chain	AE004091	-	ARO:3002817	carA is an ABC-F subfamily protein involved in macrolide resistance. It is found in Streptomyces thermotolerans.	39251	carA
carA	seq695	DEG10640253	1	9	378	386	161	100	18.3	TGTGTTAAAG	Staphylococcus aureus subsp. aureus MSSA476	-	glutamine-hydrolyzing carbamoyl-phosphate synthase small subunit	NC_002953	-	ARO:3002817	carA is an ABC-F subfamily protein involved in macrolide resistance. It is found in Streptomyces thermotolerans.	39251	carA
carA	seq221	DEG10640253	1	9	473	465	161	100	18.3	ATTTCTACTA	Staphylococcus aureus subsp. aureus MSSA476	-	glutamine-hydrolyzing carbamoyl-phosphate synthase small subunit	NC_002953	-	ARO:3002817	carA is an ABC-F subfamily protein involved in macrolide resistance. It is found in Streptomyces thermotolerans.	39251	carA
carA	seq789	DEG10570100	1	8	771	778	636	100	16.4	CATCGAACCA	Ralstonia solanacearum GMI1000	-	glutamine-hydrolyzing carbamoyl-phosphate synthase small subunit	NC_003295	-	ARO:3002817	carA is an ABC-F subfamily protein involved in macrolide resistance. It is found in Streptomyces thermotolerans.	39251	carA
carA	seq65	DEG10240302	2	10	289	297	161	100	18.3	AATGGAGCGC	Burkholderia thailandensis E264	-	carbamoyl phosphate synthase small subunit	NC_007651	Q2SUV4	ARO:3002817	carA is an ABC-F subfamily protein involved in macrolide resistance. It is found in Streptomyces thermotolerans.	39251	carA
carA	seq664	DEG10240302	1	10	982	991	41	100	20.3	CACGTGTCGC	Burkholderia thailandensis E264	-	carbamoyl phosphate synthase small subunit	NC_007651	Q2SUV4	ARO:3002817	carA is an ABC-F subfamily protein involved in macrolide resistance. It is found in Streptomyces thermotolerans.	39251	carA
carA	seq142	DEG10640253	2	9	455	448	636	100	16.4	TGGTAATTCC	Staphylococcus aureus subsp. aureus MSSA476	-	glutamine-hydrolyzing carbamoyl-phosphate synthase small subunit	NC_002953	-	ARO:3002817	carA is an ABC-F subfamily protein involved in macrolide resistance. It is found in Streptomyces thermotolerans.	39251	carA
carA	seq691	DEG10510444	2	9	592	585	636	100	16.4	CCGTAGGCCC	Pseudomonas aeruginosa PAO1	-	carbamoyl-phosphate synthase small chain	AE004091	-	ARO:3002817	carA is an ABC-F subfamily protein involved in macrolide resistance. It is found in Streptomyces thermotolerans.	39251	carA
carA	seq854	DEG10640253	2	9	164	171	636	100	16.4	GTTACGTATA	Staphylococcus aureus subsp. aureus MSSA476	-	glutamine-hydrolyzing carbamoyl-phosphate synthase small subunit	NC_002953	-	ARO:3002817	carA is an ABC-F subfamily protein involved in macrolide resistance. It is found in Streptomyces thermotolerans.	39251	carA
carA	seq196	DEG10510444	1	9	876	868	161	100	18.3	GCCGTGGTGA	Pseudomonas aeruginosa PAO1	-	carbamoyl-phosphate synthase small chain	AE004091	-	ARO:3002817	carA is an ABC-F subfamily protein involved in macrolide resistance. It is found in Streptomyces thermotolerans.	39251	carA
carA	seq747	DEG10510444	1	9	955	947	161	100	18.3	TCTCGTCGAG	Pseudomonas aeruginosa PAO1	-	carbamoyl-phosphate synthase small chain	AE004091	-	ARO:3002817	carA is an ABC-F subfamily protein involved in macrolide resistance. It is found in Streptomyces thermotolerans.	39251	carA
carA	seq844	DEG10640253	1	9	170	162	161	100	18.3	TACGTAAAAT	Staphylococcus aureus subsp. aureus MSSA476	-	glutamine-hydrolyzing carbamoyl-phosphate synthase small subunit	NC_002953	-	ARO:3002817	carA is an ABC-F subfamily protein involved in macrolide resistance. It is found in Streptomyces thermotolerans.	39251	carA
carA	seq215	DEG10570100	1	8	445	452	636	100	16.4	GCCCGTTCTG	Ralstonia solanacearum GMI1000	-	glutamine-hydrolyzing carbamoyl-phosphate synthase small subunit	NC_003295	-	ARO:3002817	carA is an ABC-F subfamily protein involved in macrolide resistance. It is found in Streptomyces thermotolerans.	39251	carA
carA	seq39	DEG10570100	3	10	561	554	636	100	16.4	GAGTCCTGCA	Ralstonia solanacearum GMI1000	-	glutamine-hydrolyzing carbamoyl-phosphate synthase small subunit	NC_003295	-	ARO:3002817	carA is an ABC-F subfamily protein involved in macrolide resistance. It is found in Streptomyces thermotolerans.	39251	carA
carA	seq182	DEG10640253	1	8	78	71	636	100	16.4	AGTTAAGTGA	Staphylococcus aureus subsp. aureus MSSA476	-	glutamine-hydrolyzing carbamoyl-phosphate synthase small subunit	NC_002953	-	ARO:3002817	carA is an ABC-F subfamily protein involved in macrolide resistance. It is found in Streptomyces thermotolerans.	39251	carA
carA	seq400	DEG10570100	1	8	860	867	636	100	16.4	CCGGCCACTC	Ralstonia solanacearum GMI1000	-	glutamine-hydrolyzing carbamoyl-phosphate synthase small subunit	NC_003295	-	ARO:3002817	carA is an ABC-F subfamily protein involved in macrolide resistance. It is found in Streptomyces thermotolerans.	39251	carA
carA	seq530	DEG10350093	1	9	1128	1136	161	100	18.3	GAAGGCGCGA	Burkholderia pseudomallei K96243	-	carbamoyl phosphate synthase small subunit	NC_006350	Q63V92	ARO:3002817	carA is an ABC-F subfamily protein involved in macrolide resistance. It is found in Streptomyces thermotolerans.	39251	carA
carA	seq610	DEG10250259	1	8	133	140	636	100	16.4	CCCAGCTAGC	Mycobacterium tuberculosis H37Rv II	-	Probable carbamoyl-phosphate synthase small chain CarA (carbamoyl-phosphate synthetase glutamine chain)	NC_000962	I6Y6E5 P9WPK5	ARO:3002817	carA is an ABC-F subfamily protein involved in macrolide resistance. It is found in Streptomyces thermotolerans.	39251	carA
carA	seq145	DEG10640253	3	10	883	890	636	100	16.4	ACATAGATAT	Staphylococcus aureus subsp. aureus MSSA476	-	glutamine-hydrolyzing carbamoyl-phosphate synthase small subunit	NC_002953	-	ARO:3002817	carA is an ABC-F subfamily protein involved in macrolide resistance. It is found in Streptomyces thermotolerans.	39251	carA
carA	seq138	DEG10570100	2	9	61	54	636	100	16.4	CAGCCACGAC	Ralstonia solanacearum GMI1000	-	glutamine-hydrolyzing carbamoyl-phosphate synthase small subunit	NC_003295	-	ARO:3002817	carA is an ABC-F subfamily protein involved in macrolide resistance. It is found in Streptomyces thermotolerans.	39251	carA
carA	seq172	DEG10240302	3	10	41	34	636	100	16.4	GCTCGGCGAG	Burkholderia thailandensis E264	-	carbamoyl phosphate synthase small subunit	NC_007651	Q2SUV4	ARO:3002817	carA is an ABC-F subfamily protein involved in macrolide resistance. It is found in Streptomyces thermotolerans.	39251	carA
carA	seq281	DEG10130343	1	9	480	472	161	100	18.3	ATCCAGACCT	Acinetobacter baylyi ADP1	Purines, pyrimidines, nucleosides, and nucleotides	carbamoyl-phosphate synthase, small chain	NC_005966	Q6F8M7	ARO:3002817	carA is an ABC-F subfamily protein involved in macrolide resistance. It is found in Streptomyces thermotolerans.	39251	carA
carA	seq792	DEG10640253	3	10	262	255	636	100	16.4	CGGCGCACTC	Staphylococcus aureus subsp. aureus MSSA476	-	glutamine-hydrolyzing carbamoyl-phosphate synthase small subunit	NC_002953	-	ARO:3002817	carA is an ABC-F subfamily protein involved in macrolide resistance. It is found in Streptomyces thermotolerans.	39251	carA
carA	seq458	DEG10450248	1	8	804	811	636	100	16.4	TGTTATCCCG	NC_003062	-	carbamoylphosphate synthase small chain	Agrobacterium f	-	ARO:3002817	carA is an ABC-F subfamily protein involved in macrolide resistance. It is found in Streptomyces thermotolerans.	39251	carA
carA	seq471	DEG10100221	3	10	351	344	636	100	16.4	TACCGGGTGT	Mycobacterium tuberculosis H37Rv	-	carbamoyl phosphate synthase small subunit	NC_000962	I6Y6E5 P9WPK5	ARO:3002817	carA is an ABC-F subfamily protein involved in macrolide resistance. It is found in Streptomyces thermotolerans.	39251	carA
carA	seq326	DEG10640253	1	8	966	973	636	100	16.4	TAAAACATAG	Staphylococcus aureus subsp. aureus MSSA476	-	glutamine-hydrolyzing carbamoyl-phosphate synthase small subunit	NC_002953	-	ARO:3002817	carA is an ABC-F subfamily protein involved in macrolide resistance. It is found in Streptomyces thermotolerans.	39251	carA
carA	seq57	DEG10570100	1	10	892	901	41	100	20.3	GACCTGCAGG	Ralstonia solanacearum GMI1000	-	glutamine-hydrolyzing carbamoyl-phosphate synthase small subunit	NC_003295	-	ARO:3002817	carA is an ABC-F subfamily protein involved in macrolide resistance. It is found in Streptomyces thermotolerans.	39251	carA
carA	seq172	DEG10240302	1	9	300	308	161	100	18.3	GCTCGGCGAG	Burkholderia thailandensis E264	-	carbamoyl phosphate synthase small subunit	NC_007651	Q2SUV4	ARO:3002817	carA is an ABC-F subfamily protein involved in macrolide resistance. It is found in Streptomyces thermotolerans.	39251	carA
carA	seq564	DEG10510444	1	9	551	543	161	100	18.3	TCCGGGTGAA	Pseudomonas aeruginosa PAO1	-	carbamoyl-phosphate synthase small chain	AE004091	-	ARO:3002817	carA is an ABC-F subfamily protein involved in macrolide resistance. It is found in Streptomyces thermotolerans.	39251	carA
carA	seq764	DEG10450248	1	8	112	119	636	100	16.4	GAAGTCTGTA	NC_003062	-	carbamoylphosphate synthase small chain	Agrobacterium f	-	ARO:3002817	carA is an ABC-F subfamily protein involved in macrolide resistance. It is found in Streptomyces thermotolerans.	39251	carA
carA	seq172	DEG10350093	3	10	41	34	636	100	16.4	GCTCGGCGAG	Burkholderia pseudomallei K96243	-	carbamoyl phosphate synthase small subunit	NC_006350	Q63V92	ARO:3002817	carA is an ABC-F subfamily protein involved in macrolide resistance. It is found in Streptomyces thermotolerans.	39251	carA
carA	seq401	DEG10570100	2	10	576	584	161	100	18.3	GCGTGGTCGC	Ralstonia solanacearum GMI1000	-	glutamine-hydrolyzing carbamoyl-phosphate synthase small subunit	NC_003295	-	ARO:3002817	carA is an ABC-F subfamily protein involved in macrolide resistance. It is found in Streptomyces thermotolerans.	39251	carA
carA	seq493	DEG10570100	1	9	510	502	161	100	18.3	GTACGGCTGC	Ralstonia solanacearum GMI1000	-	glutamine-hydrolyzing carbamoyl-phosphate synthase small subunit	NC_003295	-	ARO:3002817	carA is an ABC-F subfamily protein involved in macrolide resistance. It is found in Streptomyces thermotolerans.	39251	carA
carA	seq447	DEG10510444	1	9	1120	1128	161	100	18.3	ATGGCCGAGA	Pseudomonas aeruginosa PAO1	-	carbamoyl-phosphate synthase small chain	AE004091	-	ARO:3002817	carA is an ABC-F subfamily protein involved in macrolide resistance. It is found in Streptomyces thermotolerans.	39251	carA
carA	seq98	DEG10570100	1	9	642	634	161	100	18.3	GCGGCAGCCT	Ralstonia solanacearum GMI1000	-	glutamine-hydrolyzing carbamoyl-phosphate synthase small subunit	NC_003295	-	ARO:3002817	carA is an ABC-F subfamily protein involved in macrolide resistance. It is found in Streptomyces thermotolerans.	39251	carA
carA	seq636	DEG10640253	1	8	183	176	636	100	16.4	ACCGATTATG	Staphylococcus aureus subsp. aureus MSSA476	-	glutamine-hydrolyzing carbamoyl-phosphate synthase small subunit	NC_002953	-	ARO:3002817	carA is an ABC-F subfamily protein involved in macrolide resistance. It is found in Streptomyces thermotolerans.	39251	carA
carA	seq248	DEG10350093	2	10	796	804	161	100	18.3	GGGCATCTGC	Burkholderia pseudomallei K96243	-	carbamoyl phosphate synthase small subunit	NC_006350	Q63V92	ARO:3002817	carA is an ABC-F subfamily protein involved in macrolide resistance. It is found in Streptomyces thermotolerans.	39251	carA
carA	seq255	DEG10450248	2	9	372	365	636	100	16.4	GGCAGAGGCT	NC_003062	-	carbamoylphosphate synthase small chain	Agrobacterium f	-	ARO:3002817	carA is an ABC-F subfamily protein involved in macrolide resistance. It is found in Streptomyces thermotolerans.	39251	carA
carA	seq471	DEG10250259	3	10	351	344	636	100	16.4	TACCGGGTGT	Mycobacterium tuberculosis H37Rv II	-	Probable carbamoyl-phosphate synthase small chain CarA (carbamoyl-phosphate synthetase glutamine chain)	NC_000962	I6Y6E5 P9WPK5	ARO:3002817	carA is an ABC-F subfamily protein involved in macrolide resistance. It is found in Streptomyces thermotolerans.	39251	carA
carA	seq379	DEG10450248	1	9	797	789	161	100	18.3	GCATATTCGG	NC_003062	-	carbamoylphosphate synthase small chain	Agrobacterium f	-	ARO:3002817	carA is an ABC-F subfamily protein involved in macrolide resistance. It is found in Streptomyces thermotolerans.	39251	carA
carA	seq844	DEG10640253	3	10	358	365	636	100	16.4	TACGTAAAAT	Staphylococcus aureus subsp. aureus MSSA476	-	glutamine-hydrolyzing carbamoyl-phosphate synthase small subunit	NC_002953	-	ARO:3002817	carA is an ABC-F subfamily protein involved in macrolide resistance. It is found in Streptomyces thermotolerans.	39251	carA
carA	seq224	DEG10450248	3	10	380	387	636	100	16.4	TCATACACGC	NC_003062	-	carbamoylphosphate synthase small chain	Agrobacterium f	-	ARO:3002817	carA is an ABC-F subfamily protein involved in macrolide resistance. It is found in Streptomyces thermotolerans.	39251	carA
carA	seq196	DEG10240302	1	9	873	865	161	100	18.3	GCCGTGGTGA	Burkholderia thailandensis E264	-	carbamoyl phosphate synthase small subunit	NC_007651	Q2SUV4	ARO:3002817	carA is an ABC-F subfamily protein involved in macrolide resistance. It is found in Streptomyces thermotolerans.	39251	carA
carA	seq556	DEG10500193	1	8	39	46	636	100	16.4	AAGTGCTAGA	Campylobacter jejuni subsp. jejuni 81-176	-	carbamoyl phosphate synthase small subunit	NC_008787	-	ARO:3002817	carA is an ABC-F subfamily protein involved in macrolide resistance. It is found in Streptomyces thermotolerans.	39251	carA
carA	seq597	DEG10130343	2	9	662	669	636	100	16.4	AAGACTCCTC	Acinetobacter baylyi ADP1	Purines, pyrimidines, nucleosides, and nucleotides	carbamoyl-phosphate synthase, small chain	NC_005966	Q6F8M7	ARO:3002817	carA is an ABC-F subfamily protein involved in macrolide resistance. It is found in Streptomyces thermotolerans.	39251	carA
carA	seq443	DEG10570100	1	9	537	545	161	100	18.3	GGGCCGCGGA	Ralstonia solanacearum GMI1000	-	glutamine-hydrolyzing carbamoyl-phosphate synthase small subunit	NC_003295	-	ARO:3002817	carA is an ABC-F subfamily protein involved in macrolide resistance. It is found in Streptomyces thermotolerans.	39251	carA
carA	seq175	DEG10130343	1	9	123	131	161	100	18.3	AATTCTGACG	Acinetobacter baylyi ADP1	Purines, pyrimidines, nucleosides, and nucleotides	carbamoyl-phosphate synthase, small chain	NC_005966	Q6F8M7	ARO:3002817	carA is an ABC-F subfamily protein involved in macrolide resistance. It is found in Streptomyces thermotolerans.	39251	carA
carA	seq117	DEG10640253	2	10	877	885	161	100	18.3	CTATGCAATA	Staphylococcus aureus subsp. aureus MSSA476	-	glutamine-hydrolyzing carbamoyl-phosphate synthase small subunit	NC_002953	-	ARO:3002817	carA is an ABC-F subfamily protein involved in macrolide resistance. It is found in Streptomyces thermotolerans.	39251	carA
carA	seq196	DEG10510444	3	10	909	916	636	100	16.4	GCCGTGGTGA	Pseudomonas aeruginosa PAO1	-	carbamoyl-phosphate synthase small chain	AE004091	-	ARO:3002817	carA is an ABC-F subfamily protein involved in macrolide resistance. It is found in Streptomyces thermotolerans.	39251	carA
carA	seq139	DEG10130343	1	10	234	225	41	100	20.3	TACTTTATGG	Acinetobacter baylyi ADP1	Purines, pyrimidines, nucleosides, and nucleotides	carbamoyl-phosphate synthase, small chain	NC_005966	Q6F8M7	ARO:3002817	carA is an ABC-F subfamily protein involved in macrolide resistance. It is found in Streptomyces thermotolerans.	39251	carA
carA	seq351	DEG10450248	1	9	687	695	161	100	18.3	GGTGACGGTC	NC_003062	-	carbamoylphosphate synthase small chain	Agrobacterium f	-	ARO:3002817	carA is an ABC-F subfamily protein involved in macrolide resistance. It is found in Streptomyces thermotolerans.	39251	carA
carA	seq326	DEG10640253	1	9	959	967	161	100	18.3	TAAAACATAG	Staphylococcus aureus subsp. aureus MSSA476	-	glutamine-hydrolyzing carbamoyl-phosphate synthase small subunit	NC_002953	-	ARO:3002817	carA is an ABC-F subfamily protein involved in macrolide resistance. It is found in Streptomyces thermotolerans.	39251	carA
carA	seq323	DEG10130343	1	9	37	29	161	100	18.3	TTCCATCAGT	Acinetobacter baylyi ADP1	Purines, pyrimidines, nucleosides, and nucleotides	carbamoyl-phosphate synthase, small chain	NC_005966	Q6F8M7	ARO:3002817	carA is an ABC-F subfamily protein involved in macrolide resistance. It is found in Streptomyces thermotolerans.	39251	carA
carA	seq604	DEG10570100	2	10	641	649	161	100	18.3	AGCGTGACGG	Ralstonia solanacearum GMI1000	-	glutamine-hydrolyzing carbamoyl-phosphate synthase small subunit	NC_003295	-	ARO:3002817	carA is an ABC-F subfamily protein involved in macrolide resistance. It is found in Streptomyces thermotolerans.	39251	carA
carA	seq686	DEG10640253	1	9	998	990	161	100	18.3	TGGTATTGAG	Staphylococcus aureus subsp. aureus MSSA476	-	glutamine-hydrolyzing carbamoyl-phosphate synthase small subunit	NC_002953	-	ARO:3002817	carA is an ABC-F subfamily protein involved in macrolide resistance. It is found in Streptomyces thermotolerans.	39251	carA
carA	seq152	DEG10640253	2	10	830	822	161	100	18.3	GTTAACTGGA	Staphylococcus aureus subsp. aureus MSSA476	-	glutamine-hydrolyzing carbamoyl-phosphate synthase small subunit	NC_002953	-	ARO:3002817	carA is an ABC-F subfamily protein involved in macrolide resistance. It is found in Streptomyces thermotolerans.	39251	carA
carA	seq248	DEG10450248	2	10	844	852	161	100	18.3	GGGCATCTGC	NC_003062	-	carbamoylphosphate synthase small chain	Agrobacterium f	-	ARO:3002817	carA is an ABC-F subfamily protein involved in macrolide resistance. It is found in Streptomyces thermotolerans.	39251	carA
carA	seq58	DEG10240302	1	8	223	230	636	100	16.4	GCGACGAAGG	Burkholderia thailandensis E264	-	carbamoyl phosphate synthase small subunit	NC_007651	Q2SUV4	ARO:3002817	carA is an ABC-F subfamily protein involved in macrolide resistance. It is found in Streptomyces thermotolerans.	39251	carA
carA	seq785	DEG10570100	1	9	480	488	161	100	18.3	TGCCAAGGTA	Ralstonia solanacearum GMI1000	-	glutamine-hydrolyzing carbamoyl-phosphate synthase small subunit	NC_003295	-	ARO:3002817	carA is an ABC-F subfamily protein involved in macrolide resistance. It is found in Streptomyces thermotolerans.	39251	carA
carA	seq865	DEG10640253	3	10	10	3	636	100	16.4	AGTGCTTTGC	Staphylococcus aureus subsp. aureus MSSA476	-	glutamine-hydrolyzing carbamoyl-phosphate synthase small subunit	NC_002953	-	ARO:3002817	carA is an ABC-F subfamily protein involved in macrolide resistance. It is found in Streptomyces thermotolerans.	39251	carA
carA	seq604	DEG10350093	1	9	173	165	161	100	18.3	AGCGTGACGG	Burkholderia pseudomallei K96243	-	carbamoyl phosphate synthase small subunit	NC_006350	Q63V92	ARO:3002817	carA is an ABC-F subfamily protein involved in macrolide resistance. It is found in Streptomyces thermotolerans.	39251	carA
carA	seq493	DEG10570100	3	10	395	402	636	100	16.4	GTACGGCTGC	Ralstonia solanacearum GMI1000	-	glutamine-hydrolyzing carbamoyl-phosphate synthase small subunit	NC_003295	-	ARO:3002817	carA is an ABC-F subfamily protein involved in macrolide resistance. It is found in Streptomyces thermotolerans.	39251	carA
carA	seq239	DEG10450248	1	8	61	54	636	100	16.4	CATCGGCTTG	NC_003062	-	carbamoylphosphate synthase small chain	Agrobacterium f	-	ARO:3002817	carA is an ABC-F subfamily protein involved in macrolide resistance. It is found in Streptomyces thermotolerans.	39251	carA
carA	seq39	DEG10570100	3	10	903	896	636	100	16.4	GAGTCCTGCA	Ralstonia solanacearum GMI1000	-	glutamine-hydrolyzing carbamoyl-phosphate synthase small subunit	NC_003295	-	ARO:3002817	carA is an ABC-F subfamily protein involved in macrolide resistance. It is found in Streptomyces thermotolerans.	39251	carA
carA	seq870	DEG10500193	1	10	476	485	41	100	20.3	TTAGCACTAA	Campylobacter jejuni subsp. jejuni 81-176	-	carbamoyl phosphate synthase small subunit	NC_008787	-	ARO:3002817	carA is an ABC-F subfamily protein involved in macrolide resistance. It is found in Streptomyces thermotolerans.	39251	carA
carA	seq231	DEG10640253	2	10	999	991	161	100	18.3	TATGGTATTG	Staphylococcus aureus subsp. aureus MSSA476	-	glutamine-hydrolyzing carbamoyl-phosphate synthase small subunit	NC_002953	-	ARO:3002817	carA is an ABC-F subfamily protein involved in macrolide resistance. It is found in Streptomyces thermotolerans.	39251	carA
carA	seq755	DEG10500193	1	9	105	113	161	100	18.3	AGGGTATCAT	Campylobacter jejuni subsp. jejuni 81-176	-	carbamoyl phosphate synthase small subunit	NC_008787	-	ARO:3002817	carA is an ABC-F subfamily protein involved in macrolide resistance. It is found in Streptomyces thermotolerans.	39251	carA
carA	seq737	DEG10500193	2	9	810	803	636	100	16.4	AACCTAAGCT	Campylobacter jejuni subsp. jejuni 81-176	-	carbamoyl phosphate synthase small subunit	NC_008787	-	ARO:3002817	carA is an ABC-F subfamily protein involved in macrolide resistance. It is found in Streptomyces thermotolerans.	39251	carA
carA	seq387	DEG10640253	3	10	774	767	636	100	16.4	AATTGAGATA	Staphylococcus aureus subsp. aureus MSSA476	-	glutamine-hydrolyzing carbamoyl-phosphate synthase small subunit	NC_002953	-	ARO:3002817	carA is an ABC-F subfamily protein involved in macrolide resistance. It is found in Streptomyces thermotolerans.	39251	carA
carA	seq304	DEG10350093	1	9	926	934	161	100	18.3	AAAACCACGA	Burkholderia pseudomallei K96243	-	carbamoyl phosphate synthase small subunit	NC_006350	Q63V92	ARO:3002817	carA is an ABC-F subfamily protein involved in macrolide resistance. It is found in Streptomyces thermotolerans.	39251	carA
carA	seq806	DEG10130343	2	10	468	476	161	100	18.3	GAAACGGTCT	Acinetobacter baylyi ADP1	Purines, pyrimidines, nucleosides, and nucleotides	carbamoyl-phosphate synthase, small chain	NC_005966	Q6F8M7	ARO:3002817	carA is an ABC-F subfamily protein involved in macrolide resistance. It is found in Streptomyces thermotolerans.	39251	carA
carA	seq852	DEG10570100	1	8	35	42	636	100	16.4	TTGCAGACTA	Ralstonia solanacearum GMI1000	-	glutamine-hydrolyzing carbamoyl-phosphate synthase small subunit	NC_003295	-	ARO:3002817	carA is an ABC-F subfamily protein involved in macrolide resistance. It is found in Streptomyces thermotolerans.	39251	carA
carA	seq863	DEG10640253	1	9	542	550	161	100	18.3	AGAAGCAAAT	Staphylococcus aureus subsp. aureus MSSA476	-	glutamine-hydrolyzing carbamoyl-phosphate synthase small subunit	NC_002953	-	ARO:3002817	carA is an ABC-F subfamily protein involved in macrolide resistance. It is found in Streptomyces thermotolerans.	39251	carA
carA	seq780	DEG10500193	3	10	984	977	636	100	16.4	TCTCTATGAG	Campylobacter jejuni subsp. jejuni 81-176	-	carbamoyl phosphate synthase small subunit	NC_008787	-	ARO:3002817	carA is an ABC-F subfamily protein involved in macrolide resistance. It is found in Streptomyces thermotolerans.	39251	carA
carA	seq76	DEG10640253	2	9	10	3	636	100	16.4	GTGCTTTGCT	Staphylococcus aureus subsp. aureus MSSA476	-	glutamine-hydrolyzing carbamoyl-phosphate synthase small subunit	NC_002953	-	ARO:3002817	carA is an ABC-F subfamily protein involved in macrolide resistance. It is found in Streptomyces thermotolerans.	39251	carA
carA	seq604	DEG10240302	1	9	173	165	161	100	18.3	AGCGTGACGG	Burkholderia thailandensis E264	-	carbamoyl phosphate synthase small subunit	NC_007651	Q2SUV4	ARO:3002817	carA is an ABC-F subfamily protein involved in macrolide resistance. It is found in Streptomyces thermotolerans.	39251	carA
carA	seq212	DEG10640253	1	8	162	155	636	100	16.4	AGTAATGACT	Staphylococcus aureus subsp. aureus MSSA476	-	glutamine-hydrolyzing carbamoyl-phosphate synthase small subunit	NC_002953	-	ARO:3002817	carA is an ABC-F subfamily protein involved in macrolide resistance. It is found in Streptomyces thermotolerans.	39251	carA
carA	seq196	DEG10510444	2	9	650	657	636	100	16.4	GCCGTGGTGA	Pseudomonas aeruginosa PAO1	-	carbamoyl-phosphate synthase small chain	AE004091	-	ARO:3002817	carA is an ABC-F subfamily protein involved in macrolide resistance. It is found in Streptomyces thermotolerans.	39251	carA
carA	seq307	DEG10350093	1	9	1083	1091	161	100	18.3	CATCGGCTAC	Burkholderia pseudomallei K96243	-	carbamoyl phosphate synthase small subunit	NC_006350	Q63V92	ARO:3002817	carA is an ABC-F subfamily protein involved in macrolide resistance. It is found in Streptomyces thermotolerans.	39251	carA
carA	seq304	DEG10350093	3	10	61	54	636	100	16.4	AAAACCACGA	Burkholderia pseudomallei K96243	-	carbamoyl phosphate synthase small subunit	NC_006350	Q63V92	ARO:3002817	carA is an ABC-F subfamily protein involved in macrolide resistance. It is found in Streptomyces thermotolerans.	39251	carA
carA	seq471	DEG10250259	2	10	531	539	161	100	18.3	TACCGGGTGT	Mycobacterium tuberculosis H37Rv II	-	Probable carbamoyl-phosphate synthase small chain CarA (carbamoyl-phosphate synthetase glutamine chain)	NC_000962	I6Y6E5 P9WPK5	ARO:3002817	carA is an ABC-F subfamily protein involved in macrolide resistance. It is found in Streptomyces thermotolerans.	39251	carA
carA	seq693	DEG10450248	1	8	28	21	636	100	16.4	GGGTAGTCAC	NC_003062	-	carbamoylphosphate synthase small chain	Agrobacterium f	-	ARO:3002817	carA is an ABC-F subfamily protein involved in macrolide resistance. It is found in Streptomyces thermotolerans.	39251	carA
carA	seq461	DEG10510444	2	10	724	732	161	100	18.3	GCCCGGCGAC	Pseudomonas aeruginosa PAO1	-	carbamoyl-phosphate synthase small chain	AE004091	-	ARO:3002817	carA is an ABC-F subfamily protein involved in macrolide resistance. It is found in Streptomyces thermotolerans.	39251	carA
carA	seq269	DEG10570100	1	8	329	322	636	100	16.4	ACCTTCTCAA	Ralstonia solanacearum GMI1000	-	glutamine-hydrolyzing carbamoyl-phosphate synthase small subunit	NC_003295	-	ARO:3002817	carA is an ABC-F subfamily protein involved in macrolide resistance. It is found in Streptomyces thermotolerans.	39251	carA
carA	seq863	DEG10640253	2	10	1003	1011	161	100	18.3	AGAAGCAAAT	Staphylococcus aureus subsp. aureus MSSA476	-	glutamine-hydrolyzing carbamoyl-phosphate synthase small subunit	NC_002953	-	ARO:3002817	carA is an ABC-F subfamily protein involved in macrolide resistance. It is found in Streptomyces thermotolerans.	39251	carA
carA	seq587	DEG10250259	1	9	129	137	161	100	18.3	CGATCCCAGT	Mycobacterium tuberculosis H37Rv II	-	Probable carbamoyl-phosphate synthase small chain CarA (carbamoyl-phosphate synthetase glutamine chain)	NC_000962	I6Y6E5 P9WPK5	ARO:3002817	carA is an ABC-F subfamily protein involved in macrolide resistance. It is found in Streptomyces thermotolerans.	39251	carA
carA	seq541	DEG10510444	1	8	249	242	636	100	16.4	GCGAATGAGA	Pseudomonas aeruginosa PAO1	-	carbamoyl-phosphate synthase small chain	AE004091	-	ARO:3002817	carA is an ABC-F subfamily protein involved in macrolide resistance. It is found in Streptomyces thermotolerans.	39251	carA
carA	seq604	DEG10570100	1	9	173	165	161	100	18.3	AGCGTGACGG	Ralstonia solanacearum GMI1000	-	glutamine-hydrolyzing carbamoyl-phosphate synthase small subunit	NC_003295	-	ARO:3002817	carA is an ABC-F subfamily protein involved in macrolide resistance. It is found in Streptomyces thermotolerans.	39251	carA
carA	seq77	DEG10510444	1	8	111	104	636	100	16.4	GGTCATGGAG	Pseudomonas aeruginosa PAO1	-	carbamoyl-phosphate synthase small chain	AE004091	-	ARO:3002817	carA is an ABC-F subfamily protein involved in macrolide resistance. It is found in Streptomyces thermotolerans.	39251	carA
carA	seq248	DEG10510444	2	10	799	807	161	100	18.3	GGGCATCTGC	Pseudomonas aeruginosa PAO1	-	carbamoyl-phosphate synthase small chain	AE004091	-	ARO:3002817	carA is an ABC-F subfamily protein involved in macrolide resistance. It is found in Streptomyces thermotolerans.	39251	carA
carA	seq239	DEG10450248	1	9	610	602	161	100	18.3	CATCGGCTTG	NC_003062	-	carbamoylphosphate synthase small chain	Agrobacterium f	-	ARO:3002817	carA is an ABC-F subfamily protein involved in macrolide resistance. It is found in Streptomyces thermotolerans.	39251	carA
carA	seq325	DEG10500193	1	8	1008	1015	636	100	16.4	AGGAGTAAAT	Campylobacter jejuni subsp. jejuni 81-176	-	carbamoyl phosphate synthase small subunit	NC_008787	-	ARO:3002817	carA is an ABC-F subfamily protein involved in macrolide resistance. It is found in Streptomyces thermotolerans.	39251	carA
carA	seq674	DEG10640253	3	10	962	955	636	100	16.4	ACTTTAAACC	Staphylococcus aureus subsp. aureus MSSA476	-	glutamine-hydrolyzing carbamoyl-phosphate synthase small subunit	NC_002953	-	ARO:3002817	carA is an ABC-F subfamily protein involved in macrolide resistance. It is found in Streptomyces thermotolerans.	39251	carA
carA	seq492	DEG10640253	2	10	223	215	161	100	18.3	AGTACTAATG	Staphylococcus aureus subsp. aureus MSSA476	-	glutamine-hydrolyzing carbamoyl-phosphate synthase small subunit	NC_002953	-	ARO:3002817	carA is an ABC-F subfamily protein involved in macrolide resistance. It is found in Streptomyces thermotolerans.	39251	carA
carA	seq72	DEG10570100	2	10	363	371	161	100	18.3	CCACCCGCAT	Ralstonia solanacearum GMI1000	-	glutamine-hydrolyzing carbamoyl-phosphate synthase small subunit	NC_003295	-	ARO:3002817	carA is an ABC-F subfamily protein involved in macrolide resistance. It is found in Streptomyces thermotolerans.	39251	carA
carA	seq821	DEG10450248	2	9	436	443	636	100	16.4	GGCTCATGAG	NC_003062	-	carbamoylphosphate synthase small chain	Agrobacterium f	-	ARO:3002817	carA is an ABC-F subfamily protein involved in macrolide resistance. It is found in Streptomyces thermotolerans.	39251	carA
carA	seq617	DEG10500193	2	10	1017	1009	161	100	18.3	TTCTTACTCC	Campylobacter jejuni subsp. jejuni 81-176	-	carbamoyl phosphate synthase small subunit	NC_008787	-	ARO:3002817	carA is an ABC-F subfamily protein involved in macrolide resistance. It is found in Streptomyces thermotolerans.	39251	carA
carA	seq172	DEG10240302	1	10	631	622	41	100	20.3	GCTCGGCGAG	Burkholderia thailandensis E264	-	carbamoyl phosphate synthase small subunit	NC_007651	Q2SUV4	ARO:3002817	carA is an ABC-F subfamily protein involved in macrolide resistance. It is found in Streptomyces thermotolerans.	39251	carA
carA	seq310	DEG10500193	1	10	942	933	41	100	20.3	ATTATAATTA	Campylobacter jejuni subsp. jejuni 81-176	-	carbamoyl phosphate synthase small subunit	NC_008787	-	ARO:3002817	carA is an ABC-F subfamily protein involved in macrolide resistance. It is found in Streptomyces thermotolerans.	39251	carA
carA	seq493	DEG10570100	3	10	739	732	636	100	16.4	GTACGGCTGC	Ralstonia solanacearum GMI1000	-	glutamine-hydrolyzing carbamoyl-phosphate synthase small subunit	NC_003295	-	ARO:3002817	carA is an ABC-F subfamily protein involved in macrolide resistance. It is found in Streptomyces thermotolerans.	39251	carA
carA	seq664	DEG10350093	1	10	982	991	41	100	20.3	CACGTGTCGC	Burkholderia pseudomallei K96243	-	carbamoyl phosphate synthase small subunit	NC_006350	Q63V92	ARO:3002817	carA is an ABC-F subfamily protein involved in macrolide resistance. It is found in Streptomyces thermotolerans.	39251	carA
carA	seq424	DEG10350093	1	10	285	294	41	100	20.3	CCGGATGGCG	Burkholderia pseudomallei K96243	-	carbamoyl phosphate synthase small subunit	NC_006350	Q63V92	ARO:3002817	carA is an ABC-F subfamily protein involved in macrolide resistance. It is found in Streptomyces thermotolerans.	39251	carA
carA	seq241	DEG10500193	3	10	764	757	636	100	16.4	TGTTAATCTC	Campylobacter jejuni subsp. jejuni 81-176	-	carbamoyl phosphate synthase small subunit	NC_008787	-	ARO:3002817	carA is an ABC-F subfamily protein involved in macrolide resistance. It is found in Streptomyces thermotolerans.	39251	carA
carA	seq138	DEG10570100	2	9	222	229	636	100	16.4	CAGCCACGAC	Ralstonia solanacearum GMI1000	-	glutamine-hydrolyzing carbamoyl-phosphate synthase small subunit	NC_003295	-	ARO:3002817	carA is an ABC-F subfamily protein involved in macrolide resistance. It is found in Streptomyces thermotolerans.	39251	carA
carA	seq500	DEG10640253	1	9	270	262	161	100	18.3	ACTTGGATGT	Staphylococcus aureus subsp. aureus MSSA476	-	glutamine-hydrolyzing carbamoyl-phosphate synthase small subunit	NC_002953	-	ARO:3002817	carA is an ABC-F subfamily protein involved in macrolide resistance. It is found in Streptomyces thermotolerans.	39251	carA
carA	seq755	DEG10510444	1	8	1013	1020	636	100	16.4	AGGGTATCAT	Pseudomonas aeruginosa PAO1	-	carbamoyl-phosphate synthase small chain	AE004091	-	ARO:3002817	carA is an ABC-F subfamily protein involved in macrolide resistance. It is found in Streptomyces thermotolerans.	39251	carA
carA	seq111	DEG10500193	3	10	809	816	636	100	16.4	GAGTCACCAG	Campylobacter jejuni subsp. jejuni 81-176	-	carbamoyl phosphate synthase small subunit	NC_008787	-	ARO:3002817	carA is an ABC-F subfamily protein involved in macrolide resistance. It is found in Streptomyces thermotolerans.	39251	carA
carA	seq610	DEG10100221	1	8	133	140	636	100	16.4	CCCAGCTAGC	Mycobacterium tuberculosis H37Rv	-	carbamoyl phosphate synthase small subunit	NC_000962	I6Y6E5 P9WPK5	ARO:3002817	carA is an ABC-F subfamily protein involved in macrolide resistance. It is found in Streptomyces thermotolerans.	39251	carA
carA	seq782	DEG10500193	2	10	501	493	161	100	18.3	GATGAGAATA	Campylobacter jejuni subsp. jejuni 81-176	-	carbamoyl phosphate synthase small subunit	NC_008787	-	ARO:3002817	carA is an ABC-F subfamily protein involved in macrolide resistance. It is found in Streptomyces thermotolerans.	39251	carA
carA	seq424	DEG10350093	1	8	886	879	636	100	16.4	CCGGATGGCG	Burkholderia pseudomallei K96243	-	carbamoyl phosphate synthase small subunit	NC_006350	Q63V92	ARO:3002817	carA is an ABC-F subfamily protein involved in macrolide resistance. It is found in Streptomyces thermotolerans.	39251	carA
carA	seq494	DEG10570100	1	8	564	571	636	100	16.4	GCCGCAGTAA	Ralstonia solanacearum GMI1000	-	glutamine-hydrolyzing carbamoyl-phosphate synthase small subunit	NC_003295	-	ARO:3002817	carA is an ABC-F subfamily protein involved in macrolide resistance. It is found in Streptomyces thermotolerans.	39251	carA
carA	seq172	DEG10350093	1	8	831	838	636	100	16.4	GCTCGGCGAG	Burkholderia pseudomallei K96243	-	carbamoyl phosphate synthase small subunit	NC_006350	Q63V92	ARO:3002817	carA is an ABC-F subfamily protein involved in macrolide resistance. It is found in Streptomyces thermotolerans.	39251	carA
carA	seq870	DEG10500193	1	8	47	40	636	100	16.4	TTAGCACTAA	Campylobacter jejuni subsp. jejuni 81-176	-	carbamoyl phosphate synthase small subunit	NC_008787	-	ARO:3002817	carA is an ABC-F subfamily protein involved in macrolide resistance. It is found in Streptomyces thermotolerans.	39251	carA
carA	seq354	DEG10130343	1	9	1122	1114	161	100	18.3	AATAAGTTCT	Acinetobacter baylyi ADP1	Purines, pyrimidines, nucleosides, and nucleotides	carbamoyl-phosphate synthase, small chain	NC_005966	Q6F8M7	ARO:3002817	carA is an ABC-F subfamily protein involved in macrolide resistance. It is found in Streptomyces thermotolerans.	39251	carA
carA	seq765	DEG10450248	2	10	72	80	161	100	18.3	GTGAAGGAAC	NC_003062	-	carbamoylphosphate synthase small chain	Agrobacterium f	-	ARO:3002817	carA is an ABC-F subfamily protein involved in macrolide resistance. It is found in Streptomyces thermotolerans.	39251	carA
carA	seq365	DEG10500193	1	10	733	742	41	100	20.3	AGGATTTTAA	Campylobacter jejuni subsp. jejuni 81-176	-	carbamoyl phosphate synthase small subunit	NC_008787	-	ARO:3002817	carA is an ABC-F subfamily protein involved in macrolide resistance. It is found in Streptomyces thermotolerans.	39251	carA
carA	seq604	DEG10570100	2	9	974	981	636	100	16.4	AGCGTGACGG	Ralstonia solanacearum GMI1000	-	glutamine-hydrolyzing carbamoyl-phosphate synthase small subunit	NC_003295	-	ARO:3002817	carA is an ABC-F subfamily protein involved in macrolide resistance. It is found in Streptomyces thermotolerans.	39251	carA
carA	seq248	DEG10570100	2	10	796	804	161	100	18.3	GGGCATCTGC	Ralstonia solanacearum GMI1000	-	glutamine-hydrolyzing carbamoyl-phosphate synthase small subunit	NC_003295	-	ARO:3002817	carA is an ABC-F subfamily protein involved in macrolide resistance. It is found in Streptomyces thermotolerans.	39251	carA
carA	seq63	DEG10640253	3	10	1024	1017	636	100	16.4	CACTGACGGT	Staphylococcus aureus subsp. aureus MSSA476	-	glutamine-hydrolyzing carbamoyl-phosphate synthase small subunit	NC_002953	-	ARO:3002817	carA is an ABC-F subfamily protein involved in macrolide resistance. It is found in Streptomyces thermotolerans.	39251	carA
carA	seq215	DEG10570100	3	10	398	391	636	100	16.4	GCCCGTTCTG	Ralstonia solanacearum GMI1000	-	glutamine-hydrolyzing carbamoyl-phosphate synthase small subunit	NC_003295	-	ARO:3002817	carA is an ABC-F subfamily protein involved in macrolide resistance. It is found in Streptomyces thermotolerans.	39251	carA
carA	seq279	DEG10640253	1	9	799	807	161	100	18.3	TTTGGTCATA	Staphylococcus aureus subsp. aureus MSSA476	-	glutamine-hydrolyzing carbamoyl-phosphate synthase small subunit	NC_002953	-	ARO:3002817	carA is an ABC-F subfamily protein involved in macrolide resistance. It is found in Streptomyces thermotolerans.	39251	carA
efpA	seq635	DEG10100452	1	8	1200	1193	636	100	16.4	GTTGGGGAGC	Mycobacterium tuberculosis H37Rv	-	POSSIBLE INTEGRAL MEMBRANE EFFLUX PROTEIN EFPA	NC_000962	I6YEI8 P9WJY5	ARO:3003955	efpA is an MFS transporter found in Mycobacterium tuberculosis.	40726	efpA
efpA	seq635	DEG10250552	1	8	1200	1193	636	100	16.4	GTTGGGGAGC	Mycobacterium tuberculosis H37Rv II	-	Possible integral membrane efflux protein EfpA	NC_000962	I6YEI8 P9WJY5	ARO:3003955	efpA is an MFS transporter found in Mycobacterium tuberculosis.	40726	efpA
efpA	seq238	DEG10100452	1	9	1290	1298	161	100	18.3	CCAGATCGGA	Mycobacterium tuberculosis H37Rv	-	POSSIBLE INTEGRAL MEMBRANE EFFLUX PROTEIN EFPA	NC_000962	I6YEI8 P9WJY5	ARO:3003955	efpA is an MFS transporter found in Mycobacterium tuberculosis.	40726	efpA
efpA	seq614	DEG10270509	2	10	107	115	161	100	18.3	AAGCGCCCCA	Mycobacterium tuberculosis H37Rv III	-	Possible integral membrane efflux protein EfpA	NC_000962	I6YEI8 P9WJY5	ARO:3003955	efpA is an MFS transporter found in Mycobacterium tuberculosis.	40726	efpA
efpA	seq505	DEG10270509	1	9	1385	1393	161	100	18.3	CGCTGTACCC	Mycobacterium tuberculosis H37Rv III	-	Possible integral membrane efflux protein EfpA	NC_000962	I6YEI8 P9WJY5	ARO:3003955	efpA is an MFS transporter found in Mycobacterium tuberculosis.	40726	efpA
efpA	seq54	DEG10250552	1	9	789	797	161	100	18.3	GGGCTGGATT	Mycobacterium tuberculosis H37Rv II	-	Possible integral membrane efflux protein EfpA	NC_000962	I6YEI8 P9WJY5	ARO:3003955	efpA is an MFS transporter found in Mycobacterium tuberculosis.	40726	efpA
efpA	seq8	DEG10100452	1	9	163	155	161	100	18.3	CCGCAGCGAC	Mycobacterium tuberculosis H37Rv	-	POSSIBLE INTEGRAL MEMBRANE EFFLUX PROTEIN EFPA	NC_000962	I6YEI8 P9WJY5	ARO:3003955	efpA is an MFS transporter found in Mycobacterium tuberculosis.	40726	efpA
efpA	seq820	DEG10250552	2	10	139	131	161	100	18.3	CGCAGCCAAG	Mycobacterium tuberculosis H37Rv II	-	Possible integral membrane efflux protein EfpA	NC_000962	I6YEI8 P9WJY5	ARO:3003955	efpA is an MFS transporter found in Mycobacterium tuberculosis.	40726	efpA
efpA	seq289	DEG10250552	1	10	159	168	41	100	20.3	TGCGGTTATT	Mycobacterium tuberculosis H37Rv II	-	Possible integral membrane efflux protein EfpA	NC_000962	I6YEI8 P9WJY5	ARO:3003955	efpA is an MFS transporter found in Mycobacterium tuberculosis.	40726	efpA
efpA	seq300	DEG10270509	1	9	1075	1083	161	100	18.3	GTGTCCTCGA	Mycobacterium tuberculosis H37Rv III	-	Possible integral membrane efflux protein EfpA	NC_000962	I6YEI8 P9WJY5	ARO:3003955	efpA is an MFS transporter found in Mycobacterium tuberculosis.	40726	efpA
efpA	seq180	DEG10100452	2	10	1135	1127	161	100	18.3	GGATATCCGC	Mycobacterium tuberculosis H37Rv	-	POSSIBLE INTEGRAL MEMBRANE EFFLUX PROTEIN EFPA	NC_000962	I6YEI8 P9WJY5	ARO:3003955	efpA is an MFS transporter found in Mycobacterium tuberculosis.	40726	efpA
efpA	seq289	DEG10100452	1	10	159	168	41	100	20.3	TGCGGTTATT	Mycobacterium tuberculosis H37Rv	-	POSSIBLE INTEGRAL MEMBRANE EFFLUX PROTEIN EFPA	NC_000962	I6YEI8 P9WJY5	ARO:3003955	efpA is an MFS transporter found in Mycobacterium tuberculosis.	40726	efpA
efpA	seq289	DEG10270509	1	10	159	168	41	100	20.3	TGCGGTTATT	Mycobacterium tuberculosis H37Rv III	-	Possible integral membrane efflux protein EfpA	NC_000962	I6YEI8 P9WJY5	ARO:3003955	efpA is an MFS transporter found in Mycobacterium tuberculosis.	40726	efpA
efpA	seq766	DEG10270509	2	9	1073	1080	636	100	16.4	CGTGTGTCCA	Mycobacterium tuberculosis H37Rv III	-	Possible integral membrane efflux protein EfpA	NC_000962	I6YEI8 P9WJY5	ARO:3003955	efpA is an MFS transporter found in Mycobacterium tuberculosis.	40726	efpA
efpA	seq505	DEG10100452	1	9	1385	1393	161	100	18.3	CGCTGTACCC	Mycobacterium tuberculosis H37Rv	-	POSSIBLE INTEGRAL MEMBRANE EFFLUX PROTEIN EFPA	NC_000962	I6YEI8 P9WJY5	ARO:3003955	efpA is an MFS transporter found in Mycobacterium tuberculosis.	40726	efpA
efpA	seq8	DEG10250552	1	9	163	155	161	100	18.3	CCGCAGCGAC	Mycobacterium tuberculosis H37Rv II	-	Possible integral membrane efflux protein EfpA	NC_000962	I6YEI8 P9WJY5	ARO:3003955	efpA is an MFS transporter found in Mycobacterium tuberculosis.	40726	efpA
efpA	seq300	DEG10100452	1	9	1075	1083	161	100	18.3	GTGTCCTCGA	Mycobacterium tuberculosis H37Rv	-	POSSIBLE INTEGRAL MEMBRANE EFFLUX PROTEIN EFPA	NC_000962	I6YEI8 P9WJY5	ARO:3003955	efpA is an MFS transporter found in Mycobacterium tuberculosis.	40726	efpA
efpA	seq8	DEG10270509	1	9	163	155	161	100	18.3	CCGCAGCGAC	Mycobacterium tuberculosis H37Rv III	-	Possible integral membrane efflux protein EfpA	NC_000962	I6YEI8 P9WJY5	ARO:3003955	efpA is an MFS transporter found in Mycobacterium tuberculosis.	40726	efpA
efpA	seq20	DEG10250552	1	10	825	834	41	100	20.3	GGTGGCCTTG	Mycobacterium tuberculosis H37Rv II	-	Possible integral membrane efflux protein EfpA	NC_000962	I6YEI8 P9WJY5	ARO:3003955	efpA is an MFS transporter found in Mycobacterium tuberculosis.	40726	efpA
efpA	seq20	DEG10270509	1	10	825	834	41	100	20.3	GGTGGCCTTG	Mycobacterium tuberculosis H37Rv III	-	Possible integral membrane efflux protein EfpA	NC_000962	I6YEI8 P9WJY5	ARO:3003955	efpA is an MFS transporter found in Mycobacterium tuberculosis.	40726	efpA
efpA	seq18	DEG10100452	2	10	1116	1108	161	100	18.3	ACAACACCCG	Mycobacterium tuberculosis H37Rv	-	POSSIBLE INTEGRAL MEMBRANE EFFLUX PROTEIN EFPA	NC_000962	I6YEI8 P9WJY5	ARO:3003955	efpA is an MFS transporter found in Mycobacterium tuberculosis.	40726	efpA
efpA	seq614	DEG10250552	2	10	107	115	161	100	18.3	AAGCGCCCCA	Mycobacterium tuberculosis H37Rv II	-	Possible integral membrane efflux protein EfpA	NC_000962	I6YEI8 P9WJY5	ARO:3003955	efpA is an MFS transporter found in Mycobacterium tuberculosis.	40726	efpA
efpA	seq820	DEG10270509	2	10	139	131	161	100	18.3	CGCAGCCAAG	Mycobacterium tuberculosis H37Rv III	-	Possible integral membrane efflux protein EfpA	NC_000962	I6YEI8 P9WJY5	ARO:3003955	efpA is an MFS transporter found in Mycobacterium tuberculosis.	40726	efpA
efpA	seq180	DEG10270509	2	10	1135	1127	161	100	18.3	GGATATCCGC	Mycobacterium tuberculosis H37Rv III	-	Possible integral membrane efflux protein EfpA	NC_000962	I6YEI8 P9WJY5	ARO:3003955	efpA is an MFS transporter found in Mycobacterium tuberculosis.	40726	efpA
efpA	seq820	DEG10100452	2	10	139	131	161	100	18.3	CGCAGCCAAG	Mycobacterium tuberculosis H37Rv	-	POSSIBLE INTEGRAL MEMBRANE EFFLUX PROTEIN EFPA	NC_000962	I6YEI8 P9WJY5	ARO:3003955	efpA is an MFS transporter found in Mycobacterium tuberculosis.	40726	efpA
efpA	seq760	DEG10270509	1	8	6	13	636	100	16.4	GGCTCTCACC	Mycobacterium tuberculosis H37Rv III	-	Possible integral membrane efflux protein EfpA	NC_000962	I6YEI8 P9WJY5	ARO:3003955	efpA is an MFS transporter found in Mycobacterium tuberculosis.	40726	efpA
efpA	seq760	DEG10100452	1	8	6	13	636	100	16.4	GGCTCTCACC	Mycobacterium tuberculosis H37Rv	-	POSSIBLE INTEGRAL MEMBRANE EFFLUX PROTEIN EFPA	NC_000962	I6YEI8 P9WJY5	ARO:3003955	efpA is an MFS transporter found in Mycobacterium tuberculosis.	40726	efpA
efpA	seq491	DEG10270509	2	10	1385	1393	161	100	18.3	CCGCTGTACC	Mycobacterium tuberculosis H37Rv III	-	Possible integral membrane efflux protein EfpA	NC_000962	I6YEI8 P9WJY5	ARO:3003955	efpA is an MFS transporter found in Mycobacterium tuberculosis.	40726	efpA
efpA	seq552	DEG10270509	1	8	37	30	636	100	16.4	TACGGACCTC	Mycobacterium tuberculosis H37Rv III	-	Possible integral membrane efflux protein EfpA	NC_000962	I6YEI8 P9WJY5	ARO:3003955	efpA is an MFS transporter found in Mycobacterium tuberculosis.	40726	efpA
efpA	seq635	DEG10270509	1	8	1200	1193	636	100	16.4	GTTGGGGAGC	Mycobacterium tuberculosis H37Rv III	-	Possible integral membrane efflux protein EfpA	NC_000962	I6YEI8 P9WJY5	ARO:3003955	efpA is an MFS transporter found in Mycobacterium tuberculosis.	40726	efpA
efpA	seq519	DEG10250552	2	10	1560	1552	161	100	18.3	TCTCCTGCGC	Mycobacterium tuberculosis H37Rv II	-	Possible integral membrane efflux protein EfpA	NC_000962	I6YEI8 P9WJY5	ARO:3003955	efpA is an MFS transporter found in Mycobacterium tuberculosis.	40726	efpA
efpA	seq491	DEG10100452	2	10	1385	1393	161	100	18.3	CCGCTGTACC	Mycobacterium tuberculosis H37Rv	-	POSSIBLE INTEGRAL MEMBRANE EFFLUX PROTEIN EFPA	NC_000962	I6YEI8 P9WJY5	ARO:3003955	efpA is an MFS transporter found in Mycobacterium tuberculosis.	40726	efpA
efpA	seq766	DEG10250552	2	9	1073	1080	636	100	16.4	CGTGTGTCCA	Mycobacterium tuberculosis H37Rv II	-	Possible integral membrane efflux protein EfpA	NC_000962	I6YEI8 P9WJY5	ARO:3003955	efpA is an MFS transporter found in Mycobacterium tuberculosis.	40726	efpA
efpA	seq55	DEG10100452	2	10	1393	1385	161	100	18.3	TGGTACAGCG	Mycobacterium tuberculosis H37Rv	-	POSSIBLE INTEGRAL MEMBRANE EFFLUX PROTEIN EFPA	NC_000962	I6YEI8 P9WJY5	ARO:3003955	efpA is an MFS transporter found in Mycobacterium tuberculosis.	40726	efpA
efpA	seq300	DEG10250552	1	9	1075	1083	161	100	18.3	GTGTCCTCGA	Mycobacterium tuberculosis H37Rv II	-	Possible integral membrane efflux protein EfpA	NC_000962	I6YEI8 P9WJY5	ARO:3003955	efpA is an MFS transporter found in Mycobacterium tuberculosis.	40726	efpA
efpA	seq55	DEG10270509	2	10	1393	1385	161	100	18.3	TGGTACAGCG	Mycobacterium tuberculosis H37Rv III	-	Possible integral membrane efflux protein EfpA	NC_000962	I6YEI8 P9WJY5	ARO:3003955	efpA is an MFS transporter found in Mycobacterium tuberculosis.	40726	efpA
efpA	seq519	DEG10100452	2	10	1560	1552	161	100	18.3	TCTCCTGCGC	Mycobacterium tuberculosis H37Rv	-	POSSIBLE INTEGRAL MEMBRANE EFFLUX PROTEIN EFPA	NC_000962	I6YEI8 P9WJY5	ARO:3003955	efpA is an MFS transporter found in Mycobacterium tuberculosis.	40726	efpA
efpA	seq20	DEG10100452	1	10	825	834	41	100	20.3	GGTGGCCTTG	Mycobacterium tuberculosis H37Rv	-	POSSIBLE INTEGRAL MEMBRANE EFFLUX PROTEIN EFPA	NC_000962	I6YEI8 P9WJY5	ARO:3003955	efpA is an MFS transporter found in Mycobacterium tuberculosis.	40726	efpA
efpA	seq18	DEG10270509	2	10	1116	1108	161	100	18.3	ACAACACCCG	Mycobacterium tuberculosis H37Rv III	-	Possible integral membrane efflux protein EfpA	NC_000962	I6YEI8 P9WJY5	ARO:3003955	efpA is an MFS transporter found in Mycobacterium tuberculosis.	40726	efpA
efpA	seq614	DEG10100452	2	10	107	115	161	100	18.3	AAGCGCCCCA	Mycobacterium tuberculosis H37Rv	-	POSSIBLE INTEGRAL MEMBRANE EFFLUX PROTEIN EFPA	NC_000962	I6YEI8 P9WJY5	ARO:3003955	efpA is an MFS transporter found in Mycobacterium tuberculosis.	40726	efpA
efpA	seq491	DEG10250552	2	10	1385	1393	161	100	18.3	CCGCTGTACC	Mycobacterium tuberculosis H37Rv II	-	Possible integral membrane efflux protein EfpA	NC_000962	I6YEI8 P9WJY5	ARO:3003955	efpA is an MFS transporter found in Mycobacterium tuberculosis.	40726	efpA
efpA	seq760	DEG10250552	1	8	6	13	636	100	16.4	GGCTCTCACC	Mycobacterium tuberculosis H37Rv II	-	Possible integral membrane efflux protein EfpA	NC_000962	I6YEI8 P9WJY5	ARO:3003955	efpA is an MFS transporter found in Mycobacterium tuberculosis.	40726	efpA
efpA	seq180	DEG10250552	2	10	1135	1127	161	100	18.3	GGATATCCGC	Mycobacterium tuberculosis H37Rv II	-	Possible integral membrane efflux protein EfpA	NC_000962	I6YEI8 P9WJY5	ARO:3003955	efpA is an MFS transporter found in Mycobacterium tuberculosis.	40726	efpA
efpA	seq238	DEG10270509	1	9	1290	1298	161	100	18.3	CCAGATCGGA	Mycobacterium tuberculosis H37Rv III	-	Possible integral membrane efflux protein EfpA	NC_000962	I6YEI8 P9WJY5	ARO:3003955	efpA is an MFS transporter found in Mycobacterium tuberculosis.	40726	efpA
efpA	seq238	DEG10250552	1	9	1290	1298	161	100	18.3	CCAGATCGGA	Mycobacterium tuberculosis H37Rv II	-	Possible integral membrane efflux protein EfpA	NC_000962	I6YEI8 P9WJY5	ARO:3003955	efpA is an MFS transporter found in Mycobacterium tuberculosis.	40726	efpA
efpA	seq55	DEG10250552	2	10	1393	1385	161	100	18.3	TGGTACAGCG	Mycobacterium tuberculosis H37Rv II	-	Possible integral membrane efflux protein EfpA	NC_000962	I6YEI8 P9WJY5	ARO:3003955	efpA is an MFS transporter found in Mycobacterium tuberculosis.	40726	efpA
efpA	seq519	DEG10270509	2	10	1560	1552	161	100	18.3	TCTCCTGCGC	Mycobacterium tuberculosis H37Rv III	-	Possible integral membrane efflux protein EfpA	NC_000962	I6YEI8 P9WJY5	ARO:3003955	efpA is an MFS transporter found in Mycobacterium tuberculosis.	40726	efpA
efpA	seq54	DEG10270509	1	9	789	797	161	100	18.3	GGGCTGGATT	Mycobacterium tuberculosis H37Rv III	-	Possible integral membrane efflux protein EfpA	NC_000962	I6YEI8 P9WJY5	ARO:3003955	efpA is an MFS transporter found in Mycobacterium tuberculosis.	40726	efpA
efpA	seq18	DEG10250552	2	10	1116	1108	161	100	18.3	ACAACACCCG	Mycobacterium tuberculosis H37Rv II	-	Possible integral membrane efflux protein EfpA	NC_000962	I6YEI8 P9WJY5	ARO:3003955	efpA is an MFS transporter found in Mycobacterium tuberculosis.	40726	efpA
efpA	seq505	DEG10250552	1	9	1385	1393	161	100	18.3	CGCTGTACCC	Mycobacterium tuberculosis H37Rv II	-	Possible integral membrane efflux protein EfpA	NC_000962	I6YEI8 P9WJY5	ARO:3003955	efpA is an MFS transporter found in Mycobacterium tuberculosis.	40726	efpA
emrB	seq271	DEG10050322	1	9	52	60	161	100	18.3	TTATTAACGT	Haemophilus influenzae Rd KW20	-	multidrug resistance protein B	NC_000907	P44927	ARO:3000074	emrB is a translocase in the emrB -TolC efflux protein in E. coli. It recognizes substrates including carbonyl cyanide m-chlorophenylhydrazone (CCCP), nalidixic acid, and thioloactomycin.	36213	emrB
emrB	seq670	DEG10050322	1	8	370	363	636	100	16.4	TCACTGGGAT	Haemophilus influenzae Rd KW20	-	multidrug resistance protein B	NC_000907	P44927	ARO:3000074	emrB is a translocase in the emrB -TolC efflux protein in E. coli. It recognizes substrates including carbonyl cyanide m-chlorophenylhydrazone (CCCP), nalidixic acid, and thioloactomycin.	36213	emrB
emrB	seq266	DEG10050322	1	9	284	292	161	100	18.3	TCTCTTCTTC	Haemophilus influenzae Rd KW20	-	multidrug resistance protein B	NC_000907	P44927	ARO:3000074	emrB is a translocase in the emrB -TolC efflux protein in E. coli. It recognizes substrates including carbonyl cyanide m-chlorophenylhydrazone (CCCP), nalidixic acid, and thioloactomycin.	36213	emrB
emrB	seq453	DEG10050322	2	10	1216	1208	161	100	18.3	CATAAGCTAG	Haemophilus influenzae Rd KW20	-	multidrug resistance protein B	NC_000907	P44927	ARO:3000074	emrB is a translocase in the emrB -TolC efflux protein in E. coli. It recognizes substrates including carbonyl cyanide m-chlorophenylhydrazone (CCCP), nalidixic acid, and thioloactomycin.	36213	emrB
emrB	seq703	DEG10050322	2	10	757	749	161	100	18.3	TCCAAGGCAA	Haemophilus influenzae Rd KW20	-	multidrug resistance protein B	NC_000907	P44927	ARO:3000074	emrB is a translocase in the emrB -TolC efflux protein in E. coli. It recognizes substrates including carbonyl cyanide m-chlorophenylhydrazone (CCCP), nalidixic acid, and thioloactomycin.	36213	emrB
emrB	seq636	DEG10050322	1	9	975	983	161	100	18.3	ACCGATTATG	Haemophilus influenzae Rd KW20	-	multidrug resistance protein B	NC_000907	P44927	ARO:3000074	emrB is a translocase in the emrB -TolC efflux protein in E. coli. It recognizes substrates including carbonyl cyanide m-chlorophenylhydrazone (CCCP), nalidixic acid, and thioloactomycin.	36213	emrB
emrB	seq289	DEG10050322	1	10	248	257	41	100	20.3	TGCGGTTATT	Haemophilus influenzae Rd KW20	-	multidrug resistance protein B	NC_000907	P44927	ARO:3000074	emrB is a translocase in the emrB -TolC efflux protein in E. coli. It recognizes substrates including carbonyl cyanide m-chlorophenylhydrazone (CCCP), nalidixic acid, and thioloactomycin.	36213	emrB
emrB	seq117	DEG10050322	2	10	1042	1050	161	100	18.3	CTATGCAATA	Haemophilus influenzae Rd KW20	-	multidrug resistance protein B	NC_000907	P44927	ARO:3000074	emrB is a translocase in the emrB -TolC efflux protein in E. coli. It recognizes substrates including carbonyl cyanide m-chlorophenylhydrazone (CCCP), nalidixic acid, and thioloactomycin.	36213	emrB
emrB	seq346	DEG10050322	2	10	1301	1309	161	100	18.3	TCTCAATTAA	Haemophilus influenzae Rd KW20	-	multidrug resistance protein B	NC_000907	P44927	ARO:3000074	emrB is a translocase in the emrB -TolC efflux protein in E. coli. It recognizes substrates including carbonyl cyanide m-chlorophenylhydrazone (CCCP), nalidixic acid, and thioloactomycin.	36213	emrB
emrB	seq6	DEG10050322	1	9	918	910	161	100	18.3	AGTGTAATGC	Haemophilus influenzae Rd KW20	-	multidrug resistance protein B	NC_000907	P44927	ARO:3000074	emrB is a translocase in the emrB -TolC efflux protein in E. coli. It recognizes substrates including carbonyl cyanide m-chlorophenylhydrazone (CCCP), nalidixic acid, and thioloactomycin.	36213	emrB
emrB	seq427	DEG10050322	1	9	499	491	161	100	18.3	CGCTAATCCG	Haemophilus influenzae Rd KW20	-	multidrug resistance protein B	NC_000907	P44927	ARO:3000074	emrB is a translocase in the emrB -TolC efflux protein in E. coli. It recognizes substrates including carbonyl cyanide m-chlorophenylhydrazone (CCCP), nalidixic acid, and thioloactomycin.	36213	emrB
emrB	seq125	DEG10050322	2	10	1321	1313	161	100	18.3	ATAATGTGTT	Haemophilus influenzae Rd KW20	-	multidrug resistance protein B	NC_000907	P44927	ARO:3000074	emrB is a translocase in the emrB -TolC efflux protein in E. coli. It recognizes substrates including carbonyl cyanide m-chlorophenylhydrazone (CCCP), nalidixic acid, and thioloactomycin.	36213	emrB
emrB	seq356	DEG10050322	1	9	384	392	161	100	18.3	AAGTTTATTG	Haemophilus influenzae Rd KW20	-	multidrug resistance protein B	NC_000907	P44927	ARO:3000074	emrB is a translocase in the emrB -TolC efflux protein in E. coli. It recognizes substrates including carbonyl cyanide m-chlorophenylhydrazone (CCCP), nalidixic acid, and thioloactomycin.	36213	emrB
emrB	seq624	DEG10050322	1	10	974	965	41	100	20.3	GAAAGCAAAA	Haemophilus influenzae Rd KW20	-	multidrug resistance protein B	NC_000907	P44927	ARO:3000074	emrB is a translocase in the emrB -TolC efflux protein in E. coli. It recognizes substrates including carbonyl cyanide m-chlorophenylhydrazone (CCCP), nalidixic acid, and thioloactomycin.	36213	emrB
emrK	seq836	DEG10560870	2	9	699	692	636	100	16.4	TTCCGGGACA	Escherichia coli O157:H7 str. EDL933	-	multidrug efflux MFS transporter periplasmic adaptor subunit EmrK	NZ_CP008957	-	ARO:3000206	emrK is a membrane fusion protein that is a homolog of EmrA. Together with the inner membrane transporter EmrY and the outer membrane channel TolC, it mediates multidrug efflux.	36345	emrK
emrK	seq395	DEG10560870	3	10	1066	1073	636	100	16.4	AAACGTCCAT	Escherichia coli O157:H7 str. EDL933	-	multidrug efflux MFS transporter periplasmic adaptor subunit EmrK	NZ_CP008957	-	ARO:3000206	emrK is a membrane fusion protein that is a homolog of EmrA. Together with the inner membrane transporter EmrY and the outer membrane channel TolC, it mediates multidrug efflux.	36345	emrK
emrK	seq709	DEG10560870	1	8	692	699	636	100	16.4	GTCCCGGAGC	Escherichia coli O157:H7 str. EDL933	-	multidrug efflux MFS transporter periplasmic adaptor subunit EmrK	NZ_CP008957	-	ARO:3000206	emrK is a membrane fusion protein that is a homolog of EmrA. Together with the inner membrane transporter EmrY and the outer membrane channel TolC, it mediates multidrug efflux.	36345	emrK
emrK	seq31	DEG10560870	1	8	688	681	636	100	16.4	CTGTTTCGTG	Escherichia coli O157:H7 str. EDL933	-	multidrug efflux MFS transporter periplasmic adaptor subunit EmrK	NZ_CP008957	-	ARO:3000206	emrK is a membrane fusion protein that is a homolog of EmrA. Together with the inner membrane transporter EmrY and the outer membrane channel TolC, it mediates multidrug efflux.	36345	emrK
emrK	seq296	DEG10560870	3	10	864	871	636	100	16.4	ATAACCGGCA	Escherichia coli O157:H7 str. EDL933	-	multidrug efflux MFS transporter periplasmic adaptor subunit EmrK	NZ_CP008957	-	ARO:3000206	emrK is a membrane fusion protein that is a homolog of EmrA. Together with the inner membrane transporter EmrY and the outer membrane channel TolC, it mediates multidrug efflux.	36345	emrK
emrK	seq697	DEG10560870	1	8	1036	1043	636	100	16.4	GCTGAGATAA	Escherichia coli O157:H7 str. EDL933	-	multidrug efflux MFS transporter periplasmic adaptor subunit EmrK	NZ_CP008957	-	ARO:3000206	emrK is a membrane fusion protein that is a homolog of EmrA. Together with the inner membrane transporter EmrY and the outer membrane channel TolC, it mediates multidrug efflux.	36345	emrK
emrK	seq102	DEG10560870	3	10	500	507	636	100	16.4	CGTGAATGCC	Escherichia coli O157:H7 str. EDL933	-	multidrug efflux MFS transporter periplasmic adaptor subunit EmrK	NZ_CP008957	-	ARO:3000206	emrK is a membrane fusion protein that is a homolog of EmrA. Together with the inner membrane transporter EmrY and the outer membrane channel TolC, it mediates multidrug efflux.	36345	emrK
emrK	seq47	DEG10560870	3	10	438	431	636	100	16.4	TGCCCCTGCT	Escherichia coli O157:H7 str. EDL933	-	multidrug efflux MFS transporter periplasmic adaptor subunit EmrK	NZ_CP008957	-	ARO:3000206	emrK is a membrane fusion protein that is a homolog of EmrA. Together with the inner membrane transporter EmrY and the outer membrane channel TolC, it mediates multidrug efflux.	36345	emrK
emrK	seq466	DEG10560870	2	9	932	939	636	100	16.4	GGTGTACCGC	Escherichia coli O157:H7 str. EDL933	-	multidrug efflux MFS transporter periplasmic adaptor subunit EmrK	NZ_CP008957	-	ARO:3000206	emrK is a membrane fusion protein that is a homolog of EmrA. Together with the inner membrane transporter EmrY and the outer membrane channel TolC, it mediates multidrug efflux.	36345	emrK
emrK	seq301	DEG10560870	2	10	479	487	161	100	18.3	ATAATAAGTA	Escherichia coli O157:H7 str. EDL933	-	multidrug efflux MFS transporter periplasmic adaptor subunit EmrK	NZ_CP008957	-	ARO:3000206	emrK is a membrane fusion protein that is a homolog of EmrA. Together with the inner membrane transporter EmrY and the outer membrane channel TolC, it mediates multidrug efflux.	36345	emrK
emrK	seq775	DEG10560870	1	9	77	69	161	100	18.3	ATAAATAAAC	Escherichia coli O157:H7 str. EDL933	-	multidrug efflux MFS transporter periplasmic adaptor subunit EmrK	NZ_CP008957	-	ARO:3000206	emrK is a membrane fusion protein that is a homolog of EmrA. Together with the inner membrane transporter EmrY and the outer membrane channel TolC, it mediates multidrug efflux.	36345	emrK
emrK	seq729	DEG10560870	1	8	128	135	636	100	16.4	TTAGTACATT	Escherichia coli O157:H7 str. EDL933	-	multidrug efflux MFS transporter periplasmic adaptor subunit EmrK	NZ_CP008957	-	ARO:3000206	emrK is a membrane fusion protein that is a homolog of EmrA. Together with the inner membrane transporter EmrY and the outer membrane channel TolC, it mediates multidrug efflux.	36345	emrK
emrK	seq156	DEG10560870	2	10	334	326	161	100	18.3	AACAGTTTAT	Escherichia coli O157:H7 str. EDL933	-	multidrug efflux MFS transporter periplasmic adaptor subunit EmrK	NZ_CP008957	-	ARO:3000206	emrK is a membrane fusion protein that is a homolog of EmrA. Together with the inner membrane transporter EmrY and the outer membrane channel TolC, it mediates multidrug efflux.	36345	emrK
emrK	seq357	DEG10560870	1	8	827	834	636	100	16.4	TTGTGTTTAG	Escherichia coli O157:H7 str. EDL933	-	multidrug efflux MFS transporter periplasmic adaptor subunit EmrK	NZ_CP008957	-	ARO:3000206	emrK is a membrane fusion protein that is a homolog of EmrA. Together with the inner membrane transporter EmrY and the outer membrane channel TolC, it mediates multidrug efflux.	36345	emrK
emrK	seq271	DEG10560870	1	10	484	475	41	100	20.3	TTATTAACGT	Escherichia coli O157:H7 str. EDL933	-	multidrug efflux MFS transporter periplasmic adaptor subunit EmrK	NZ_CP008957	-	ARO:3000206	emrK is a membrane fusion protein that is a homolog of EmrA. Together with the inner membrane transporter EmrY and the outer membrane channel TolC, it mediates multidrug efflux.	36345	emrK
emrK	seq343	DEG10560870	1	8	7	14	636	100	16.4	CAGATTAACC	Escherichia coli O157:H7 str. EDL933	-	multidrug efflux MFS transporter periplasmic adaptor subunit EmrK	NZ_CP008957	-	ARO:3000206	emrK is a membrane fusion protein that is a homolog of EmrA. Together with the inner membrane transporter EmrY and the outer membrane channel TolC, it mediates multidrug efflux.	36345	emrK
emrK	seq468	DEG10560870	1	10	148	157	41	100	20.3	GTCACGGGGA	Escherichia coli O157:H7 str. EDL933	-	multidrug efflux MFS transporter periplasmic adaptor subunit EmrK	NZ_CP008957	-	ARO:3000206	emrK is a membrane fusion protein that is a homolog of EmrA. Together with the inner membrane transporter EmrY and the outer membrane channel TolC, it mediates multidrug efflux.	36345	emrK
emrK	seq273	DEG10560870	1	8	827	820	636	100	16.4	ACATTCTCCA	Escherichia coli O157:H7 str. EDL933	-	multidrug efflux MFS transporter periplasmic adaptor subunit EmrK	NZ_CP008957	-	ARO:3000206	emrK is a membrane fusion protein that is a homolog of EmrA. Together with the inner membrane transporter EmrY and the outer membrane channel TolC, it mediates multidrug efflux.	36345	emrK
emrK	seq331	DEG10560870	1	8	743	750	636	100	16.4	ATGCTAACAG	Escherichia coli O157:H7 str. EDL933	-	multidrug efflux MFS transporter periplasmic adaptor subunit EmrK	NZ_CP008957	-	ARO:3000206	emrK is a membrane fusion protein that is a homolog of EmrA. Together with the inner membrane transporter EmrY and the outer membrane channel TolC, it mediates multidrug efflux.	36345	emrK
emrK	seq242	DEG10560870	1	10	964	973	41	100	20.3	GAACTCATGG	Escherichia coli O157:H7 str. EDL933	-	multidrug efflux MFS transporter periplasmic adaptor subunit EmrK	NZ_CP008957	-	ARO:3000206	emrK is a membrane fusion protein that is a homolog of EmrA. Together with the inner membrane transporter EmrY and the outer membrane channel TolC, it mediates multidrug efflux.	36345	emrK
emrK	seq692	DEG10560870	2	10	632	640	161	100	18.3	CTTAAGAGTC	Escherichia coli O157:H7 str. EDL933	-	multidrug efflux MFS transporter periplasmic adaptor subunit EmrK	NZ_CP008957	-	ARO:3000206	emrK is a membrane fusion protein that is a homolog of EmrA. Together with the inner membrane transporter EmrY and the outer membrane channel TolC, it mediates multidrug efflux.	36345	emrK
emrK	seq92	DEG10560870	2	9	278	271	636	100	16.4	CGCGATAGTC	Escherichia coli O157:H7 str. EDL933	-	multidrug efflux MFS transporter periplasmic adaptor subunit EmrK	NZ_CP008957	-	ARO:3000206	emrK is a membrane fusion protein that is a homolog of EmrA. Together with the inner membrane transporter EmrY and the outer membrane channel TolC, it mediates multidrug efflux.	36345	emrK
emrK	seq357	DEG10560870	1	8	765	758	636	100	16.4	TTGTGTTTAG	Escherichia coli O157:H7 str. EDL933	-	multidrug efflux MFS transporter periplasmic adaptor subunit EmrK	NZ_CP008957	-	ARO:3000206	emrK is a membrane fusion protein that is a homolog of EmrA. Together with the inner membrane transporter EmrY and the outer membrane channel TolC, it mediates multidrug efflux.	36345	emrK
emrK	seq492	DEG10560870	2	9	134	127	636	100	16.4	AGTACTAATG	Escherichia coli O157:H7 str. EDL933	-	multidrug efflux MFS transporter periplasmic adaptor subunit EmrK	NZ_CP008957	-	ARO:3000206	emrK is a membrane fusion protein that is a homolog of EmrA. Together with the inner membrane transporter EmrY and the outer membrane channel TolC, it mediates multidrug efflux.	36345	emrK
emrK	seq738	DEG10560870	2	9	662	669	636	100	16.4	GAGAGAAGTA	Escherichia coli O157:H7 str. EDL933	-	multidrug efflux MFS transporter periplasmic adaptor subunit EmrK	NZ_CP008957	-	ARO:3000206	emrK is a membrane fusion protein that is a homolog of EmrA. Together with the inner membrane transporter EmrY and the outer membrane channel TolC, it mediates multidrug efflux.	36345	emrK
emrK	seq646	DEG10560870	3	10	8	15	636	100	16.4	CGAGATTAAT	Escherichia coli O157:H7 str. EDL933	-	multidrug efflux MFS transporter periplasmic adaptor subunit EmrK	NZ_CP008957	-	ARO:3000206	emrK is a membrane fusion protein that is a homolog of EmrA. Together with the inner membrane transporter EmrY and the outer membrane channel TolC, it mediates multidrug efflux.	36345	emrK
emrK	seq839	DEG10560870	3	10	481	488	636	100	16.4	GCATAAGTAG	Escherichia coli O157:H7 str. EDL933	-	multidrug efflux MFS transporter periplasmic adaptor subunit EmrK	NZ_CP008957	-	ARO:3000206	emrK is a membrane fusion protein that is a homolog of EmrA. Together with the inner membrane transporter EmrY and the outer membrane channel TolC, it mediates multidrug efflux.	36345	emrK
emrY	seq507	DEG10560865	2	9	1336	1329	636	100	16.4	GCGGGGTTAG	Escherichia coli O157:H7 str. EDL933	-	multidrug efflux MFS transporter permease subunit EmrY	NZ_CP008957	-	ARO:3000254	emrY is a multidrug transport that moves substrates across the inner membrane of the Gram-negative E. coli. It is a homolog of emrB.	36393	emrY
emrY	seq414	DEG10560865	1	8	1336	1329	636	100	16.4	CGGGGTTACG	Escherichia coli O157:H7 str. EDL933	-	multidrug efflux MFS transporter permease subunit EmrY	NZ_CP008957	-	ARO:3000254	emrY is a multidrug transport that moves substrates across the inner membrane of the Gram-negative E. coli. It is a homolog of emrB.	36393	emrY
emrY	seq793	DEG10560865	3	10	776	769	636	100	16.4	GGGAGGTCGA	Escherichia coli O157:H7 str. EDL933	-	multidrug efflux MFS transporter permease subunit EmrY	NZ_CP008957	-	ARO:3000254	emrY is a multidrug transport that moves substrates across the inner membrane of the Gram-negative E. coli. It is a homolog of emrB.	36393	emrY
emrY	seq482	DEG10560865	1	10	119	110	41	100	20.3	GCGACGTTAG	Escherichia coli O157:H7 str. EDL933	-	multidrug efflux MFS transporter permease subunit EmrY	NZ_CP008957	-	ARO:3000254	emrY is a multidrug transport that moves substrates across the inner membrane of the Gram-negative E. coli. It is a homolog of emrB.	36393	emrY
emrY	seq5	DEG10560865	2	10	1116	1108	161	100	18.3	GCTGCGGCAA	Escherichia coli O157:H7 str. EDL933	-	multidrug efflux MFS transporter permease subunit EmrY	NZ_CP008957	-	ARO:3000254	emrY is a multidrug transport that moves substrates across the inner membrane of the Gram-negative E. coli. It is a homolog of emrB.	36393	emrY
emrY	seq408	DEG10560865	1	9	1277	1269	161	100	18.3	CCCCACAGCC	Escherichia coli O157:H7 str. EDL933	-	multidrug efflux MFS transporter permease subunit EmrY	NZ_CP008957	-	ARO:3000254	emrY is a multidrug transport that moves substrates across the inner membrane of the Gram-negative E. coli. It is a homolog of emrB.	36393	emrY
emrY	seq32	DEG10560865	2	9	284	277	636	100	16.4	GAGCGAAAAC	Escherichia coli O157:H7 str. EDL933	-	multidrug efflux MFS transporter permease subunit EmrY	NZ_CP008957	-	ARO:3000254	emrY is a multidrug transport that moves substrates across the inner membrane of the Gram-negative E. coli. It is a homolog of emrB.	36393	emrY
emrY	seq482	DEG10560865	1	8	76	83	636	100	16.4	GCGACGTTAG	Escherichia coli O157:H7 str. EDL933	-	multidrug efflux MFS transporter permease subunit EmrY	NZ_CP008957	-	ARO:3000254	emrY is a multidrug transport that moves substrates across the inner membrane of the Gram-negative E. coli. It is a homolog of emrB.	36393	emrY
emrY	seq72	DEG10560865	2	10	1017	1009	161	100	18.3	CCACCCGCAT	Escherichia coli O157:H7 str. EDL933	-	multidrug efflux MFS transporter permease subunit EmrY	NZ_CP008957	-	ARO:3000254	emrY is a multidrug transport that moves substrates across the inner membrane of the Gram-negative E. coli. It is a homolog of emrB.	36393	emrY
emrY	seq257	DEG10560865	1	9	1221	1229	161	100	18.3	TTTTTTTCGG	Escherichia coli O157:H7 str. EDL933	-	multidrug efflux MFS transporter permease subunit EmrY	NZ_CP008957	-	ARO:3000254	emrY is a multidrug transport that moves substrates across the inner membrane of the Gram-negative E. coli. It is a homolog of emrB.	36393	emrY
emrY	seq483	DEG10560865	1	9	433	441	161	100	18.3	GCATTATGGG	Escherichia coli O157:H7 str. EDL933	-	multidrug efflux MFS transporter permease subunit EmrY	NZ_CP008957	-	ARO:3000254	emrY is a multidrug transport that moves substrates across the inner membrane of the Gram-negative E. coli. It is a homolog of emrB.	36393	emrY
emrY	seq774	DEG10560865	1	8	44	37	636	100	16.4	GTCCCACCCC	Escherichia coli O157:H7 str. EDL933	-	multidrug efflux MFS transporter permease subunit EmrY	NZ_CP008957	-	ARO:3000254	emrY is a multidrug transport that moves substrates across the inner membrane of the Gram-negative E. coli. It is a homolog of emrB.	36393	emrY
emrY	seq612	DEG10560865	1	9	623	615	161	100	18.3	GGTAGATTCG	Escherichia coli O157:H7 str. EDL933	-	multidrug efflux MFS transporter permease subunit EmrY	NZ_CP008957	-	ARO:3000254	emrY is a multidrug transport that moves substrates across the inner membrane of the Gram-negative E. coli. It is a homolog of emrB.	36393	emrY
emrY	seq696	DEG10560865	1	9	1506	1498	161	100	18.3	CGCAAACCAG	Escherichia coli O157:H7 str. EDL933	-	multidrug efflux MFS transporter permease subunit EmrY	NZ_CP008957	-	ARO:3000254	emrY is a multidrug transport that moves substrates across the inner membrane of the Gram-negative E. coli. It is a homolog of emrB.	36393	emrY
emrY	seq418	DEG10560865	1	10	869	878	41	100	20.3	GAGCGATCGT	Escherichia coli O157:H7 str. EDL933	-	multidrug efflux MFS transporter permease subunit EmrY	NZ_CP008957	-	ARO:3000254	emrY is a multidrug transport that moves substrates across the inner membrane of the Gram-negative E. coli. It is a homolog of emrB.	36393	emrY
emrY	seq372	DEG10560865	1	9	271	263	161	100	18.3	TGACTGAAAT	Escherichia coli O157:H7 str. EDL933	-	multidrug efflux MFS transporter permease subunit EmrY	NZ_CP008957	-	ARO:3000254	emrY is a multidrug transport that moves substrates across the inner membrane of the Gram-negative E. coli. It is a homolog of emrB.	36393	emrY
emrY	seq256	DEG10560865	1	10	749	758	41	100	20.3	TCTCTTTAGT	Escherichia coli O157:H7 str. EDL933	-	multidrug efflux MFS transporter permease subunit EmrY	NZ_CP008957	-	ARO:3000254	emrY is a multidrug transport that moves substrates across the inner membrane of the Gram-negative E. coli. It is a homolog of emrB.	36393	emrY
emrY	seq18	DEG10560865	2	10	1020	1012	161	100	18.3	ACAACACCCG	Escherichia coli O157:H7 str. EDL933	-	multidrug efflux MFS transporter permease subunit EmrY	NZ_CP008957	-	ARO:3000254	emrY is a multidrug transport that moves substrates across the inner membrane of the Gram-negative E. coli. It is a homolog of emrB.	36393	emrY
emrY	seq658	DEG10560865	1	10	713	722	41	100	20.3	TAATAATATT	Escherichia coli O157:H7 str. EDL933	-	multidrug efflux MFS transporter permease subunit EmrY	NZ_CP008957	-	ARO:3000254	emrY is a multidrug transport that moves substrates across the inner membrane of the Gram-negative E. coli. It is a homolog of emrB.	36393	emrY
emrY	seq755	DEG10560865	3	10	1099	1106	636	100	16.4	AGGGTATCAT	Escherichia coli O157:H7 str. EDL933	-	multidrug efflux MFS transporter permease subunit EmrY	NZ_CP008957	-	ARO:3000254	emrY is a multidrug transport that moves substrates across the inner membrane of the Gram-negative E. coli. It is a homolog of emrB.	36393	emrY
emrY	seq378	DEG10560865	1	10	723	714	41	100	20.3	TAATATTATT	Escherichia coli O157:H7 str. EDL933	-	multidrug efflux MFS transporter permease subunit EmrY	NZ_CP008957	-	ARO:3000254	emrY is a multidrug transport that moves substrates across the inner membrane of the Gram-negative E. coli. It is a homolog of emrB.	36393	emrY
emrY	seq856	DEG10560865	2	10	858	866	161	100	18.3	AATTTTACTC	Escherichia coli O157:H7 str. EDL933	-	multidrug efflux MFS transporter permease subunit EmrY	NZ_CP008957	-	ARO:3000254	emrY is a multidrug transport that moves substrates across the inner membrane of the Gram-negative E. coli. It is a homolog of emrB.	36393	emrY
emrY	seq413	DEG10560865	1	10	1091	1100	41	100	20.3	ATTTTACAGG	Escherichia coli O157:H7 str. EDL933	-	multidrug efflux MFS transporter permease subunit EmrY	NZ_CP008957	-	ARO:3000254	emrY is a multidrug transport that moves substrates across the inner membrane of the Gram-negative E. coli. It is a homolog of emrB.	36393	emrY
emrY	seq378	DEG10560865	1	8	716	723	636	100	16.4	TAATATTATT	Escherichia coli O157:H7 str. EDL933	-	multidrug efflux MFS transporter permease subunit EmrY	NZ_CP008957	-	ARO:3000254	emrY is a multidrug transport that moves substrates across the inner membrane of the Gram-negative E. coli. It is a homolog of emrB.	36393	emrY
emrY	seq561	DEG10560865	1	8	1208	1215	636	100	16.4	CGAGTATGGA	Escherichia coli O157:H7 str. EDL933	-	multidrug efflux MFS transporter permease subunit EmrY	NZ_CP008957	-	ARO:3000254	emrY is a multidrug transport that moves substrates across the inner membrane of the Gram-negative E. coli. It is a homolog of emrB.	36393	emrY
emrY	seq870	DEG10560865	3	10	644	637	636	100	16.4	TTAGCACTAA	Escherichia coli O157:H7 str. EDL933	-	multidrug efflux MFS transporter permease subunit EmrY	NZ_CP008957	-	ARO:3000254	emrY is a multidrug transport that moves substrates across the inner membrane of the Gram-negative E. coli. It is a homolog of emrB.	36393	emrY
emrY	seq30	DEG10560865	2	9	266	273	636	100	16.4	GCAGTCACTG	Escherichia coli O157:H7 str. EDL933	-	multidrug efflux MFS transporter permease subunit EmrY	NZ_CP008957	-	ARO:3000254	emrY is a multidrug transport that moves substrates across the inner membrane of the Gram-negative E. coli. It is a homolog of emrB.	36393	emrY
emrY	seq494	DEG10560865	1	8	885	892	636	100	16.4	GCCGCAGTAA	Escherichia coli O157:H7 str. EDL933	-	multidrug efflux MFS transporter permease subunit EmrY	NZ_CP008957	-	ARO:3000254	emrY is a multidrug transport that moves substrates across the inner membrane of the Gram-negative E. coli. It is a homolog of emrB.	36393	emrY
emrY	seq5	DEG10560865	2	9	891	884	636	100	16.4	GCTGCGGCAA	Escherichia coli O157:H7 str. EDL933	-	multidrug efflux MFS transporter permease subunit EmrY	NZ_CP008957	-	ARO:3000254	emrY is a multidrug transport that moves substrates across the inner membrane of the Gram-negative E. coli. It is a homolog of emrB.	36393	emrY
emrY	seq613	DEG10560865	1	8	206	213	636	100	16.4	CGATCCCTTT	Escherichia coli O157:H7 str. EDL933	-	multidrug efflux MFS transporter permease subunit EmrY	NZ_CP008957	-	ARO:3000254	emrY is a multidrug transport that moves substrates across the inner membrane of the Gram-negative E. coli. It is a homolog of emrB.	36393	emrY
emrY	seq375	DEG10560865	2	10	557	565	161	100	18.3	ATGACATTAT	Escherichia coli O157:H7 str. EDL933	-	multidrug efflux MFS transporter permease subunit EmrY	NZ_CP008957	-	ARO:3000254	emrY is a multidrug transport that moves substrates across the inner membrane of the Gram-negative E. coli. It is a homolog of emrB.	36393	emrY
emrY	seq626	DEG10560865	3	10	348	355	636	100	16.4	GCGGGGTTAA	Escherichia coli O157:H7 str. EDL933	-	multidrug efflux MFS transporter permease subunit EmrY	NZ_CP008957	-	ARO:3000254	emrY is a multidrug transport that moves substrates across the inner membrane of the Gram-negative E. coli. It is a homolog of emrB.	36393	emrY
emrY	seq257	DEG10560865	1	9	274	282	161	100	18.3	TTTTTTTCGG	Escherichia coli O157:H7 str. EDL933	-	multidrug efflux MFS transporter permease subunit EmrY	NZ_CP008957	-	ARO:3000254	emrY is a multidrug transport that moves substrates across the inner membrane of the Gram-negative E. coli. It is a homolog of emrB.	36393	emrY
emrY	seq494	DEG10560865	1	8	1110	1117	636	100	16.4	GCCGCAGTAA	Escherichia coli O157:H7 str. EDL933	-	multidrug efflux MFS transporter permease subunit EmrY	NZ_CP008957	-	ARO:3000254	emrY is a multidrug transport that moves substrates across the inner membrane of the Gram-negative E. coli. It is a homolog of emrB.	36393	emrY
emrY	seq626	DEG10560865	2	10	1336	1328	161	100	18.3	GCGGGGTTAA	Escherichia coli O157:H7 str. EDL933	-	multidrug efflux MFS transporter permease subunit EmrY	NZ_CP008957	-	ARO:3000254	emrY is a multidrug transport that moves substrates across the inner membrane of the Gram-negative E. coli. It is a homolog of emrB.	36393	emrY
emrY	seq71	DEG10560865	1	9	1053	1045	161	100	18.3	GCAAACCGCG	Escherichia coli O157:H7 str. EDL933	-	multidrug efflux MFS transporter permease subunit EmrY	NZ_CP008957	-	ARO:3000254	emrY is a multidrug transport that moves substrates across the inner membrane of the Gram-negative E. coli. It is a homolog of emrB.	36393	emrY
emrY	seq30	DEG10560865	1	9	1422	1430	161	100	18.3	GCAGTCACTG	Escherichia coli O157:H7 str. EDL933	-	multidrug efflux MFS transporter permease subunit EmrY	NZ_CP008957	-	ARO:3000254	emrY is a multidrug transport that moves substrates across the inner membrane of the Gram-negative E. coli. It is a homolog of emrB.	36393	emrY
emrY	seq768	DEG10560865	2	10	135	127	161	100	18.3	GAGATATTGT	Escherichia coli O157:H7 str. EDL933	-	multidrug efflux MFS transporter permease subunit EmrY	NZ_CP008957	-	ARO:3000254	emrY is a multidrug transport that moves substrates across the inner membrane of the Gram-negative E. coli. It is a homolog of emrB.	36393	emrY
emrY	seq687	DEG10560865	1	9	1172	1180	161	100	18.3	TTTCAGGCTC	Escherichia coli O157:H7 str. EDL933	-	multidrug efflux MFS transporter permease subunit EmrY	NZ_CP008957	-	ARO:3000254	emrY is a multidrug transport that moves substrates across the inner membrane of the Gram-negative E. coli. It is a homolog of emrB.	36393	emrY
emrY	seq125	DEG10560865	2	9	293	300	636	100	16.4	ATAATGTGTT	Escherichia coli O157:H7 str. EDL933	-	multidrug efflux MFS transporter permease subunit EmrY	NZ_CP008957	-	ARO:3000254	emrY is a multidrug transport that moves substrates across the inner membrane of the Gram-negative E. coli. It is a homolog of emrB.	36393	emrY
emrY	seq334	DEG10560865	2	10	1431	1439	161	100	18.3	ATTCTATTTC	Escherichia coli O157:H7 str. EDL933	-	multidrug efflux MFS transporter permease subunit EmrY	NZ_CP008957	-	ARO:3000254	emrY is a multidrug transport that moves substrates across the inner membrane of the Gram-negative E. coli. It is a homolog of emrB.	36393	emrY
emrY	seq615	DEG10560865	1	10	1365	1374	41	100	20.3	TAAATACTAT	Escherichia coli O157:H7 str. EDL933	-	multidrug efflux MFS transporter permease subunit EmrY	NZ_CP008957	-	ARO:3000254	emrY is a multidrug transport that moves substrates across the inner membrane of the Gram-negative E. coli. It is a homolog of emrB.	36393	emrY
emrY	seq658	DEG10560865	1	8	396	389	636	100	16.4	TAATAATATT	Escherichia coli O157:H7 str. EDL933	-	multidrug efflux MFS transporter permease subunit EmrY	NZ_CP008957	-	ARO:3000254	emrY is a multidrug transport that moves substrates across the inner membrane of the Gram-negative E. coli. It is a homolog of emrB.	36393	emrY
evgA	seq31	DEG10560613	3	10	293	300	636	100	16.4	CTGTTTCGTG	Escherichia coli O157:H7 str. EDL933	-	acid-sensing system DNA-binding response regulator EvgA	NZ_CP008957	-	ARO:3000832	EvgA, when phosphorylated, is a positive regulator for efflux protein complexes emrKY and mdtEF. While usually phosphorylated in a EvgS dependent manner, it can be phosphorylated in the absence of EvgS when overexpressed.	37212	evgA
evgA	seq323	DEG10560613	2	10	578	570	161	100	18.3	TTCCATCAGT	Escherichia coli O157:H7 str. EDL933	-	acid-sensing system DNA-binding response regulator EvgA	NZ_CP008957	-	ARO:3000832	EvgA, when phosphorylated, is a positive regulator for efflux protein complexes emrKY and mdtEF. While usually phosphorylated in a EvgS dependent manner, it can be phosphorylated in the absence of EvgS when overexpressed.	37212	evgA
evgA	seq745	DEG10560613	2	9	358	365	636	100	16.4	ATACTGCTAC	Escherichia coli O157:H7 str. EDL933	-	acid-sensing system DNA-binding response regulator EvgA	NZ_CP008957	-	ARO:3000832	EvgA, when phosphorylated, is a positive regulator for efflux protein complexes emrKY and mdtEF. While usually phosphorylated in a EvgS dependent manner, it can be phosphorylated in the absence of EvgS when overexpressed.	37212	evgA
evgA	seq723	DEG10560613	1	9	397	389	161	100	18.3	TTCCAACAAT	Escherichia coli O157:H7 str. EDL933	-	acid-sensing system DNA-binding response regulator EvgA	NZ_CP008957	-	ARO:3000832	EvgA, when phosphorylated, is a positive regulator for efflux protein complexes emrKY and mdtEF. While usually phosphorylated in a EvgS dependent manner, it can be phosphorylated in the absence of EvgS when overexpressed.	37212	evgA
evgA	seq744	DEG10560613	1	9	476	484	161	100	18.3	AGGATAATAT	Escherichia coli O157:H7 str. EDL933	-	acid-sensing system DNA-binding response regulator EvgA	NZ_CP008957	-	ARO:3000832	EvgA, when phosphorylated, is a positive regulator for efflux protein complexes emrKY and mdtEF. While usually phosphorylated in a EvgS dependent manner, it can be phosphorylated in the absence of EvgS when overexpressed.	37212	evgA
evgA	seq867	DEG10560613	1	8	170	177	636	100	16.4	GAGTTAACAA	Escherichia coli O157:H7 str. EDL933	-	acid-sensing system DNA-binding response regulator EvgA	NZ_CP008957	-	ARO:3000832	EvgA, when phosphorylated, is a positive regulator for efflux protein complexes emrKY and mdtEF. While usually phosphorylated in a EvgS dependent manner, it can be phosphorylated in the absence of EvgS when overexpressed.	37212	evgA
evgA	seq738	DEG10560613	1	8	379	372	636	100	16.4	GAGAGAAGTA	Escherichia coli O157:H7 str. EDL933	-	acid-sensing system DNA-binding response regulator EvgA	NZ_CP008957	-	ARO:3000832	EvgA, when phosphorylated, is a positive regulator for efflux protein complexes emrKY and mdtEF. While usually phosphorylated in a EvgS dependent manner, it can be phosphorylated in the absence of EvgS when overexpressed.	37212	evgA
evgA	seq338	DEG10560613	2	10	517	525	161	100	18.3	AAAAACTGTC	Escherichia coli O157:H7 str. EDL933	-	acid-sensing system DNA-binding response regulator EvgA	NZ_CP008957	-	ARO:3000832	EvgA, when phosphorylated, is a positive regulator for efflux protein complexes emrKY and mdtEF. While usually phosphorylated in a EvgS dependent manner, it can be phosphorylated in the absence of EvgS when overexpressed.	37212	evgA
evgA	seq818	DEG10560613	1	8	540	547	636	100	16.4	TCGCCTGACA	Escherichia coli O157:H7 str. EDL933	-	acid-sensing system DNA-binding response regulator EvgA	NZ_CP008957	-	ARO:3000832	EvgA, when phosphorylated, is a positive regulator for efflux protein complexes emrKY and mdtEF. While usually phosphorylated in a EvgS dependent manner, it can be phosphorylated in the absence of EvgS when overexpressed.	37212	evgA
evgA	seq434	DEG10560613	1	9	114	122	161	100	18.3	TCAGCGGGTT	Escherichia coli O157:H7 str. EDL933	-	acid-sensing system DNA-binding response regulator EvgA	NZ_CP008957	-	ARO:3000832	EvgA, when phosphorylated, is a positive regulator for efflux protein complexes emrKY and mdtEF. While usually phosphorylated in a EvgS dependent manner, it can be phosphorylated in the absence of EvgS when overexpressed.	37212	evgA
evgA	seq323	DEG10560613	1	9	552	544	161	100	18.3	TTCCATCAGT	Escherichia coli O157:H7 str. EDL933	-	acid-sensing system DNA-binding response regulator EvgA	NZ_CP008957	-	ARO:3000832	EvgA, when phosphorylated, is a positive regulator for efflux protein complexes emrKY and mdtEF. While usually phosphorylated in a EvgS dependent manner, it can be phosphorylated in the absence of EvgS when overexpressed.	37212	evgA
evgA	seq568	DEG10560613	3	10	237	244	636	100	16.4	GCCTCCGCTA	Escherichia coli O157:H7 str. EDL933	-	acid-sensing system DNA-binding response regulator EvgA	NZ_CP008957	-	ARO:3000832	EvgA, when phosphorylated, is a positive regulator for efflux protein complexes emrKY and mdtEF. While usually phosphorylated in a EvgS dependent manner, it can be phosphorylated in the absence of EvgS when overexpressed.	37212	evgA
evgA	seq183	DEG10560613	2	9	465	458	636	100	16.4	AAATATACCT	Escherichia coli O157:H7 str. EDL933	-	acid-sensing system DNA-binding response regulator EvgA	NZ_CP008957	-	ARO:3000832	EvgA, when phosphorylated, is a positive regulator for efflux protein complexes emrKY and mdtEF. While usually phosphorylated in a EvgS dependent manner, it can be phosphorylated in the absence of EvgS when overexpressed.	37212	evgA
evgA	seq488	DEG10560613	2	9	130	137	636	100	16.4	GCTTAAGCCC	Escherichia coli O157:H7 str. EDL933	-	acid-sensing system DNA-binding response regulator EvgA	NZ_CP008957	-	ARO:3000832	EvgA, when phosphorylated, is a positive regulator for efflux protein complexes emrKY and mdtEF. While usually phosphorylated in a EvgS dependent manner, it can be phosphorylated in the absence of EvgS when overexpressed.	37212	evgA
evgA	seq824	DEG10560613	2	9	412	405	636	100	16.4	AGGTCGGACC	Escherichia coli O157:H7 str. EDL933	-	acid-sensing system DNA-binding response regulator EvgA	NZ_CP008957	-	ARO:3000832	EvgA, when phosphorylated, is a positive regulator for efflux protein complexes emrKY and mdtEF. While usually phosphorylated in a EvgS dependent manner, it can be phosphorylated in the absence of EvgS when overexpressed.	37212	evgA
evgS	seq282	DEG10560871	1	10	3193	3202	41	100	20.3	GTACTGAAAA	Escherichia coli O157:H7 str. EDL933	-	acid-sensing system histidine kinase EvgS	NZ_CP008957	-	ARO:3000833	EvgS is a sensor protein that phosphorylates the regulatory protein EvgA. evgS corresponds to 1 locus in Pseudomonas aeruginosa PAO1 and 1 locus in Pseudomonas aeruginosa LESB58.	37213	evgS
evgS	seq793	DEG10560871	1	9	2563	2555	161	100	18.3	GGGAGGTCGA	Escherichia coli O157:H7 str. EDL933	-	acid-sensing system histidine kinase EvgS	NZ_CP008957	-	ARO:3000833	EvgS is a sensor protein that phosphorylates the regulatory protein EvgA. evgS corresponds to 1 locus in Pseudomonas aeruginosa PAO1 and 1 locus in Pseudomonas aeruginosa LESB58.	37213	evgS
evgS	seq658	DEG10560871	1	9	1498	1490	161	100	18.3	TAATAATATT	Escherichia coli O157:H7 str. EDL933	-	acid-sensing system histidine kinase EvgS	NZ_CP008957	-	ARO:3000833	EvgS is a sensor protein that phosphorylates the regulatory protein EvgA. evgS corresponds to 1 locus in Pseudomonas aeruginosa PAO1 and 1 locus in Pseudomonas aeruginosa LESB58.	37213	evgS
evgS	seq520	DEG10560871	3	10	2466	2473	636	100	16.4	GGTAAGATCG	Escherichia coli O157:H7 str. EDL933	-	acid-sensing system histidine kinase EvgS	NZ_CP008957	-	ARO:3000833	EvgS is a sensor protein that phosphorylates the regulatory protein EvgA. evgS corresponds to 1 locus in Pseudomonas aeruginosa PAO1 and 1 locus in Pseudomonas aeruginosa LESB58.	37213	evgS
evgS	seq106	DEG10560871	3	10	1588	1581	636	100	16.4	AGCCCATGTG	Escherichia coli O157:H7 str. EDL933	-	acid-sensing system histidine kinase EvgS	NZ_CP008957	-	ARO:3000833	EvgS is a sensor protein that phosphorylates the regulatory protein EvgA. evgS corresponds to 1 locus in Pseudomonas aeruginosa PAO1 and 1 locus in Pseudomonas aeruginosa LESB58.	37213	evgS
evgS	seq146	DEG10560871	1	9	3407	3399	161	100	18.3	ATACACTGAA	Escherichia coli O157:H7 str. EDL933	-	acid-sensing system histidine kinase EvgS	NZ_CP008957	-	ARO:3000833	EvgS is a sensor protein that phosphorylates the regulatory protein EvgA. evgS corresponds to 1 locus in Pseudomonas aeruginosa PAO1 and 1 locus in Pseudomonas aeruginosa LESB58.	37213	evgS
evgS	seq336	DEG10560871	1	8	97	104	636	100	16.4	AGTAACAATA	Escherichia coli O157:H7 str. EDL933	-	acid-sensing system histidine kinase EvgS	NZ_CP008957	-	ARO:3000833	EvgS is a sensor protein that phosphorylates the regulatory protein EvgA. evgS corresponds to 1 locus in Pseudomonas aeruginosa PAO1 and 1 locus in Pseudomonas aeruginosa LESB58.	37213	evgS
evgS	seq650	DEG10560871	1	10	2612	2603	41	100	20.3	TCCATAATCG	Escherichia coli O157:H7 str. EDL933	-	acid-sensing system histidine kinase EvgS	NZ_CP008957	-	ARO:3000833	EvgS is a sensor protein that phosphorylates the regulatory protein EvgA. evgS corresponds to 1 locus in Pseudomonas aeruginosa PAO1 and 1 locus in Pseudomonas aeruginosa LESB58.	37213	evgS
evgS	seq386	DEG10560871	1	9	3353	3361	161	100	18.3	CCGCTGCGTC	Escherichia coli O157:H7 str. EDL933	-	acid-sensing system histidine kinase EvgS	NZ_CP008957	-	ARO:3000833	EvgS is a sensor protein that phosphorylates the regulatory protein EvgA. evgS corresponds to 1 locus in Pseudomonas aeruginosa PAO1 and 1 locus in Pseudomonas aeruginosa LESB58.	37213	evgS
evgS	seq176	DEG10560871	2	10	2298	2290	161	100	18.3	AACCAATTAA	Escherichia coli O157:H7 str. EDL933	-	acid-sensing system histidine kinase EvgS	NZ_CP008957	-	ARO:3000833	EvgS is a sensor protein that phosphorylates the regulatory protein EvgA. evgS corresponds to 1 locus in Pseudomonas aeruginosa PAO1 and 1 locus in Pseudomonas aeruginosa LESB58.	37213	evgS
evgS	seq367	DEG10560871	3	10	2502	2509	636	100	16.4	AAAAATTTAC	Escherichia coli O157:H7 str. EDL933	-	acid-sensing system histidine kinase EvgS	NZ_CP008957	-	ARO:3000833	EvgS is a sensor protein that phosphorylates the regulatory protein EvgA. evgS corresponds to 1 locus in Pseudomonas aeruginosa PAO1 and 1 locus in Pseudomonas aeruginosa LESB58.	37213	evgS
evgS	seq336	DEG10560871	2	10	1619	1611	161	100	18.3	AGTAACAATA	Escherichia coli O157:H7 str. EDL933	-	acid-sensing system histidine kinase EvgS	NZ_CP008957	-	ARO:3000833	EvgS is a sensor protein that phosphorylates the regulatory protein EvgA. evgS corresponds to 1 locus in Pseudomonas aeruginosa PAO1 and 1 locus in Pseudomonas aeruginosa LESB58.	37213	evgS
evgS	seq658	DEG10560871	1	9	1247	1239	161	100	18.3	TAATAATATT	Escherichia coli O157:H7 str. EDL933	-	acid-sensing system histidine kinase EvgS	NZ_CP008957	-	ARO:3000833	EvgS is a sensor protein that phosphorylates the regulatory protein EvgA. evgS corresponds to 1 locus in Pseudomonas aeruginosa PAO1 and 1 locus in Pseudomonas aeruginosa LESB58.	37213	evgS
evgS	seq555	DEG10560871	1	8	1832	1825	636	100	16.4	GCAGTGAACC	Escherichia coli O157:H7 str. EDL933	-	acid-sensing system histidine kinase EvgS	NZ_CP008957	-	ARO:3000833	EvgS is a sensor protein that phosphorylates the regulatory protein EvgA. evgS corresponds to 1 locus in Pseudomonas aeruginosa PAO1 and 1 locus in Pseudomonas aeruginosa LESB58.	37213	evgS
evgS	seq367	DEG10560871	3	10	2524	2531	636	100	16.4	AAAAATTTAC	Escherichia coli O157:H7 str. EDL933	-	acid-sensing system histidine kinase EvgS	NZ_CP008957	-	ARO:3000833	EvgS is a sensor protein that phosphorylates the regulatory protein EvgA. evgS corresponds to 1 locus in Pseudomonas aeruginosa PAO1 and 1 locus in Pseudomonas aeruginosa LESB58.	37213	evgS
evgS	seq375	DEG10560871	1	8	398	405	636	100	16.4	ATGACATTAT	Escherichia coli O157:H7 str. EDL933	-	acid-sensing system histidine kinase EvgS	NZ_CP008957	-	ARO:3000833	EvgS is a sensor protein that phosphorylates the regulatory protein EvgA. evgS corresponds to 1 locus in Pseudomonas aeruginosa PAO1 and 1 locus in Pseudomonas aeruginosa LESB58.	37213	evgS
evgS	seq658	DEG10560871	1	10	1006	997	41	100	20.3	TAATAATATT	Escherichia coli O157:H7 str. EDL933	-	acid-sensing system histidine kinase EvgS	NZ_CP008957	-	ARO:3000833	EvgS is a sensor protein that phosphorylates the regulatory protein EvgA. evgS corresponds to 1 locus in Pseudomonas aeruginosa PAO1 and 1 locus in Pseudomonas aeruginosa LESB58.	37213	evgS
evgS	seq810	DEG10560871	1	8	2482	2475	636	100	16.4	CCTGAGGGCT	Escherichia coli O157:H7 str. EDL933	-	acid-sensing system histidine kinase EvgS	NZ_CP008957	-	ARO:3000833	EvgS is a sensor protein that phosphorylates the regulatory protein EvgA. evgS corresponds to 1 locus in Pseudomonas aeruginosa PAO1 and 1 locus in Pseudomonas aeruginosa LESB58.	37213	evgS
evgS	seq421	DEG10560871	1	9	3316	3308	161	100	18.3	GAATCTCCTA	Escherichia coli O157:H7 str. EDL933	-	acid-sensing system histidine kinase EvgS	NZ_CP008957	-	ARO:3000833	EvgS is a sensor protein that phosphorylates the regulatory protein EvgA. evgS corresponds to 1 locus in Pseudomonas aeruginosa PAO1 and 1 locus in Pseudomonas aeruginosa LESB58.	37213	evgS
evgS	seq641	DEG10560871	1	8	416	423	636	100	16.4	AACCACTGCG	Escherichia coli O157:H7 str. EDL933	-	acid-sensing system histidine kinase EvgS	NZ_CP008957	-	ARO:3000833	EvgS is a sensor protein that phosphorylates the regulatory protein EvgA. evgS corresponds to 1 locus in Pseudomonas aeruginosa PAO1 and 1 locus in Pseudomonas aeruginosa LESB58.	37213	evgS
evgS	seq378	DEG10560871	1	8	3456	3463	636	100	16.4	TAATATTATT	Escherichia coli O157:H7 str. EDL933	-	acid-sensing system histidine kinase EvgS	NZ_CP008957	-	ARO:3000833	EvgS is a sensor protein that phosphorylates the regulatory protein EvgA. evgS corresponds to 1 locus in Pseudomonas aeruginosa PAO1 and 1 locus in Pseudomonas aeruginosa LESB58.	37213	evgS
evgS	seq367	DEG10560871	1	9	1030	1022	161	100	18.3	AAAAATTTAC	Escherichia coli O157:H7 str. EDL933	-	acid-sensing system histidine kinase EvgS	NZ_CP008957	-	ARO:3000833	EvgS is a sensor protein that phosphorylates the regulatory protein EvgA. evgS corresponds to 1 locus in Pseudomonas aeruginosa PAO1 and 1 locus in Pseudomonas aeruginosa LESB58.	37213	evgS
evgS	seq771	DEG10560871	1	9	3027	3019	161	100	18.3	GTCAGTAATT	Escherichia coli O157:H7 str. EDL933	-	acid-sensing system histidine kinase EvgS	NZ_CP008957	-	ARO:3000833	EvgS is a sensor protein that phosphorylates the regulatory protein EvgA. evgS corresponds to 1 locus in Pseudomonas aeruginosa PAO1 and 1 locus in Pseudomonas aeruginosa LESB58.	37213	evgS
evgS	seq794	DEG10560871	1	10	2838	2829	41	100	20.3	CTCGACAGCC	Escherichia coli O157:H7 str. EDL933	-	acid-sensing system histidine kinase EvgS	NZ_CP008957	-	ARO:3000833	EvgS is a sensor protein that phosphorylates the regulatory protein EvgA. evgS corresponds to 1 locus in Pseudomonas aeruginosa PAO1 and 1 locus in Pseudomonas aeruginosa LESB58.	37213	evgS
evgS	seq390	DEG10560871	1	8	31	24	636	100	16.4	AGAGAAGAGG	Escherichia coli O157:H7 str. EDL933	-	acid-sensing system histidine kinase EvgS	NZ_CP008957	-	ARO:3000833	EvgS is a sensor protein that phosphorylates the regulatory protein EvgA. evgS corresponds to 1 locus in Pseudomonas aeruginosa PAO1 and 1 locus in Pseudomonas aeruginosa LESB58.	37213	evgS
evgS	seq483	DEG10560871	2	10	2187	2195	161	100	18.3	GCATTATGGG	Escherichia coli O157:H7 str. EDL933	-	acid-sensing system histidine kinase EvgS	NZ_CP008957	-	ARO:3000833	EvgS is a sensor protein that phosphorylates the regulatory protein EvgA. evgS corresponds to 1 locus in Pseudomonas aeruginosa PAO1 and 1 locus in Pseudomonas aeruginosa LESB58.	37213	evgS
evgS	seq127	DEG10560871	3	10	652	659	636	100	16.4	TAAGTATGAT	Escherichia coli O157:H7 str. EDL933	-	acid-sensing system histidine kinase EvgS	NZ_CP008957	-	ARO:3000833	EvgS is a sensor protein that phosphorylates the regulatory protein EvgA. evgS corresponds to 1 locus in Pseudomonas aeruginosa PAO1 and 1 locus in Pseudomonas aeruginosa LESB58.	37213	evgS
evgS	seq375	DEG10560871	1	9	1796	1788	161	100	18.3	ATGACATTAT	Escherichia coli O157:H7 str. EDL933	-	acid-sensing system histidine kinase EvgS	NZ_CP008957	-	ARO:3000833	EvgS is a sensor protein that phosphorylates the regulatory protein EvgA. evgS corresponds to 1 locus in Pseudomonas aeruginosa PAO1 and 1 locus in Pseudomonas aeruginosa LESB58.	37213	evgS
evgS	seq45	DEG10560871	1	9	453	461	161	100	18.3	CCTTCACGAC	Escherichia coli O157:H7 str. EDL933	-	acid-sensing system histidine kinase EvgS	NZ_CP008957	-	ARO:3000833	EvgS is a sensor protein that phosphorylates the regulatory protein EvgA. evgS corresponds to 1 locus in Pseudomonas aeruginosa PAO1 and 1 locus in Pseudomonas aeruginosa LESB58.	37213	evgS
evgS	seq647	DEG10560871	3	10	1153	1146	636	100	16.4	GGAGGCTTCA	Escherichia coli O157:H7 str. EDL933	-	acid-sensing system histidine kinase EvgS	NZ_CP008957	-	ARO:3000833	EvgS is a sensor protein that phosphorylates the regulatory protein EvgA. evgS corresponds to 1 locus in Pseudomonas aeruginosa PAO1 and 1 locus in Pseudomonas aeruginosa LESB58.	37213	evgS
evgS	seq555	DEG10560871	2	9	1197	1204	636	100	16.4	GCAGTGAACC	Escherichia coli O157:H7 str. EDL933	-	acid-sensing system histidine kinase EvgS	NZ_CP008957	-	ARO:3000833	EvgS is a sensor protein that phosphorylates the regulatory protein EvgA. evgS corresponds to 1 locus in Pseudomonas aeruginosa PAO1 and 1 locus in Pseudomonas aeruginosa LESB58.	37213	evgS
evgS	seq371	DEG10560871	3	10	573	566	636	100	16.4	TAAAAAGAGA	Escherichia coli O157:H7 str. EDL933	-	acid-sensing system histidine kinase EvgS	NZ_CP008957	-	ARO:3000833	EvgS is a sensor protein that phosphorylates the regulatory protein EvgA. evgS corresponds to 1 locus in Pseudomonas aeruginosa PAO1 and 1 locus in Pseudomonas aeruginosa LESB58.	37213	evgS
evgS	seq349	DEG10560871	3	10	1570	1577	636	100	16.4	CAGTGACCAT	Escherichia coli O157:H7 str. EDL933	-	acid-sensing system histidine kinase EvgS	NZ_CP008957	-	ARO:3000833	EvgS is a sensor protein that phosphorylates the regulatory protein EvgA. evgS corresponds to 1 locus in Pseudomonas aeruginosa PAO1 and 1 locus in Pseudomonas aeruginosa LESB58.	37213	evgS
evgS	seq659	DEG10560871	1	9	2830	2822	161	100	18.3	CCGCCACTTA	Escherichia coli O157:H7 str. EDL933	-	acid-sensing system histidine kinase EvgS	NZ_CP008957	-	ARO:3000833	EvgS is a sensor protein that phosphorylates the regulatory protein EvgA. evgS corresponds to 1 locus in Pseudomonas aeruginosa PAO1 and 1 locus in Pseudomonas aeruginosa LESB58.	37213	evgS
evgS	seq749	DEG10560871	1	9	513	521	161	100	18.3	AAATTATCCG	Escherichia coli O157:H7 str. EDL933	-	acid-sensing system histidine kinase EvgS	NZ_CP008957	-	ARO:3000833	EvgS is a sensor protein that phosphorylates the regulatory protein EvgA. evgS corresponds to 1 locus in Pseudomonas aeruginosa PAO1 and 1 locus in Pseudomonas aeruginosa LESB58.	37213	evgS
evgS	seq199	DEG10560871	2	9	1383	1376	636	100	16.4	CGTAACGTGG	Escherichia coli O157:H7 str. EDL933	-	acid-sensing system histidine kinase EvgS	NZ_CP008957	-	ARO:3000833	EvgS is a sensor protein that phosphorylates the regulatory protein EvgA. evgS corresponds to 1 locus in Pseudomonas aeruginosa PAO1 and 1 locus in Pseudomonas aeruginosa LESB58.	37213	evgS
evgS	seq628	DEG10560871	2	10	3185	3193	161	100	18.3	CCCCTGGATG	Escherichia coli O157:H7 str. EDL933	-	acid-sensing system histidine kinase EvgS	NZ_CP008957	-	ARO:3000833	EvgS is a sensor protein that phosphorylates the regulatory protein EvgA. evgS corresponds to 1 locus in Pseudomonas aeruginosa PAO1 and 1 locus in Pseudomonas aeruginosa LESB58.	37213	evgS
evgS	seq805	DEG10560871	2	9	387	394	636	100	16.4	TGCCTCTTAG	Escherichia coli O157:H7 str. EDL933	-	acid-sensing system histidine kinase EvgS	NZ_CP008957	-	ARO:3000833	EvgS is a sensor protein that phosphorylates the regulatory protein EvgA. evgS corresponds to 1 locus in Pseudomonas aeruginosa PAO1 and 1 locus in Pseudomonas aeruginosa LESB58.	37213	evgS
evgS	seq140	DEG10560871	1	9	2207	2199	161	100	18.3	AGTTCCAGGC	Escherichia coli O157:H7 str. EDL933	-	acid-sensing system histidine kinase EvgS	NZ_CP008957	-	ARO:3000833	EvgS is a sensor protein that phosphorylates the regulatory protein EvgA. evgS corresponds to 1 locus in Pseudomonas aeruginosa PAO1 and 1 locus in Pseudomonas aeruginosa LESB58.	37213	evgS
evgS	seq818	DEG10560871	2	9	1537	1544	636	100	16.4	TCGCCTGACA	Escherichia coli O157:H7 str. EDL933	-	acid-sensing system histidine kinase EvgS	NZ_CP008957	-	ARO:3000833	EvgS is a sensor protein that phosphorylates the regulatory protein EvgA. evgS corresponds to 1 locus in Pseudomonas aeruginosa PAO1 and 1 locus in Pseudomonas aeruginosa LESB58.	37213	evgS
evgS	seq843	DEG10560871	3	10	890	897	636	100	16.4	CGGGATTAAG	Escherichia coli O157:H7 str. EDL933	-	acid-sensing system histidine kinase EvgS	NZ_CP008957	-	ARO:3000833	EvgS is a sensor protein that phosphorylates the regulatory protein EvgA. evgS corresponds to 1 locus in Pseudomonas aeruginosa PAO1 and 1 locus in Pseudomonas aeruginosa LESB58.	37213	evgS
evgS	seq739	DEG10560871	1	8	2764	2771	636	100	16.4	AGTCATCCCA	Escherichia coli O157:H7 str. EDL933	-	acid-sensing system histidine kinase EvgS	NZ_CP008957	-	ARO:3000833	EvgS is a sensor protein that phosphorylates the regulatory protein EvgA. evgS corresponds to 1 locus in Pseudomonas aeruginosa PAO1 and 1 locus in Pseudomonas aeruginosa LESB58.	37213	evgS
evgS	seq378	DEG10560871	1	10	996	1005	41	100	20.3	TAATATTATT	Escherichia coli O157:H7 str. EDL933	-	acid-sensing system histidine kinase EvgS	NZ_CP008957	-	ARO:3000833	EvgS is a sensor protein that phosphorylates the regulatory protein EvgA. evgS corresponds to 1 locus in Pseudomonas aeruginosa PAO1 and 1 locus in Pseudomonas aeruginosa LESB58.	37213	evgS
evgS	seq576	DEG10560871	1	8	369	376	636	100	16.4	ACATTTAGCC	Escherichia coli O157:H7 str. EDL933	-	acid-sensing system histidine kinase EvgS	NZ_CP008957	-	ARO:3000833	EvgS is a sensor protein that phosphorylates the regulatory protein EvgA. evgS corresponds to 1 locus in Pseudomonas aeruginosa PAO1 and 1 locus in Pseudomonas aeruginosa LESB58.	37213	evgS
evgS	seq865	DEG10560871	1	8	1508	1501	636	100	16.4	AGTGCTTTGC	Escherichia coli O157:H7 str. EDL933	-	acid-sensing system histidine kinase EvgS	NZ_CP008957	-	ARO:3000833	EvgS is a sensor protein that phosphorylates the regulatory protein EvgA. evgS corresponds to 1 locus in Pseudomonas aeruginosa PAO1 and 1 locus in Pseudomonas aeruginosa LESB58.	37213	evgS
evgS	seq709	DEG10560871	2	9	305	298	636	100	16.4	GTCCCGGAGC	Escherichia coli O157:H7 str. EDL933	-	acid-sensing system histidine kinase EvgS	NZ_CP008957	-	ARO:3000833	EvgS is a sensor protein that phosphorylates the regulatory protein EvgA. evgS corresponds to 1 locus in Pseudomonas aeruginosa PAO1 and 1 locus in Pseudomonas aeruginosa LESB58.	37213	evgS
evgS	seq378	DEG10560871	3	10	1490	1497	636	100	16.4	TAATATTATT	Escherichia coli O157:H7 str. EDL933	-	acid-sensing system histidine kinase EvgS	NZ_CP008957	-	ARO:3000833	EvgS is a sensor protein that phosphorylates the regulatory protein EvgA. evgS corresponds to 1 locus in Pseudomonas aeruginosa PAO1 and 1 locus in Pseudomonas aeruginosa LESB58.	37213	evgS
evgS	seq627	DEG10560871	3	10	2400	2393	636	100	16.4	TGACCGAAAG	Escherichia coli O157:H7 str. EDL933	-	acid-sensing system histidine kinase EvgS	NZ_CP008957	-	ARO:3000833	EvgS is a sensor protein that phosphorylates the regulatory protein EvgA. evgS corresponds to 1 locus in Pseudomonas aeruginosa PAO1 and 1 locus in Pseudomonas aeruginosa LESB58.	37213	evgS
evgS	seq712	DEG10560871	1	9	1334	1342	161	100	18.3	AGGAAGGCGT	Escherichia coli O157:H7 str. EDL933	-	acid-sensing system histidine kinase EvgS	NZ_CP008957	-	ARO:3000833	EvgS is a sensor protein that phosphorylates the regulatory protein EvgA. evgS corresponds to 1 locus in Pseudomonas aeruginosa PAO1 and 1 locus in Pseudomonas aeruginosa LESB58.	37213	evgS
evgS	seq509	DEG10560871	1	9	2204	2196	161	100	18.3	TCCAGGAAGG	Escherichia coli O157:H7 str. EDL933	-	acid-sensing system histidine kinase EvgS	NZ_CP008957	-	ARO:3000833	EvgS is a sensor protein that phosphorylates the regulatory protein EvgA. evgS corresponds to 1 locus in Pseudomonas aeruginosa PAO1 and 1 locus in Pseudomonas aeruginosa LESB58.	37213	evgS
evgS	seq277	DEG10560871	3	10	3338	3331	636	100	16.4	ACGTTTCATG	Escherichia coli O157:H7 str. EDL933	-	acid-sensing system histidine kinase EvgS	NZ_CP008957	-	ARO:3000833	EvgS is a sensor protein that phosphorylates the regulatory protein EvgA. evgS corresponds to 1 locus in Pseudomonas aeruginosa PAO1 and 1 locus in Pseudomonas aeruginosa LESB58.	37213	evgS
evgS	seq749	DEG10560871	3	10	1623	1630	636	100	16.4	AAATTATCCG	Escherichia coli O157:H7 str. EDL933	-	acid-sensing system histidine kinase EvgS	NZ_CP008957	-	ARO:3000833	EvgS is a sensor protein that phosphorylates the regulatory protein EvgA. evgS corresponds to 1 locus in Pseudomonas aeruginosa PAO1 and 1 locus in Pseudomonas aeruginosa LESB58.	37213	evgS
evgS	seq317	DEG10560871	1	10	567	558	41	100	20.3	GATAATTGTT	Escherichia coli O157:H7 str. EDL933	-	acid-sensing system histidine kinase EvgS	NZ_CP008957	-	ARO:3000833	EvgS is a sensor protein that phosphorylates the regulatory protein EvgA. evgS corresponds to 1 locus in Pseudomonas aeruginosa PAO1 and 1 locus in Pseudomonas aeruginosa LESB58.	37213	evgS
evgS	seq832	DEG10560871	2	9	2373	2380	636	100	16.4	CAGTCCAGAG	Escherichia coli O157:H7 str. EDL933	-	acid-sensing system histidine kinase EvgS	NZ_CP008957	-	ARO:3000833	EvgS is a sensor protein that phosphorylates the regulatory protein EvgA. evgS corresponds to 1 locus in Pseudomonas aeruginosa PAO1 and 1 locus in Pseudomonas aeruginosa LESB58.	37213	evgS
evgS	seq687	DEG10560871	1	9	3511	3503	161	100	18.3	TTTCAGGCTC	Escherichia coli O157:H7 str. EDL933	-	acid-sensing system histidine kinase EvgS	NZ_CP008957	-	ARO:3000833	EvgS is a sensor protein that phosphorylates the regulatory protein EvgA. evgS corresponds to 1 locus in Pseudomonas aeruginosa PAO1 and 1 locus in Pseudomonas aeruginosa LESB58.	37213	evgS
evgS	seq639	DEG10560871	2	10	1215	1207	161	100	18.3	CTTTTAATGT	Escherichia coli O157:H7 str. EDL933	-	acid-sensing system histidine kinase EvgS	NZ_CP008957	-	ARO:3000833	EvgS is a sensor protein that phosphorylates the regulatory protein EvgA. evgS corresponds to 1 locus in Pseudomonas aeruginosa PAO1 and 1 locus in Pseudomonas aeruginosa LESB58.	37213	evgS
evgS	seq378	DEG10560871	2	9	695	702	636	100	16.4	TAATATTATT	Escherichia coli O157:H7 str. EDL933	-	acid-sensing system histidine kinase EvgS	NZ_CP008957	-	ARO:3000833	EvgS is a sensor protein that phosphorylates the regulatory protein EvgA. evgS corresponds to 1 locus in Pseudomonas aeruginosa PAO1 and 1 locus in Pseudomonas aeruginosa LESB58.	37213	evgS
evgS	seq378	DEG10560871	3	10	1239	1246	636	100	16.4	TAATATTATT	Escherichia coli O157:H7 str. EDL933	-	acid-sensing system histidine kinase EvgS	NZ_CP008957	-	ARO:3000833	EvgS is a sensor protein that phosphorylates the regulatory protein EvgA. evgS corresponds to 1 locus in Pseudomonas aeruginosa PAO1 and 1 locus in Pseudomonas aeruginosa LESB58.	37213	evgS
evgS	seq627	DEG10560871	1	9	1541	1549	161	100	18.3	TGACCGAAAG	Escherichia coli O157:H7 str. EDL933	-	acid-sensing system histidine kinase EvgS	NZ_CP008957	-	ARO:3000833	EvgS is a sensor protein that phosphorylates the regulatory protein EvgA. evgS corresponds to 1 locus in Pseudomonas aeruginosa PAO1 and 1 locus in Pseudomonas aeruginosa LESB58.	37213	evgS
evgS	seq621	DEG10560871	2	10	2588	2580	161	100	18.3	GGCGTGGTTG	Escherichia coli O157:H7 str. EDL933	-	acid-sensing system histidine kinase EvgS	NZ_CP008957	-	ARO:3000833	EvgS is a sensor protein that phosphorylates the regulatory protein EvgA. evgS corresponds to 1 locus in Pseudomonas aeruginosa PAO1 and 1 locus in Pseudomonas aeruginosa LESB58.	37213	evgS
evgS	seq297	DEG10560871	2	9	2183	2190	636	100	16.4	CGCTCCATTT	Escherichia coli O157:H7 str. EDL933	-	acid-sensing system histidine kinase EvgS	NZ_CP008957	-	ARO:3000833	EvgS is a sensor protein that phosphorylates the regulatory protein EvgA. evgS corresponds to 1 locus in Pseudomonas aeruginosa PAO1 and 1 locus in Pseudomonas aeruginosa LESB58.	37213	evgS
evgS	seq218	DEG10560871	2	10	1048	1040	161	100	18.3	CGTGAAACGG	Escherichia coli O157:H7 str. EDL933	-	acid-sensing system histidine kinase EvgS	NZ_CP008957	-	ARO:3000833	EvgS is a sensor protein that phosphorylates the regulatory protein EvgA. evgS corresponds to 1 locus in Pseudomonas aeruginosa PAO1 and 1 locus in Pseudomonas aeruginosa LESB58.	37213	evgS
evgS	seq629	DEG10560871	1	9	1106	1114	161	100	18.3	CTATTTATAA	Escherichia coli O157:H7 str. EDL933	-	acid-sensing system histidine kinase EvgS	NZ_CP008957	-	ARO:3000833	EvgS is a sensor protein that phosphorylates the regulatory protein EvgA. evgS corresponds to 1 locus in Pseudomonas aeruginosa PAO1 and 1 locus in Pseudomonas aeruginosa LESB58.	37213	evgS
evgS	seq323	DEG10560871	3	10	2972	2965	636	100	16.4	TTCCATCAGT	Escherichia coli O157:H7 str. EDL933	-	acid-sensing system histidine kinase EvgS	NZ_CP008957	-	ARO:3000833	EvgS is a sensor protein that phosphorylates the regulatory protein EvgA. evgS corresponds to 1 locus in Pseudomonas aeruginosa PAO1 and 1 locus in Pseudomonas aeruginosa LESB58.	37213	evgS
evgS	seq323	DEG10560871	3	10	3465	3472	636	100	16.4	TTCCATCAGT	Escherichia coli O157:H7 str. EDL933	-	acid-sensing system histidine kinase EvgS	NZ_CP008957	-	ARO:3000833	EvgS is a sensor protein that phosphorylates the regulatory protein EvgA. evgS corresponds to 1 locus in Pseudomonas aeruginosa PAO1 and 1 locus in Pseudomonas aeruginosa LESB58.	37213	evgS
evgS	seq278	DEG10560871	2	10	1200	1208	161	100	18.3	ATGAACAAAC	Escherichia coli O157:H7 str. EDL933	-	acid-sensing system histidine kinase EvgS	NZ_CP008957	-	ARO:3000833	EvgS is a sensor protein that phosphorylates the regulatory protein EvgA. evgS corresponds to 1 locus in Pseudomonas aeruginosa PAO1 and 1 locus in Pseudomonas aeruginosa LESB58.	37213	evgS
evgS	seq271	DEG10560871	2	10	3034	3026	161	100	18.3	TTATTAACGT	Escherichia coli O157:H7 str. EDL933	-	acid-sensing system histidine kinase EvgS	NZ_CP008957	-	ARO:3000833	EvgS is a sensor protein that phosphorylates the regulatory protein EvgA. evgS corresponds to 1 locus in Pseudomonas aeruginosa PAO1 and 1 locus in Pseudomonas aeruginosa LESB58.	37213	evgS
evgS	seq639	DEG10560871	1	8	1270	1263	636	100	16.4	CTTTTAATGT	Escherichia coli O157:H7 str. EDL933	-	acid-sensing system histidine kinase EvgS	NZ_CP008957	-	ARO:3000833	EvgS is a sensor protein that phosphorylates the regulatory protein EvgA. evgS corresponds to 1 locus in Pseudomonas aeruginosa PAO1 and 1 locus in Pseudomonas aeruginosa LESB58.	37213	evgS
evgS	seq378	DEG10560871	1	8	1003	996	636	100	16.4	TAATATTATT	Escherichia coli O157:H7 str. EDL933	-	acid-sensing system histidine kinase EvgS	NZ_CP008957	-	ARO:3000833	EvgS is a sensor protein that phosphorylates the regulatory protein EvgA. evgS corresponds to 1 locus in Pseudomonas aeruginosa PAO1 and 1 locus in Pseudomonas aeruginosa LESB58.	37213	evgS
evgS	seq375	DEG10560871	3	10	1620	1627	636	100	16.4	ATGACATTAT	Escherichia coli O157:H7 str. EDL933	-	acid-sensing system histidine kinase EvgS	NZ_CP008957	-	ARO:3000833	EvgS is a sensor protein that phosphorylates the regulatory protein EvgA. evgS corresponds to 1 locus in Pseudomonas aeruginosa PAO1 and 1 locus in Pseudomonas aeruginosa LESB58.	37213	evgS
evgS	seq484	DEG10560871	2	9	1095	1102	636	100	16.4	GATTACCCGA	Escherichia coli O157:H7 str. EDL933	-	acid-sensing system histidine kinase EvgS	NZ_CP008957	-	ARO:3000833	EvgS is a sensor protein that phosphorylates the regulatory protein EvgA. evgS corresponds to 1 locus in Pseudomonas aeruginosa PAO1 and 1 locus in Pseudomonas aeruginosa LESB58.	37213	evgS
evgS	seq474	DEG10560871	1	9	2015	2023	161	100	18.3	ATCTGCCAGG	Escherichia coli O157:H7 str. EDL933	-	acid-sensing system histidine kinase EvgS	NZ_CP008957	-	ARO:3000833	EvgS is a sensor protein that phosphorylates the regulatory protein EvgA. evgS corresponds to 1 locus in Pseudomonas aeruginosa PAO1 and 1 locus in Pseudomonas aeruginosa LESB58.	37213	evgS
evgS	seq651	DEG10560871	3	10	1376	1383	636	100	16.4	GACACGTTAC	Escherichia coli O157:H7 str. EDL933	-	acid-sensing system histidine kinase EvgS	NZ_CP008957	-	ARO:3000833	EvgS is a sensor protein that phosphorylates the regulatory protein EvgA. evgS corresponds to 1 locus in Pseudomonas aeruginosa PAO1 and 1 locus in Pseudomonas aeruginosa LESB58.	37213	evgS
evgS	seq87	DEG10560871	2	9	1590	1583	636	100	16.4	TGTCCCATGA	Escherichia coli O157:H7 str. EDL933	-	acid-sensing system histidine kinase EvgS	NZ_CP008957	-	ARO:3000833	EvgS is a sensor protein that phosphorylates the regulatory protein EvgA. evgS corresponds to 1 locus in Pseudomonas aeruginosa PAO1 and 1 locus in Pseudomonas aeruginosa LESB58.	37213	evgS
evgS	seq313	DEG10560871	1	9	1244	1236	161	100	18.3	TAATATGGAC	Escherichia coli O157:H7 str. EDL933	-	acid-sensing system histidine kinase EvgS	NZ_CP008957	-	ARO:3000833	EvgS is a sensor protein that phosphorylates the regulatory protein EvgA. evgS corresponds to 1 locus in Pseudomonas aeruginosa PAO1 and 1 locus in Pseudomonas aeruginosa LESB58.	37213	evgS
evgS	seq729	DEG10560871	3	10	2440	2447	636	100	16.4	TTAGTACATT	Escherichia coli O157:H7 str. EDL933	-	acid-sensing system histidine kinase EvgS	NZ_CP008957	-	ARO:3000833	EvgS is a sensor protein that phosphorylates the regulatory protein EvgA. evgS corresponds to 1 locus in Pseudomonas aeruginosa PAO1 and 1 locus in Pseudomonas aeruginosa LESB58.	37213	evgS
evgS	seq690	DEG10560871	3	10	220	227	636	100	16.4	TAGATTCGCA	Escherichia coli O157:H7 str. EDL933	-	acid-sensing system histidine kinase EvgS	NZ_CP008957	-	ARO:3000833	EvgS is a sensor protein that phosphorylates the regulatory protein EvgA. evgS corresponds to 1 locus in Pseudomonas aeruginosa PAO1 and 1 locus in Pseudomonas aeruginosa LESB58.	37213	evgS
evgS	seq562	DEG10560871	2	9	3562	3555	636	100	16.4	ACCTGGTCTG	Escherichia coli O157:H7 str. EDL933	-	acid-sensing system histidine kinase EvgS	NZ_CP008957	-	ARO:3000833	EvgS is a sensor protein that phosphorylates the regulatory protein EvgA. evgS corresponds to 1 locus in Pseudomonas aeruginosa PAO1 and 1 locus in Pseudomonas aeruginosa LESB58.	37213	evgS
evgS	seq797	DEG10560871	3	10	24	31	636	100	16.4	TGTCTTCTCT	Escherichia coli O157:H7 str. EDL933	-	acid-sensing system histidine kinase EvgS	NZ_CP008957	-	ARO:3000833	EvgS is a sensor protein that phosphorylates the regulatory protein EvgA. evgS corresponds to 1 locus in Pseudomonas aeruginosa PAO1 and 1 locus in Pseudomonas aeruginosa LESB58.	37213	evgS
evgS	seq541	DEG10560871	1	8	1261	1254	636	100	16.4	GCGAATGAGA	Escherichia coli O157:H7 str. EDL933	-	acid-sensing system histidine kinase EvgS	NZ_CP008957	-	ARO:3000833	EvgS is a sensor protein that phosphorylates the regulatory protein EvgA. evgS corresponds to 1 locus in Pseudomonas aeruginosa PAO1 and 1 locus in Pseudomonas aeruginosa LESB58.	37213	evgS
evgS	seq628	DEG10560871	3	10	2774	2767	636	100	16.4	CCCCTGGATG	Escherichia coli O157:H7 str. EDL933	-	acid-sensing system histidine kinase EvgS	NZ_CP008957	-	ARO:3000833	EvgS is a sensor protein that phosphorylates the regulatory protein EvgA. evgS corresponds to 1 locus in Pseudomonas aeruginosa PAO1 and 1 locus in Pseudomonas aeruginosa LESB58.	37213	evgS
evgS	seq745	DEG10560871	1	8	656	649	636	100	16.4	ATACTGCTAC	Escherichia coli O157:H7 str. EDL933	-	acid-sensing system histidine kinase EvgS	NZ_CP008957	-	ARO:3000833	EvgS is a sensor protein that phosphorylates the regulatory protein EvgA. evgS corresponds to 1 locus in Pseudomonas aeruginosa PAO1 and 1 locus in Pseudomonas aeruginosa LESB58.	37213	evgS
evgS	seq53	DEG10560871	2	10	2683	2691	161	100	18.3	CCGTCAGCAA	Escherichia coli O157:H7 str. EDL933	-	acid-sensing system histidine kinase EvgS	NZ_CP008957	-	ARO:3000833	EvgS is a sensor protein that phosphorylates the regulatory protein EvgA. evgS corresponds to 1 locus in Pseudomonas aeruginosa PAO1 and 1 locus in Pseudomonas aeruginosa LESB58.	37213	evgS
evgS	seq818	DEG10560871	2	10	1190	1198	161	100	18.3	TCGCCTGACA	Escherichia coli O157:H7 str. EDL933	-	acid-sensing system histidine kinase EvgS	NZ_CP008957	-	ARO:3000833	EvgS is a sensor protein that phosphorylates the regulatory protein EvgA. evgS corresponds to 1 locus in Pseudomonas aeruginosa PAO1 and 1 locus in Pseudomonas aeruginosa LESB58.	37213	evgS
evgS	seq849	DEG10560871	2	9	2557	2564	636	100	16.4	TACCTCCCTA	Escherichia coli O157:H7 str. EDL933	-	acid-sensing system histidine kinase EvgS	NZ_CP008957	-	ARO:3000833	EvgS is a sensor protein that phosphorylates the regulatory protein EvgA. evgS corresponds to 1 locus in Pseudomonas aeruginosa PAO1 and 1 locus in Pseudomonas aeruginosa LESB58.	37213	evgS
evgS	seq484	DEG10560871	3	10	2333	2326	636	100	16.4	GATTACCCGA	Escherichia coli O157:H7 str. EDL933	-	acid-sensing system histidine kinase EvgS	NZ_CP008957	-	ARO:3000833	EvgS is a sensor protein that phosphorylates the regulatory protein EvgA. evgS corresponds to 1 locus in Pseudomonas aeruginosa PAO1 and 1 locus in Pseudomonas aeruginosa LESB58.	37213	evgS
evgS	seq371	DEG10560871	1	9	269	277	161	100	18.3	TAAAAAGAGA	Escherichia coli O157:H7 str. EDL933	-	acid-sensing system histidine kinase EvgS	NZ_CP008957	-	ARO:3000833	EvgS is a sensor protein that phosphorylates the regulatory protein EvgA. evgS corresponds to 1 locus in Pseudomonas aeruginosa PAO1 and 1 locus in Pseudomonas aeruginosa LESB58.	37213	evgS
evgS	seq371	DEG10560871	3	10	1266	1273	636	100	16.4	TAAAAAGAGA	Escherichia coli O157:H7 str. EDL933	-	acid-sensing system histidine kinase EvgS	NZ_CP008957	-	ARO:3000833	EvgS is a sensor protein that phosphorylates the regulatory protein EvgA. evgS corresponds to 1 locus in Pseudomonas aeruginosa PAO1 and 1 locus in Pseudomonas aeruginosa LESB58.	37213	evgS
evgS	seq749	DEG10560871	1	9	2810	2818	161	100	18.3	AAATTATCCG	Escherichia coli O157:H7 str. EDL933	-	acid-sensing system histidine kinase EvgS	NZ_CP008957	-	ARO:3000833	EvgS is a sensor protein that phosphorylates the regulatory protein EvgA. evgS corresponds to 1 locus in Pseudomonas aeruginosa PAO1 and 1 locus in Pseudomonas aeruginosa LESB58.	37213	evgS
evgS	seq658	DEG10560871	3	10	702	695	636	100	16.4	TAATAATATT	Escherichia coli O157:H7 str. EDL933	-	acid-sensing system histidine kinase EvgS	NZ_CP008957	-	ARO:3000833	EvgS is a sensor protein that phosphorylates the regulatory protein EvgA. evgS corresponds to 1 locus in Pseudomonas aeruginosa PAO1 and 1 locus in Pseudomonas aeruginosa LESB58.	37213	evgS
evgS	seq378	DEG10560871	1	8	3463	3456	636	100	16.4	TAATATTATT	Escherichia coli O157:H7 str. EDL933	-	acid-sensing system histidine kinase EvgS	NZ_CP008957	-	ARO:3000833	EvgS is a sensor protein that phosphorylates the regulatory protein EvgA. evgS corresponds to 1 locus in Pseudomonas aeruginosa PAO1 and 1 locus in Pseudomonas aeruginosa LESB58.	37213	evgS
evgS	seq323	DEG10560871	1	10	3394	3403	41	100	20.3	TTCCATCAGT	Escherichia coli O157:H7 str. EDL933	-	acid-sensing system histidine kinase EvgS	NZ_CP008957	-	ARO:3000833	EvgS is a sensor protein that phosphorylates the regulatory protein EvgA. evgS corresponds to 1 locus in Pseudomonas aeruginosa PAO1 and 1 locus in Pseudomonas aeruginosa LESB58.	37213	evgS
evgS	seq277	DEG10560871	2	10	3359	3367	161	100	18.3	ACGTTTCATG	Escherichia coli O157:H7 str. EDL933	-	acid-sensing system histidine kinase EvgS	NZ_CP008957	-	ARO:3000833	EvgS is a sensor protein that phosphorylates the regulatory protein EvgA. evgS corresponds to 1 locus in Pseudomonas aeruginosa PAO1 and 1 locus in Pseudomonas aeruginosa LESB58.	37213	evgS
evgS	seq59	DEG10560871	2	9	835	842	636	100	16.4	GGGAAACCTT	Escherichia coli O157:H7 str. EDL933	-	acid-sensing system histidine kinase EvgS	NZ_CP008957	-	ARO:3000833	EvgS is a sensor protein that phosphorylates the regulatory protein EvgA. evgS corresponds to 1 locus in Pseudomonas aeruginosa PAO1 and 1 locus in Pseudomonas aeruginosa LESB58.	37213	evgS
evgS	seq489	DEG10560871	2	9	385	392	636	100	16.4	ACCGCCTCTG	Escherichia coli O157:H7 str. EDL933	-	acid-sensing system histidine kinase EvgS	NZ_CP008957	-	ARO:3000833	EvgS is a sensor protein that phosphorylates the regulatory protein EvgA. evgS corresponds to 1 locus in Pseudomonas aeruginosa PAO1 and 1 locus in Pseudomonas aeruginosa LESB58.	37213	evgS
evgS	seq630	DEG10560871	1	9	250	242	161	100	18.3	CATTAATACG	Escherichia coli O157:H7 str. EDL933	-	acid-sensing system histidine kinase EvgS	NZ_CP008957	-	ARO:3000833	EvgS is a sensor protein that phosphorylates the regulatory protein EvgA. evgS corresponds to 1 locus in Pseudomonas aeruginosa PAO1 and 1 locus in Pseudomonas aeruginosa LESB58.	37213	evgS
evgS	seq871	DEG10560871	1	9	288	280	161	100	18.3	GATATTTAAT	Escherichia coli O157:H7 str. EDL933	-	acid-sensing system histidine kinase EvgS	NZ_CP008957	-	ARO:3000833	EvgS is a sensor protein that phosphorylates the regulatory protein EvgA. evgS corresponds to 1 locus in Pseudomonas aeruginosa PAO1 and 1 locus in Pseudomonas aeruginosa LESB58.	37213	evgS
evgS	seq213	DEG10560871	1	8	1072	1065	636	100	16.4	GCTGTGTTAA	Escherichia coli O157:H7 str. EDL933	-	acid-sensing system histidine kinase EvgS	NZ_CP008957	-	ARO:3000833	EvgS is a sensor protein that phosphorylates the regulatory protein EvgA. evgS corresponds to 1 locus in Pseudomonas aeruginosa PAO1 and 1 locus in Pseudomonas aeruginosa LESB58.	37213	evgS
evgS	seq402	DEG10560871	1	9	1329	1321	161	100	18.3	CTTGTGAAAG	Escherichia coli O157:H7 str. EDL933	-	acid-sensing system histidine kinase EvgS	NZ_CP008957	-	ARO:3000833	EvgS is a sensor protein that phosphorylates the regulatory protein EvgA. evgS corresponds to 1 locus in Pseudomonas aeruginosa PAO1 and 1 locus in Pseudomonas aeruginosa LESB58.	37213	evgS
evgS	seq636	DEG10560871	3	10	2603	2610	636	100	16.4	ACCGATTATG	Escherichia coli O157:H7 str. EDL933	-	acid-sensing system histidine kinase EvgS	NZ_CP008957	-	ARO:3000833	EvgS is a sensor protein that phosphorylates the regulatory protein EvgA. evgS corresponds to 1 locus in Pseudomonas aeruginosa PAO1 and 1 locus in Pseudomonas aeruginosa LESB58.	37213	evgS
evgS	seq370	DEG10560871	1	8	2666	2659	636	100	16.4	CTATAACGGT	Escherichia coli O157:H7 str. EDL933	-	acid-sensing system histidine kinase EvgS	NZ_CP008957	-	ARO:3000833	EvgS is a sensor protein that phosphorylates the regulatory protein EvgA. evgS corresponds to 1 locus in Pseudomonas aeruginosa PAO1 and 1 locus in Pseudomonas aeruginosa LESB58.	37213	evgS
evgS	seq278	DEG10560871	2	10	3175	3167	161	100	18.3	ATGAACAAAC	Escherichia coli O157:H7 str. EDL933	-	acid-sensing system histidine kinase EvgS	NZ_CP008957	-	ARO:3000833	EvgS is a sensor protein that phosphorylates the regulatory protein EvgA. evgS corresponds to 1 locus in Pseudomonas aeruginosa PAO1 and 1 locus in Pseudomonas aeruginosa LESB58.	37213	evgS
gadX	seq195	DEG10561097	1	10	87	78	41	100	20.3	AAAATAGCGA	Escherichia coli O157:H7 str. EDL933	-	acid resistance transcriptional activator GadX	NZ_CP008957	-	ARO:3000508	GadX is an AraC-family regulator that promotes mdtEF expression to confer multidrug resistance.	36647	gadX
gadX	seq405	DEG10561097	3	10	193	186	636	100	16.4	CGTCGGGAGA	Escherichia coli O157:H7 str. EDL933	-	acid resistance transcriptional activator GadX	NZ_CP008957	-	ARO:3000508	GadX is an AraC-family regulator that promotes mdtEF expression to confer multidrug resistance.	36647	gadX
gadX	seq193	DEG10561097	1	9	246	254	161	100	18.3	ACTCGTTCAG	Escherichia coli O157:H7 str. EDL933	-	acid resistance transcriptional activator GadX	NZ_CP008957	-	ARO:3000508	GadX is an AraC-family regulator that promotes mdtEF expression to confer multidrug resistance.	36647	gadX
gadX	seq764	DEG10561097	2	9	516	523	636	100	16.4	GAAGTCTGTA	Escherichia coli O157:H7 str. EDL933	-	acid resistance transcriptional activator GadX	NZ_CP008957	-	ARO:3000508	GadX is an AraC-family regulator that promotes mdtEF expression to confer multidrug resistance.	36647	gadX
gadX	seq862	DEG10561097	3	10	176	169	636	100	16.4	GGAGCGTATC	Escherichia coli O157:H7 str. EDL933	-	acid resistance transcriptional activator GadX	NZ_CP008957	-	ARO:3000508	GadX is an AraC-family regulator that promotes mdtEF expression to confer multidrug resistance.	36647	gadX
gadX	seq479	DEG10561097	3	10	131	138	636	100	16.4	TCTAGATAAG	Escherichia coli O157:H7 str. EDL933	-	acid resistance transcriptional activator GadX	NZ_CP008957	-	ARO:3000508	GadX is an AraC-family regulator that promotes mdtEF expression to confer multidrug resistance.	36647	gadX
gadX	seq646	DEG10561097	3	10	355	348	636	100	16.4	CGAGATTAAT	Escherichia coli O157:H7 str. EDL933	-	acid resistance transcriptional activator GadX	NZ_CP008957	-	ARO:3000508	GadX is an AraC-family regulator that promotes mdtEF expression to confer multidrug resistance.	36647	gadX
gadX	seq262	DEG10561097	2	10	282	274	161	100	18.3	AAAAAACAGG	Escherichia coli O157:H7 str. EDL933	-	acid resistance transcriptional activator GadX	NZ_CP008957	-	ARO:3000508	GadX is an AraC-family regulator that promotes mdtEF expression to confer multidrug resistance.	36647	gadX
gadX	seq262	DEG10561097	2	9	375	368	636	100	16.4	AAAAAACAGG	Escherichia coli O157:H7 str. EDL933	-	acid resistance transcriptional activator GadX	NZ_CP008957	-	ARO:3000508	GadX is an AraC-family regulator that promotes mdtEF expression to confer multidrug resistance.	36647	gadX
gadX	seq844	DEG10561097	1	9	335	343	161	100	18.3	TACGTAAAAT	Escherichia coli O157:H7 str. EDL933	-	acid resistance transcriptional activator GadX	NZ_CP008957	-	ARO:3000508	GadX is an AraC-family regulator that promotes mdtEF expression to confer multidrug resistance.	36647	gadX
gadX	seq865	DEG10561097	2	10	590	598	161	100	18.3	AGTGCTTTGC	Escherichia coli O157:H7 str. EDL933	-	acid resistance transcriptional activator GadX	NZ_CP008957	-	ARO:3000508	GadX is an AraC-family regulator that promotes mdtEF expression to confer multidrug resistance.	36647	gadX
gadX	seq625	DEG10561097	1	8	345	352	636	100	16.4	AGCATTAAGG	Escherichia coli O157:H7 str. EDL933	-	acid resistance transcriptional activator GadX	NZ_CP008957	-	ARO:3000508	GadX is an AraC-family regulator that promotes mdtEF expression to confer multidrug resistance.	36647	gadX
gadX	seq204	DEG10561097	1	10	449	440	41	100	20.3	ACCGTACAAA	Escherichia coli O157:H7 str. EDL933	-	acid resistance transcriptional activator GadX	NZ_CP008957	-	ARO:3000508	GadX is an AraC-family regulator that promotes mdtEF expression to confer multidrug resistance.	36647	gadX
gadX	seq658	DEG10561097	1	9	456	464	161	100	18.3	TAATAATATT	Escherichia coli O157:H7 str. EDL933	-	acid resistance transcriptional activator GadX	NZ_CP008957	-	ARO:3000508	GadX is an AraC-family regulator that promotes mdtEF expression to confer multidrug resistance.	36647	gadX
gadX	seq823	DEG10561097	3	10	424	417	636	100	16.4	TCTCGGTTGT	Escherichia coli O157:H7 str. EDL933	-	acid resistance transcriptional activator GadX	NZ_CP008957	-	ARO:3000508	GadX is an AraC-family regulator that promotes mdtEF expression to confer multidrug resistance.	36647	gadX
gadX	seq260	DEG10561097	2	10	417	409	161	100	18.3	ATAAAACGTT	Escherichia coli O157:H7 str. EDL933	-	acid resistance transcriptional activator GadX	NZ_CP008957	-	ARO:3000508	GadX is an AraC-family regulator that promotes mdtEF expression to confer multidrug resistance.	36647	gadX
gadX	seq821	DEG10561097	2	10	466	474	161	100	18.3	GGCTCATGAG	Escherichia coli O157:H7 str. EDL933	-	acid resistance transcriptional activator GadX	NZ_CP008957	-	ARO:3000508	GadX is an AraC-family regulator that promotes mdtEF expression to confer multidrug resistance.	36647	gadX
gadX	seq89	DEG10561097	3	10	801	808	636	100	16.4	CTTTCTGCGG	Escherichia coli O157:H7 str. EDL933	-	acid resistance transcriptional activator GadX	NZ_CP008957	-	ARO:3000508	GadX is an AraC-family regulator that promotes mdtEF expression to confer multidrug resistance.	36647	gadX
gadX	seq348	DEG10561097	1	9	123	115	161	100	18.3	TTGGCTTGCG	Escherichia coli O157:H7 str. EDL933	-	acid resistance transcriptional activator GadX	NZ_CP008957	-	ARO:3000508	GadX is an AraC-family regulator that promotes mdtEF expression to confer multidrug resistance.	36647	gadX
gadX	seq734	DEG10561097	1	8	478	485	636	100	16.4	ACACTAGCGG	Escherichia coli O157:H7 str. EDL933	-	acid resistance transcriptional activator GadX	NZ_CP008957	-	ARO:3000508	GadX is an AraC-family regulator that promotes mdtEF expression to confer multidrug resistance.	36647	gadX
gadX	seq92	DEG10561097	2	9	304	297	636	100	16.4	CGCGATAGTC	Escherichia coli O157:H7 str. EDL933	-	acid resistance transcriptional activator GadX	NZ_CP008957	-	ARO:3000508	GadX is an AraC-family regulator that promotes mdtEF expression to confer multidrug resistance.	36647	gadX
gadX	seq418	DEG10561097	1	9	721	729	161	100	18.3	GAGCGATCGT	Escherichia coli O157:H7 str. EDL933	-	acid resistance transcriptional activator GadX	NZ_CP008957	-	ARO:3000508	GadX is an AraC-family regulator that promotes mdtEF expression to confer multidrug resistance.	36647	gadX
gadX	seq266	DEG10561097	1	10	550	541	41	100	20.3	TCTCTTCTTC	Escherichia coli O157:H7 str. EDL933	-	acid resistance transcriptional activator GadX	NZ_CP008957	-	ARO:3000508	GadX is an AraC-family regulator that promotes mdtEF expression to confer multidrug resistance.	36647	gadX
gadX	seq642	DEG10561097	2	9	631	638	636	100	16.4	ACGAGTCGCT	Escherichia coli O157:H7 str. EDL933	-	acid resistance transcriptional activator GadX	NZ_CP008957	-	ARO:3000508	GadX is an AraC-family regulator that promotes mdtEF expression to confer multidrug resistance.	36647	gadX
gadX	seq76	DEG10561097	1	9	590	598	161	100	18.3	GTGCTTTGCT	Escherichia coli O157:H7 str. EDL933	-	acid resistance transcriptional activator GadX	NZ_CP008957	-	ARO:3000508	GadX is an AraC-family regulator that promotes mdtEF expression to confer multidrug resistance.	36647	gadX
gadX	seq739	DEG10561097	2	10	704	696	161	100	18.3	AGTCATCCCA	Escherichia coli O157:H7 str. EDL933	-	acid resistance transcriptional activator GadX	NZ_CP008957	-	ARO:3000508	GadX is an AraC-family regulator that promotes mdtEF expression to confer multidrug resistance.	36647	gadX
gadX	seq821	DEG10561097	3	10	474	467	636	100	16.4	GGCTCATGAG	Escherichia coli O157:H7 str. EDL933	-	acid resistance transcriptional activator GadX	NZ_CP008957	-	ARO:3000508	GadX is an AraC-family regulator that promotes mdtEF expression to confer multidrug resistance.	36647	gadX
kdpE	seq143	DEG10560365	1	9	662	654	161	100	18.3	TAACCAATAG	Escherichia coli O157:H7 str. EDL933	-	two-component system response regulator KdpE	NZ_CP008957	-	ARO:3003841	kdpE is a transcriptional activator that is part of the two-component system KdpD/KdpE that is studied for its regulatory role in potassium transport and has been identified as an adaptive regulator involved in the virulence and intracellular survival of pathogenic bacteria. kdpE regulates a range of virulence loci through direct promoter binding.	40534	kdpE
kdpE	seq89	DEG10560365	1	9	45	53	161	100	18.3	CTTTCTGCGG	Escherichia coli O157:H7 str. EDL933	-	two-component system response regulator KdpE	NZ_CP008957	-	ARO:3003841	kdpE is a transcriptional activator that is part of the two-component system KdpD/KdpE that is studied for its regulatory role in potassium transport and has been identified as an adaptive regulator involved in the virulence and intracellular survival of pathogenic bacteria. kdpE regulates a range of virulence loci through direct promoter binding.	40534	kdpE
kdpE	seq216	DEG10560365	3	10	635	628	636	100	16.4	CTTGGCTGGG	Escherichia coli O157:H7 str. EDL933	-	two-component system response regulator KdpE	NZ_CP008957	-	ARO:3003841	kdpE is a transcriptional activator that is part of the two-component system KdpD/KdpE that is studied for its regulatory role in potassium transport and has been identified as an adaptive regulator involved in the virulence and intracellular survival of pathogenic bacteria. kdpE regulates a range of virulence loci through direct promoter binding.	40534	kdpE
kdpE	seq602	DEG10100160	1	9	375	367	161	100	18.3	CAACTCGGCT	Mycobacterium tuberculosis H37Rv	-	PROBABLE TRANSCRIPTIONAL REGULATORY PROTEIN KDPE	NC_000962	P9WGN1 I6XWV5	ARO:3003841	kdpE is a transcriptional activator that is part of the two-component system KdpD/KdpE that is studied for its regulatory role in potassium transport and has been identified as an adaptive regulator involved in the virulence and intracellular survival of pathogenic bacteria. kdpE regulates a range of virulence loci through direct promoter binding.	40534	kdpE
kdpE	seq463	DEG10100160	2	10	300	292	161	100	18.3	GCGTCACGTA	Mycobacterium tuberculosis H37Rv	-	PROBABLE TRANSCRIPTIONAL REGULATORY PROTEIN KDPE	NC_000962	P9WGN1 I6XWV5	ARO:3003841	kdpE is a transcriptional activator that is part of the two-component system KdpD/KdpE that is studied for its regulatory role in potassium transport and has been identified as an adaptive regulator involved in the virulence and intracellular survival of pathogenic bacteria. kdpE regulates a range of virulence loci through direct promoter binding.	40534	kdpE
kdpE	seq673	DEG10560365	3	10	361	354	636	100	16.4	GACGGAGTGG	Escherichia coli O157:H7 str. EDL933	-	two-component system response regulator KdpE	NZ_CP008957	-	ARO:3003841	kdpE is a transcriptional activator that is part of the two-component system KdpD/KdpE that is studied for its regulatory role in potassium transport and has been identified as an adaptive regulator involved in the virulence and intracellular survival of pathogenic bacteria. kdpE regulates a range of virulence loci through direct promoter binding.	40534	kdpE
kdpE	seq724	DEG10100160	1	10	180	171	41	100	20.3	ACCCGACATG	Mycobacterium tuberculosis H37Rv	-	PROBABLE TRANSCRIPTIONAL REGULATORY PROTEIN KDPE	NC_000962	P9WGN1 I6XWV5	ARO:3003841	kdpE is a transcriptional activator that is part of the two-component system KdpD/KdpE that is studied for its regulatory role in potassium transport and has been identified as an adaptive regulator involved in the virulence and intracellular survival of pathogenic bacteria. kdpE regulates a range of virulence loci through direct promoter binding.	40534	kdpE
kdpE	seq659	DEG10560365	1	8	351	358	636	100	16.4	CCGCCACTTA	Escherichia coli O157:H7 str. EDL933	-	two-component system response regulator KdpE	NZ_CP008957	-	ARO:3003841	kdpE is a transcriptional activator that is part of the two-component system KdpD/KdpE that is studied for its regulatory role in potassium transport and has been identified as an adaptive regulator involved in the virulence and intracellular survival of pathogenic bacteria. kdpE regulates a range of virulence loci through direct promoter binding.	40534	kdpE
kdpE	seq605	DEG10560365	1	10	204	195	41	100	20.3	GCGCAGGTCG	Escherichia coli O157:H7 str. EDL933	-	two-component system response regulator KdpE	NZ_CP008957	-	ARO:3003841	kdpE is a transcriptional activator that is part of the two-component system KdpD/KdpE that is studied for its regulatory role in potassium transport and has been identified as an adaptive regulator involved in the virulence and intracellular survival of pathogenic bacteria. kdpE regulates a range of virulence loci through direct promoter binding.	40534	kdpE
kdpE	seq576	DEG10560365	3	10	410	417	636	100	16.4	ACATTTAGCC	Escherichia coli O157:H7 str. EDL933	-	two-component system response regulator KdpE	NZ_CP008957	-	ARO:3003841	kdpE is a transcriptional activator that is part of the two-component system KdpD/KdpE that is studied for its regulatory role in potassium transport and has been identified as an adaptive regulator involved in the virulence and intracellular survival of pathogenic bacteria. kdpE regulates a range of virulence loci through direct promoter binding.	40534	kdpE
kdpE	seq311	DEG10100160	1	9	460	452	161	100	18.3	TGAGATGCAG	Mycobacterium tuberculosis H37Rv	-	PROBABLE TRANSCRIPTIONAL REGULATORY PROTEIN KDPE	NC_000962	P9WGN1 I6XWV5	ARO:3003841	kdpE is a transcriptional activator that is part of the two-component system KdpD/KdpE that is studied for its regulatory role in potassium transport and has been identified as an adaptive regulator involved in the virulence and intracellular survival of pathogenic bacteria. kdpE regulates a range of virulence loci through direct promoter binding.	40534	kdpE
kdpE	seq191	DEG10560365	1	9	95	87	161	100	18.3	TCGGCCTCAA	Escherichia coli O157:H7 str. EDL933	-	two-component system response regulator KdpE	NZ_CP008957	-	ARO:3003841	kdpE is a transcriptional activator that is part of the two-component system KdpD/KdpE that is studied for its regulatory role in potassium transport and has been identified as an adaptive regulator involved in the virulence and intracellular survival of pathogenic bacteria. kdpE regulates a range of virulence loci through direct promoter binding.	40534	kdpE
kdpE	seq780	DEG10560365	3	10	83	90	636	100	16.4	TCTCTATGAG	Escherichia coli O157:H7 str. EDL933	-	two-component system response regulator KdpE	NZ_CP008957	-	ARO:3003841	kdpE is a transcriptional activator that is part of the two-component system KdpD/KdpE that is studied for its regulatory role in potassium transport and has been identified as an adaptive regulator involved in the virulence and intracellular survival of pathogenic bacteria. kdpE regulates a range of virulence loci through direct promoter binding.	40534	kdpE
kdpE	seq311	DEG10560365	1	9	457	449	161	100	18.3	TGAGATGCAG	Escherichia coli O157:H7 str. EDL933	-	two-component system response regulator KdpE	NZ_CP008957	-	ARO:3003841	kdpE is a transcriptional activator that is part of the two-component system KdpD/KdpE that is studied for its regulatory role in potassium transport and has been identified as an adaptive regulator involved in the virulence and intracellular survival of pathogenic bacteria. kdpE regulates a range of virulence loci through direct promoter binding.	40534	kdpE
kdpE	seq416	DEG10560365	1	10	426	417	41	100	20.3	CACGCGGGCG	Escherichia coli O157:H7 str. EDL933	-	two-component system response regulator KdpE	NZ_CP008957	-	ARO:3003841	kdpE is a transcriptional activator that is part of the two-component system KdpD/KdpE that is studied for its regulatory role in potassium transport and has been identified as an adaptive regulator involved in the virulence and intracellular survival of pathogenic bacteria. kdpE regulates a range of virulence loci through direct promoter binding.	40534	kdpE
kdpE	seq87	DEG10560365	1	8	593	586	636	100	16.4	TGTCCCATGA	Escherichia coli O157:H7 str. EDL933	-	two-component system response regulator KdpE	NZ_CP008957	-	ARO:3003841	kdpE is a transcriptional activator that is part of the two-component system KdpD/KdpE that is studied for its regulatory role in potassium transport and has been identified as an adaptive regulator involved in the virulence and intracellular survival of pathogenic bacteria. kdpE regulates a range of virulence loci through direct promoter binding.	40534	kdpE
kdpE	seq78	DEG10560365	1	8	610	617	636	100	16.4	GAACAGGAGC	Escherichia coli O157:H7 str. EDL933	-	two-component system response regulator KdpE	NZ_CP008957	-	ARO:3003841	kdpE is a transcriptional activator that is part of the two-component system KdpD/KdpE that is studied for its regulatory role in potassium transport and has been identified as an adaptive regulator involved in the virulence and intracellular survival of pathogenic bacteria. kdpE regulates a range of virulence loci through direct promoter binding.	40534	kdpE
marA	seq688	DEG10180257	2	10	110	102	161	100	18.3	CTAACCCGAA	Escherichia coli MG1655 I	-	Multiple antibiotic resistance protein marA	NC_000913	P0ACH5	ARO:3000263	In the presence of antibiotic stress, E. coli overexpresses the global activator protein MarA, which besides inducing MDR efflux pump AcrAB, also down- regulates synthesis of the porin OmpF.	36402	marA
marA	seq300	DEG10180257	2	10	61	53	161	100	18.3	GTGTCCTCGA	Escherichia coli MG1655 I	-	Multiple antibiotic resistance protein marA	NC_000913	P0ACH5	ARO:3000263	In the presence of antibiotic stress, E. coli overexpresses the global activator protein MarA, which besides inducing MDR efflux pump AcrAB, also down- regulates synthesis of the porin OmpF.	36402	marA
marA	seq187	DEG10180257	1	9	200	192	161	100	18.3	GCGATTTCCC	Escherichia coli MG1655 I	-	Multiple antibiotic resistance protein marA	NC_000913	P0ACH5	ARO:3000263	In the presence of antibiotic stress, E. coli overexpresses the global activator protein MarA, which besides inducing MDR efflux pump AcrAB, also down- regulates synthesis of the porin OmpF.	36402	marA
marA	seq801	DEG10180257	3	10	277	270	636	100	16.4	ACTCAGAGTT	Escherichia coli MG1655 I	-	Multiple antibiotic resistance protein marA	NC_000913	P0ACH5	ARO:3000263	In the presence of antibiotic stress, E. coli overexpresses the global activator protein MarA, which besides inducing MDR efflux pump AcrAB, also down- regulates synthesis of the porin OmpF.	36402	marA
marA	seq161	DEG10180257	2	10	133	141	161	100	18.3	CATGTTTAAA	Escherichia coli MG1655 I	-	Multiple antibiotic resistance protein marA	NC_000913	P0ACH5	ARO:3000263	In the presence of antibiotic stress, E. coli overexpresses the global activator protein MarA, which besides inducing MDR efflux pump AcrAB, also down- regulates synthesis of the porin OmpF.	36402	marA
marA	seq493	DEG10180257	2	10	184	176	161	100	18.3	GTACGGCTGC	Escherichia coli MG1655 I	-	Multiple antibiotic resistance protein marA	NC_000913	P0ACH5	ARO:3000263	In the presence of antibiotic stress, E. coli overexpresses the global activator protein MarA, which besides inducing MDR efflux pump AcrAB, also down- regulates synthesis of the porin OmpF.	36402	marA
marA	seq274	DEG10180257	2	10	85	77	161	100	18.3	GCCAGTGACA	Escherichia coli MG1655 I	-	Multiple antibiotic resistance protein marA	NC_000913	P0ACH5	ARO:3000263	In the presence of antibiotic stress, E. coli overexpresses the global activator protein MarA, which besides inducing MDR efflux pump AcrAB, also down- regulates synthesis of the porin OmpF.	36402	marA
mdtA	seq155	DEG10560778	2	10	300	308	161	100	18.3	TGTTACATTT	Escherichia coli O157:H7 str. EDL933	-	multidrug efflux RND transporter subunit MdtA	NZ_CP008957	-	ARO:3000792	MdtA is the membrane fusion protein of the multidrug efflux complex mdtABC.	37172	mdtA
mdtA	seq673	DEG10560778	3	10	1197	1190	636	100	16.4	GACGGAGTGG	Escherichia coli O157:H7 str. EDL933	-	multidrug efflux RND transporter subunit MdtA	NZ_CP008957	-	ARO:3000792	MdtA is the membrane fusion protein of the multidrug efflux complex mdtABC.	37172	mdtA
mdtA	seq607	DEG10560778	2	10	145	153	161	100	18.3	CGGTGGTCGC	Escherichia coli O157:H7 str. EDL933	-	multidrug efflux RND transporter subunit MdtA	NZ_CP008957	-	ARO:3000792	MdtA is the membrane fusion protein of the multidrug efflux complex mdtABC.	37172	mdtA
mdtA	seq315	DEG10560778	2	9	88	95	636	100	16.4	AAATGACTCA	Escherichia coli O157:H7 str. EDL933	-	multidrug efflux RND transporter subunit MdtA	NZ_CP008957	-	ARO:3000792	MdtA is the membrane fusion protein of the multidrug efflux complex mdtABC.	37172	mdtA
mdtA	seq135	DEG10560778	2	10	156	148	161	100	18.3	TACGGCGACC	Escherichia coli O157:H7 str. EDL933	-	multidrug efflux RND transporter subunit MdtA	NZ_CP008957	-	ARO:3000792	MdtA is the membrane fusion protein of the multidrug efflux complex mdtABC.	37172	mdtA
mdtA	seq236	DEG10560778	3	10	515	522	636	100	16.4	ACTCAGTGAA	Escherichia coli O157:H7 str. EDL933	-	multidrug efflux RND transporter subunit MdtA	NZ_CP008957	-	ARO:3000792	MdtA is the membrane fusion protein of the multidrug efflux complex mdtABC.	37172	mdtA
mdtA	seq135	DEG10560778	3	10	191	198	636	100	16.4	TACGGCGACC	Escherichia coli O157:H7 str. EDL933	-	multidrug efflux RND transporter subunit MdtA	NZ_CP008957	-	ARO:3000792	MdtA is the membrane fusion protein of the multidrug efflux complex mdtABC.	37172	mdtA
mdtA	seq31	DEG10560778	2	9	125	118	636	100	16.4	CTGTTTCGTG	Escherichia coli O157:H7 str. EDL933	-	multidrug efflux RND transporter subunit MdtA	NZ_CP008957	-	ARO:3000792	MdtA is the membrane fusion protein of the multidrug efflux complex mdtABC.	37172	mdtA
mdtA	seq329	DEG10560778	3	10	257	264	636	100	16.4	ATATACTGTT	Escherichia coli O157:H7 str. EDL933	-	multidrug efflux RND transporter subunit MdtA	NZ_CP008957	-	ARO:3000792	MdtA is the membrane fusion protein of the multidrug efflux complex mdtABC.	37172	mdtA
mdtA	seq391	DEG10560778	1	8	1202	1209	636	100	16.4	AGAAAGCCTC	Escherichia coli O157:H7 str. EDL933	-	multidrug efflux RND transporter subunit MdtA	NZ_CP008957	-	ARO:3000792	MdtA is the membrane fusion protein of the multidrug efflux complex mdtABC.	37172	mdtA
mdtA	seq509	DEG10560778	1	10	308	317	41	100	20.3	TCCAGGAAGG	Escherichia coli O157:H7 str. EDL933	-	multidrug efflux RND transporter subunit MdtA	NZ_CP008957	-	ARO:3000792	MdtA is the membrane fusion protein of the multidrug efflux complex mdtABC.	37172	mdtA
mdtA	seq344	DEG10560778	1	8	103	96	636	100	16.4	CACTCTGGTC	Escherichia coli O157:H7 str. EDL933	-	multidrug efflux RND transporter subunit MdtA	NZ_CP008957	-	ARO:3000792	MdtA is the membrane fusion protein of the multidrug efflux complex mdtABC.	37172	mdtA
mdtA	seq89	DEG10560778	2	10	1103	1111	161	100	18.3	CTTTCTGCGG	Escherichia coli O157:H7 str. EDL933	-	multidrug efflux RND transporter subunit MdtA	NZ_CP008957	-	ARO:3000792	MdtA is the membrane fusion protein of the multidrug efflux complex mdtABC.	37172	mdtA
mdtA	seq67	DEG10560778	3	10	206	199	636	100	16.4	TATCTACGGC	Escherichia coli O157:H7 str. EDL933	-	multidrug efflux RND transporter subunit MdtA	NZ_CP008957	-	ARO:3000792	MdtA is the membrane fusion protein of the multidrug efflux complex mdtABC.	37172	mdtA
mdtA	seq480	DEG10560778	1	8	433	440	636	100	16.4	CGCCGTGAGA	Escherichia coli O157:H7 str. EDL933	-	multidrug efflux RND transporter subunit MdtA	NZ_CP008957	-	ARO:3000792	MdtA is the membrane fusion protein of the multidrug efflux complex mdtABC.	37172	mdtA
mdtA	seq290	DEG10560778	1	8	198	191	636	100	16.4	GGTCGCCGTA	Escherichia coli O157:H7 str. EDL933	-	multidrug efflux RND transporter subunit MdtA	NZ_CP008957	-	ARO:3000792	MdtA is the membrane fusion protein of the multidrug efflux complex mdtABC.	37172	mdtA
mdtA	seq216	DEG10560778	3	10	365	358	636	100	16.4	CTTGGCTGGG	Escherichia coli O157:H7 str. EDL933	-	multidrug efflux RND transporter subunit MdtA	NZ_CP008957	-	ARO:3000792	MdtA is the membrane fusion protein of the multidrug efflux complex mdtABC.	37172	mdtA
mdtA	seq174	DEG10560778	1	9	486	494	161	100	18.3	CCAGGAGCTT	Escherichia coli O157:H7 str. EDL933	-	multidrug efflux RND transporter subunit MdtA	NZ_CP008957	-	ARO:3000792	MdtA is the membrane fusion protein of the multidrug efflux complex mdtABC.	37172	mdtA
mdtA	seq662	DEG10560778	2	10	1097	1089	161	100	18.3	AGCGCGGATC	Escherichia coli O157:H7 str. EDL933	-	multidrug efflux RND transporter subunit MdtA	NZ_CP008957	-	ARO:3000792	MdtA is the membrane fusion protein of the multidrug efflux complex mdtABC.	37172	mdtA
mdtA	seq97	DEG10560778	1	9	1043	1035	161	100	18.3	CTGACCTTGC	Escherichia coli O157:H7 str. EDL933	-	multidrug efflux RND transporter subunit MdtA	NZ_CP008957	-	ARO:3000792	MdtA is the membrane fusion protein of the multidrug efflux complex mdtABC.	37172	mdtA
mdtA	seq448	DEG10560778	1	8	1180	1187	636	100	16.4	CAGAGCGCAG	Escherichia coli O157:H7 str. EDL933	-	multidrug efflux RND transporter subunit MdtA	NZ_CP008957	-	ARO:3000792	MdtA is the membrane fusion protein of the multidrug efflux complex mdtABC.	37172	mdtA
mdtA	seq584	DEG10560778	3	10	1075	1068	636	100	16.4	CGTGTCCTGA	Escherichia coli O157:H7 str. EDL933	-	multidrug efflux RND transporter subunit MdtA	NZ_CP008957	-	ARO:3000792	MdtA is the membrane fusion protein of the multidrug efflux complex mdtABC.	37172	mdtA
mdtA	seq290	DEG10560778	1	9	148	156	161	100	18.3	GGTCGCCGTA	Escherichia coli O157:H7 str. EDL933	-	multidrug efflux RND transporter subunit MdtA	NZ_CP008957	-	ARO:3000792	MdtA is the membrane fusion protein of the multidrug efflux complex mdtABC.	37172	mdtA
mdtA	seq36	DEG10560778	1	9	183	191	161	100	18.3	GGTTCAGGCT	Escherichia coli O157:H7 str. EDL933	-	multidrug efflux RND transporter subunit MdtA	NZ_CP008957	-	ARO:3000792	MdtA is the membrane fusion protein of the multidrug efflux complex mdtABC.	37172	mdtA
mdtA	seq433	DEG10560778	2	9	106	113	636	100	16.4	GGCCCCAGGT	Escherichia coli O157:H7 str. EDL933	-	multidrug efflux RND transporter subunit MdtA	NZ_CP008957	-	ARO:3000792	MdtA is the membrane fusion protein of the multidrug efflux complex mdtABC.	37172	mdtA
mdtA	seq116	DEG10560778	2	10	486	494	161	100	18.3	CCCAGGAGCT	Escherichia coli O157:H7 str. EDL933	-	multidrug efflux RND transporter subunit MdtA	NZ_CP008957	-	ARO:3000792	MdtA is the membrane fusion protein of the multidrug efflux complex mdtABC.	37172	mdtA
mdtA	seq587	DEG10560778	1	9	794	786	161	100	18.3	CGATCCCAGT	Escherichia coli O157:H7 str. EDL933	-	multidrug efflux RND transporter subunit MdtA	NZ_CP008957	-	ARO:3000792	MdtA is the membrane fusion protein of the multidrug efflux complex mdtABC.	37172	mdtA
mdtA	seq32	DEG10560778	2	10	1027	1035	161	100	18.3	GAGCGAAAAC	Escherichia coli O157:H7 str. EDL933	-	multidrug efflux RND transporter subunit MdtA	NZ_CP008957	-	ARO:3000792	MdtA is the membrane fusion protein of the multidrug efflux complex mdtABC.	37172	mdtA
mdtA	seq799	DEG10560778	3	10	921	914	636	100	16.4	CCCTGATTGG	Escherichia coli O157:H7 str. EDL933	-	multidrug efflux RND transporter subunit MdtA	NZ_CP008957	-	ARO:3000792	MdtA is the membrane fusion protein of the multidrug efflux complex mdtABC.	37172	mdtA
mdtA	seq740	DEG10560778	2	10	242	234	161	100	18.3	AGTGCCAAGC	Escherichia coli O157:H7 str. EDL933	-	multidrug efflux RND transporter subunit MdtA	NZ_CP008957	-	ARO:3000792	MdtA is the membrane fusion protein of the multidrug efflux complex mdtABC.	37172	mdtA
mdtA	seq102	DEG10560778	3	10	1070	1063	636	100	16.4	CGTGAATGCC	Escherichia coli O157:H7 str. EDL933	-	multidrug efflux RND transporter subunit MdtA	NZ_CP008957	-	ARO:3000792	MdtA is the membrane fusion protein of the multidrug efflux complex mdtABC.	37172	mdtA
mdtA	seq818	DEG10560778	1	9	1140	1148	161	100	18.3	TCGCCTGACA	Escherichia coli O157:H7 str. EDL933	-	multidrug efflux RND transporter subunit MdtA	NZ_CP008957	-	ARO:3000792	MdtA is the membrane fusion protein of the multidrug efflux complex mdtABC.	37172	mdtA
mfd	seq227	DEG10050452	2	10	1349	1357	161	100	18.3	TATTTACTTG	Haemophilus influenzae Rd KW20	-	transcription-repair coupling factor	NC_000907	P45128	ARO:3003844	mfd dissociates transcription elongation complexes blocked at nonpairing lesions and mediates recruitment of DNA repair proteins. The Mfd (mutation frequency decline) protein, also known as transcription-repair coupling factor, is responsible for ATP-dependent removal of stalled RNA polymerase from DNA lesions by inducing forward movement of the RNA polymerase and subsequent recruitment of nucleo…	40538	mfd
mfd	seq799	DEG10050452	3	10	2125	2132	636	100	16.4	CCCTGATTGG	Haemophilus influenzae Rd KW20	-	transcription-repair coupling factor	NC_000907	P45128	ARO:3003844	mfd dissociates transcription elongation complexes blocked at nonpairing lesions and mediates recruitment of DNA repair proteins. The Mfd (mutation frequency decline) protein, also known as transcription-repair coupling factor, is responsible for ATP-dependent removal of stalled RNA polymerase from DNA lesions by inducing forward movement of the RNA polymerase and subsequent recruitment of nucleo…	40538	mfd
mfd	seq623	DEG10050452	1	9	1608	1600	161	100	18.3	ACCAACATAT	Haemophilus influenzae Rd KW20	-	transcription-repair coupling factor	NC_000907	P45128	ARO:3003844	mfd dissociates transcription elongation complexes blocked at nonpairing lesions and mediates recruitment of DNA repair proteins. The Mfd (mutation frequency decline) protein, also known as transcription-repair coupling factor, is responsible for ATP-dependent removal of stalled RNA polymerase from DNA lesions by inducing forward movement of the RNA polymerase and subsequent recruitment of nucleo…	40538	mfd
mfd	seq175	DEG10050452	2	10	2385	2377	161	100	18.3	AATTCTGACG	Haemophilus influenzae Rd KW20	-	transcription-repair coupling factor	NC_000907	P45128	ARO:3003844	mfd dissociates transcription elongation complexes blocked at nonpairing lesions and mediates recruitment of DNA repair proteins. The Mfd (mutation frequency decline) protein, also known as transcription-repair coupling factor, is responsible for ATP-dependent removal of stalled RNA polymerase from DNA lesions by inducing forward movement of the RNA polymerase and subsequent recruitment of nucleo…	40538	mfd
mfd	seq367	DEG10050452	2	9	119	126	636	100	16.4	AAAAATTTAC	Haemophilus influenzae Rd KW20	-	transcription-repair coupling factor	NC_000907	P45128	ARO:3003844	mfd dissociates transcription elongation complexes blocked at nonpairing lesions and mediates recruitment of DNA repair proteins. The Mfd (mutation frequency decline) protein, also known as transcription-repair coupling factor, is responsible for ATP-dependent removal of stalled RNA polymerase from DNA lesions by inducing forward movement of the RNA polymerase and subsequent recruitment of nucleo…	40538	mfd
mfd	seq751	DEG10050452	1	9	2734	2742	161	100	18.3	GCTTATGCTG	Haemophilus influenzae Rd KW20	-	transcription-repair coupling factor	NC_000907	P45128	ARO:3003844	mfd dissociates transcription elongation complexes blocked at nonpairing lesions and mediates recruitment of DNA repair proteins. The Mfd (mutation frequency decline) protein, also known as transcription-repair coupling factor, is responsible for ATP-dependent removal of stalled RNA polymerase from DNA lesions by inducing forward movement of the RNA polymerase and subsequent recruitment of nucleo…	40538	mfd
mfd	seq367	DEG10050452	1	10	1054	1063	41	100	20.3	AAAAATTTAC	Haemophilus influenzae Rd KW20	-	transcription-repair coupling factor	NC_000907	P45128	ARO:3003844	mfd dissociates transcription elongation complexes blocked at nonpairing lesions and mediates recruitment of DNA repair proteins. The Mfd (mutation frequency decline) protein, also known as transcription-repair coupling factor, is responsible for ATP-dependent removal of stalled RNA polymerase from DNA lesions by inducing forward movement of the RNA polymerase and subsequent recruitment of nucleo…	40538	mfd
mfd	seq174	DEG10050452	1	9	73	81	161	100	18.3	CCAGGAGCTT	Haemophilus influenzae Rd KW20	-	transcription-repair coupling factor	NC_000907	P45128	ARO:3003844	mfd dissociates transcription elongation complexes blocked at nonpairing lesions and mediates recruitment of DNA repair proteins. The Mfd (mutation frequency decline) protein, also known as transcription-repair coupling factor, is responsible for ATP-dependent removal of stalled RNA polymerase from DNA lesions by inducing forward movement of the RNA polymerase and subsequent recruitment of nucleo…	40538	mfd
mfd	seq410	DEG10050452	1	8	2530	2523	636	100	16.4	GGCCTACAGC	Haemophilus influenzae Rd KW20	-	transcription-repair coupling factor	NC_000907	P45128	ARO:3003844	mfd dissociates transcription elongation complexes blocked at nonpairing lesions and mediates recruitment of DNA repair proteins. The Mfd (mutation frequency decline) protein, also known as transcription-repair coupling factor, is responsible for ATP-dependent removal of stalled RNA polymerase from DNA lesions by inducing forward movement of the RNA polymerase and subsequent recruitment of nucleo…	40538	mfd
mfd	seq846	DEG10050452	2	10	2529	2521	161	100	18.3	CGCCTACAAT	Haemophilus influenzae Rd KW20	-	transcription-repair coupling factor	NC_000907	P45128	ARO:3003844	mfd dissociates transcription elongation complexes blocked at nonpairing lesions and mediates recruitment of DNA repair proteins. The Mfd (mutation frequency decline) protein, also known as transcription-repair coupling factor, is responsible for ATP-dependent removal of stalled RNA polymerase from DNA lesions by inducing forward movement of the RNA polymerase and subsequent recruitment of nucleo…	40538	mfd
mfd	seq861	DEG10050452	1	8	1710	1717	636	100	16.4	ATTAGATGAA	Haemophilus influenzae Rd KW20	-	transcription-repair coupling factor	NC_000907	P45128	ARO:3003844	mfd dissociates transcription elongation complexes blocked at nonpairing lesions and mediates recruitment of DNA repair proteins. The Mfd (mutation frequency decline) protein, also known as transcription-repair coupling factor, is responsible for ATP-dependent removal of stalled RNA polymerase from DNA lesions by inducing forward movement of the RNA polymerase and subsequent recruitment of nucleo…	40538	mfd
mfd	seq367	DEG10050452	1	9	1265	1273	161	100	18.3	AAAAATTTAC	Haemophilus influenzae Rd KW20	-	transcription-repair coupling factor	NC_000907	P45128	ARO:3003844	mfd dissociates transcription elongation complexes blocked at nonpairing lesions and mediates recruitment of DNA repair proteins. The Mfd (mutation frequency decline) protein, also known as transcription-repair coupling factor, is responsible for ATP-dependent removal of stalled RNA polymerase from DNA lesions by inducing forward movement of the RNA polymerase and subsequent recruitment of nucleo…	40538	mfd
mfd	seq666	DEG10050452	1	9	2236	2244	161	100	18.3	CAGCTTCGTA	Haemophilus influenzae Rd KW20	-	transcription-repair coupling factor	NC_000907	P45128	ARO:3003844	mfd dissociates transcription elongation complexes blocked at nonpairing lesions and mediates recruitment of DNA repair proteins. The Mfd (mutation frequency decline) protein, also known as transcription-repair coupling factor, is responsible for ATP-dependent removal of stalled RNA polymerase from DNA lesions by inducing forward movement of the RNA polymerase and subsequent recruitment of nucleo…	40538	mfd
mfd	seq178	DEG10050452	3	10	2272	2265	636	100	16.4	TCCCGTTAGC	Haemophilus influenzae Rd KW20	-	transcription-repair coupling factor	NC_000907	P45128	ARO:3003844	mfd dissociates transcription elongation complexes blocked at nonpairing lesions and mediates recruitment of DNA repair proteins. The Mfd (mutation frequency decline) protein, also known as transcription-repair coupling factor, is responsible for ATP-dependent removal of stalled RNA polymerase from DNA lesions by inducing forward movement of the RNA polymerase and subsequent recruitment of nucleo…	40538	mfd
mfd	seq346	DEG10050452	2	10	624	632	161	100	18.3	TCTCAATTAA	Haemophilus influenzae Rd KW20	-	transcription-repair coupling factor	NC_000907	P45128	ARO:3003844	mfd dissociates transcription elongation complexes blocked at nonpairing lesions and mediates recruitment of DNA repair proteins. The Mfd (mutation frequency decline) protein, also known as transcription-repair coupling factor, is responsible for ATP-dependent removal of stalled RNA polymerase from DNA lesions by inducing forward movement of the RNA polymerase and subsequent recruitment of nucleo…	40538	mfd
mfd	seq116	DEG10050452	2	10	73	81	161	100	18.3	CCCAGGAGCT	Haemophilus influenzae Rd KW20	-	transcription-repair coupling factor	NC_000907	P45128	ARO:3003844	mfd dissociates transcription elongation complexes blocked at nonpairing lesions and mediates recruitment of DNA repair proteins. The Mfd (mutation frequency decline) protein, also known as transcription-repair coupling factor, is responsible for ATP-dependent removal of stalled RNA polymerase from DNA lesions by inducing forward movement of the RNA polymerase and subsequent recruitment of nucleo…	40538	mfd
mfd	seq59	DEG10050452	1	10	221	230	41	100	20.3	GGGAAACCTT	Haemophilus influenzae Rd KW20	-	transcription-repair coupling factor	NC_000907	P45128	ARO:3003844	mfd dissociates transcription elongation complexes blocked at nonpairing lesions and mediates recruitment of DNA repair proteins. The Mfd (mutation frequency decline) protein, also known as transcription-repair coupling factor, is responsible for ATP-dependent removal of stalled RNA polymerase from DNA lesions by inducing forward movement of the RNA polymerase and subsequent recruitment of nucleo…	40538	mfd
mfd	seq367	DEG10050452	2	9	2160	2167	636	100	16.4	AAAAATTTAC	Haemophilus influenzae Rd KW20	-	transcription-repair coupling factor	NC_000907	P45128	ARO:3003844	mfd dissociates transcription elongation complexes blocked at nonpairing lesions and mediates recruitment of DNA repair proteins. The Mfd (mutation frequency decline) protein, also known as transcription-repair coupling factor, is responsible for ATP-dependent removal of stalled RNA polymerase from DNA lesions by inducing forward movement of the RNA polymerase and subsequent recruitment of nucleo…	40538	mfd
mfd	seq496	DEG10050452	1	9	1376	1384	161	100	18.3	GTTCTAGAGG	Haemophilus influenzae Rd KW20	-	transcription-repair coupling factor	NC_000907	P45128	ARO:3003844	mfd dissociates transcription elongation complexes blocked at nonpairing lesions and mediates recruitment of DNA repair proteins. The Mfd (mutation frequency decline) protein, also known as transcription-repair coupling factor, is responsible for ATP-dependent removal of stalled RNA polymerase from DNA lesions by inducing forward movement of the RNA polymerase and subsequent recruitment of nucleo…	40538	mfd
mfd	seq820	DEG10050452	2	10	191	199	161	100	18.3	CGCAGCCAAG	Haemophilus influenzae Rd KW20	-	transcription-repair coupling factor	NC_000907	P45128	ARO:3003844	mfd dissociates transcription elongation complexes blocked at nonpairing lesions and mediates recruitment of DNA repair proteins. The Mfd (mutation frequency decline) protein, also known as transcription-repair coupling factor, is responsible for ATP-dependent removal of stalled RNA polymerase from DNA lesions by inducing forward movement of the RNA polymerase and subsequent recruitment of nucleo…	40538	mfd
mfd	seq274	DEG10050452	1	9	1569	1577	161	100	18.3	GCCAGTGACA	Haemophilus influenzae Rd KW20	-	transcription-repair coupling factor	NC_000907	P45128	ARO:3003844	mfd dissociates transcription elongation complexes blocked at nonpairing lesions and mediates recruitment of DNA repair proteins. The Mfd (mutation frequency decline) protein, also known as transcription-repair coupling factor, is responsible for ATP-dependent removal of stalled RNA polymerase from DNA lesions by inducing forward movement of the RNA polymerase and subsequent recruitment of nucleo…	40538	mfd
mfd	seq840	DEG10050452	1	8	911	904	636	100	16.4	TAACGCTGAC	Haemophilus influenzae Rd KW20	-	transcription-repair coupling factor	NC_000907	P45128	ARO:3003844	mfd dissociates transcription elongation complexes blocked at nonpairing lesions and mediates recruitment of DNA repair proteins. The Mfd (mutation frequency decline) protein, also known as transcription-repair coupling factor, is responsible for ATP-dependent removal of stalled RNA polymerase from DNA lesions by inducing forward movement of the RNA polymerase and subsequent recruitment of nucleo…	40538	mfd
mfd	seq192	DEG10050452	1	9	1950	1958	161	100	18.3	TCATAAGCAT	Haemophilus influenzae Rd KW20	-	transcription-repair coupling factor	NC_000907	P45128	ARO:3003844	mfd dissociates transcription elongation complexes blocked at nonpairing lesions and mediates recruitment of DNA repair proteins. The Mfd (mutation frequency decline) protein, also known as transcription-repair coupling factor, is responsible for ATP-dependent removal of stalled RNA polymerase from DNA lesions by inducing forward movement of the RNA polymerase and subsequent recruitment of nucleo…	40538	mfd
mfd	seq120	DEG10050452	1	9	3198	3190	161	100	18.3	TGTAATTTGA	Haemophilus influenzae Rd KW20	-	transcription-repair coupling factor	NC_000907	P45128	ARO:3003844	mfd dissociates transcription elongation complexes blocked at nonpairing lesions and mediates recruitment of DNA repair proteins. The Mfd (mutation frequency decline) protein, also known as transcription-repair coupling factor, is responsible for ATP-dependent removal of stalled RNA polymerase from DNA lesions by inducing forward movement of the RNA polymerase and subsequent recruitment of nucleo…	40538	mfd
mfd	seq620	DEG10050452	1	10	1636	1645	41	100	20.3	AAATTAGGGA	Haemophilus influenzae Rd KW20	-	transcription-repair coupling factor	NC_000907	P45128	ARO:3003844	mfd dissociates transcription elongation complexes blocked at nonpairing lesions and mediates recruitment of DNA repair proteins. The Mfd (mutation frequency decline) protein, also known as transcription-repair coupling factor, is responsible for ATP-dependent removal of stalled RNA polymerase from DNA lesions by inducing forward movement of the RNA polymerase and subsequent recruitment of nucleo…	40538	mfd
mfd	seq799	DEG10050452	2	10	214	222	161	100	18.3	CCCTGATTGG	Haemophilus influenzae Rd KW20	-	transcription-repair coupling factor	NC_000907	P45128	ARO:3003844	mfd dissociates transcription elongation complexes blocked at nonpairing lesions and mediates recruitment of DNA repair proteins. The Mfd (mutation frequency decline) protein, also known as transcription-repair coupling factor, is responsible for ATP-dependent removal of stalled RNA polymerase from DNA lesions by inducing forward movement of the RNA polymerase and subsequent recruitment of nucleo…	40538	mfd
mfd	seq374	DEG10050452	1	10	889	880	41	100	20.3	AAAAACGCTC	Haemophilus influenzae Rd KW20	-	transcription-repair coupling factor	NC_000907	P45128	ARO:3003844	mfd dissociates transcription elongation complexes blocked at nonpairing lesions and mediates recruitment of DNA repair proteins. The Mfd (mutation frequency decline) protein, also known as transcription-repair coupling factor, is responsible for ATP-dependent removal of stalled RNA polymerase from DNA lesions by inducing forward movement of the RNA polymerase and subsequent recruitment of nucleo…	40538	mfd
mfd	seq861	DEG10050452	1	10	3120	3129	41	100	20.3	ATTAGATGAA	Haemophilus influenzae Rd KW20	-	transcription-repair coupling factor	NC_000907	P45128	ARO:3003844	mfd dissociates transcription elongation complexes blocked at nonpairing lesions and mediates recruitment of DNA repair proteins. The Mfd (mutation frequency decline) protein, also known as transcription-repair coupling factor, is responsible for ATP-dependent removal of stalled RNA polymerase from DNA lesions by inducing forward movement of the RNA polymerase and subsequent recruitment of nucleo…	40538	mfd
mfd	seq192	DEG10050452	3	10	2745	2738	636	100	16.4	TCATAAGCAT	Haemophilus influenzae Rd KW20	-	transcription-repair coupling factor	NC_000907	P45128	ARO:3003844	mfd dissociates transcription elongation complexes blocked at nonpairing lesions and mediates recruitment of DNA repair proteins. The Mfd (mutation frequency decline) protein, also known as transcription-repair coupling factor, is responsible for ATP-dependent removal of stalled RNA polymerase from DNA lesions by inducing forward movement of the RNA polymerase and subsequent recruitment of nucleo…	40538	mfd
mfd	seq367	DEG10050452	1	9	3178	3186	161	100	18.3	AAAAATTTAC	Haemophilus influenzae Rd KW20	-	transcription-repair coupling factor	NC_000907	P45128	ARO:3003844	mfd dissociates transcription elongation complexes blocked at nonpairing lesions and mediates recruitment of DNA repair proteins. The Mfd (mutation frequency decline) protein, also known as transcription-repair coupling factor, is responsible for ATP-dependent removal of stalled RNA polymerase from DNA lesions by inducing forward movement of the RNA polymerase and subsequent recruitment of nucleo…	40538	mfd
mfd	seq346	DEG10050452	3	10	3309	3316	636	100	16.4	TCTCAATTAA	Haemophilus influenzae Rd KW20	-	transcription-repair coupling factor	NC_000907	P45128	ARO:3003844	mfd dissociates transcription elongation complexes blocked at nonpairing lesions and mediates recruitment of DNA repair proteins. The Mfd (mutation frequency decline) protein, also known as transcription-repair coupling factor, is responsible for ATP-dependent removal of stalled RNA polymerase from DNA lesions by inducing forward movement of the RNA polymerase and subsequent recruitment of nucleo…	40538	mfd
mfd	seq840	DEG10050452	1	9	2591	2583	161	100	18.3	TAACGCTGAC	Haemophilus influenzae Rd KW20	-	transcription-repair coupling factor	NC_000907	P45128	ARO:3003844	mfd dissociates transcription elongation complexes blocked at nonpairing lesions and mediates recruitment of DNA repair proteins. The Mfd (mutation frequency decline) protein, also known as transcription-repair coupling factor, is responsible for ATP-dependent removal of stalled RNA polymerase from DNA lesions by inducing forward movement of the RNA polymerase and subsequent recruitment of nucleo…	40538	mfd
mfd	seq540	DEG10050452	1	9	3405	3397	161	100	18.3	TTCTAACCGA	Haemophilus influenzae Rd KW20	-	transcription-repair coupling factor	NC_000907	P45128	ARO:3003844	mfd dissociates transcription elongation complexes blocked at nonpairing lesions and mediates recruitment of DNA repair proteins. The Mfd (mutation frequency decline) protein, also known as transcription-repair coupling factor, is responsible for ATP-dependent removal of stalled RNA polymerase from DNA lesions by inducing forward movement of the RNA polymerase and subsequent recruitment of nucleo…	40538	mfd
mgrB	seq196	DEG10560508	2	10	136	144	161	100	18.3	GCCGTGGTGA	Escherichia coli O157:H7 str. EDL933	-	PhoP/PhoQ regulator MgrB	NZ_CP008957	-	ARO:3003820	mgrB is a small transmembrane protein produced in the PhoPQ signalling system. It acts as a negative regulator in this system. Inactivation or down-regulation of mgrB confers colistin resistance by absence as shown in Klebsiella pneumoniae.	40510	mgrB
mgrB	seq259	DEG10560508	1	10	123	132	41	100	20.3	TAACCAGTTT	Escherichia coli O157:H7 str. EDL933	-	PhoP/PhoQ regulator MgrB	NZ_CP008957	-	ARO:3003820	mgrB is a small transmembrane protein produced in the PhoPQ signalling system. It acts as a negative regulator in this system. Inactivation or down-regulation of mgrB confers colistin resistance by absence as shown in Klebsiella pneumoniae.	40510	mgrB
mgrB	seq198	DEG10600018	2	10	12	4	161	100	18.3	GTTTGTATTT	Providencia stuartii strain BE2467	-	PhoP/PhoQ regulator MgrB	NZ_CP017054	-	ARO:3003820	mgrB is a small transmembrane protein produced in the PhoPQ signalling system. It acts as a negative regulator in this system. Inactivation or down-regulation of mgrB confers colistin resistance by absence as shown in Klebsiella pneumoniae.	40510	mgrB
mgrB	seq704	DEG10560508	1	9	48	56	161	100	18.3	CTTGCTGCTA	Escherichia coli O157:H7 str. EDL933	-	PhoP/PhoQ regulator MgrB	NZ_CP008957	-	ARO:3003820	mgrB is a small transmembrane protein produced in the PhoPQ signalling system. It acts as a negative regulator in this system. Inactivation or down-regulation of mgrB confers colistin resistance by absence as shown in Klebsiella pneumoniae.	40510	mgrB
mgrB	seq348	DEG10560508	1	9	40	48	161	100	18.3	TTGGCTTGCG	Escherichia coli O157:H7 str. EDL933	-	PhoP/PhoQ regulator MgrB	NZ_CP008957	-	ARO:3003820	mgrB is a small transmembrane protein produced in the PhoPQ signalling system. It acts as a negative regulator in this system. Inactivation or down-regulation of mgrB confers colistin resistance by absence as shown in Klebsiella pneumoniae.	40510	mgrB
mgrB	seq458	DEG10560508	3	10	131	138	636	100	16.4	TGTTATCCCG	Escherichia coli O157:H7 str. EDL933	-	PhoP/PhoQ regulator MgrB	NZ_CP008957	-	ARO:3003820	mgrB is a small transmembrane protein produced in the PhoPQ signalling system. It acts as a negative regulator in this system. Inactivation or down-regulation of mgrB confers colistin resistance by absence as shown in Klebsiella pneumoniae.	40510	mgrB
mgrB	seq812	DEG10560508	3	10	36	29	636	100	16.4	GGCACGACAA	Escherichia coli O157:H7 str. EDL933	-	PhoP/PhoQ regulator MgrB	NZ_CP008957	-	ARO:3003820	mgrB is a small transmembrane protein produced in the PhoPQ signalling system. It acts as a negative regulator in this system. Inactivation or down-regulation of mgrB confers colistin resistance by absence as shown in Klebsiella pneumoniae.	40510	mgrB
mgtA	seq495	DEG10680109	3	10	452	459	636	100	16.4	CAGGAAGGTG	Mycoplasma pneumoniae M129	-	ATPase P	NC_000912	-	ARO:3000462	A macrolide glycosyltransferase encoded by the mgtA gene in Streptomyces lividans. This enzyme inactivates macrolides using UDP-glucose as a cofactor. Its optimal substrates are lankamycin, calcomycin, rosaramicin, methymycin, and pikromycin, while interactions with erythomycin, oldeandomycin, azithromycin, and tylosin were weaker. It is inactive against spiramycin and carbomycin. Mechanism first…	36601	mgtA
mgtA	seq50	DEG10270104	1	10	1004	995	41	100	20.3	AGGTGGGCGA	Mycobacterium tuberculosis H37Rv III	-	Mannosyltransferase MgtA	NC_000962	I6X9B4 P9WMY5	ARO:3000462	A macrolide glycosyltransferase encoded by the mgtA gene in Streptomyces lividans. This enzyme inactivates macrolides using UDP-glucose as a cofactor. Its optimal substrates are lankamycin, calcomycin, rosaramicin, methymycin, and pikromycin, while interactions with erythomycin, oldeandomycin, azithromycin, and tylosin were weaker. It is inactive against spiramycin and carbomycin. Mechanism first…	36601	mgtA
mgtA	seq499	DEG10140053	2	10	557	549	161	100	18.3	TACAGCTAGT	Mycoplasma pulmonis UAB CTIP	-	Cation-transporting P-type ATPase	NC_002771	Q98R55	ARO:3000462	A macrolide glycosyltransferase encoded by the mgtA gene in Streptomyces lividans. This enzyme inactivates macrolides using UDP-glucose as a cofactor. Its optimal substrates are lankamycin, calcomycin, rosaramicin, methymycin, and pikromycin, while interactions with erythomycin, oldeandomycin, azithromycin, and tylosin were weaker. It is inactive against spiramycin and carbomycin. Mechanism first…	36601	mgtA
mgtA	seq499	DEG10140053	3	10	2602	2595	636	100	16.4	TACAGCTAGT	Mycoplasma pulmonis UAB CTIP	-	Cation-transporting P-type ATPase	NC_002771	Q98R55	ARO:3000462	A macrolide glycosyltransferase encoded by the mgtA gene in Streptomyces lividans. This enzyme inactivates macrolides using UDP-glucose as a cofactor. Its optimal substrates are lankamycin, calcomycin, rosaramicin, methymycin, and pikromycin, while interactions with erythomycin, oldeandomycin, azithromycin, and tylosin were weaker. It is inactive against spiramycin and carbomycin. Mechanism first…	36601	mgtA
mgtA	seq76	DEG10680109	2	10	2034	2026	161	100	18.3	GTGCTTTGCT	Mycoplasma pneumoniae M129	-	ATPase P	NC_000912	-	ARO:3000462	A macrolide glycosyltransferase encoded by the mgtA gene in Streptomyces lividans. This enzyme inactivates macrolides using UDP-glucose as a cofactor. Its optimal substrates are lankamycin, calcomycin, rosaramicin, methymycin, and pikromycin, while interactions with erythomycin, oldeandomycin, azithromycin, and tylosin were weaker. It is inactive against spiramycin and carbomycin. Mechanism first…	36601	mgtA
mgtA	seq312	DEG10140053	1	8	2569	2576	636	100	16.4	ATTTTACTTA	Mycoplasma pulmonis UAB CTIP	-	Cation-transporting P-type ATPase	NC_002771	Q98R55	ARO:3000462	A macrolide glycosyltransferase encoded by the mgtA gene in Streptomyces lividans. This enzyme inactivates macrolides using UDP-glucose as a cofactor. Its optimal substrates are lankamycin, calcomycin, rosaramicin, methymycin, and pikromycin, while interactions with erythomycin, oldeandomycin, azithromycin, and tylosin were weaker. It is inactive against spiramycin and carbomycin. Mechanism first…	36601	mgtA
mgtA	seq371	DEG10680109	1	9	1953	1945	161	100	18.3	TAAAAAGAGA	Mycoplasma pneumoniae M129	-	ATPase P	NC_000912	-	ARO:3000462	A macrolide glycosyltransferase encoded by the mgtA gene in Streptomyces lividans. This enzyme inactivates macrolides using UDP-glucose as a cofactor. Its optimal substrates are lankamycin, calcomycin, rosaramicin, methymycin, and pikromycin, while interactions with erythomycin, oldeandomycin, azithromycin, and tylosin were weaker. It is inactive against spiramycin and carbomycin. Mechanism first…	36601	mgtA
mgtA	seq869	DEG10680109	1	10	354	363	41	100	20.3	GGTATTCCGT	Mycoplasma pneumoniae M129	-	ATPase P	NC_000912	-	ARO:3000462	A macrolide glycosyltransferase encoded by the mgtA gene in Streptomyces lividans. This enzyme inactivates macrolides using UDP-glucose as a cofactor. Its optimal substrates are lankamycin, calcomycin, rosaramicin, methymycin, and pikromycin, while interactions with erythomycin, oldeandomycin, azithromycin, and tylosin were weaker. It is inactive against spiramycin and carbomycin. Mechanism first…	36601	mgtA
mgtA	seq477	DEG10680109	3	10	2498	2505	636	100	16.4	GCGTACATTA	Mycoplasma pneumoniae M129	-	ATPase P	NC_000912	-	ARO:3000462	A macrolide glycosyltransferase encoded by the mgtA gene in Streptomyces lividans. This enzyme inactivates macrolides using UDP-glucose as a cofactor. Its optimal substrates are lankamycin, calcomycin, rosaramicin, methymycin, and pikromycin, while interactions with erythomycin, oldeandomycin, azithromycin, and tylosin were weaker. It is inactive against spiramycin and carbomycin. Mechanism first…	36601	mgtA
mgtA	seq626	DEG10270104	1	9	937	929	161	100	18.3	GCGGGGTTAA	Mycobacterium tuberculosis H37Rv III	-	Mannosyltransferase MgtA	NC_000962	I6X9B4 P9WMY5	ARO:3000462	A macrolide glycosyltransferase encoded by the mgtA gene in Streptomyces lividans. This enzyme inactivates macrolides using UDP-glucose as a cofactor. Its optimal substrates are lankamycin, calcomycin, rosaramicin, methymycin, and pikromycin, while interactions with erythomycin, oldeandomycin, azithromycin, and tylosin were weaker. It is inactive against spiramycin and carbomycin. Mechanism first…	36601	mgtA
mgtA	seq639	DEG10680109	1	10	2509	2500	41	100	20.3	CTTTTAATGT	Mycoplasma pneumoniae M129	-	ATPase P	NC_000912	-	ARO:3000462	A macrolide glycosyltransferase encoded by the mgtA gene in Streptomyces lividans. This enzyme inactivates macrolides using UDP-glucose as a cofactor. Its optimal substrates are lankamycin, calcomycin, rosaramicin, methymycin, and pikromycin, while interactions with erythomycin, oldeandomycin, azithromycin, and tylosin were weaker. It is inactive against spiramycin and carbomycin. Mechanism first…	36601	mgtA
mgtA	seq295	DEG10680109	2	9	175	182	636	100	16.4	AGCCATTATA	Mycoplasma pneumoniae M129	-	ATPase P	NC_000912	-	ARO:3000462	A macrolide glycosyltransferase encoded by the mgtA gene in Streptomyces lividans. This enzyme inactivates macrolides using UDP-glucose as a cofactor. Its optimal substrates are lankamycin, calcomycin, rosaramicin, methymycin, and pikromycin, while interactions with erythomycin, oldeandomycin, azithromycin, and tylosin were weaker. It is inactive against spiramycin and carbomycin. Mechanism first…	36601	mgtA
mgtA	seq858	DEG10140053	3	10	1981	1988	636	100	16.4	AAAATTACAC	Mycoplasma pulmonis UAB CTIP	-	Cation-transporting P-type ATPase	NC_002771	Q98R55	ARO:3000462	A macrolide glycosyltransferase encoded by the mgtA gene in Streptomyces lividans. This enzyme inactivates macrolides using UDP-glucose as a cofactor. Its optimal substrates are lankamycin, calcomycin, rosaramicin, methymycin, and pikromycin, while interactions with erythomycin, oldeandomycin, azithromycin, and tylosin were weaker. It is inactive against spiramycin and carbomycin. Mechanism first…	36601	mgtA
mgtA	seq94	DEG10270104	1	9	1070	1078	161	100	18.3	TGGTCTGCGT	Mycobacterium tuberculosis H37Rv III	-	Mannosyltransferase MgtA	NC_000962	I6X9B4 P9WMY5	ARO:3000462	A macrolide glycosyltransferase encoded by the mgtA gene in Streptomyces lividans. This enzyme inactivates macrolides using UDP-glucose as a cofactor. Its optimal substrates are lankamycin, calcomycin, rosaramicin, methymycin, and pikromycin, while interactions with erythomycin, oldeandomycin, azithromycin, and tylosin were weaker. It is inactive against spiramycin and carbomycin. Mechanism first…	36601	mgtA
mgtA	seq743	DEG10680109	1	8	1853	1860	636	100	16.4	TCATTATTCA	Mycoplasma pneumoniae M129	-	ATPase P	NC_000912	-	ARO:3000462	A macrolide glycosyltransferase encoded by the mgtA gene in Streptomyces lividans. This enzyme inactivates macrolides using UDP-glucose as a cofactor. Its optimal substrates are lankamycin, calcomycin, rosaramicin, methymycin, and pikromycin, while interactions with erythomycin, oldeandomycin, azithromycin, and tylosin were weaker. It is inactive against spiramycin and carbomycin. Mechanism first…	36601	mgtA
mgtA	seq391	DEG10680109	1	8	39	46	636	100	16.4	AGAAAGCCTC	Mycoplasma pneumoniae M129	-	ATPase P	NC_000912	-	ARO:3000462	A macrolide glycosyltransferase encoded by the mgtA gene in Streptomyces lividans. This enzyme inactivates macrolides using UDP-glucose as a cofactor. Its optimal substrates are lankamycin, calcomycin, rosaramicin, methymycin, and pikromycin, while interactions with erythomycin, oldeandomycin, azithromycin, and tylosin were weaker. It is inactive against spiramycin and carbomycin. Mechanism first…	36601	mgtA
mgtA	seq457	DEG10680109	1	8	867	874	636	100	16.4	GGGCTTAGGC	Mycoplasma pneumoniae M129	-	ATPase P	NC_000912	-	ARO:3000462	A macrolide glycosyltransferase encoded by the mgtA gene in Streptomyces lividans. This enzyme inactivates macrolides using UDP-glucose as a cofactor. Its optimal substrates are lankamycin, calcomycin, rosaramicin, methymycin, and pikromycin, while interactions with erythomycin, oldeandomycin, azithromycin, and tylosin were weaker. It is inactive against spiramycin and carbomycin. Mechanism first…	36601	mgtA
mgtA	seq297	DEG10680109	2	9	284	291	636	100	16.4	CGCTCCATTT	Mycoplasma pneumoniae M129	-	ATPase P	NC_000912	-	ARO:3000462	A macrolide glycosyltransferase encoded by the mgtA gene in Streptomyces lividans. This enzyme inactivates macrolides using UDP-glucose as a cofactor. Its optimal substrates are lankamycin, calcomycin, rosaramicin, methymycin, and pikromycin, while interactions with erythomycin, oldeandomycin, azithromycin, and tylosin were weaker. It is inactive against spiramycin and carbomycin. Mechanism first…	36601	mgtA
mgtA	seq295	DEG10680109	2	9	1513	1520	636	100	16.4	AGCCATTATA	Mycoplasma pneumoniae M129	-	ATPase P	NC_000912	-	ARO:3000462	A macrolide glycosyltransferase encoded by the mgtA gene in Streptomyces lividans. This enzyme inactivates macrolides using UDP-glucose as a cofactor. Its optimal substrates are lankamycin, calcomycin, rosaramicin, methymycin, and pikromycin, while interactions with erythomycin, oldeandomycin, azithromycin, and tylosin were weaker. It is inactive against spiramycin and carbomycin. Mechanism first…	36601	mgtA
mgtA	seq122	DEG10270104	1	10	425	416	41	100	20.3	GCCCGTGCTG	Mycobacterium tuberculosis H37Rv III	-	Mannosyltransferase MgtA	NC_000962	I6X9B4 P9WMY5	ARO:3000462	A macrolide glycosyltransferase encoded by the mgtA gene in Streptomyces lividans. This enzyme inactivates macrolides using UDP-glucose as a cofactor. Its optimal substrates are lankamycin, calcomycin, rosaramicin, methymycin, and pikromycin, while interactions with erythomycin, oldeandomycin, azithromycin, and tylosin were weaker. It is inactive against spiramycin and carbomycin. Mechanism first…	36601	mgtA
mgtA	seq858	DEG10140053	2	10	739	747	161	100	18.3	AAAATTACAC	Mycoplasma pulmonis UAB CTIP	-	Cation-transporting P-type ATPase	NC_002771	Q98R55	ARO:3000462	A macrolide glycosyltransferase encoded by the mgtA gene in Streptomyces lividans. This enzyme inactivates macrolides using UDP-glucose as a cofactor. Its optimal substrates are lankamycin, calcomycin, rosaramicin, methymycin, and pikromycin, while interactions with erythomycin, oldeandomycin, azithromycin, and tylosin were weaker. It is inactive against spiramycin and carbomycin. Mechanism first…	36601	mgtA
mgtA	seq318	DEG10680109	1	9	2578	2570	161	100	18.3	CGTTAATTGC	Mycoplasma pneumoniae M129	-	ATPase P	NC_000912	-	ARO:3000462	A macrolide glycosyltransferase encoded by the mgtA gene in Streptomyces lividans. This enzyme inactivates macrolides using UDP-glucose as a cofactor. Its optimal substrates are lankamycin, calcomycin, rosaramicin, methymycin, and pikromycin, while interactions with erythomycin, oldeandomycin, azithromycin, and tylosin were weaker. It is inactive against spiramycin and carbomycin. Mechanism first…	36601	mgtA
mgtA	seq764	DEG10680109	2	9	1070	1063	636	100	16.4	GAAGTCTGTA	Mycoplasma pneumoniae M129	-	ATPase P	NC_000912	-	ARO:3000462	A macrolide glycosyltransferase encoded by the mgtA gene in Streptomyces lividans. This enzyme inactivates macrolides using UDP-glucose as a cofactor. Its optimal substrates are lankamycin, calcomycin, rosaramicin, methymycin, and pikromycin, while interactions with erythomycin, oldeandomycin, azithromycin, and tylosin were weaker. It is inactive against spiramycin and carbomycin. Mechanism first…	36601	mgtA
mgtA	seq856	DEG10140053	2	9	32	25	636	100	16.4	AATTTTACTC	Mycoplasma pulmonis UAB CTIP	-	Cation-transporting P-type ATPase	NC_002771	Q98R55	ARO:3000462	A macrolide glycosyltransferase encoded by the mgtA gene in Streptomyces lividans. This enzyme inactivates macrolides using UDP-glucose as a cofactor. Its optimal substrates are lankamycin, calcomycin, rosaramicin, methymycin, and pikromycin, while interactions with erythomycin, oldeandomycin, azithromycin, and tylosin were weaker. It is inactive against spiramycin and carbomycin. Mechanism first…	36601	mgtA
mgtA	seq574	DEG10680109	1	8	1130	1123	636	100	16.4	CCGGTGCTTA	Mycoplasma pneumoniae M129	-	ATPase P	NC_000912	-	ARO:3000462	A macrolide glycosyltransferase encoded by the mgtA gene in Streptomyces lividans. This enzyme inactivates macrolides using UDP-glucose as a cofactor. Its optimal substrates are lankamycin, calcomycin, rosaramicin, methymycin, and pikromycin, while interactions with erythomycin, oldeandomycin, azithromycin, and tylosin were weaker. It is inactive against spiramycin and carbomycin. Mechanism first…	36601	mgtA
mgtA	seq354	DEG10680109	1	8	2595	2588	636	100	16.4	AATAAGTTCT	Mycoplasma pneumoniae M129	-	ATPase P	NC_000912	-	ARO:3000462	A macrolide glycosyltransferase encoded by the mgtA gene in Streptomyces lividans. This enzyme inactivates macrolides using UDP-glucose as a cofactor. Its optimal substrates are lankamycin, calcomycin, rosaramicin, methymycin, and pikromycin, while interactions with erythomycin, oldeandomycin, azithromycin, and tylosin were weaker. It is inactive against spiramycin and carbomycin. Mechanism first…	36601	mgtA
mgtA	seq695	DEG10680109	1	10	1013	1004	41	100	20.3	TGTGTTAAAG	Mycoplasma pneumoniae M129	-	ATPase P	NC_000912	-	ARO:3000462	A macrolide glycosyltransferase encoded by the mgtA gene in Streptomyces lividans. This enzyme inactivates macrolides using UDP-glucose as a cofactor. Its optimal substrates are lankamycin, calcomycin, rosaramicin, methymycin, and pikromycin, while interactions with erythomycin, oldeandomycin, azithromycin, and tylosin were weaker. It is inactive against spiramycin and carbomycin. Mechanism first…	36601	mgtA
mgtA	seq825	DEG10680109	2	9	615	622	636	100	16.4	CCGAAGTAAA	Mycoplasma pneumoniae M129	-	ATPase P	NC_000912	-	ARO:3000462	A macrolide glycosyltransferase encoded by the mgtA gene in Streptomyces lividans. This enzyme inactivates macrolides using UDP-glucose as a cofactor. Its optimal substrates are lankamycin, calcomycin, rosaramicin, methymycin, and pikromycin, while interactions with erythomycin, oldeandomycin, azithromycin, and tylosin were weaker. It is inactive against spiramycin and carbomycin. Mechanism first…	36601	mgtA
mgtA	seq312	DEG10140053	1	10	32	23	41	100	20.3	ATTTTACTTA	Mycoplasma pulmonis UAB CTIP	-	Cation-transporting P-type ATPase	NC_002771	Q98R55	ARO:3000462	A macrolide glycosyltransferase encoded by the mgtA gene in Streptomyces lividans. This enzyme inactivates macrolides using UDP-glucose as a cofactor. Its optimal substrates are lankamycin, calcomycin, rosaramicin, methymycin, and pikromycin, while interactions with erythomycin, oldeandomycin, azithromycin, and tylosin were weaker. It is inactive against spiramycin and carbomycin. Mechanism first…	36601	mgtA
mgtA	seq176	DEG10680109	1	10	2539	2530	41	100	20.3	AACCAATTAA	Mycoplasma pneumoniae M129	-	ATPase P	NC_000912	-	ARO:3000462	A macrolide glycosyltransferase encoded by the mgtA gene in Streptomyces lividans. This enzyme inactivates macrolides using UDP-glucose as a cofactor. Its optimal substrates are lankamycin, calcomycin, rosaramicin, methymycin, and pikromycin, while interactions with erythomycin, oldeandomycin, azithromycin, and tylosin were weaker. It is inactive against spiramycin and carbomycin. Mechanism first…	36601	mgtA
mgtA	seq423	DEG10680109	2	10	2089	2097	161	100	18.3	GGTTCACGGC	Mycoplasma pneumoniae M129	-	ATPase P	NC_000912	-	ARO:3000462	A macrolide glycosyltransferase encoded by the mgtA gene in Streptomyces lividans. This enzyme inactivates macrolides using UDP-glucose as a cofactor. Its optimal substrates are lankamycin, calcomycin, rosaramicin, methymycin, and pikromycin, while interactions with erythomycin, oldeandomycin, azithromycin, and tylosin were weaker. It is inactive against spiramycin and carbomycin. Mechanism first…	36601	mgtA
mgtA	seq230	DEG10680109	1	9	1385	1377	161	100	18.3	GCTAAGTTGA	Mycoplasma pneumoniae M129	-	ATPase P	NC_000912	-	ARO:3000462	A macrolide glycosyltransferase encoded by the mgtA gene in Streptomyces lividans. This enzyme inactivates macrolides using UDP-glucose as a cofactor. Its optimal substrates are lankamycin, calcomycin, rosaramicin, methymycin, and pikromycin, while interactions with erythomycin, oldeandomycin, azithromycin, and tylosin were weaker. It is inactive against spiramycin and carbomycin. Mechanism first…	36601	mgtA
mgtA	seq359	DEG10680109	2	10	203	211	161	100	18.3	AGGTTGTTTG	Mycoplasma pneumoniae M129	-	ATPase P	NC_000912	-	ARO:3000462	A macrolide glycosyltransferase encoded by the mgtA gene in Streptomyces lividans. This enzyme inactivates macrolides using UDP-glucose as a cofactor. Its optimal substrates are lankamycin, calcomycin, rosaramicin, methymycin, and pikromycin, while interactions with erythomycin, oldeandomycin, azithromycin, and tylosin were weaker. It is inactive against spiramycin and carbomycin. Mechanism first…	36601	mgtA
mgtA	seq375	DEG10680109	2	10	408	416	161	100	18.3	ATGACATTAT	Mycoplasma pneumoniae M129	-	ATPase P	NC_000912	-	ARO:3000462	A macrolide glycosyltransferase encoded by the mgtA gene in Streptomyces lividans. This enzyme inactivates macrolides using UDP-glucose as a cofactor. Its optimal substrates are lankamycin, calcomycin, rosaramicin, methymycin, and pikromycin, while interactions with erythomycin, oldeandomycin, azithromycin, and tylosin were weaker. It is inactive against spiramycin and carbomycin. Mechanism first…	36601	mgtA
mgtA	seq267	DEG10140053	1	9	20	28	161	100	18.3	ATTTAAGTAT	Mycoplasma pulmonis UAB CTIP	-	Cation-transporting P-type ATPase	NC_002771	Q98R55	ARO:3000462	A macrolide glycosyltransferase encoded by the mgtA gene in Streptomyces lividans. This enzyme inactivates macrolides using UDP-glucose as a cofactor. Its optimal substrates are lankamycin, calcomycin, rosaramicin, methymycin, and pikromycin, while interactions with erythomycin, oldeandomycin, azithromycin, and tylosin were weaker. It is inactive against spiramycin and carbomycin. Mechanism first…	36601	mgtA
mgtA	seq491	DEG10680109	1	8	477	484	636	100	16.4	CCGCTGTACC	Mycoplasma pneumoniae M129	-	ATPase P	NC_000912	-	ARO:3000462	A macrolide glycosyltransferase encoded by the mgtA gene in Streptomyces lividans. This enzyme inactivates macrolides using UDP-glucose as a cofactor. Its optimal substrates are lankamycin, calcomycin, rosaramicin, methymycin, and pikromycin, while interactions with erythomycin, oldeandomycin, azithromycin, and tylosin were weaker. It is inactive against spiramycin and carbomycin. Mechanism first…	36601	mgtA
mgtA	seq623	DEG10680109	1	8	1803	1796	636	100	16.4	ACCAACATAT	Mycoplasma pneumoniae M129	-	ATPase P	NC_000912	-	ARO:3000462	A macrolide glycosyltransferase encoded by the mgtA gene in Streptomyces lividans. This enzyme inactivates macrolides using UDP-glucose as a cofactor. Its optimal substrates are lankamycin, calcomycin, rosaramicin, methymycin, and pikromycin, while interactions with erythomycin, oldeandomycin, azithromycin, and tylosin were weaker. It is inactive against spiramycin and carbomycin. Mechanism first…	36601	mgtA
mgtA	seq45	DEG10270104	2	10	163	171	161	100	18.3	CCTTCACGAC	Mycobacterium tuberculosis H37Rv III	-	Mannosyltransferase MgtA	NC_000962	I6X9B4 P9WMY5	ARO:3000462	A macrolide glycosyltransferase encoded by the mgtA gene in Streptomyces lividans. This enzyme inactivates macrolides using UDP-glucose as a cofactor. Its optimal substrates are lankamycin, calcomycin, rosaramicin, methymycin, and pikromycin, while interactions with erythomycin, oldeandomycin, azithromycin, and tylosin were weaker. It is inactive against spiramycin and carbomycin. Mechanism first…	36601	mgtA
mgtA	seq588	DEG10270104	2	10	1031	1023	161	100	18.3	TAGCGCGTAG	Mycobacterium tuberculosis H37Rv III	-	Mannosyltransferase MgtA	NC_000962	I6X9B4 P9WMY5	ARO:3000462	A macrolide glycosyltransferase encoded by the mgtA gene in Streptomyces lividans. This enzyme inactivates macrolides using UDP-glucose as a cofactor. Its optimal substrates are lankamycin, calcomycin, rosaramicin, methymycin, and pikromycin, while interactions with erythomycin, oldeandomycin, azithromycin, and tylosin were weaker. It is inactive against spiramycin and carbomycin. Mechanism first…	36601	mgtA
mgtA	seq744	DEG10680109	2	9	862	855	636	100	16.4	AGGATAATAT	Mycoplasma pneumoniae M129	-	ATPase P	NC_000912	-	ARO:3000462	A macrolide glycosyltransferase encoded by the mgtA gene in Streptomyces lividans. This enzyme inactivates macrolides using UDP-glucose as a cofactor. Its optimal substrates are lankamycin, calcomycin, rosaramicin, methymycin, and pikromycin, while interactions with erythomycin, oldeandomycin, azithromycin, and tylosin were weaker. It is inactive against spiramycin and carbomycin. Mechanism first…	36601	mgtA
mgtA	seq76	DEG10680109	1	8	1076	1083	636	100	16.4	GTGCTTTGCT	Mycoplasma pneumoniae M129	-	ATPase P	NC_000912	-	ARO:3000462	A macrolide glycosyltransferase encoded by the mgtA gene in Streptomyces lividans. This enzyme inactivates macrolides using UDP-glucose as a cofactor. Its optimal substrates are lankamycin, calcomycin, rosaramicin, methymycin, and pikromycin, while interactions with erythomycin, oldeandomycin, azithromycin, and tylosin were weaker. It is inactive against spiramycin and carbomycin. Mechanism first…	36601	mgtA
mgtA	seq745	DEG10680109	1	8	1404	1411	636	100	16.4	ATACTGCTAC	Mycoplasma pneumoniae M129	-	ATPase P	NC_000912	-	ARO:3000462	A macrolide glycosyltransferase encoded by the mgtA gene in Streptomyces lividans. This enzyme inactivates macrolides using UDP-glucose as a cofactor. Its optimal substrates are lankamycin, calcomycin, rosaramicin, methymycin, and pikromycin, while interactions with erythomycin, oldeandomycin, azithromycin, and tylosin were weaker. It is inactive against spiramycin and carbomycin. Mechanism first…	36601	mgtA
mgtA	seq166	DEG10680109	2	10	265	257	161	100	18.3	TACACCGTTA	Mycoplasma pneumoniae M129	-	ATPase P	NC_000912	-	ARO:3000462	A macrolide glycosyltransferase encoded by the mgtA gene in Streptomyces lividans. This enzyme inactivates macrolides using UDP-glucose as a cofactor. Its optimal substrates are lankamycin, calcomycin, rosaramicin, methymycin, and pikromycin, while interactions with erythomycin, oldeandomycin, azithromycin, and tylosin were weaker. It is inactive against spiramycin and carbomycin. Mechanism first…	36601	mgtA
mgtA	seq507	DEG10680109	3	10	2484	2491	636	100	16.4	GCGGGGTTAG	Mycoplasma pneumoniae M129	-	ATPase P	NC_000912	-	ARO:3000462	A macrolide glycosyltransferase encoded by the mgtA gene in Streptomyces lividans. This enzyme inactivates macrolides using UDP-glucose as a cofactor. Its optimal substrates are lankamycin, calcomycin, rosaramicin, methymycin, and pikromycin, while interactions with erythomycin, oldeandomycin, azithromycin, and tylosin were weaker. It is inactive against spiramycin and carbomycin. Mechanism first…	36601	mgtA
mgtA	seq314	DEG10680109	1	10	1906	1915	41	100	20.3	CGTAAAACCT	Mycoplasma pneumoniae M129	-	ATPase P	NC_000912	-	ARO:3000462	A macrolide glycosyltransferase encoded by the mgtA gene in Streptomyces lividans. This enzyme inactivates macrolides using UDP-glucose as a cofactor. Its optimal substrates are lankamycin, calcomycin, rosaramicin, methymycin, and pikromycin, while interactions with erythomycin, oldeandomycin, azithromycin, and tylosin were weaker. It is inactive against spiramycin and carbomycin. Mechanism first…	36601	mgtA
mgtA	seq626	DEG10680109	3	10	187	194	636	100	16.4	GCGGGGTTAA	Mycoplasma pneumoniae M129	-	ATPase P	NC_000912	-	ARO:3000462	A macrolide glycosyltransferase encoded by the mgtA gene in Streptomyces lividans. This enzyme inactivates macrolides using UDP-glucose as a cofactor. Its optimal substrates are lankamycin, calcomycin, rosaramicin, methymycin, and pikromycin, while interactions with erythomycin, oldeandomycin, azithromycin, and tylosin were weaker. It is inactive against spiramycin and carbomycin. Mechanism first…	36601	mgtA
mgtA	seq746	DEG10680109	1	8	1092	1099	636	100	16.4	CAACAATGGA	Mycoplasma pneumoniae M129	-	ATPase P	NC_000912	-	ARO:3000462	A macrolide glycosyltransferase encoded by the mgtA gene in Streptomyces lividans. This enzyme inactivates macrolides using UDP-glucose as a cofactor. Its optimal substrates are lankamycin, calcomycin, rosaramicin, methymycin, and pikromycin, while interactions with erythomycin, oldeandomycin, azithromycin, and tylosin were weaker. It is inactive against spiramycin and carbomycin. Mechanism first…	36601	mgtA
mgtA	seq546	DEG10140053	3	10	750	757	636	100	16.4	TGACTAGGTA	Mycoplasma pulmonis UAB CTIP	-	Cation-transporting P-type ATPase	NC_002771	Q98R55	ARO:3000462	A macrolide glycosyltransferase encoded by the mgtA gene in Streptomyces lividans. This enzyme inactivates macrolides using UDP-glucose as a cofactor. Its optimal substrates are lankamycin, calcomycin, rosaramicin, methymycin, and pikromycin, while interactions with erythomycin, oldeandomycin, azithromycin, and tylosin were weaker. It is inactive against spiramycin and carbomycin. Mechanism first…	36601	mgtA
mgtA	seq84	DEG10270104	2	10	165	173	161	100	18.3	ATCACGACGG	Mycobacterium tuberculosis H37Rv III	-	Mannosyltransferase MgtA	NC_000962	I6X9B4 P9WMY5	ARO:3000462	A macrolide glycosyltransferase encoded by the mgtA gene in Streptomyces lividans. This enzyme inactivates macrolides using UDP-glucose as a cofactor. Its optimal substrates are lankamycin, calcomycin, rosaramicin, methymycin, and pikromycin, while interactions with erythomycin, oldeandomycin, azithromycin, and tylosin were weaker. It is inactive against spiramycin and carbomycin. Mechanism first…	36601	mgtA
mgtA	seq210	DEG10680109	2	10	980	988	161	100	18.3	GTCATTTGTA	Mycoplasma pneumoniae M129	-	ATPase P	NC_000912	-	ARO:3000462	A macrolide glycosyltransferase encoded by the mgtA gene in Streptomyces lividans. This enzyme inactivates macrolides using UDP-glucose as a cofactor. Its optimal substrates are lankamycin, calcomycin, rosaramicin, methymycin, and pikromycin, while interactions with erythomycin, oldeandomycin, azithromycin, and tylosin were weaker. It is inactive against spiramycin and carbomycin. Mechanism first…	36601	mgtA
mgtA	seq532	DEG10680109	2	9	1608	1615	636	100	16.4	ATCTGACCGG	Mycoplasma pneumoniae M129	-	ATPase P	NC_000912	-	ARO:3000462	A macrolide glycosyltransferase encoded by the mgtA gene in Streptomyces lividans. This enzyme inactivates macrolides using UDP-glucose as a cofactor. Its optimal substrates are lankamycin, calcomycin, rosaramicin, methymycin, and pikromycin, while interactions with erythomycin, oldeandomycin, azithromycin, and tylosin were weaker. It is inactive against spiramycin and carbomycin. Mechanism first…	36601	mgtA
mgtA	seq310	DEG10140053	3	10	1821	1828	636	100	16.4	ATTATAATTA	Mycoplasma pulmonis UAB CTIP	-	Cation-transporting P-type ATPase	NC_002771	Q98R55	ARO:3000462	A macrolide glycosyltransferase encoded by the mgtA gene in Streptomyces lividans. This enzyme inactivates macrolides using UDP-glucose as a cofactor. Its optimal substrates are lankamycin, calcomycin, rosaramicin, methymycin, and pikromycin, while interactions with erythomycin, oldeandomycin, azithromycin, and tylosin were weaker. It is inactive against spiramycin and carbomycin. Mechanism first…	36601	mgtA
mgtA	seq253	DEG10140053	1	9	2240	2248	161	100	18.3	ATGATCTAAC	Mycoplasma pulmonis UAB CTIP	-	Cation-transporting P-type ATPase	NC_002771	Q98R55	ARO:3000462	A macrolide glycosyltransferase encoded by the mgtA gene in Streptomyces lividans. This enzyme inactivates macrolides using UDP-glucose as a cofactor. Its optimal substrates are lankamycin, calcomycin, rosaramicin, methymycin, and pikromycin, while interactions with erythomycin, oldeandomycin, azithromycin, and tylosin were weaker. It is inactive against spiramycin and carbomycin. Mechanism first…	36601	mgtA
mgtA	seq702	DEG10680109	1	8	1553	1546	636	100	16.4	ATAATTGGAT	Mycoplasma pneumoniae M129	-	ATPase P	NC_000912	-	ARO:3000462	A macrolide glycosyltransferase encoded by the mgtA gene in Streptomyces lividans. This enzyme inactivates macrolides using UDP-glucose as a cofactor. Its optimal substrates are lankamycin, calcomycin, rosaramicin, methymycin, and pikromycin, while interactions with erythomycin, oldeandomycin, azithromycin, and tylosin were weaker. It is inactive against spiramycin and carbomycin. Mechanism first…	36601	mgtA
mgtA	seq568	DEG10680109	2	9	474	481	636	100	16.4	GCCTCCGCTA	Mycoplasma pneumoniae M129	-	ATPase P	NC_000912	-	ARO:3000462	A macrolide glycosyltransferase encoded by the mgtA gene in Streptomyces lividans. This enzyme inactivates macrolides using UDP-glucose as a cofactor. Its optimal substrates are lankamycin, calcomycin, rosaramicin, methymycin, and pikromycin, while interactions with erythomycin, oldeandomycin, azithromycin, and tylosin were weaker. It is inactive against spiramycin and carbomycin. Mechanism first…	36601	mgtA
mgtA	seq47	DEG10140053	2	10	1885	1893	161	100	18.3	TGCCCCTGCT	Mycoplasma pulmonis UAB CTIP	-	Cation-transporting P-type ATPase	NC_002771	Q98R55	ARO:3000462	A macrolide glycosyltransferase encoded by the mgtA gene in Streptomyces lividans. This enzyme inactivates macrolides using UDP-glucose as a cofactor. Its optimal substrates are lankamycin, calcomycin, rosaramicin, methymycin, and pikromycin, while interactions with erythomycin, oldeandomycin, azithromycin, and tylosin were weaker. It is inactive against spiramycin and carbomycin. Mechanism first…	36601	mgtA
mgtA	seq470	DEG10270104	2	10	12	20	161	100	18.3	GGCGCGTTGC	Mycobacterium tuberculosis H37Rv III	-	Mannosyltransferase MgtA	NC_000962	I6X9B4 P9WMY5	ARO:3000462	A macrolide glycosyltransferase encoded by the mgtA gene in Streptomyces lividans. This enzyme inactivates macrolides using UDP-glucose as a cofactor. Its optimal substrates are lankamycin, calcomycin, rosaramicin, methymycin, and pikromycin, while interactions with erythomycin, oldeandomycin, azithromycin, and tylosin were weaker. It is inactive against spiramycin and carbomycin. Mechanism first…	36601	mgtA
mgtA	seq865	DEG10680109	3	10	2034	2027	636	100	16.4	AGTGCTTTGC	Mycoplasma pneumoniae M129	-	ATPase P	NC_000912	-	ARO:3000462	A macrolide glycosyltransferase encoded by the mgtA gene in Streptomyces lividans. This enzyme inactivates macrolides using UDP-glucose as a cofactor. Its optimal substrates are lankamycin, calcomycin, rosaramicin, methymycin, and pikromycin, while interactions with erythomycin, oldeandomycin, azithromycin, and tylosin were weaker. It is inactive against spiramycin and carbomycin. Mechanism first…	36601	mgtA
mgtA	seq310	DEG10140053	1	9	2101	2109	161	100	18.3	ATTATAATTA	Mycoplasma pulmonis UAB CTIP	-	Cation-transporting P-type ATPase	NC_002771	Q98R55	ARO:3000462	A macrolide glycosyltransferase encoded by the mgtA gene in Streptomyces lividans. This enzyme inactivates macrolides using UDP-glucose as a cofactor. Its optimal substrates are lankamycin, calcomycin, rosaramicin, methymycin, and pikromycin, while interactions with erythomycin, oldeandomycin, azithromycin, and tylosin were weaker. It is inactive against spiramycin and carbomycin. Mechanism first…	36601	mgtA
mgtA	seq678	DEG10680109	3	10	1138	1145	636	100	16.4	CCACTGAAAT	Mycoplasma pneumoniae M129	-	ATPase P	NC_000912	-	ARO:3000462	A macrolide glycosyltransferase encoded by the mgtA gene in Streptomyces lividans. This enzyme inactivates macrolides using UDP-glucose as a cofactor. Its optimal substrates are lankamycin, calcomycin, rosaramicin, methymycin, and pikromycin, while interactions with erythomycin, oldeandomycin, azithromycin, and tylosin were weaker. It is inactive against spiramycin and carbomycin. Mechanism first…	36601	mgtA
mgtA	seq771	DEG10140053	2	10	1009	1017	161	100	18.3	GTCAGTAATT	Mycoplasma pulmonis UAB CTIP	-	Cation-transporting P-type ATPase	NC_002771	Q98R55	ARO:3000462	A macrolide glycosyltransferase encoded by the mgtA gene in Streptomyces lividans. This enzyme inactivates macrolides using UDP-glucose as a cofactor. Its optimal substrates are lankamycin, calcomycin, rosaramicin, methymycin, and pikromycin, while interactions with erythomycin, oldeandomycin, azithromycin, and tylosin were weaker. It is inactive against spiramycin and carbomycin. Mechanism first…	36601	mgtA
mgtA	seq699	DEG10680109	2	9	133	126	636	100	16.4	TCCACTAAGG	Mycoplasma pneumoniae M129	-	ATPase P	NC_000912	-	ARO:3000462	A macrolide glycosyltransferase encoded by the mgtA gene in Streptomyces lividans. This enzyme inactivates macrolides using UDP-glucose as a cofactor. Its optimal substrates are lankamycin, calcomycin, rosaramicin, methymycin, and pikromycin, while interactions with erythomycin, oldeandomycin, azithromycin, and tylosin were weaker. It is inactive against spiramycin and carbomycin. Mechanism first…	36601	mgtA
mgtA	seq301	DEG10680109	2	9	2596	2589	636	100	16.4	ATAATAAGTA	Mycoplasma pneumoniae M129	-	ATPase P	NC_000912	-	ARO:3000462	A macrolide glycosyltransferase encoded by the mgtA gene in Streptomyces lividans. This enzyme inactivates macrolides using UDP-glucose as a cofactor. Its optimal substrates are lankamycin, calcomycin, rosaramicin, methymycin, and pikromycin, while interactions with erythomycin, oldeandomycin, azithromycin, and tylosin were weaker. It is inactive against spiramycin and carbomycin. Mechanism first…	36601	mgtA
mgtA	seq335	DEG10680109	1	8	1325	1332	636	100	16.4	ATAGCAACAA	Mycoplasma pneumoniae M129	-	ATPase P	NC_000912	-	ARO:3000462	A macrolide glycosyltransferase encoded by the mgtA gene in Streptomyces lividans. This enzyme inactivates macrolides using UDP-glucose as a cofactor. Its optimal substrates are lankamycin, calcomycin, rosaramicin, methymycin, and pikromycin, while interactions with erythomycin, oldeandomycin, azithromycin, and tylosin were weaker. It is inactive against spiramycin and carbomycin. Mechanism first…	36601	mgtA
mgtA	seq133	DEG10680109	3	10	530	523	636	100	16.4	GTACACTTTT	Mycoplasma pneumoniae M129	-	ATPase P	NC_000912	-	ARO:3000462	A macrolide glycosyltransferase encoded by the mgtA gene in Streptomyces lividans. This enzyme inactivates macrolides using UDP-glucose as a cofactor. Its optimal substrates are lankamycin, calcomycin, rosaramicin, methymycin, and pikromycin, while interactions with erythomycin, oldeandomycin, azithromycin, and tylosin were weaker. It is inactive against spiramycin and carbomycin. Mechanism first…	36601	mgtA
mgtA	seq348	DEG10680109	1	8	1538	1531	636	100	16.4	TTGGCTTGCG	Mycoplasma pneumoniae M129	-	ATPase P	NC_000912	-	ARO:3000462	A macrolide glycosyltransferase encoded by the mgtA gene in Streptomyces lividans. This enzyme inactivates macrolides using UDP-glucose as a cofactor. Its optimal substrates are lankamycin, calcomycin, rosaramicin, methymycin, and pikromycin, while interactions with erythomycin, oldeandomycin, azithromycin, and tylosin were weaker. It is inactive against spiramycin and carbomycin. Mechanism first…	36601	mgtA
mgtA	seq492	DEG10140053	1	9	192	200	161	100	18.3	AGTACTAATG	Mycoplasma pulmonis UAB CTIP	-	Cation-transporting P-type ATPase	NC_002771	Q98R55	ARO:3000462	A macrolide glycosyltransferase encoded by the mgtA gene in Streptomyces lividans. This enzyme inactivates macrolides using UDP-glucose as a cofactor. Its optimal substrates are lankamycin, calcomycin, rosaramicin, methymycin, and pikromycin, while interactions with erythomycin, oldeandomycin, azithromycin, and tylosin were weaker. It is inactive against spiramycin and carbomycin. Mechanism first…	36601	mgtA
mgtA	seq332	DEG10140053	1	9	2032	2040	161	100	18.3	AAAATAAGAT	Mycoplasma pulmonis UAB CTIP	-	Cation-transporting P-type ATPase	NC_002771	Q98R55	ARO:3000462	A macrolide glycosyltransferase encoded by the mgtA gene in Streptomyces lividans. This enzyme inactivates macrolides using UDP-glucose as a cofactor. Its optimal substrates are lankamycin, calcomycin, rosaramicin, methymycin, and pikromycin, while interactions with erythomycin, oldeandomycin, azithromycin, and tylosin were weaker. It is inactive against spiramycin and carbomycin. Mechanism first…	36601	mgtA
mgtA	seq741	DEG10680109	2	9	2583	2590	636	100	16.4	ATGTTAAACA	Mycoplasma pneumoniae M129	-	ATPase P	NC_000912	-	ARO:3000462	A macrolide glycosyltransferase encoded by the mgtA gene in Streptomyces lividans. This enzyme inactivates macrolides using UDP-glucose as a cofactor. Its optimal substrates are lankamycin, calcomycin, rosaramicin, methymycin, and pikromycin, while interactions with erythomycin, oldeandomycin, azithromycin, and tylosin were weaker. It is inactive against spiramycin and carbomycin. Mechanism first…	36601	mgtA
mgtA	seq741	DEG10680109	1	8	2143	2150	636	100	16.4	ATGTTAAACA	Mycoplasma pneumoniae M129	-	ATPase P	NC_000912	-	ARO:3000462	A macrolide glycosyltransferase encoded by the mgtA gene in Streptomyces lividans. This enzyme inactivates macrolides using UDP-glucose as a cofactor. Its optimal substrates are lankamycin, calcomycin, rosaramicin, methymycin, and pikromycin, while interactions with erythomycin, oldeandomycin, azithromycin, and tylosin were weaker. It is inactive against spiramycin and carbomycin. Mechanism first…	36601	mgtA
mgtA	seq414	DEG10270104	1	8	936	929	636	100	16.4	CGGGGTTACG	Mycobacterium tuberculosis H37Rv III	-	Mannosyltransferase MgtA	NC_000962	I6X9B4 P9WMY5	ARO:3000462	A macrolide glycosyltransferase encoded by the mgtA gene in Streptomyces lividans. This enzyme inactivates macrolides using UDP-glucose as a cofactor. Its optimal substrates are lankamycin, calcomycin, rosaramicin, methymycin, and pikromycin, while interactions with erythomycin, oldeandomycin, azithromycin, and tylosin were weaker. It is inactive against spiramycin and carbomycin. Mechanism first…	36601	mgtA
mgtA	seq18	DEG10680109	1	10	1939	1930	41	100	20.3	ACAACACCCG	Mycoplasma pneumoniae M129	-	ATPase P	NC_000912	-	ARO:3000462	A macrolide glycosyltransferase encoded by the mgtA gene in Streptomyces lividans. This enzyme inactivates macrolides using UDP-glucose as a cofactor. Its optimal substrates are lankamycin, calcomycin, rosaramicin, methymycin, and pikromycin, while interactions with erythomycin, oldeandomycin, azithromycin, and tylosin were weaker. It is inactive against spiramycin and carbomycin. Mechanism first…	36601	mgtA
mgtA	seq402	DEG10680109	2	9	800	793	636	100	16.4	CTTGTGAAAG	Mycoplasma pneumoniae M129	-	ATPase P	NC_000912	-	ARO:3000462	A macrolide glycosyltransferase encoded by the mgtA gene in Streptomyces lividans. This enzyme inactivates macrolides using UDP-glucose as a cofactor. Its optimal substrates are lankamycin, calcomycin, rosaramicin, methymycin, and pikromycin, while interactions with erythomycin, oldeandomycin, azithromycin, and tylosin were weaker. It is inactive against spiramycin and carbomycin. Mechanism first…	36601	mgtA
mgtA	seq356	DEG10140053	1	8	1146	1153	636	100	16.4	AAGTTTATTG	Mycoplasma pulmonis UAB CTIP	-	Cation-transporting P-type ATPase	NC_002771	Q98R55	ARO:3000462	A macrolide glycosyltransferase encoded by the mgtA gene in Streptomyces lividans. This enzyme inactivates macrolides using UDP-glucose as a cofactor. Its optimal substrates are lankamycin, calcomycin, rosaramicin, methymycin, and pikromycin, while interactions with erythomycin, oldeandomycin, azithromycin, and tylosin were weaker. It is inactive against spiramycin and carbomycin. Mechanism first…	36601	mgtA
mgtA	seq812	DEG10680109	3	10	1980	1973	636	100	16.4	GGCACGACAA	Mycoplasma pneumoniae M129	-	ATPase P	NC_000912	-	ARO:3000462	A macrolide glycosyltransferase encoded by the mgtA gene in Streptomyces lividans. This enzyme inactivates macrolides using UDP-glucose as a cofactor. Its optimal substrates are lankamycin, calcomycin, rosaramicin, methymycin, and pikromycin, while interactions with erythomycin, oldeandomycin, azithromycin, and tylosin were weaker. It is inactive against spiramycin and carbomycin. Mechanism first…	36601	mgtA
mgtA	seq626	DEG10680109	3	10	630	637	636	100	16.4	GCGGGGTTAA	Mycoplasma pneumoniae M129	-	ATPase P	NC_000912	-	ARO:3000462	A macrolide glycosyltransferase encoded by the mgtA gene in Streptomyces lividans. This enzyme inactivates macrolides using UDP-glucose as a cofactor. Its optimal substrates are lankamycin, calcomycin, rosaramicin, methymycin, and pikromycin, while interactions with erythomycin, oldeandomycin, azithromycin, and tylosin were weaker. It is inactive against spiramycin and carbomycin. Mechanism first…	36601	mgtA
mgtA	seq131	DEG10680109	1	8	200	207	636	100	16.4	ACTGGTTGCT	Mycoplasma pneumoniae M129	-	ATPase P	NC_000912	-	ARO:3000462	A macrolide glycosyltransferase encoded by the mgtA gene in Streptomyces lividans. This enzyme inactivates macrolides using UDP-glucose as a cofactor. Its optimal substrates are lankamycin, calcomycin, rosaramicin, methymycin, and pikromycin, while interactions with erythomycin, oldeandomycin, azithromycin, and tylosin were weaker. It is inactive against spiramycin and carbomycin. Mechanism first…	36601	mgtA
mgtA	seq857	DEG10680109	2	10	2192	2184	161	100	18.3	AAACCCGCCA	Mycoplasma pneumoniae M129	-	ATPase P	NC_000912	-	ARO:3000462	A macrolide glycosyltransferase encoded by the mgtA gene in Streptomyces lividans. This enzyme inactivates macrolides using UDP-glucose as a cofactor. Its optimal substrates are lankamycin, calcomycin, rosaramicin, methymycin, and pikromycin, while interactions with erythomycin, oldeandomycin, azithromycin, and tylosin were weaker. It is inactive against spiramycin and carbomycin. Mechanism first…	36601	mgtA
mgtA	seq774	DEG10680109	1	8	1393	1386	636	100	16.4	GTCCCACCCC	Mycoplasma pneumoniae M129	-	ATPase P	NC_000912	-	ARO:3000462	A macrolide glycosyltransferase encoded by the mgtA gene in Streptomyces lividans. This enzyme inactivates macrolides using UDP-glucose as a cofactor. Its optimal substrates are lankamycin, calcomycin, rosaramicin, methymycin, and pikromycin, while interactions with erythomycin, oldeandomycin, azithromycin, and tylosin were weaker. It is inactive against spiramycin and carbomycin. Mechanism first…	36601	mgtA
mgtA	seq253	DEG10140053	2	10	363	355	161	100	18.3	ATGATCTAAC	Mycoplasma pulmonis UAB CTIP	-	Cation-transporting P-type ATPase	NC_002771	Q98R55	ARO:3000462	A macrolide glycosyltransferase encoded by the mgtA gene in Streptomyces lividans. This enzyme inactivates macrolides using UDP-glucose as a cofactor. Its optimal substrates are lankamycin, calcomycin, rosaramicin, methymycin, and pikromycin, while interactions with erythomycin, oldeandomycin, azithromycin, and tylosin were weaker. It is inactive against spiramycin and carbomycin. Mechanism first…	36601	mgtA
mgtA	seq609	DEG10270104	1	9	412	404	161	100	18.3	TCGGAATGCT	Mycobacterium tuberculosis H37Rv III	-	Mannosyltransferase MgtA	NC_000962	I6X9B4 P9WMY5	ARO:3000462	A macrolide glycosyltransferase encoded by the mgtA gene in Streptomyces lividans. This enzyme inactivates macrolides using UDP-glucose as a cofactor. Its optimal substrates are lankamycin, calcomycin, rosaramicin, methymycin, and pikromycin, while interactions with erythomycin, oldeandomycin, azithromycin, and tylosin were weaker. It is inactive against spiramycin and carbomycin. Mechanism first…	36601	mgtA
mgtA	seq120	DEG10680109	1	8	246	253	636	100	16.4	TGTAATTTGA	Mycoplasma pneumoniae M129	-	ATPase P	NC_000912	-	ARO:3000462	A macrolide glycosyltransferase encoded by the mgtA gene in Streptomyces lividans. This enzyme inactivates macrolides using UDP-glucose as a cofactor. Its optimal substrates are lankamycin, calcomycin, rosaramicin, methymycin, and pikromycin, while interactions with erythomycin, oldeandomycin, azithromycin, and tylosin were weaker. It is inactive against spiramycin and carbomycin. Mechanism first…	36601	mgtA
mgtA	seq271	DEG10680109	1	8	2075	2082	636	100	16.4	TTATTAACGT	Mycoplasma pneumoniae M129	-	ATPase P	NC_000912	-	ARO:3000462	A macrolide glycosyltransferase encoded by the mgtA gene in Streptomyces lividans. This enzyme inactivates macrolides using UDP-glucose as a cofactor. Its optimal substrates are lankamycin, calcomycin, rosaramicin, methymycin, and pikromycin, while interactions with erythomycin, oldeandomycin, azithromycin, and tylosin were weaker. It is inactive against spiramycin and carbomycin. Mechanism first…	36601	mgtA
mgtA	seq200	DEG10680109	2	9	513	520	636	100	16.4	ACCCAGTTGT	Mycoplasma pneumoniae M129	-	ATPase P	NC_000912	-	ARO:3000462	A macrolide glycosyltransferase encoded by the mgtA gene in Streptomyces lividans. This enzyme inactivates macrolides using UDP-glucose as a cofactor. Its optimal substrates are lankamycin, calcomycin, rosaramicin, methymycin, and pikromycin, while interactions with erythomycin, oldeandomycin, azithromycin, and tylosin were weaker. It is inactive against spiramycin and carbomycin. Mechanism first…	36601	mgtA
mgtA	seq367	DEG10140053	2	10	2051	2059	161	100	18.3	AAAAATTTAC	Mycoplasma pulmonis UAB CTIP	-	Cation-transporting P-type ATPase	NC_002771	Q98R55	ARO:3000462	A macrolide glycosyltransferase encoded by the mgtA gene in Streptomyces lividans. This enzyme inactivates macrolides using UDP-glucose as a cofactor. Its optimal substrates are lankamycin, calcomycin, rosaramicin, methymycin, and pikromycin, while interactions with erythomycin, oldeandomycin, azithromycin, and tylosin were weaker. It is inactive against spiramycin and carbomycin. Mechanism first…	36601	mgtA
mgtA	seq372	DEG10680109	3	10	1138	1145	636	100	16.4	TGACTGAAAT	Mycoplasma pneumoniae M129	-	ATPase P	NC_000912	-	ARO:3000462	A macrolide glycosyltransferase encoded by the mgtA gene in Streptomyces lividans. This enzyme inactivates macrolides using UDP-glucose as a cofactor. Its optimal substrates are lankamycin, calcomycin, rosaramicin, methymycin, and pikromycin, while interactions with erythomycin, oldeandomycin, azithromycin, and tylosin were weaker. It is inactive against spiramycin and carbomycin. Mechanism first…	36601	mgtA
mgtA	seq357	DEG10680109	1	8	1081	1088	636	100	16.4	TTGTGTTTAG	Mycoplasma pneumoniae M129	-	ATPase P	NC_000912	-	ARO:3000462	A macrolide glycosyltransferase encoded by the mgtA gene in Streptomyces lividans. This enzyme inactivates macrolides using UDP-glucose as a cofactor. Its optimal substrates are lankamycin, calcomycin, rosaramicin, methymycin, and pikromycin, while interactions with erythomycin, oldeandomycin, azithromycin, and tylosin were weaker. It is inactive against spiramycin and carbomycin. Mechanism first…	36601	mgtA
mgtA	seq796	DEG10140053	3	10	2267	2260	636	100	16.4	AGGGTCTATT	Mycoplasma pulmonis UAB CTIP	-	Cation-transporting P-type ATPase	NC_002771	Q98R55	ARO:3000462	A macrolide glycosyltransferase encoded by the mgtA gene in Streptomyces lividans. This enzyme inactivates macrolides using UDP-glucose as a cofactor. Its optimal substrates are lankamycin, calcomycin, rosaramicin, methymycin, and pikromycin, while interactions with erythomycin, oldeandomycin, azithromycin, and tylosin were weaker. It is inactive against spiramycin and carbomycin. Mechanism first…	36601	mgtA
mgtA	seq76	DEG10680109	1	8	2412	2405	636	100	16.4	GTGCTTTGCT	Mycoplasma pneumoniae M129	-	ATPase P	NC_000912	-	ARO:3000462	A macrolide glycosyltransferase encoded by the mgtA gene in Streptomyces lividans. This enzyme inactivates macrolides using UDP-glucose as a cofactor. Its optimal substrates are lankamycin, calcomycin, rosaramicin, methymycin, and pikromycin, while interactions with erythomycin, oldeandomycin, azithromycin, and tylosin were weaker. It is inactive against spiramycin and carbomycin. Mechanism first…	36601	mgtA
mgtA	seq865	DEG10680109	2	9	1076	1083	636	100	16.4	AGTGCTTTGC	Mycoplasma pneumoniae M129	-	ATPase P	NC_000912	-	ARO:3000462	A macrolide glycosyltransferase encoded by the mgtA gene in Streptomyces lividans. This enzyme inactivates macrolides using UDP-glucose as a cofactor. Its optimal substrates are lankamycin, calcomycin, rosaramicin, methymycin, and pikromycin, while interactions with erythomycin, oldeandomycin, azithromycin, and tylosin were weaker. It is inactive against spiramycin and carbomycin. Mechanism first…	36601	mgtA
mgtA	seq865	DEG10680109	1	9	2413	2405	161	100	18.3	AGTGCTTTGC	Mycoplasma pneumoniae M129	-	ATPase P	NC_000912	-	ARO:3000462	A macrolide glycosyltransferase encoded by the mgtA gene in Streptomyces lividans. This enzyme inactivates macrolides using UDP-glucose as a cofactor. Its optimal substrates are lankamycin, calcomycin, rosaramicin, methymycin, and pikromycin, while interactions with erythomycin, oldeandomycin, azithromycin, and tylosin were weaker. It is inactive against spiramycin and carbomycin. Mechanism first…	36601	mgtA
mgtA	seq348	DEG10680109	3	10	1369	1376	636	100	16.4	TTGGCTTGCG	Mycoplasma pneumoniae M129	-	ATPase P	NC_000912	-	ARO:3000462	A macrolide glycosyltransferase encoded by the mgtA gene in Streptomyces lividans. This enzyme inactivates macrolides using UDP-glucose as a cofactor. Its optimal substrates are lankamycin, calcomycin, rosaramicin, methymycin, and pikromycin, while interactions with erythomycin, oldeandomycin, azithromycin, and tylosin were weaker. It is inactive against spiramycin and carbomycin. Mechanism first…	36601	mgtA
mgtA	seq858	DEG10680109	1	9	254	246	161	100	18.3	AAAATTACAC	Mycoplasma pneumoniae M129	-	ATPase P	NC_000912	-	ARO:3000462	A macrolide glycosyltransferase encoded by the mgtA gene in Streptomyces lividans. This enzyme inactivates macrolides using UDP-glucose as a cofactor. Its optimal substrates are lankamycin, calcomycin, rosaramicin, methymycin, and pikromycin, while interactions with erythomycin, oldeandomycin, azithromycin, and tylosin were weaker. It is inactive against spiramycin and carbomycin. Mechanism first…	36601	mgtA
mgtA	seq346	DEG10680109	3	10	1352	1345	636	100	16.4	TCTCAATTAA	Mycoplasma pneumoniae M129	-	ATPase P	NC_000912	-	ARO:3000462	A macrolide glycosyltransferase encoded by the mgtA gene in Streptomyces lividans. This enzyme inactivates macrolides using UDP-glucose as a cofactor. Its optimal substrates are lankamycin, calcomycin, rosaramicin, methymycin, and pikromycin, while interactions with erythomycin, oldeandomycin, azithromycin, and tylosin were weaker. It is inactive against spiramycin and carbomycin. Mechanism first…	36601	mgtA
mgtA	seq126	DEG10140053	1	9	663	671	161	100	18.3	AGGAAGCCAT	Mycoplasma pulmonis UAB CTIP	-	Cation-transporting P-type ATPase	NC_002771	Q98R55	ARO:3000462	A macrolide glycosyltransferase encoded by the mgtA gene in Streptomyces lividans. This enzyme inactivates macrolides using UDP-glucose as a cofactor. Its optimal substrates are lankamycin, calcomycin, rosaramicin, methymycin, and pikromycin, while interactions with erythomycin, oldeandomycin, azithromycin, and tylosin were weaker. It is inactive against spiramycin and carbomycin. Mechanism first…	36601	mgtA
mgtA	seq367	DEG10140053	1	8	684	691	636	100	16.4	AAAAATTTAC	Mycoplasma pulmonis UAB CTIP	-	Cation-transporting P-type ATPase	NC_002771	Q98R55	ARO:3000462	A macrolide glycosyltransferase encoded by the mgtA gene in Streptomyces lividans. This enzyme inactivates macrolides using UDP-glucose as a cofactor. Its optimal substrates are lankamycin, calcomycin, rosaramicin, methymycin, and pikromycin, while interactions with erythomycin, oldeandomycin, azithromycin, and tylosin were weaker. It is inactive against spiramycin and carbomycin. Mechanism first…	36601	mgtA
mgtA	seq188	DEG10270104	1	9	173	165	161	100	18.3	CCGTCGTGAC	Mycobacterium tuberculosis H37Rv III	-	Mannosyltransferase MgtA	NC_000962	I6X9B4 P9WMY5	ARO:3000462	A macrolide glycosyltransferase encoded by the mgtA gene in Streptomyces lividans. This enzyme inactivates macrolides using UDP-glucose as a cofactor. Its optimal substrates are lankamycin, calcomycin, rosaramicin, methymycin, and pikromycin, while interactions with erythomycin, oldeandomycin, azithromycin, and tylosin were weaker. It is inactive against spiramycin and carbomycin. Mechanism first…	36601	mgtA
mgtA	seq856	DEG10140053	1	9	2568	2576	161	100	18.3	AATTTTACTC	Mycoplasma pulmonis UAB CTIP	-	Cation-transporting P-type ATPase	NC_002771	Q98R55	ARO:3000462	A macrolide glycosyltransferase encoded by the mgtA gene in Streptomyces lividans. This enzyme inactivates macrolides using UDP-glucose as a cofactor. Its optimal substrates are lankamycin, calcomycin, rosaramicin, methymycin, and pikromycin, while interactions with erythomycin, oldeandomycin, azithromycin, and tylosin were weaker. It is inactive against spiramycin and carbomycin. Mechanism first…	36601	mgtA
mgtA	seq645	DEG10270104	2	10	908	916	161	100	18.3	TCCGGCGGAC	Mycobacterium tuberculosis H37Rv III	-	Mannosyltransferase MgtA	NC_000962	I6X9B4 P9WMY5	ARO:3000462	A macrolide glycosyltransferase encoded by the mgtA gene in Streptomyces lividans. This enzyme inactivates macrolides using UDP-glucose as a cofactor. Its optimal substrates are lankamycin, calcomycin, rosaramicin, methymycin, and pikromycin, while interactions with erythomycin, oldeandomycin, azithromycin, and tylosin were weaker. It is inactive against spiramycin and carbomycin. Mechanism first…	36601	mgtA
mgtA	seq300	DEG10680109	2	10	2438	2446	161	100	18.3	GTGTCCTCGA	Mycoplasma pneumoniae M129	-	ATPase P	NC_000912	-	ARO:3000462	A macrolide glycosyltransferase encoded by the mgtA gene in Streptomyces lividans. This enzyme inactivates macrolides using UDP-glucose as a cofactor. Its optimal substrates are lankamycin, calcomycin, rosaramicin, methymycin, and pikromycin, while interactions with erythomycin, oldeandomycin, azithromycin, and tylosin were weaker. It is inactive against spiramycin and carbomycin. Mechanism first…	36601	mgtA
mgtA	seq321	DEG10140053	2	9	1561	1554	636	100	16.4	CGTCCTAGTG	Mycoplasma pulmonis UAB CTIP	-	Cation-transporting P-type ATPase	NC_002771	Q98R55	ARO:3000462	A macrolide glycosyltransferase encoded by the mgtA gene in Streptomyces lividans. This enzyme inactivates macrolides using UDP-glucose as a cofactor. Its optimal substrates are lankamycin, calcomycin, rosaramicin, methymycin, and pikromycin, while interactions with erythomycin, oldeandomycin, azithromycin, and tylosin were weaker. It is inactive against spiramycin and carbomycin. Mechanism first…	36601	mgtA
mgtA	seq213	DEG10680109	3	10	1013	1006	636	100	16.4	GCTGTGTTAA	Mycoplasma pneumoniae M129	-	ATPase P	NC_000912	-	ARO:3000462	A macrolide glycosyltransferase encoded by the mgtA gene in Streptomyces lividans. This enzyme inactivates macrolides using UDP-glucose as a cofactor. Its optimal substrates are lankamycin, calcomycin, rosaramicin, methymycin, and pikromycin, while interactions with erythomycin, oldeandomycin, azithromycin, and tylosin were weaker. It is inactive against spiramycin and carbomycin. Mechanism first…	36601	mgtA
mgtA	seq413	DEG10680109	3	10	1929	1922	636	100	16.4	ATTTTACAGG	Mycoplasma pneumoniae M129	-	ATPase P	NC_000912	-	ARO:3000462	A macrolide glycosyltransferase encoded by the mgtA gene in Streptomyces lividans. This enzyme inactivates macrolides using UDP-glucose as a cofactor. Its optimal substrates are lankamycin, calcomycin, rosaramicin, methymycin, and pikromycin, while interactions with erythomycin, oldeandomycin, azithromycin, and tylosin were weaker. It is inactive against spiramycin and carbomycin. Mechanism first…	36601	mgtA
mgtA	seq331	DEG10680109	1	8	194	201	636	100	16.4	ATGCTAACAG	Mycoplasma pneumoniae M129	-	ATPase P	NC_000912	-	ARO:3000462	A macrolide glycosyltransferase encoded by the mgtA gene in Streptomyces lividans. This enzyme inactivates macrolides using UDP-glucose as a cofactor. Its optimal substrates are lankamycin, calcomycin, rosaramicin, methymycin, and pikromycin, while interactions with erythomycin, oldeandomycin, azithromycin, and tylosin were weaker. It is inactive against spiramycin and carbomycin. Mechanism first…	36601	mgtA
mgtA	seq515	DEG10680109	1	8	2278	2271	636	100	16.4	CCGGATCAGT	Mycoplasma pneumoniae M129	-	ATPase P	NC_000912	-	ARO:3000462	A macrolide glycosyltransferase encoded by the mgtA gene in Streptomyces lividans. This enzyme inactivates macrolides using UDP-glucose as a cofactor. Its optimal substrates are lankamycin, calcomycin, rosaramicin, methymycin, and pikromycin, while interactions with erythomycin, oldeandomycin, azithromycin, and tylosin were weaker. It is inactive against spiramycin and carbomycin. Mechanism first…	36601	mgtA
mgtA	seq864	DEG10680109	1	10	919	910	41	100	20.3	TGAGCTTCTG	Mycoplasma pneumoniae M129	-	ATPase P	NC_000912	-	ARO:3000462	A macrolide glycosyltransferase encoded by the mgtA gene in Streptomyces lividans. This enzyme inactivates macrolides using UDP-glucose as a cofactor. Its optimal substrates are lankamycin, calcomycin, rosaramicin, methymycin, and pikromycin, while interactions with erythomycin, oldeandomycin, azithromycin, and tylosin were weaker. It is inactive against spiramycin and carbomycin. Mechanism first…	36601	mgtA
mgtA	seq506	DEG10680109	3	10	2134	2127	636	100	16.4	GCCCTGGACG	Mycoplasma pneumoniae M129	-	ATPase P	NC_000912	-	ARO:3000462	A macrolide glycosyltransferase encoded by the mgtA gene in Streptomyces lividans. This enzyme inactivates macrolides using UDP-glucose as a cofactor. Its optimal substrates are lankamycin, calcomycin, rosaramicin, methymycin, and pikromycin, while interactions with erythomycin, oldeandomycin, azithromycin, and tylosin were weaker. It is inactive against spiramycin and carbomycin. Mechanism first…	36601	mgtA
mgtA	seq496	DEG10140053	2	9	1318	1311	636	100	16.4	GTTCTAGAGG	Mycoplasma pulmonis UAB CTIP	-	Cation-transporting P-type ATPase	NC_002771	Q98R55	ARO:3000462	A macrolide glycosyltransferase encoded by the mgtA gene in Streptomyces lividans. This enzyme inactivates macrolides using UDP-glucose as a cofactor. Its optimal substrates are lankamycin, calcomycin, rosaramicin, methymycin, and pikromycin, while interactions with erythomycin, oldeandomycin, azithromycin, and tylosin were weaker. It is inactive against spiramycin and carbomycin. Mechanism first…	36601	mgtA
mgtA	seq339	DEG10140053	2	10	707	699	161	100	18.3	ATCATCTAAA	Mycoplasma pulmonis UAB CTIP	-	Cation-transporting P-type ATPase	NC_002771	Q98R55	ARO:3000462	A macrolide glycosyltransferase encoded by the mgtA gene in Streptomyces lividans. This enzyme inactivates macrolides using UDP-glucose as a cofactor. Its optimal substrates are lankamycin, calcomycin, rosaramicin, methymycin, and pikromycin, while interactions with erythomycin, oldeandomycin, azithromycin, and tylosin were weaker. It is inactive against spiramycin and carbomycin. Mechanism first…	36601	mgtA
mgtA	seq546	DEG10680109	1	8	2425	2432	636	100	16.4	TGACTAGGTA	Mycoplasma pneumoniae M129	-	ATPase P	NC_000912	-	ARO:3000462	A macrolide glycosyltransferase encoded by the mgtA gene in Streptomyces lividans. This enzyme inactivates macrolides using UDP-glucose as a cofactor. Its optimal substrates are lankamycin, calcomycin, rosaramicin, methymycin, and pikromycin, while interactions with erythomycin, oldeandomycin, azithromycin, and tylosin were weaker. It is inactive against spiramycin and carbomycin. Mechanism first…	36601	mgtA
mgtA	seq310	DEG10140053	1	9	2108	2100	161	100	18.3	ATTATAATTA	Mycoplasma pulmonis UAB CTIP	-	Cation-transporting P-type ATPase	NC_002771	Q98R55	ARO:3000462	A macrolide glycosyltransferase encoded by the mgtA gene in Streptomyces lividans. This enzyme inactivates macrolides using UDP-glucose as a cofactor. Its optimal substrates are lankamycin, calcomycin, rosaramicin, methymycin, and pikromycin, while interactions with erythomycin, oldeandomycin, azithromycin, and tylosin were weaker. It is inactive against spiramycin and carbomycin. Mechanism first…	36601	mgtA
mgtA	seq107	DEG10680109	1	8	254	261	636	100	16.4	TGATAACGTG	Mycoplasma pneumoniae M129	-	ATPase P	NC_000912	-	ARO:3000462	A macrolide glycosyltransferase encoded by the mgtA gene in Streptomyces lividans. This enzyme inactivates macrolides using UDP-glucose as a cofactor. Its optimal substrates are lankamycin, calcomycin, rosaramicin, methymycin, and pikromycin, while interactions with erythomycin, oldeandomycin, azithromycin, and tylosin were weaker. It is inactive against spiramycin and carbomycin. Mechanism first…	36601	mgtA
mgtA	seq507	DEG10270104	1	9	937	929	161	100	18.3	GCGGGGTTAG	Mycobacterium tuberculosis H37Rv III	-	Mannosyltransferase MgtA	NC_000962	I6X9B4 P9WMY5	ARO:3000462	A macrolide glycosyltransferase encoded by the mgtA gene in Streptomyces lividans. This enzyme inactivates macrolides using UDP-glucose as a cofactor. Its optimal substrates are lankamycin, calcomycin, rosaramicin, methymycin, and pikromycin, while interactions with erythomycin, oldeandomycin, azithromycin, and tylosin were weaker. It is inactive against spiramycin and carbomycin. Mechanism first…	36601	mgtA
mgtA	seq756	DEG10680109	2	9	2498	2505	636	100	16.4	CGTACATTAT	Mycoplasma pneumoniae M129	-	ATPase P	NC_000912	-	ARO:3000462	A macrolide glycosyltransferase encoded by the mgtA gene in Streptomyces lividans. This enzyme inactivates macrolides using UDP-glucose as a cofactor. Its optimal substrates are lankamycin, calcomycin, rosaramicin, methymycin, and pikromycin, while interactions with erythomycin, oldeandomycin, azithromycin, and tylosin were weaker. It is inactive against spiramycin and carbomycin. Mechanism first…	36601	mgtA
mgtA	seq586	DEG10680109	3	10	1123	1130	636	100	16.4	GAAGCACCGG	Mycoplasma pneumoniae M129	-	ATPase P	NC_000912	-	ARO:3000462	A macrolide glycosyltransferase encoded by the mgtA gene in Streptomyces lividans. This enzyme inactivates macrolides using UDP-glucose as a cofactor. Its optimal substrates are lankamycin, calcomycin, rosaramicin, methymycin, and pikromycin, while interactions with erythomycin, oldeandomycin, azithromycin, and tylosin were weaker. It is inactive against spiramycin and carbomycin. Mechanism first…	36601	mgtA
mgtA	seq314	DEG10680109	3	10	1404	1397	636	100	16.4	CGTAAAACCT	Mycoplasma pneumoniae M129	-	ATPase P	NC_000912	-	ARO:3000462	A macrolide glycosyltransferase encoded by the mgtA gene in Streptomyces lividans. This enzyme inactivates macrolides using UDP-glucose as a cofactor. Its optimal substrates are lankamycin, calcomycin, rosaramicin, methymycin, and pikromycin, while interactions with erythomycin, oldeandomycin, azithromycin, and tylosin were weaker. It is inactive against spiramycin and carbomycin. Mechanism first…	36601	mgtA
mgtA	seq267	DEG10140053	3	10	1723	1716	636	100	16.4	ATTTAAGTAT	Mycoplasma pulmonis UAB CTIP	-	Cation-transporting P-type ATPase	NC_002771	Q98R55	ARO:3000462	A macrolide glycosyltransferase encoded by the mgtA gene in Streptomyces lividans. This enzyme inactivates macrolides using UDP-glucose as a cofactor. Its optimal substrates are lankamycin, calcomycin, rosaramicin, methymycin, and pikromycin, while interactions with erythomycin, oldeandomycin, azithromycin, and tylosin were weaker. It is inactive against spiramycin and carbomycin. Mechanism first…	36601	mgtA
mgtA	seq356	DEG10140053	1	8	1818	1811	636	100	16.4	AAGTTTATTG	Mycoplasma pulmonis UAB CTIP	-	Cation-transporting P-type ATPase	NC_002771	Q98R55	ARO:3000462	A macrolide glycosyltransferase encoded by the mgtA gene in Streptomyces lividans. This enzyme inactivates macrolides using UDP-glucose as a cofactor. Its optimal substrates are lankamycin, calcomycin, rosaramicin, methymycin, and pikromycin, while interactions with erythomycin, oldeandomycin, azithromycin, and tylosin were weaker. It is inactive against spiramycin and carbomycin. Mechanism first…	36601	mgtA
mgtA	seq147	DEG10680109	1	8	973	980	636	100	16.4	GTGCAAATAT	Mycoplasma pneumoniae M129	-	ATPase P	NC_000912	-	ARO:3000462	A macrolide glycosyltransferase encoded by the mgtA gene in Streptomyces lividans. This enzyme inactivates macrolides using UDP-glucose as a cofactor. Its optimal substrates are lankamycin, calcomycin, rosaramicin, methymycin, and pikromycin, while interactions with erythomycin, oldeandomycin, azithromycin, and tylosin were weaker. It is inactive against spiramycin and carbomycin. Mechanism first…	36601	mgtA
mgtA	seq131	DEG10680109	3	10	1334	1327	636	100	16.4	ACTGGTTGCT	Mycoplasma pneumoniae M129	-	ATPase P	NC_000912	-	ARO:3000462	A macrolide glycosyltransferase encoded by the mgtA gene in Streptomyces lividans. This enzyme inactivates macrolides using UDP-glucose as a cofactor. Its optimal substrates are lankamycin, calcomycin, rosaramicin, methymycin, and pikromycin, while interactions with erythomycin, oldeandomycin, azithromycin, and tylosin were weaker. It is inactive against spiramycin and carbomycin. Mechanism first…	36601	mgtA
mgtA	seq609	DEG10270104	2	9	522	515	636	100	16.4	TCGGAATGCT	Mycobacterium tuberculosis H37Rv III	-	Mannosyltransferase MgtA	NC_000962	I6X9B4 P9WMY5	ARO:3000462	A macrolide glycosyltransferase encoded by the mgtA gene in Streptomyces lividans. This enzyme inactivates macrolides using UDP-glucose as a cofactor. Its optimal substrates are lankamycin, calcomycin, rosaramicin, methymycin, and pikromycin, while interactions with erythomycin, oldeandomycin, azithromycin, and tylosin were weaker. It is inactive against spiramycin and carbomycin. Mechanism first…	36601	mgtA
mgtA	seq797	DEG10680109	1	8	2451	2458	636	100	16.4	TGTCTTCTCT	Mycoplasma pneumoniae M129	-	ATPase P	NC_000912	-	ARO:3000462	A macrolide glycosyltransferase encoded by the mgtA gene in Streptomyces lividans. This enzyme inactivates macrolides using UDP-glucose as a cofactor. Its optimal substrates are lankamycin, calcomycin, rosaramicin, methymycin, and pikromycin, while interactions with erythomycin, oldeandomycin, azithromycin, and tylosin were weaker. It is inactive against spiramycin and carbomycin. Mechanism first…	36601	mgtA
mgtA	seq689	DEG10680109	1	9	332	340	161	100	18.3	CCCTAACGCT	Mycoplasma pneumoniae M129	-	ATPase P	NC_000912	-	ARO:3000462	A macrolide glycosyltransferase encoded by the mgtA gene in Streptomyces lividans. This enzyme inactivates macrolides using UDP-glucose as a cofactor. Its optimal substrates are lankamycin, calcomycin, rosaramicin, methymycin, and pikromycin, while interactions with erythomycin, oldeandomycin, azithromycin, and tylosin were weaker. It is inactive against spiramycin and carbomycin. Mechanism first…	36601	mgtA
mgtA	seq393	DEG10680109	2	10	1590	1582	161	100	18.3	AAATTGCAGT	Mycoplasma pneumoniae M129	-	ATPase P	NC_000912	-	ARO:3000462	A macrolide glycosyltransferase encoded by the mgtA gene in Streptomyces lividans. This enzyme inactivates macrolides using UDP-glucose as a cofactor. Its optimal substrates are lankamycin, calcomycin, rosaramicin, methymycin, and pikromycin, while interactions with erythomycin, oldeandomycin, azithromycin, and tylosin were weaker. It is inactive against spiramycin and carbomycin. Mechanism first…	36601	mgtA
mgtA	seq410	DEG10680109	3	10	696	703	636	100	16.4	GGCCTACAGC	Mycoplasma pneumoniae M129	-	ATPase P	NC_000912	-	ARO:3000462	A macrolide glycosyltransferase encoded by the mgtA gene in Streptomyces lividans. This enzyme inactivates macrolides using UDP-glucose as a cofactor. Its optimal substrates are lankamycin, calcomycin, rosaramicin, methymycin, and pikromycin, while interactions with erythomycin, oldeandomycin, azithromycin, and tylosin were weaker. It is inactive against spiramycin and carbomycin. Mechanism first…	36601	mgtA
mgtA	seq156	DEG10680109	2	9	2243	2250	636	100	16.4	AACAGTTTAT	Mycoplasma pneumoniae M129	-	ATPase P	NC_000912	-	ARO:3000462	A macrolide glycosyltransferase encoded by the mgtA gene in Streptomyces lividans. This enzyme inactivates macrolides using UDP-glucose as a cofactor. Its optimal substrates are lankamycin, calcomycin, rosaramicin, methymycin, and pikromycin, while interactions with erythomycin, oldeandomycin, azithromycin, and tylosin were weaker. It is inactive against spiramycin and carbomycin. Mechanism first…	36601	mgtA
mgtA	seq225	DEG10140053	1	8	135	142	636	100	16.4	ACTTTTAACA	Mycoplasma pulmonis UAB CTIP	-	Cation-transporting P-type ATPase	NC_002771	Q98R55	ARO:3000462	A macrolide glycosyltransferase encoded by the mgtA gene in Streptomyces lividans. This enzyme inactivates macrolides using UDP-glucose as a cofactor. Its optimal substrates are lankamycin, calcomycin, rosaramicin, methymycin, and pikromycin, while interactions with erythomycin, oldeandomycin, azithromycin, and tylosin were weaker. It is inactive against spiramycin and carbomycin. Mechanism first…	36601	mgtA
mgtA	seq144	DEG10270104	1	9	612	620	161	100	18.3	CGGCAAACCG	Mycobacterium tuberculosis H37Rv III	-	Mannosyltransferase MgtA	NC_000962	I6X9B4 P9WMY5	ARO:3000462	A macrolide glycosyltransferase encoded by the mgtA gene in Streptomyces lividans. This enzyme inactivates macrolides using UDP-glucose as a cofactor. Its optimal substrates are lankamycin, calcomycin, rosaramicin, methymycin, and pikromycin, while interactions with erythomycin, oldeandomycin, azithromycin, and tylosin were weaker. It is inactive against spiramycin and carbomycin. Mechanism first…	36601	mgtA
mgtA	seq340	DEG10140053	1	9	1365	1373	161	100	18.3	TACCAAAGGT	Mycoplasma pulmonis UAB CTIP	-	Cation-transporting P-type ATPase	NC_002771	Q98R55	ARO:3000462	A macrolide glycosyltransferase encoded by the mgtA gene in Streptomyces lividans. This enzyme inactivates macrolides using UDP-glucose as a cofactor. Its optimal substrates are lankamycin, calcomycin, rosaramicin, methymycin, and pikromycin, while interactions with erythomycin, oldeandomycin, azithromycin, and tylosin were weaker. It is inactive against spiramycin and carbomycin. Mechanism first…	36601	mgtA
mgtA	seq729	DEG10680109	1	10	2495	2504	41	100	20.3	TTAGTACATT	Mycoplasma pneumoniae M129	-	ATPase P	NC_000912	-	ARO:3000462	A macrolide glycosyltransferase encoded by the mgtA gene in Streptomyces lividans. This enzyme inactivates macrolides using UDP-glucose as a cofactor. Its optimal substrates are lankamycin, calcomycin, rosaramicin, methymycin, and pikromycin, while interactions with erythomycin, oldeandomycin, azithromycin, and tylosin were weaker. It is inactive against spiramycin and carbomycin. Mechanism first…	36601	mgtA
mgtA	seq367	DEG10140053	1	9	1097	1089	161	100	18.3	AAAAATTTAC	Mycoplasma pulmonis UAB CTIP	-	Cation-transporting P-type ATPase	NC_002771	Q98R55	ARO:3000462	A macrolide glycosyltransferase encoded by the mgtA gene in Streptomyces lividans. This enzyme inactivates macrolides using UDP-glucose as a cofactor. Its optimal substrates are lankamycin, calcomycin, rosaramicin, methymycin, and pikromycin, while interactions with erythomycin, oldeandomycin, azithromycin, and tylosin were weaker. It is inactive against spiramycin and carbomycin. Mechanism first…	36601	mgtA
mgtA	seq367	DEG10140053	1	9	2019	2027	161	100	18.3	AAAAATTTAC	Mycoplasma pulmonis UAB CTIP	-	Cation-transporting P-type ATPase	NC_002771	Q98R55	ARO:3000462	A macrolide glycosyltransferase encoded by the mgtA gene in Streptomyces lividans. This enzyme inactivates macrolides using UDP-glucose as a cofactor. Its optimal substrates are lankamycin, calcomycin, rosaramicin, methymycin, and pikromycin, while interactions with erythomycin, oldeandomycin, azithromycin, and tylosin were weaker. It is inactive against spiramycin and carbomycin. Mechanism first…	36601	mgtA
mgtA	seq704	DEG10140053	1	9	904	912	161	100	18.3	CTTGCTGCTA	Mycoplasma pulmonis UAB CTIP	-	Cation-transporting P-type ATPase	NC_002771	Q98R55	ARO:3000462	A macrolide glycosyltransferase encoded by the mgtA gene in Streptomyces lividans. This enzyme inactivates macrolides using UDP-glucose as a cofactor. Its optimal substrates are lankamycin, calcomycin, rosaramicin, methymycin, and pikromycin, while interactions with erythomycin, oldeandomycin, azithromycin, and tylosin were weaker. It is inactive against spiramycin and carbomycin. Mechanism first…	36601	mgtA
mgtA	seq679	DEG10680109	1	8	339	346	636	100	16.4	GCAACCCTCC	Mycoplasma pneumoniae M129	-	ATPase P	NC_000912	-	ARO:3000462	A macrolide glycosyltransferase encoded by the mgtA gene in Streptomyces lividans. This enzyme inactivates macrolides using UDP-glucose as a cofactor. Its optimal substrates are lankamycin, calcomycin, rosaramicin, methymycin, and pikromycin, while interactions with erythomycin, oldeandomycin, azithromycin, and tylosin were weaker. It is inactive against spiramycin and carbomycin. Mechanism first…	36601	mgtA
mgtA	seq200	DEG10680109	1	8	19	12	636	100	16.4	ACCCAGTTGT	Mycoplasma pneumoniae M129	-	ATPase P	NC_000912	-	ARO:3000462	A macrolide glycosyltransferase encoded by the mgtA gene in Streptomyces lividans. This enzyme inactivates macrolides using UDP-glucose as a cofactor. Its optimal substrates are lankamycin, calcomycin, rosaramicin, methymycin, and pikromycin, while interactions with erythomycin, oldeandomycin, azithromycin, and tylosin were weaker. It is inactive against spiramycin and carbomycin. Mechanism first…	36601	mgtA
mgtA	seq370	DEG10680109	3	10	1312	1305	636	100	16.4	CTATAACGGT	Mycoplasma pneumoniae M129	-	ATPase P	NC_000912	-	ARO:3000462	A macrolide glycosyltransferase encoded by the mgtA gene in Streptomyces lividans. This enzyme inactivates macrolides using UDP-glucose as a cofactor. Its optimal substrates are lankamycin, calcomycin, rosaramicin, methymycin, and pikromycin, while interactions with erythomycin, oldeandomycin, azithromycin, and tylosin were weaker. It is inactive against spiramycin and carbomycin. Mechanism first…	36601	mgtA
mgtA	seq53	DEG10270104	2	10	57	65	161	100	18.3	CCGTCAGCAA	Mycobacterium tuberculosis H37Rv III	-	Mannosyltransferase MgtA	NC_000962	I6X9B4 P9WMY5	ARO:3000462	A macrolide glycosyltransferase encoded by the mgtA gene in Streptomyces lividans. This enzyme inactivates macrolides using UDP-glucose as a cofactor. Its optimal substrates are lankamycin, calcomycin, rosaramicin, methymycin, and pikromycin, while interactions with erythomycin, oldeandomycin, azithromycin, and tylosin were weaker. It is inactive against spiramycin and carbomycin. Mechanism first…	36601	mgtA
mgtA	seq271	DEG10680109	1	10	881	890	41	100	20.3	TTATTAACGT	Mycoplasma pneumoniae M129	-	ATPase P	NC_000912	-	ARO:3000462	A macrolide glycosyltransferase encoded by the mgtA gene in Streptomyces lividans. This enzyme inactivates macrolides using UDP-glucose as a cofactor. Its optimal substrates are lankamycin, calcomycin, rosaramicin, methymycin, and pikromycin, while interactions with erythomycin, oldeandomycin, azithromycin, and tylosin were weaker. It is inactive against spiramycin and carbomycin. Mechanism first…	36601	mgtA
mgtA	seq367	DEG10140053	1	8	2085	2078	636	100	16.4	AAAAATTTAC	Mycoplasma pulmonis UAB CTIP	-	Cation-transporting P-type ATPase	NC_002771	Q98R55	ARO:3000462	A macrolide glycosyltransferase encoded by the mgtA gene in Streptomyces lividans. This enzyme inactivates macrolides using UDP-glucose as a cofactor. Its optimal substrates are lankamycin, calcomycin, rosaramicin, methymycin, and pikromycin, while interactions with erythomycin, oldeandomycin, azithromycin, and tylosin were weaker. It is inactive against spiramycin and carbomycin. Mechanism first…	36601	mgtA
mgtA	seq192	DEG10680109	1	8	1240	1233	636	100	16.4	TCATAAGCAT	Mycoplasma pneumoniae M129	-	ATPase P	NC_000912	-	ARO:3000462	A macrolide glycosyltransferase encoded by the mgtA gene in Streptomyces lividans. This enzyme inactivates macrolides using UDP-glucose as a cofactor. Its optimal substrates are lankamycin, calcomycin, rosaramicin, methymycin, and pikromycin, while interactions with erythomycin, oldeandomycin, azithromycin, and tylosin were weaker. It is inactive against spiramycin and carbomycin. Mechanism first…	36601	mgtA
mgtA	seq659	DEG10270104	1	9	441	449	161	100	18.3	CCGCCACTTA	Mycobacterium tuberculosis H37Rv III	-	Mannosyltransferase MgtA	NC_000962	I6X9B4 P9WMY5	ARO:3000462	A macrolide glycosyltransferase encoded by the mgtA gene in Streptomyces lividans. This enzyme inactivates macrolides using UDP-glucose as a cofactor. Its optimal substrates are lankamycin, calcomycin, rosaramicin, methymycin, and pikromycin, while interactions with erythomycin, oldeandomycin, azithromycin, and tylosin were weaker. It is inactive against spiramycin and carbomycin. Mechanism first…	36601	mgtA
mgtA	seq799	DEG10680109	1	10	275	284	41	100	20.3	CCCTGATTGG	Mycoplasma pneumoniae M129	-	ATPase P	NC_000912	-	ARO:3000462	A macrolide glycosyltransferase encoded by the mgtA gene in Streptomyces lividans. This enzyme inactivates macrolides using UDP-glucose as a cofactor. Its optimal substrates are lankamycin, calcomycin, rosaramicin, methymycin, and pikromycin, while interactions with erythomycin, oldeandomycin, azithromycin, and tylosin were weaker. It is inactive against spiramycin and carbomycin. Mechanism first…	36601	mgtA
mgtA	seq872	DEG10680109	2	10	1648	1656	161	100	18.3	TGACCCCGCT	Mycoplasma pneumoniae M129	-	ATPase P	NC_000912	-	ARO:3000462	A macrolide glycosyltransferase encoded by the mgtA gene in Streptomyces lividans. This enzyme inactivates macrolides using UDP-glucose as a cofactor. Its optimal substrates are lankamycin, calcomycin, rosaramicin, methymycin, and pikromycin, while interactions with erythomycin, oldeandomycin, azithromycin, and tylosin were weaker. It is inactive against spiramycin and carbomycin. Mechanism first…	36601	mgtA
mgtA	seq345	DEG10140053	2	10	1590	1582	161	100	18.3	ACTCTCGAGG	Mycoplasma pulmonis UAB CTIP	-	Cation-transporting P-type ATPase	NC_002771	Q98R55	ARO:3000462	A macrolide glycosyltransferase encoded by the mgtA gene in Streptomyces lividans. This enzyme inactivates macrolides using UDP-glucose as a cofactor. Its optimal substrates are lankamycin, calcomycin, rosaramicin, methymycin, and pikromycin, while interactions with erythomycin, oldeandomycin, azithromycin, and tylosin were weaker. It is inactive against spiramycin and carbomycin. Mechanism first…	36601	mgtA
mgtA	seq175	DEG10680109	2	9	1606	1613	636	100	16.4	AATTCTGACG	Mycoplasma pneumoniae M129	-	ATPase P	NC_000912	-	ARO:3000462	A macrolide glycosyltransferase encoded by the mgtA gene in Streptomyces lividans. This enzyme inactivates macrolides using UDP-glucose as a cofactor. Its optimal substrates are lankamycin, calcomycin, rosaramicin, methymycin, and pikromycin, while interactions with erythomycin, oldeandomycin, azithromycin, and tylosin were weaker. It is inactive against spiramycin and carbomycin. Mechanism first…	36601	mgtA
mgtA	seq328	DEG10680109	2	10	2012	2004	161	100	18.3	GAAGACTTCC	Mycoplasma pneumoniae M129	-	ATPase P	NC_000912	-	ARO:3000462	A macrolide glycosyltransferase encoded by the mgtA gene in Streptomyces lividans. This enzyme inactivates macrolides using UDP-glucose as a cofactor. Its optimal substrates are lankamycin, calcomycin, rosaramicin, methymycin, and pikromycin, while interactions with erythomycin, oldeandomycin, azithromycin, and tylosin were weaker. It is inactive against spiramycin and carbomycin. Mechanism first…	36601	mgtA
mgtA	seq555	DEG10680109	3	10	230	237	636	100	16.4	GCAGTGAACC	Mycoplasma pneumoniae M129	-	ATPase P	NC_000912	-	ARO:3000462	A macrolide glycosyltransferase encoded by the mgtA gene in Streptomyces lividans. This enzyme inactivates macrolides using UDP-glucose as a cofactor. Its optimal substrates are lankamycin, calcomycin, rosaramicin, methymycin, and pikromycin, while interactions with erythomycin, oldeandomycin, azithromycin, and tylosin were weaker. It is inactive against spiramycin and carbomycin. Mechanism first…	36601	mgtA
mgtA	seq228	DEG10680109	1	9	1326	1334	161	100	18.3	TAGCAACCAG	Mycoplasma pneumoniae M129	-	ATPase P	NC_000912	-	ARO:3000462	A macrolide glycosyltransferase encoded by the mgtA gene in Streptomyces lividans. This enzyme inactivates macrolides using UDP-glucose as a cofactor. Its optimal substrates are lankamycin, calcomycin, rosaramicin, methymycin, and pikromycin, while interactions with erythomycin, oldeandomycin, azithromycin, and tylosin were weaker. It is inactive against spiramycin and carbomycin. Mechanism first…	36601	mgtA
mgtA	seq367	DEG10140053	2	9	1514	1521	636	100	16.4	AAAAATTTAC	Mycoplasma pulmonis UAB CTIP	-	Cation-transporting P-type ATPase	NC_002771	Q98R55	ARO:3000462	A macrolide glycosyltransferase encoded by the mgtA gene in Streptomyces lividans. This enzyme inactivates macrolides using UDP-glucose as a cofactor. Its optimal substrates are lankamycin, calcomycin, rosaramicin, methymycin, and pikromycin, while interactions with erythomycin, oldeandomycin, azithromycin, and tylosin were weaker. It is inactive against spiramycin and carbomycin. Mechanism first…	36601	mgtA
mgtA	seq50	DEG10270104	1	8	244	237	636	100	16.4	AGGTGGGCGA	Mycobacterium tuberculosis H37Rv III	-	Mannosyltransferase MgtA	NC_000962	I6X9B4 P9WMY5	ARO:3000462	A macrolide glycosyltransferase encoded by the mgtA gene in Streptomyces lividans. This enzyme inactivates macrolides using UDP-glucose as a cofactor. Its optimal substrates are lankamycin, calcomycin, rosaramicin, methymycin, and pikromycin, while interactions with erythomycin, oldeandomycin, azithromycin, and tylosin were weaker. It is inactive against spiramycin and carbomycin. Mechanism first…	36601	mgtA
mgtA	seq367	DEG10140053	1	8	2720	2713	636	100	16.4	AAAAATTTAC	Mycoplasma pulmonis UAB CTIP	-	Cation-transporting P-type ATPase	NC_002771	Q98R55	ARO:3000462	A macrolide glycosyltransferase encoded by the mgtA gene in Streptomyces lividans. This enzyme inactivates macrolides using UDP-glucose as a cofactor. Its optimal substrates are lankamycin, calcomycin, rosaramicin, methymycin, and pikromycin, while interactions with erythomycin, oldeandomycin, azithromycin, and tylosin were weaker. It is inactive against spiramycin and carbomycin. Mechanism first…	36601	mgtA
mgtA	seq44	DEG10270104	2	9	875	882	636	100	16.4	ATGGCGTCGC	Mycobacterium tuberculosis H37Rv III	-	Mannosyltransferase MgtA	NC_000962	I6X9B4 P9WMY5	ARO:3000462	A macrolide glycosyltransferase encoded by the mgtA gene in Streptomyces lividans. This enzyme inactivates macrolides using UDP-glucose as a cofactor. Its optimal substrates are lankamycin, calcomycin, rosaramicin, methymycin, and pikromycin, while interactions with erythomycin, oldeandomycin, azithromycin, and tylosin were weaker. It is inactive against spiramycin and carbomycin. Mechanism first…	36601	mgtA
mgtA	seq408	DEG10680109	1	9	633	625	161	100	18.3	CCCCACAGCC	Mycoplasma pneumoniae M129	-	ATPase P	NC_000912	-	ARO:3000462	A macrolide glycosyltransferase encoded by the mgtA gene in Streptomyces lividans. This enzyme inactivates macrolides using UDP-glucose as a cofactor. Its optimal substrates are lankamycin, calcomycin, rosaramicin, methymycin, and pikromycin, while interactions with erythomycin, oldeandomycin, azithromycin, and tylosin were weaker. It is inactive against spiramycin and carbomycin. Mechanism first…	36601	mgtA
mgtA	seq123	DEG10680109	1	8	567	560	636	100	16.4	TGTTTGTTAG	Mycoplasma pneumoniae M129	-	ATPase P	NC_000912	-	ARO:3000462	A macrolide glycosyltransferase encoded by the mgtA gene in Streptomyces lividans. This enzyme inactivates macrolides using UDP-glucose as a cofactor. Its optimal substrates are lankamycin, calcomycin, rosaramicin, methymycin, and pikromycin, while interactions with erythomycin, oldeandomycin, azithromycin, and tylosin were weaker. It is inactive against spiramycin and carbomycin. Mechanism first…	36601	mgtA
mgtA	seq626	DEG10680109	3	10	2481	2474	636	100	16.4	GCGGGGTTAA	Mycoplasma pneumoniae M129	-	ATPase P	NC_000912	-	ARO:3000462	A macrolide glycosyltransferase encoded by the mgtA gene in Streptomyces lividans. This enzyme inactivates macrolides using UDP-glucose as a cofactor. Its optimal substrates are lankamycin, calcomycin, rosaramicin, methymycin, and pikromycin, while interactions with erythomycin, oldeandomycin, azithromycin, and tylosin were weaker. It is inactive against spiramycin and carbomycin. Mechanism first…	36601	mgtA
mgtA	seq321	DEG10680109	3	10	767	774	636	100	16.4	CGTCCTAGTG	Mycoplasma pneumoniae M129	-	ATPase P	NC_000912	-	ARO:3000462	A macrolide glycosyltransferase encoded by the mgtA gene in Streptomyces lividans. This enzyme inactivates macrolides using UDP-glucose as a cofactor. Its optimal substrates are lankamycin, calcomycin, rosaramicin, methymycin, and pikromycin, while interactions with erythomycin, oldeandomycin, azithromycin, and tylosin were weaker. It is inactive against spiramycin and carbomycin. Mechanism first…	36601	mgtA
mgtA	seq366	DEG10680109	2	10	1498	1506	161	100	18.3	CATTGAAAGT	Mycoplasma pneumoniae M129	-	ATPase P	NC_000912	-	ARO:3000462	A macrolide glycosyltransferase encoded by the mgtA gene in Streptomyces lividans. This enzyme inactivates macrolides using UDP-glucose as a cofactor. Its optimal substrates are lankamycin, calcomycin, rosaramicin, methymycin, and pikromycin, while interactions with erythomycin, oldeandomycin, azithromycin, and tylosin were weaker. It is inactive against spiramycin and carbomycin. Mechanism first…	36601	mgtA
mgtA	seq356	DEG10140053	1	10	2304	2295	41	100	20.3	AAGTTTATTG	Mycoplasma pulmonis UAB CTIP	-	Cation-transporting P-type ATPase	NC_002771	Q98R55	ARO:3000462	A macrolide glycosyltransferase encoded by the mgtA gene in Streptomyces lividans. This enzyme inactivates macrolides using UDP-glucose as a cofactor. Its optimal substrates are lankamycin, calcomycin, rosaramicin, methymycin, and pikromycin, while interactions with erythomycin, oldeandomycin, azithromycin, and tylosin were weaker. It is inactive against spiramycin and carbomycin. Mechanism first…	36601	mgtA
mgtA	seq370	DEG10680109	3	10	256	263	636	100	16.4	CTATAACGGT	Mycoplasma pneumoniae M129	-	ATPase P	NC_000912	-	ARO:3000462	A macrolide glycosyltransferase encoded by the mgtA gene in Streptomyces lividans. This enzyme inactivates macrolides using UDP-glucose as a cofactor. Its optimal substrates are lankamycin, calcomycin, rosaramicin, methymycin, and pikromycin, while interactions with erythomycin, oldeandomycin, azithromycin, and tylosin were weaker. It is inactive against spiramycin and carbomycin. Mechanism first…	36601	mgtA
mgtA	seq201	DEG10270104	1	10	468	459	41	100	20.3	GCGGTCAGCC	Mycobacterium tuberculosis H37Rv III	-	Mannosyltransferase MgtA	NC_000962	I6X9B4 P9WMY5	ARO:3000462	A macrolide glycosyltransferase encoded by the mgtA gene in Streptomyces lividans. This enzyme inactivates macrolides using UDP-glucose as a cofactor. Its optimal substrates are lankamycin, calcomycin, rosaramicin, methymycin, and pikromycin, while interactions with erythomycin, oldeandomycin, azithromycin, and tylosin were weaker. It is inactive against spiramycin and carbomycin. Mechanism first…	36601	mgtA
mgtA	seq582	DEG10680109	2	10	457	449	161	100	18.3	GCCTTCCCGT	Mycoplasma pneumoniae M129	-	ATPase P	NC_000912	-	ARO:3000462	A macrolide glycosyltransferase encoded by the mgtA gene in Streptomyces lividans. This enzyme inactivates macrolides using UDP-glucose as a cofactor. Its optimal substrates are lankamycin, calcomycin, rosaramicin, methymycin, and pikromycin, while interactions with erythomycin, oldeandomycin, azithromycin, and tylosin were weaker. It is inactive against spiramycin and carbomycin. Mechanism first…	36601	mgtA
mgtA	seq197	DEG10680109	2	10	2589	2581	161	100	18.3	ATTTAACAAC	Mycoplasma pneumoniae M129	-	ATPase P	NC_000912	-	ARO:3000462	A macrolide glycosyltransferase encoded by the mgtA gene in Streptomyces lividans. This enzyme inactivates macrolides using UDP-glucose as a cofactor. Its optimal substrates are lankamycin, calcomycin, rosaramicin, methymycin, and pikromycin, while interactions with erythomycin, oldeandomycin, azithromycin, and tylosin were weaker. It is inactive against spiramycin and carbomycin. Mechanism first…	36601	mgtA
mgtA	seq178	DEG10680109	1	8	1894	1887	636	100	16.4	TCCCGTTAGC	Mycoplasma pneumoniae M129	-	ATPase P	NC_000912	-	ARO:3000462	A macrolide glycosyltransferase encoded by the mgtA gene in Streptomyces lividans. This enzyme inactivates macrolides using UDP-glucose as a cofactor. Its optimal substrates are lankamycin, calcomycin, rosaramicin, methymycin, and pikromycin, while interactions with erythomycin, oldeandomycin, azithromycin, and tylosin were weaker. It is inactive against spiramycin and carbomycin. Mechanism first…	36601	mgtA
mgtA	seq603	DEG10680109	1	8	2292	2299	636	100	16.4	CGGTGATTAA	Mycoplasma pneumoniae M129	-	ATPase P	NC_000912	-	ARO:3000462	A macrolide glycosyltransferase encoded by the mgtA gene in Streptomyces lividans. This enzyme inactivates macrolides using UDP-glucose as a cofactor. Its optimal substrates are lankamycin, calcomycin, rosaramicin, methymycin, and pikromycin, while interactions with erythomycin, oldeandomycin, azithromycin, and tylosin were weaker. It is inactive against spiramycin and carbomycin. Mechanism first…	36601	mgtA
mgtA	seq810	DEG10680109	1	10	862	871	41	100	20.3	CCTGAGGGCT	Mycoplasma pneumoniae M129	-	ATPase P	NC_000912	-	ARO:3000462	A macrolide glycosyltransferase encoded by the mgtA gene in Streptomyces lividans. This enzyme inactivates macrolides using UDP-glucose as a cofactor. Its optimal substrates are lankamycin, calcomycin, rosaramicin, methymycin, and pikromycin, while interactions with erythomycin, oldeandomycin, azithromycin, and tylosin were weaker. It is inactive against spiramycin and carbomycin. Mechanism first…	36601	mgtA
mgtA	seq441	DEG10680109	2	9	355	348	636	100	16.4	GCCCGCGTAC	Mycoplasma pneumoniae M129	-	ATPase P	NC_000912	-	ARO:3000462	A macrolide glycosyltransferase encoded by the mgtA gene in Streptomyces lividans. This enzyme inactivates macrolides using UDP-glucose as a cofactor. Its optimal substrates are lankamycin, calcomycin, rosaramicin, methymycin, and pikromycin, while interactions with erythomycin, oldeandomycin, azithromycin, and tylosin were weaker. It is inactive against spiramycin and carbomycin. Mechanism first…	36601	mgtA
mgtA	seq847	DEG10680109	2	10	2291	2283	161	100	18.3	AGATTTGCCT	Mycoplasma pneumoniae M129	-	ATPase P	NC_000912	-	ARO:3000462	A macrolide glycosyltransferase encoded by the mgtA gene in Streptomyces lividans. This enzyme inactivates macrolides using UDP-glucose as a cofactor. Its optimal substrates are lankamycin, calcomycin, rosaramicin, methymycin, and pikromycin, while interactions with erythomycin, oldeandomycin, azithromycin, and tylosin were weaker. It is inactive against spiramycin and carbomycin. Mechanism first…	36601	mgtA
mgtA	seq723	DEG10680109	1	9	561	553	161	100	18.3	TTCCAACAAT	Mycoplasma pneumoniae M129	-	ATPase P	NC_000912	-	ARO:3000462	A macrolide glycosyltransferase encoded by the mgtA gene in Streptomyces lividans. This enzyme inactivates macrolides using UDP-glucose as a cofactor. Its optimal substrates are lankamycin, calcomycin, rosaramicin, methymycin, and pikromycin, while interactions with erythomycin, oldeandomycin, azithromycin, and tylosin were weaker. It is inactive against spiramycin and carbomycin. Mechanism first…	36601	mgtA
mgtA	seq471	DEG10680109	2	9	2528	2521	636	100	16.4	TACCGGGTGT	Mycoplasma pneumoniae M129	-	ATPase P	NC_000912	-	ARO:3000462	A macrolide glycosyltransferase encoded by the mgtA gene in Streptomyces lividans. This enzyme inactivates macrolides using UDP-glucose as a cofactor. Its optimal substrates are lankamycin, calcomycin, rosaramicin, methymycin, and pikromycin, while interactions with erythomycin, oldeandomycin, azithromycin, and tylosin were weaker. It is inactive against spiramycin and carbomycin. Mechanism first…	36601	mgtA
mgtA	seq177	DEG10680109	1	10	9	18	41	100	20.3	GTGAACTGGG	Mycoplasma pneumoniae M129	-	ATPase P	NC_000912	-	ARO:3000462	A macrolide glycosyltransferase encoded by the mgtA gene in Streptomyces lividans. This enzyme inactivates macrolides using UDP-glucose as a cofactor. Its optimal substrates are lankamycin, calcomycin, rosaramicin, methymycin, and pikromycin, while interactions with erythomycin, oldeandomycin, azithromycin, and tylosin were weaker. It is inactive against spiramycin and carbomycin. Mechanism first…	36601	mgtA
mgtA	seq128	DEG10680109	3	10	506	513	636	100	16.4	ATAATCAGTC	Mycoplasma pneumoniae M129	-	ATPase P	NC_000912	-	ARO:3000462	A macrolide glycosyltransferase encoded by the mgtA gene in Streptomyces lividans. This enzyme inactivates macrolides using UDP-glucose as a cofactor. Its optimal substrates are lankamycin, calcomycin, rosaramicin, methymycin, and pikromycin, while interactions with erythomycin, oldeandomycin, azithromycin, and tylosin were weaker. It is inactive against spiramycin and carbomycin. Mechanism first…	36601	mgtA
mgtA	seq260	DEG10680109	1	8	1271	1264	636	100	16.4	ATAAAACGTT	Mycoplasma pneumoniae M129	-	ATPase P	NC_000912	-	ARO:3000462	A macrolide glycosyltransferase encoded by the mgtA gene in Streptomyces lividans. This enzyme inactivates macrolides using UDP-glucose as a cofactor. Its optimal substrates are lankamycin, calcomycin, rosaramicin, methymycin, and pikromycin, while interactions with erythomycin, oldeandomycin, azithromycin, and tylosin were weaker. It is inactive against spiramycin and carbomycin. Mechanism first…	36601	mgtA
mgtA	seq119	DEG10140053	1	8	2362	2369	636	100	16.4	GGCCTAGCCT	Mycoplasma pulmonis UAB CTIP	-	Cation-transporting P-type ATPase	NC_002771	Q98R55	ARO:3000462	A macrolide glycosyltransferase encoded by the mgtA gene in Streptomyces lividans. This enzyme inactivates macrolides using UDP-glucose as a cofactor. Its optimal substrates are lankamycin, calcomycin, rosaramicin, methymycin, and pikromycin, while interactions with erythomycin, oldeandomycin, azithromycin, and tylosin were weaker. It is inactive against spiramycin and carbomycin. Mechanism first…	36601	mgtA
mgtA	seq726	DEG10680109	2	10	1886	1894	161	100	18.3	TTTAACGGGA	Mycoplasma pneumoniae M129	-	ATPase P	NC_000912	-	ARO:3000462	A macrolide glycosyltransferase encoded by the mgtA gene in Streptomyces lividans. This enzyme inactivates macrolides using UDP-glucose as a cofactor. Its optimal substrates are lankamycin, calcomycin, rosaramicin, methymycin, and pikromycin, while interactions with erythomycin, oldeandomycin, azithromycin, and tylosin were weaker. It is inactive against spiramycin and carbomycin. Mechanism first…	36601	mgtA
mgtA	seq152	DEG10680109	2	9	496	503	636	100	16.4	GTTAACTGGA	Mycoplasma pneumoniae M129	-	ATPase P	NC_000912	-	ARO:3000462	A macrolide glycosyltransferase encoded by the mgtA gene in Streptomyces lividans. This enzyme inactivates macrolides using UDP-glucose as a cofactor. Its optimal substrates are lankamycin, calcomycin, rosaramicin, methymycin, and pikromycin, while interactions with erythomycin, oldeandomycin, azithromycin, and tylosin were weaker. It is inactive against spiramycin and carbomycin. Mechanism first…	36601	mgtA
mgtA	seq331	DEG10680109	3	10	1479	1472	636	100	16.4	ATGCTAACAG	Mycoplasma pneumoniae M129	-	ATPase P	NC_000912	-	ARO:3000462	A macrolide glycosyltransferase encoded by the mgtA gene in Streptomyces lividans. This enzyme inactivates macrolides using UDP-glucose as a cofactor. Its optimal substrates are lankamycin, calcomycin, rosaramicin, methymycin, and pikromycin, while interactions with erythomycin, oldeandomycin, azithromycin, and tylosin were weaker. It is inactive against spiramycin and carbomycin. Mechanism first…	36601	mgtA
mgtA	seq741	DEG10680109	3	10	1944	1937	636	100	16.4	ATGTTAAACA	Mycoplasma pneumoniae M129	-	ATPase P	NC_000912	-	ARO:3000462	A macrolide glycosyltransferase encoded by the mgtA gene in Streptomyces lividans. This enzyme inactivates macrolides using UDP-glucose as a cofactor. Its optimal substrates are lankamycin, calcomycin, rosaramicin, methymycin, and pikromycin, while interactions with erythomycin, oldeandomycin, azithromycin, and tylosin were weaker. It is inactive against spiramycin and carbomycin. Mechanism first…	36601	mgtA
mgtA	seq556	DEG10140053	2	9	2398	2405	636	100	16.4	AAGTGCTAGA	Mycoplasma pulmonis UAB CTIP	-	Cation-transporting P-type ATPase	NC_002771	Q98R55	ARO:3000462	A macrolide glycosyltransferase encoded by the mgtA gene in Streptomyces lividans. This enzyme inactivates macrolides using UDP-glucose as a cofactor. Its optimal substrates are lankamycin, calcomycin, rosaramicin, methymycin, and pikromycin, while interactions with erythomycin, oldeandomycin, azithromycin, and tylosin were weaker. It is inactive against spiramycin and carbomycin. Mechanism first…	36601	mgtA
mgtA	seq225	DEG10140053	2	10	947	939	161	100	18.3	ACTTTTAACA	Mycoplasma pulmonis UAB CTIP	-	Cation-transporting P-type ATPase	NC_002771	Q98R55	ARO:3000462	A macrolide glycosyltransferase encoded by the mgtA gene in Streptomyces lividans. This enzyme inactivates macrolides using UDP-glucose as a cofactor. Its optimal substrates are lankamycin, calcomycin, rosaramicin, methymycin, and pikromycin, while interactions with erythomycin, oldeandomycin, azithromycin, and tylosin were weaker. It is inactive against spiramycin and carbomycin. Mechanism first…	36601	mgtA
mgtA	seq44	DEG10270104	2	10	293	301	161	100	18.3	ATGGCGTCGC	Mycobacterium tuberculosis H37Rv III	-	Mannosyltransferase MgtA	NC_000962	I6X9B4 P9WMY5	ARO:3000462	A macrolide glycosyltransferase encoded by the mgtA gene in Streptomyces lividans. This enzyme inactivates macrolides using UDP-glucose as a cofactor. Its optimal substrates are lankamycin, calcomycin, rosaramicin, methymycin, and pikromycin, while interactions with erythomycin, oldeandomycin, azithromycin, and tylosin were weaker. It is inactive against spiramycin and carbomycin. Mechanism first…	36601	mgtA
mgtA	seq348	DEG10680109	2	9	1630	1623	636	100	16.4	TTGGCTTGCG	Mycoplasma pneumoniae M129	-	ATPase P	NC_000912	-	ARO:3000462	A macrolide glycosyltransferase encoded by the mgtA gene in Streptomyces lividans. This enzyme inactivates macrolides using UDP-glucose as a cofactor. Its optimal substrates are lankamycin, calcomycin, rosaramicin, methymycin, and pikromycin, while interactions with erythomycin, oldeandomycin, azithromycin, and tylosin were weaker. It is inactive against spiramycin and carbomycin. Mechanism first…	36601	mgtA
mgtA	seq176	DEG10680109	2	10	834	826	161	100	18.3	AACCAATTAA	Mycoplasma pneumoniae M129	-	ATPase P	NC_000912	-	ARO:3000462	A macrolide glycosyltransferase encoded by the mgtA gene in Streptomyces lividans. This enzyme inactivates macrolides using UDP-glucose as a cofactor. Its optimal substrates are lankamycin, calcomycin, rosaramicin, methymycin, and pikromycin, while interactions with erythomycin, oldeandomycin, azithromycin, and tylosin were weaker. It is inactive against spiramycin and carbomycin. Mechanism first…	36601	mgtA
mgtA	seq696	DEG10680109	2	9	2032	2039	636	100	16.4	CGCAAACCAG	Mycoplasma pneumoniae M129	-	ATPase P	NC_000912	-	ARO:3000462	A macrolide glycosyltransferase encoded by the mgtA gene in Streptomyces lividans. This enzyme inactivates macrolides using UDP-glucose as a cofactor. Its optimal substrates are lankamycin, calcomycin, rosaramicin, methymycin, and pikromycin, while interactions with erythomycin, oldeandomycin, azithromycin, and tylosin were weaker. It is inactive against spiramycin and carbomycin. Mechanism first…	36601	mgtA
mgtA	seq626	DEG10680109	3	10	92	85	636	100	16.4	GCGGGGTTAA	Mycoplasma pneumoniae M129	-	ATPase P	NC_000912	-	ARO:3000462	A macrolide glycosyltransferase encoded by the mgtA gene in Streptomyces lividans. This enzyme inactivates macrolides using UDP-glucose as a cofactor. Its optimal substrates are lankamycin, calcomycin, rosaramicin, methymycin, and pikromycin, while interactions with erythomycin, oldeandomycin, azithromycin, and tylosin were weaker. It is inactive against spiramycin and carbomycin. Mechanism first…	36601	mgtA
mgtA	seq162	DEG10680109	1	9	1547	1555	161	100	18.3	CAATTATGAC	Mycoplasma pneumoniae M129	-	ATPase P	NC_000912	-	ARO:3000462	A macrolide glycosyltransferase encoded by the mgtA gene in Streptomyces lividans. This enzyme inactivates macrolides using UDP-glucose as a cofactor. Its optimal substrates are lankamycin, calcomycin, rosaramicin, methymycin, and pikromycin, while interactions with erythomycin, oldeandomycin, azithromycin, and tylosin were weaker. It is inactive against spiramycin and carbomycin. Mechanism first…	36601	mgtA
mgtA	seq705	DEG10680109	3	10	483	490	636	100	16.4	ACTATGGAGA	Mycoplasma pneumoniae M129	-	ATPase P	NC_000912	-	ARO:3000462	A macrolide glycosyltransferase encoded by the mgtA gene in Streptomyces lividans. This enzyme inactivates macrolides using UDP-glucose as a cofactor. Its optimal substrates are lankamycin, calcomycin, rosaramicin, methymycin, and pikromycin, while interactions with erythomycin, oldeandomycin, azithromycin, and tylosin were weaker. It is inactive against spiramycin and carbomycin. Mechanism first…	36601	mgtA
mgtA	seq444	DEG10140053	1	9	147	155	161	100	18.3	TCTAGATCAG	Mycoplasma pulmonis UAB CTIP	-	Cation-transporting P-type ATPase	NC_002771	Q98R55	ARO:3000462	A macrolide glycosyltransferase encoded by the mgtA gene in Streptomyces lividans. This enzyme inactivates macrolides using UDP-glucose as a cofactor. Its optimal substrates are lankamycin, calcomycin, rosaramicin, methymycin, and pikromycin, while interactions with erythomycin, oldeandomycin, azithromycin, and tylosin were weaker. It is inactive against spiramycin and carbomycin. Mechanism first…	36601	mgtA
mgtA	seq357	DEG10680109	3	10	2491	2498	636	100	16.4	TTGTGTTTAG	Mycoplasma pneumoniae M129	-	ATPase P	NC_000912	-	ARO:3000462	A macrolide glycosyltransferase encoded by the mgtA gene in Streptomyces lividans. This enzyme inactivates macrolides using UDP-glucose as a cofactor. Its optimal substrates are lankamycin, calcomycin, rosaramicin, methymycin, and pikromycin, while interactions with erythomycin, oldeandomycin, azithromycin, and tylosin were weaker. It is inactive against spiramycin and carbomycin. Mechanism first…	36601	mgtA
mgtA	seq696	DEG10680109	3	10	742	735	636	100	16.4	CGCAAACCAG	Mycoplasma pneumoniae M129	-	ATPase P	NC_000912	-	ARO:3000462	A macrolide glycosyltransferase encoded by the mgtA gene in Streptomyces lividans. This enzyme inactivates macrolides using UDP-glucose as a cofactor. Its optimal substrates are lankamycin, calcomycin, rosaramicin, methymycin, and pikromycin, while interactions with erythomycin, oldeandomycin, azithromycin, and tylosin were weaker. It is inactive against spiramycin and carbomycin. Mechanism first…	36601	mgtA
mgtA	seq225	DEG10140053	1	8	1122	1115	636	100	16.4	ACTTTTAACA	Mycoplasma pulmonis UAB CTIP	-	Cation-transporting P-type ATPase	NC_002771	Q98R55	ARO:3000462	A macrolide glycosyltransferase encoded by the mgtA gene in Streptomyces lividans. This enzyme inactivates macrolides using UDP-glucose as a cofactor. Its optimal substrates are lankamycin, calcomycin, rosaramicin, methymycin, and pikromycin, while interactions with erythomycin, oldeandomycin, azithromycin, and tylosin were weaker. It is inactive against spiramycin and carbomycin. Mechanism first…	36601	mgtA
mgtA	seq650	DEG10680109	1	8	1667	1660	636	100	16.4	TCCATAATCG	Mycoplasma pneumoniae M129	-	ATPase P	NC_000912	-	ARO:3000462	A macrolide glycosyltransferase encoded by the mgtA gene in Streptomyces lividans. This enzyme inactivates macrolides using UDP-glucose as a cofactor. Its optimal substrates are lankamycin, calcomycin, rosaramicin, methymycin, and pikromycin, while interactions with erythomycin, oldeandomycin, azithromycin, and tylosin were weaker. It is inactive against spiramycin and carbomycin. Mechanism first…	36601	mgtA
mgtA	seq286	DEG10680109	1	9	1274	1266	161	100	18.3	ACAATAAAAA	Mycoplasma pneumoniae M129	-	ATPase P	NC_000912	-	ARO:3000462	A macrolide glycosyltransferase encoded by the mgtA gene in Streptomyces lividans. This enzyme inactivates macrolides using UDP-glucose as a cofactor. Its optimal substrates are lankamycin, calcomycin, rosaramicin, methymycin, and pikromycin, while interactions with erythomycin, oldeandomycin, azithromycin, and tylosin were weaker. It is inactive against spiramycin and carbomycin. Mechanism first…	36601	mgtA
mgtA	seq182	DEG10140053	3	10	368	361	636	100	16.4	AGTTAAGTGA	Mycoplasma pulmonis UAB CTIP	-	Cation-transporting P-type ATPase	NC_002771	Q98R55	ARO:3000462	A macrolide glycosyltransferase encoded by the mgtA gene in Streptomyces lividans. This enzyme inactivates macrolides using UDP-glucose as a cofactor. Its optimal substrates are lankamycin, calcomycin, rosaramicin, methymycin, and pikromycin, while interactions with erythomycin, oldeandomycin, azithromycin, and tylosin were weaker. It is inactive against spiramycin and carbomycin. Mechanism first…	36601	mgtA
mgtA	seq312	DEG10140053	2	9	1173	1166	636	100	16.4	ATTTTACTTA	Mycoplasma pulmonis UAB CTIP	-	Cation-transporting P-type ATPase	NC_002771	Q98R55	ARO:3000462	A macrolide glycosyltransferase encoded by the mgtA gene in Streptomyces lividans. This enzyme inactivates macrolides using UDP-glucose as a cofactor. Its optimal substrates are lankamycin, calcomycin, rosaramicin, methymycin, and pikromycin, while interactions with erythomycin, oldeandomycin, azithromycin, and tylosin were weaker. It is inactive against spiramycin and carbomycin. Mechanism first…	36601	mgtA
mgtA	seq332	DEG10140053	3	10	296	289	636	100	16.4	AAAATAAGAT	Mycoplasma pulmonis UAB CTIP	-	Cation-transporting P-type ATPase	NC_002771	Q98R55	ARO:3000462	A macrolide glycosyltransferase encoded by the mgtA gene in Streptomyces lividans. This enzyme inactivates macrolides using UDP-glucose as a cofactor. Its optimal substrates are lankamycin, calcomycin, rosaramicin, methymycin, and pikromycin, while interactions with erythomycin, oldeandomycin, azithromycin, and tylosin were weaker. It is inactive against spiramycin and carbomycin. Mechanism first…	36601	mgtA
mgtA	seq87	DEG10680109	1	8	1817	1810	636	100	16.4	TGTCCCATGA	Mycoplasma pneumoniae M129	-	ATPase P	NC_000912	-	ARO:3000462	A macrolide glycosyltransferase encoded by the mgtA gene in Streptomyces lividans. This enzyme inactivates macrolides using UDP-glucose as a cofactor. Its optimal substrates are lankamycin, calcomycin, rosaramicin, methymycin, and pikromycin, while interactions with erythomycin, oldeandomycin, azithromycin, and tylosin were weaker. It is inactive against spiramycin and carbomycin. Mechanism first…	36601	mgtA
mgtA	seq161	DEG10140053	2	10	1344	1336	161	100	18.3	CATGTTTAAA	Mycoplasma pulmonis UAB CTIP	-	Cation-transporting P-type ATPase	NC_002771	Q98R55	ARO:3000462	A macrolide glycosyltransferase encoded by the mgtA gene in Streptomyces lividans. This enzyme inactivates macrolides using UDP-glucose as a cofactor. Its optimal substrates are lankamycin, calcomycin, rosaramicin, methymycin, and pikromycin, while interactions with erythomycin, oldeandomycin, azithromycin, and tylosin were weaker. It is inactive against spiramycin and carbomycin. Mechanism first…	36601	mgtA
mgtA	seq831	DEG10140053	2	10	1554	1562	161	100	18.3	AACTAGGACT	Mycoplasma pulmonis UAB CTIP	-	Cation-transporting P-type ATPase	NC_002771	Q98R55	ARO:3000462	A macrolide glycosyltransferase encoded by the mgtA gene in Streptomyces lividans. This enzyme inactivates macrolides using UDP-glucose as a cofactor. Its optimal substrates are lankamycin, calcomycin, rosaramicin, methymycin, and pikromycin, while interactions with erythomycin, oldeandomycin, azithromycin, and tylosin were weaker. It is inactive against spiramycin and carbomycin. Mechanism first…	36601	mgtA
mreA	seq828	DEG10370137	3	10	887	880	636	100	16.4	TAAGTATAAG	Streptococcus pyogenes MGAS5448	-	bifunctional riboflavin kinase/FMN adenylyltransferase	NC_007297	-	ARO:3007050	mreA is a macrolide efflux pump.	45609	mreA
mreA	seq874	DEG10370137	1	10	878	887	41	100	20.3	ACCTTATACT	Streptococcus pyogenes MGAS5448	-	bifunctional riboflavin kinase/FMN adenylyltransferase	NC_007297	-	ARO:3007050	mreA is a macrolide efflux pump.	45609	mreA
mreA	seq83	DEG10210100	1	9	821	829	161	100	18.3	GGCTGGATAT	Streptococcus sanguinis	-	bifunctional riboflavin kinase/FMN adenylyltransferase	NC_009009	A3CMF3	ARO:3007050	mreA is a macrolide efflux pump.	45609	mreA
mreA	seq472	DEG10370137	2	9	818	825	636	100	16.4	GCCAATCTAG	Streptococcus pyogenes MGAS5448	-	bifunctional riboflavin kinase/FMN adenylyltransferase	NC_007297	-	ARO:3007050	mreA is a macrolide efflux pump.	45609	mreA
mreA	seq155	DEG10210100	2	10	737	729	161	100	18.3	TGTTACATTT	Streptococcus sanguinis	-	bifunctional riboflavin kinase/FMN adenylyltransferase	NC_009009	A3CMF3	ARO:3007050	mreA is a macrolide efflux pump.	45609	mreA
mreA	seq160	DEG10370137	1	8	706	699	636	100	16.4	TCGCTATCCC	Streptococcus pyogenes MGAS5448	-	bifunctional riboflavin kinase/FMN adenylyltransferase	NC_007297	-	ARO:3007050	mreA is a macrolide efflux pump.	45609	mreA
mreA	seq828	DEG10370137	2	9	215	222	636	100	16.4	TAAGTATAAG	Streptococcus pyogenes MGAS5448	-	bifunctional riboflavin kinase/FMN adenylyltransferase	NC_007297	-	ARO:3007050	mreA is a macrolide efflux pump.	45609	mreA
mreA	seq816	DEG10210100	3	10	422	429	636	100	16.4	TTTGAGAGAT	Streptococcus sanguinis	-	bifunctional riboflavin kinase/FMN adenylyltransferase	NC_009009	A3CMF3	ARO:3007050	mreA is a macrolide efflux pump.	45609	mreA
mreA	seq354	DEG10370137	1	10	506	515	41	100	20.3	AATAAGTTCT	Streptococcus pyogenes MGAS5448	-	bifunctional riboflavin kinase/FMN adenylyltransferase	NC_007297	-	ARO:3007050	mreA is a macrolide efflux pump.	45609	mreA
mreA	seq525	DEG10370137	2	9	54	61	636	100	16.4	CTCAGAACTC	Streptococcus pyogenes MGAS5448	-	bifunctional riboflavin kinase/FMN adenylyltransferase	NC_007297	-	ARO:3007050	mreA is a macrolide efflux pump.	45609	mreA
mreA	seq251	DEG10370137	1	9	679	671	161	100	18.3	GTAAACATTT	Streptococcus pyogenes MGAS5448	-	bifunctional riboflavin kinase/FMN adenylyltransferase	NC_007297	-	ARO:3007050	mreA is a macrolide efflux pump.	45609	mreA
mreA	seq343	DEG10210100	1	10	471	462	41	100	20.3	CAGATTAACC	Streptococcus sanguinis	-	bifunctional riboflavin kinase/FMN adenylyltransferase	NC_009009	A3CMF3	ARO:3007050	mreA is a macrolide efflux pump.	45609	mreA
mreA	seq176	DEG10370137	1	9	42	34	161	100	18.3	AACCAATTAA	Streptococcus pyogenes MGAS5448	-	bifunctional riboflavin kinase/FMN adenylyltransferase	NC_007297	-	ARO:3007050	mreA is a macrolide efflux pump.	45609	mreA
mreA	seq205	DEG10210100	1	9	452	444	161	100	18.3	ATAACAATCC	Streptococcus sanguinis	-	bifunctional riboflavin kinase/FMN adenylyltransferase	NC_009009	A3CMF3	ARO:3007050	mreA is a macrolide efflux pump.	45609	mreA
mreA	seq141	DEG10370137	1	9	174	182	161	100	18.3	AGGCTTTAAT	Streptococcus pyogenes MGAS5448	-	bifunctional riboflavin kinase/FMN adenylyltransferase	NC_007297	-	ARO:3007050	mreA is a macrolide efflux pump.	45609	mreA
mreA	seq472	DEG10210100	1	10	622	631	41	100	20.3	GCCAATCTAG	Streptococcus sanguinis	-	bifunctional riboflavin kinase/FMN adenylyltransferase	NC_009009	A3CMF3	ARO:3007050	mreA is a macrolide efflux pump.	45609	mreA
mreA	seq36	DEG10210100	2	10	211	203	161	100	18.3	GGTTCAGGCT	Streptococcus sanguinis	-	bifunctional riboflavin kinase/FMN adenylyltransferase	NC_009009	A3CMF3	ARO:3007050	mreA is a macrolide efflux pump.	45609	mreA
mreA	seq445	DEG10210100	1	10	268	259	41	100	20.3	CACCTAGACT	Streptococcus sanguinis	-	bifunctional riboflavin kinase/FMN adenylyltransferase	NC_009009	A3CMF3	ARO:3007050	mreA is a macrolide efflux pump.	45609	mreA
mreA	seq665	DEG10370137	2	10	874	882	161	100	18.3	TTCTAACCTT	Streptococcus pyogenes MGAS5448	-	bifunctional riboflavin kinase/FMN adenylyltransferase	NC_007297	-	ARO:3007050	mreA is a macrolide efflux pump.	45609	mreA
mreA	seq123	DEG10370137	2	10	818	810	161	100	18.3	TGTTTGTTAG	Streptococcus pyogenes MGAS5448	-	bifunctional riboflavin kinase/FMN adenylyltransferase	NC_007297	-	ARO:3007050	mreA is a macrolide efflux pump.	45609	mreA
mreA	seq9	DEG10210100	1	10	707	716	41	100	20.3	GTGGTATGGC	Streptococcus sanguinis	-	bifunctional riboflavin kinase/FMN adenylyltransferase	NC_009009	A3CMF3	ARO:3007050	mreA is a macrolide efflux pump.	45609	mreA
mreA	seq540	DEG10370137	2	10	626	618	161	100	18.3	TTCTAACCGA	Streptococcus pyogenes MGAS5448	-	bifunctional riboflavin kinase/FMN adenylyltransferase	NC_007297	-	ARO:3007050	mreA is a macrolide efflux pump.	45609	mreA
mreA	seq722	DEG10210100	2	10	835	843	161	100	18.3	ACGCGAGATG	Streptococcus sanguinis	-	bifunctional riboflavin kinase/FMN adenylyltransferase	NC_009009	A3CMF3	ARO:3007050	mreA is a macrolide efflux pump.	45609	mreA
mreA	seq132	DEG10210100	3	10	703	710	636	100	16.4	GGTATCGTGG	Streptococcus sanguinis	-	bifunctional riboflavin kinase/FMN adenylyltransferase	NC_009009	A3CMF3	ARO:3007050	mreA is a macrolide efflux pump.	45609	mreA
mreA	seq534	DEG10210100	2	9	259	266	636	100	16.4	CAGTCTAGGG	Streptococcus sanguinis	-	bifunctional riboflavin kinase/FMN adenylyltransferase	NC_009009	A3CMF3	ARO:3007050	mreA is a macrolide efflux pump.	45609	mreA
mreA	seq575	DEG10210100	1	9	457	465	161	100	18.3	CCGTCGGTTG	Streptococcus sanguinis	-	bifunctional riboflavin kinase/FMN adenylyltransferase	NC_009009	A3CMF3	ARO:3007050	mreA is a macrolide efflux pump.	45609	mreA
mreA	seq156	DEG10370137	1	10	113	104	41	100	20.3	AACAGTTTAT	Streptococcus pyogenes MGAS5448	-	bifunctional riboflavin kinase/FMN adenylyltransferase	NC_007297	-	ARO:3007050	mreA is a macrolide efflux pump.	45609	mreA
mreA	seq145	DEG10210100	2	10	799	791	161	100	18.3	ACATAGATAT	Streptococcus sanguinis	-	bifunctional riboflavin kinase/FMN adenylyltransferase	NC_009009	A3CMF3	ARO:3007050	mreA is a macrolide efflux pump.	45609	mreA
mreA	seq165	DEG10370137	1	8	765	772	636	100	16.4	ATTGTAAACC	Streptococcus pyogenes MGAS5448	-	bifunctional riboflavin kinase/FMN adenylyltransferase	NC_007297	-	ARO:3007050	mreA is a macrolide efflux pump.	45609	mreA
mreA	seq148	DEG10210100	2	10	846	854	161	100	18.3	GTAAGTTTGA	Streptococcus sanguinis	-	bifunctional riboflavin kinase/FMN adenylyltransferase	NC_009009	A3CMF3	ARO:3007050	mreA is a macrolide efflux pump.	45609	mreA
mreA	seq165	DEG10370137	1	9	682	674	161	100	18.3	ATTGTAAACC	Streptococcus pyogenes MGAS5448	-	bifunctional riboflavin kinase/FMN adenylyltransferase	NC_007297	-	ARO:3007050	mreA is a macrolide efflux pump.	45609	mreA
mreA	seq132	DEG10210100	1	10	571	580	41	100	20.3	GGTATCGTGG	Streptococcus sanguinis	-	bifunctional riboflavin kinase/FMN adenylyltransferase	NC_009009	A3CMF3	ARO:3007050	mreA is a macrolide efflux pump.	45609	mreA
mreA	seq242	DEG10210100	1	9	208	216	161	100	18.3	GAACTCATGG	Streptococcus sanguinis	-	bifunctional riboflavin kinase/FMN adenylyltransferase	NC_009009	A3CMF3	ARO:3007050	mreA is a macrolide efflux pump.	45609	mreA
mreA	seq165	DEG10370137	3	10	733	740	636	100	16.4	ATTGTAAACC	Streptococcus pyogenes MGAS5448	-	bifunctional riboflavin kinase/FMN adenylyltransferase	NC_007297	-	ARO:3007050	mreA is a macrolide efflux pump.	45609	mreA
mreA	seq640	DEG10370137	1	8	889	882	636	100	16.4	ATAGTATATG	Streptococcus pyogenes MGAS5448	-	bifunctional riboflavin kinase/FMN adenylyltransferase	NC_007297	-	ARO:3007050	mreA is a macrolide efflux pump.	45609	mreA
mreA	seq31	DEG10370137	1	9	109	117	161	100	18.3	CTGTTTCGTG	Streptococcus pyogenes MGAS5448	-	bifunctional riboflavin kinase/FMN adenylyltransferase	NC_007297	-	ARO:3007050	mreA is a macrolide efflux pump.	45609	mreA
msbA	seq562	DEG10510479	2	9	1033	1026	636	100	16.4	ACCTGGTCTG	Pseudomonas aeruginosa PAO1	-	transport protein MsbA	AE004091	-	ARO:3003950	MsbA is a multidrug resistance transporter homolog from E. coli and belongs to a superfamily of transporters that contain an adenosine triphosphate (ATP) binding cassette (ABC) which is also called a nucleotide-binding domain (NBD). MsbA is a member of the MDR-ABC transporter group by sequence homology. MsbA transports lipid A, a major component of the bacterial outer cell membrane, and is the on…	40720	msbA
msbA	seq792	DEG10560204	1	9	420	428	161	100	18.3	CGGCGCACTC	Escherichia coli O157:H7 str. EDL933	-	lipid A ABC transporter ATP-binding protein/permease MsbA	NZ_CP008957	-	ARO:3003950	MsbA is a multidrug resistance transporter homolog from E. coli and belongs to a superfamily of transporters that contain an adenosine triphosphate (ATP) binding cassette (ABC) which is also called a nucleotide-binding domain (NBD). MsbA is a member of the MDR-ABC transporter group by sequence homology. MsbA transports lipid A, a major component of the bacterial outer cell membrane, and is the on…	40720	msbA
msbA	seq214	DEG10180148	2	10	975	983	161	100	18.3	GGCAGGAGAA	Escherichia coli MG1655 I	-	Probable transport ATP-binding protein msbA	NC_000913	P60752	ARO:3003950	MsbA is a multidrug resistance transporter homolog from E. coli and belongs to a superfamily of transporters that contain an adenosine triphosphate (ATP) binding cassette (ABC) which is also called a nucleotide-binding domain (NBD). MsbA is a member of the MDR-ABC transporter group by sequence homology. MsbA transports lipid A, a major component of the bacterial outer cell membrane, and is the on…	40720	msbA
msbA	seq741	DEG10670187	3	10	318	311	636	100	16.4	ATGTTAAACA	Vibrio cholerae O1 biovar El Tor str. N16961 chromosome I	-	lipid A ABC transporter ATP-binding protein/permease MsbA	NC_002505	-	ARO:3003950	MsbA is a multidrug resistance transporter homolog from E. coli and belongs to a superfamily of transporters that contain an adenosine triphosphate (ATP) binding cassette (ABC) which is also called a nucleotide-binding domain (NBD). MsbA is a member of the MDR-ABC transporter group by sequence homology. MsbA transports lipid A, a major component of the bacterial outer cell membrane, and is the on…	40720	msbA
msbA	seq724	DEG10680011	1	10	756	747	41	100	20.3	ACCCGACATG	Mycoplasma pneumoniae M129	-	ABC transporter ATP-binding protein	NC_000912	-	ARO:3003950	MsbA is a multidrug resistance transporter homolog from E. coli and belongs to a superfamily of transporters that contain an adenosine triphosphate (ATP) binding cassette (ABC) which is also called a nucleotide-binding domain (NBD). MsbA is a member of the MDR-ABC transporter group by sequence homology. MsbA transports lipid A, a major component of the bacterial outer cell membrane, and is the on…	40720	msbA
msbA	seq150	DEG10110057	1	9	1183	1175	161	100	18.3	TATCGTAGAT	Salmonella typhimurium LT2	Secondary metabolites biosynthesis, transport and catabolism	ABC-transporter	NC_003197	P63359	ARO:3003950	MsbA is a multidrug resistance transporter homolog from E. coli and belongs to a superfamily of transporters that contain an adenosine triphosphate (ATP) binding cassette (ABC) which is also called a nucleotide-binding domain (NBD). MsbA is a member of the MDR-ABC transporter group by sequence homology. MsbA transports lipid A, a major component of the bacterial outer cell membrane, and is the on…	40720	msbA
msbA	seq184	DEG10110057	3	10	1202	1195	636	100	16.4	CTAGGATGTG	Salmonella typhimurium LT2	Secondary metabolites biosynthesis, transport and catabolism	ABC-transporter	NC_003197	P63359	ARO:3003950	MsbA is a multidrug resistance transporter homolog from E. coli and belongs to a superfamily of transporters that contain an adenosine triphosphate (ATP) binding cassette (ABC) which is also called a nucleotide-binding domain (NBD). MsbA is a member of the MDR-ABC transporter group by sequence homology. MsbA transports lipid A, a major component of the bacterial outer cell membrane, and is the on…	40720	msbA
msbA	seq738	DEG10360293	2	10	730	722	161	100	18.3	GAGAGAAGTA	Pseudomonas aeruginosa PAO1	-	transporter MsbA	NC_002516	Q9HUG8	ARO:3003950	MsbA is a multidrug resistance transporter homolog from E. coli and belongs to a superfamily of transporters that contain an adenosine triphosphate (ATP) binding cassette (ABC) which is also called a nucleotide-binding domain (NBD). MsbA is a member of the MDR-ABC transporter group by sequence homology. MsbA transports lipid A, a major component of the bacterial outer cell membrane, and is the on…	40720	msbA
msbA	seq103	DEG10360293	2	10	1458	1466	161	100	18.3	AGCTCCAGCC	Pseudomonas aeruginosa PAO1	-	transporter MsbA	NC_002516	Q9HUG8	ARO:3003950	MsbA is a multidrug resistance transporter homolog from E. coli and belongs to a superfamily of transporters that contain an adenosine triphosphate (ATP) binding cassette (ABC) which is also called a nucleotide-binding domain (NBD). MsbA is a member of the MDR-ABC transporter group by sequence homology. MsbA transports lipid A, a major component of the bacterial outer cell membrane, and is the on…	40720	msbA
msbA	seq492	DEG10520051	2	10	896	904	161	100	18.3	AGTACTAATG	Francisella tularensis subsp. tularensis SCHU S4 complete gen	-	Lipid A transport protein, ABC transporter,ATP-binding and membrane protein	AJ749949	-	ARO:3003950	MsbA is a multidrug resistance transporter homolog from E. coli and belongs to a superfamily of transporters that contain an adenosine triphosphate (ATP) binding cassette (ABC) which is also called a nucleotide-binding domain (NBD). MsbA is a member of the MDR-ABC transporter group by sequence homology. MsbA transports lipid A, a major component of the bacterial outer cell membrane, and is the on…	40720	msbA
msbA	seq314	DEG10670187	3	10	143	150	636	100	16.4	CGTAAAACCT	Vibrio cholerae O1 biovar El Tor str. N16961 chromosome I	-	lipid A ABC transporter ATP-binding protein/permease MsbA	NC_002505	-	ARO:3003950	MsbA is a multidrug resistance transporter homolog from E. coli and belongs to a superfamily of transporters that contain an adenosine triphosphate (ATP) binding cassette (ABC) which is also called a nucleotide-binding domain (NBD). MsbA is a member of the MDR-ABC transporter group by sequence homology. MsbA transports lipid A, a major component of the bacterial outer cell membrane, and is the on…	40720	msbA
msbA	seq69	DEG10180148	1	9	1437	1445	161	100	18.3	GCTGCTCTCC	Escherichia coli MG1655 I	-	Probable transport ATP-binding protein msbA	NC_000913	P60752	ARO:3003950	MsbA is a multidrug resistance transporter homolog from E. coli and belongs to a superfamily of transporters that contain an adenosine triphosphate (ATP) binding cassette (ABC) which is also called a nucleotide-binding domain (NBD). MsbA is a member of the MDR-ABC transporter group by sequence homology. MsbA transports lipid A, a major component of the bacterial outer cell membrane, and is the on…	40720	msbA
msbA	seq636	DEG10290264	2	10	580	588	161	100	18.3	ACCGATTATG	Shewanella oneidensis MR-1	-	ABC-type lipid A export system bifunctional ATPase and permease components MsbA	NC_004347	Q8EDF0	ARO:3003950	MsbA is a multidrug resistance transporter homolog from E. coli and belongs to a superfamily of transporters that contain an adenosine triphosphate (ATP) binding cassette (ABC) which is also called a nucleotide-binding domain (NBD). MsbA is a member of the MDR-ABC transporter group by sequence homology. MsbA transports lipid A, a major component of the bacterial outer cell membrane, and is the on…	40720	msbA
msbA	seq103	DEG10360293	2	9	1569	1562	636	100	16.4	AGCTCCAGCC	Pseudomonas aeruginosa PAO1	-	transporter MsbA	NC_002516	Q9HUG8	ARO:3003950	MsbA is a multidrug resistance transporter homolog from E. coli and belongs to a superfamily of transporters that contain an adenosine triphosphate (ATP) binding cassette (ABC) which is also called a nucleotide-binding domain (NBD). MsbA is a member of the MDR-ABC transporter group by sequence homology. MsbA transports lipid A, a major component of the bacterial outer cell membrane, and is the on…	40720	msbA
msbA	seq78	DEG10660241	3	10	103	96	636	100	16.4	GAACAGGAGC	Burkholderia cenocepacia J2315 chromosome 1	-	lipid A export ATP-binding/permease protein MsbA	AM747720	-	ARO:3003950	MsbA is a multidrug resistance transporter homolog from E. coli and belongs to a superfamily of transporters that contain an adenosine triphosphate (ATP) binding cassette (ABC) which is also called a nucleotide-binding domain (NBD). MsbA is a member of the MDR-ABC transporter group by sequence homology. MsbA transports lipid A, a major component of the bacterial outer cell membrane, and is the on…	40720	msbA
msbA	seq132	DEG10570388	1	8	1317	1310	636	100	16.4	GGTATCGTGG	Ralstonia solanacearum GMI1000	-	lipid A export permease/ATP-binding protein MsbA	NC_003295	-	ARO:3003950	MsbA is a multidrug resistance transporter homolog from E. coli and belongs to a superfamily of transporters that contain an adenosine triphosphate (ATP) binding cassette (ABC) which is also called a nucleotide-binding domain (NBD). MsbA is a member of the MDR-ABC transporter group by sequence homology. MsbA transports lipid A, a major component of the bacterial outer cell membrane, and is the on…	40720	msbA
msbA	seq741	DEG10670187	3	10	1290	1283	636	100	16.4	ATGTTAAACA	Vibrio cholerae O1 biovar El Tor str. N16961 chromosome I	-	lipid A ABC transporter ATP-binding protein/permease MsbA	NC_002505	-	ARO:3003950	MsbA is a multidrug resistance transporter homolog from E. coli and belongs to a superfamily of transporters that contain an adenosine triphosphate (ATP) binding cassette (ABC) which is also called a nucleotide-binding domain (NBD). MsbA is a member of the MDR-ABC transporter group by sequence homology. MsbA transports lipid A, a major component of the bacterial outer cell membrane, and is the on…	40720	msbA
msbA	seq377	DEG10670187	2	10	890	898	161	100	18.3	TCTCTGAAAG	Vibrio cholerae O1 biovar El Tor str. N16961 chromosome I	-	lipid A ABC transporter ATP-binding protein/permease MsbA	NC_002505	-	ARO:3003950	MsbA is a multidrug resistance transporter homolog from E. coli and belongs to a superfamily of transporters that contain an adenosine triphosphate (ATP) binding cassette (ABC) which is also called a nucleotide-binding domain (NBD). MsbA is a member of the MDR-ABC transporter group by sequence homology. MsbA transports lipid A, a major component of the bacterial outer cell membrane, and is the on…	40720	msbA
msbA	seq221	DEG10120347	1	9	660	652	161	100	18.3	ATTTCTACTA	Francisella novicida U112	transport	lipid exporter (LipidE) family protein	NC_008601	A0Q8A1	ARO:3003950	MsbA is a multidrug resistance transporter homolog from E. coli and belongs to a superfamily of transporters that contain an adenosine triphosphate (ATP) binding cassette (ABC) which is also called a nucleotide-binding domain (NBD). MsbA is a member of the MDR-ABC transporter group by sequence homology. MsbA transports lipid A, a major component of the bacterial outer cell membrane, and is the on…	40720	msbA
msbA	seq348	DEG10670187	1	9	461	469	161	100	18.3	TTGGCTTGCG	Vibrio cholerae O1 biovar El Tor str. N16961 chromosome I	-	lipid A ABC transporter ATP-binding protein/permease MsbA	NC_002505	-	ARO:3003950	MsbA is a multidrug resistance transporter homolog from E. coli and belongs to a superfamily of transporters that contain an adenosine triphosphate (ATP) binding cassette (ABC) which is also called a nucleotide-binding domain (NBD). MsbA is a member of the MDR-ABC transporter group by sequence homology. MsbA transports lipid A, a major component of the bacterial outer cell membrane, and is the on…	40720	msbA
msbA	seq272	DEG10670187	3	10	135	128	636	100	16.4	CGAATCATAT	Vibrio cholerae O1 biovar El Tor str. N16961 chromosome I	-	lipid A ABC transporter ATP-binding protein/permease MsbA	NC_002505	-	ARO:3003950	MsbA is a multidrug resistance transporter homolog from E. coli and belongs to a superfamily of transporters that contain an adenosine triphosphate (ATP) binding cassette (ABC) which is also called a nucleotide-binding domain (NBD). MsbA is a member of the MDR-ABC transporter group by sequence homology. MsbA transports lipid A, a major component of the bacterial outer cell membrane, and is the on…	40720	msbA
msbA	seq698	DEG10600412	2	9	208	215	636	100	16.4	AATGTTAGGC	Providencia stuartii strain BE2467	-	lipid A ABC transporter ATP-binding protein/permease MsbA	NZ_CP017054	-	ARO:3003950	MsbA is a multidrug resistance transporter homolog from E. coli and belongs to a superfamily of transporters that contain an adenosine triphosphate (ATP) binding cassette (ABC) which is also called a nucleotide-binding domain (NBD). MsbA is a member of the MDR-ABC transporter group by sequence homology. MsbA transports lipid A, a major component of the bacterial outer cell membrane, and is the on…	40720	msbA
msbA	seq139	DEG10600412	3	10	1687	1680	636	100	16.4	TACTTTATGG	Providencia stuartii strain BE2467	-	lipid A ABC transporter ATP-binding protein/permease MsbA	NZ_CP017054	-	ARO:3003950	MsbA is a multidrug resistance transporter homolog from E. coli and belongs to a superfamily of transporters that contain an adenosine triphosphate (ATP) binding cassette (ABC) which is also called a nucleotide-binding domain (NBD). MsbA is a member of the MDR-ABC transporter group by sequence homology. MsbA transports lipid A, a major component of the bacterial outer cell membrane, and is the on…	40720	msbA
msbA	seq512	DEG10240077	1	9	614	606	161	100	18.3	CGATTCAGGG	Burkholderia thailandensis E264	-	lipid A export ATP-binding/permease MsbA	NC_007651	Q2SZW0	ARO:3003950	MsbA is a multidrug resistance transporter homolog from E. coli and belongs to a superfamily of transporters that contain an adenosine triphosphate (ATP) binding cassette (ABC) which is also called a nucleotide-binding domain (NBD). MsbA is a member of the MDR-ABC transporter group by sequence homology. MsbA transports lipid A, a major component of the bacterial outer cell membrane, and is the on…	40720	msbA
msbA	seq554	DEG10660241	1	8	267	274	636	100	16.4	TGCCGCCGTT	Burkholderia cenocepacia J2315 chromosome 1	-	lipid A export ATP-binding/permease protein MsbA	AM747720	-	ARO:3003950	MsbA is a multidrug resistance transporter homolog from E. coli and belongs to a superfamily of transporters that contain an adenosine triphosphate (ATP) binding cassette (ABC) which is also called a nucleotide-binding domain (NBD). MsbA is a member of the MDR-ABC transporter group by sequence homology. MsbA transports lipid A, a major component of the bacterial outer cell membrane, and is the on…	40720	msbA
msbA	seq801	DEG10360293	3	10	34	41	636	100	16.4	ACTCAGAGTT	Pseudomonas aeruginosa PAO1	-	transporter MsbA	NC_002516	Q9HUG8	ARO:3003950	MsbA is a multidrug resistance transporter homolog from E. coli and belongs to a superfamily of transporters that contain an adenosine triphosphate (ATP) binding cassette (ABC) which is also called a nucleotide-binding domain (NBD). MsbA is a member of the MDR-ABC transporter group by sequence homology. MsbA transports lipid A, a major component of the bacterial outer cell membrane, and is the on…	40720	msbA
msbA	seq610	DEG10320096	1	8	1718	1725	636	100	16.4	CCCAGCTAGC	Salmonella enterica serovar Typhimurium SL1344	-	transport ATP-binding protein MsbA	NC_016810	E1W715	ARO:3003950	MsbA is a multidrug resistance transporter homolog from E. coli and belongs to a superfamily of transporters that contain an adenosine triphosphate (ATP) binding cassette (ABC) which is also called a nucleotide-binding domain (NBD). MsbA is a member of the MDR-ABC transporter group by sequence homology. MsbA transports lipid A, a major component of the bacterial outer cell membrane, and is the on…	40720	msbA
msbA	seq562	DEG10510479	1	9	233	241	161	100	18.3	ACCTGGTCTG	Pseudomonas aeruginosa PAO1	-	transport protein MsbA	AE004091	-	ARO:3003950	MsbA is a multidrug resistance transporter homolog from E. coli and belongs to a superfamily of transporters that contain an adenosine triphosphate (ATP) binding cassette (ABC) which is also called a nucleotide-binding domain (NBD). MsbA is a member of the MDR-ABC transporter group by sequence homology. MsbA transports lipid A, a major component of the bacterial outer cell membrane, and is the on…	40720	msbA
msbA	seq675	DEG10240077	2	10	1409	1417	161	100	18.3	TTGTGGGAGA	Burkholderia thailandensis E264	-	lipid A export ATP-binding/permease MsbA	NC_007651	Q2SZW0	ARO:3003950	MsbA is a multidrug resistance transporter homolog from E. coli and belongs to a superfamily of transporters that contain an adenosine triphosphate (ATP) binding cassette (ABC) which is also called a nucleotide-binding domain (NBD). MsbA is a member of the MDR-ABC transporter group by sequence homology. MsbA transports lipid A, a major component of the bacterial outer cell membrane, and is the on…	40720	msbA
msbA	seq452	DEG10600412	3	10	837	844	636	100	16.4	TTACCGGGGA	Providencia stuartii strain BE2467	-	lipid A ABC transporter ATP-binding protein/permease MsbA	NZ_CP017054	-	ARO:3003950	MsbA is a multidrug resistance transporter homolog from E. coli and belongs to a superfamily of transporters that contain an adenosine triphosphate (ATP) binding cassette (ABC) which is also called a nucleotide-binding domain (NBD). MsbA is a member of the MDR-ABC transporter group by sequence homology. MsbA transports lipid A, a major component of the bacterial outer cell membrane, and is the on…	40720	msbA
[truncated: 1,129 more rows]
