# Supplementary material for: A machine learning-based strategy to elucidate the identification of antibiotic resistance in bacteria
Source: Front Antibiot. 2024 Jun 18;3:1405296. doi: 10.3389/frabi.2024.1405296 (PMC11732175; doi:10.3389/frabi.2024.1405296)
Supplement: Supplementary file 1 [file DataSheet_1.zip › Supplementary Table 4.XLSX]

## Sheet: Sheet1
Supplementary table 4: List of bacterial strains resistant to various antibiotics
header	Genome_ID	Taxon.ID	Genome.Name	Antibiotic	Resistant.Phenotype	Measurement	Measurement.Sign	Measurement.Value	Measurement.Unit	Laboratory.Typing.Method	Laboratory.Typing.Method.Version	Laboratory.Typing.Platform	Vendor	Testing.Standard	Testing.Standard.Year	Computational.Method	Computational.Method.Version	Computational.Method.Performance	Evidence	Source	PubMed	genbank
CP003847.1|1096996_4	1096996_4	1096996	Acinetobacter baumannii BJAB0715	imipenem	Resistant									CLSI	2008		NA		Laboratory Method	NA	27458211	CP003847.1
CP003847.1|1096996_4	1096996_4	1096996	Acinetobacter baumannii BJAB0715	imipenem	Resistant									CLSI	2008		NA		Laboratory Method	NA	27458211	CP003847.1
CP003849.1|1096997_4	1096997_4	1096997	Acinetobacter baumannii BJAB0868	imipenem	Resistant									CLSI	2008		NA		Laboratory Method	NA	27458211	CP003849.1
CP003849.1|1096997_4	1096997_4	1096997	Acinetobacter baumannii BJAB0868	imipenem	Resistant									CLSI	2008		NA		Laboratory Method	NA	27458211	CP003849.1
CP047643|1163396_5	1163396_5	1163396	Pseudomonas aeruginosa CI27	levofloxacin	Resistant								PATRIC		NA	AdaBoost Classifier	NA	Accuracy:0:845, F1 score:0:852, AUC:0:898	Computational Method	NA	NA	CP047643
CP047643|1163396_5	1163396_5	1163396	Pseudomonas aeruginosa CI27	levofloxacin	Resistant								PATRIC		NA	AdaBoost Classifier	NA	Accuracy:0:845, F1 score:0:852, AUC:0:898	Computational Method	NA	NA	CP047643
CP020619|1280_12234	1280_12234	1280	Staphylococcus aureus strain JE2	erythromycin	Resistant										NA	AdaBoost Classifier	NA	Accuracy:0:959, F1 score:0:962, AUC:0:981	Computational Method	NA	NA	CP020619
CP020619|1280_12234	1280_12234	1280	Staphylococcus aureus strain JE2	methicillin	Resistant										NA	AdaBoost Classifier	NA	Accuracy:0:989, F1 score:0:989, AUC:0:994	Computational Method	NA	NA	CP020619
CP019590|1280_12239	1280_12239	1280	Staphylococcus aureus strain C2406	methicillin	Resistant										NA	AdaBoost Classifier	NA	Accuracy:0:995, F1 score:0:995, AUC:0:991	Computational Method	NA	NA	CP019590
CP019592|1280_12241	1280_12241	1280	Staphylococcus aureus strain GD5	methicillin	Resistant										NA	AdaBoost Classifier	NA	Accuracy:0:995, F1 score:0:995, AUC:0:991	Computational Method	NA	NA	CP019592
CP019595|1280_12243	1280_12243	1280	Staphylococcus aureus strain GD1677	penicillin	Resistant										NA	AdaBoost Classifier	NA	Accuracy:0:963, F1 score:0:964, AUC:0:979	Computational Method	NA	NA	CP019595
CP019595|1280_12243	1280_12243	1280	Staphylococcus aureus strain GD1677	gentamicin	Resistant										NA	AdaBoost Classifier	NA	Accuracy:0:984, F1 score:0:984, AUC:0:980	Computational Method	NA	NA	CP019595
CP019595|1280_12243	1280_12243	1280	Staphylococcus aureus strain GD1677	erythromycin	Resistant										NA	AdaBoost Classifier	NA	Accuracy:0:959, F1 score:0:962, AUC:0:981	Computational Method	NA	NA	CP019595
CP015447|1280_12279	1280_12279	1280	Staphylococcus aureus strain M92	erythromycin	Resistant										NA	AdaBoost Classifier	NA	Accuracy:0:959, F1 score:0:962, AUC:0:981	Computational Method	NA	NA	CP015447
CP015447|1280_12279	1280_12279	1280	Staphylococcus aureus strain M92	penicillin	Resistant										NA	AdaBoost Classifier	NA	Accuracy:0:963, F1 score:0:964, AUC:0:979	Computational Method	NA	NA	CP015447
CP015447|1280_12279	1280_12279	1280	Staphylococcus aureus strain M92	tetracycline	Resistant										NA	AdaBoost Classifier	NA	Accuracy:0:975, F1 score:0:974, AUC:0:986	Computational Method	NA	NA	CP015447
CP015447|1280_12279	1280_12279	1280	Staphylococcus aureus strain M92	methicillin	Resistant										NA	AdaBoost Classifier	NA	Accuracy:0:989, F1 score:0:989, AUC:0:994	Computational Method	NA	NA	CP015447
CP015447|1280_12279	1280_12279	1280	Staphylococcus aureus strain M92	ciprofloxacin	Resistant										NA	AdaBoost Classifier	NA	Accuracy:0:977, F1 score:0:980, AUC:0:982	Computational Method	NA	NA	CP015447
CP015447|1280_12279	1280_12279	1280	Staphylococcus aureus strain M92	gentamicin	Resistant										NA	AdaBoost Classifier	NA	Accuracy:0:984, F1 score:0:984, AUC:0:980	Computational Method	NA	NA	CP015447
CP015447|1280_12279	1280_12279	1280	Staphylococcus aureus strain M92	trimethoprim/sulfamethoxazole	Resistant										NA	AdaBoost Classifier	NA	Accuracy:0:939, F1 score:0:956, AUC:0:974	Computational Method	NA	NA	CP015447
CP015447|1280_12279	1280_12279	1280	Staphylococcus aureus strain M92	clindamycin	Resistant										NA	AdaBoost Classifier	NA	Accuracy:0:963, F1 score:0:965, AUC:0:977	Computational Method	NA	NA	CP015447
CP017090|1280_12907	1280_12907	1280	Staphylococcus aureus strain ISU935	methicillin	Resistant										NA	AdaBoost Classifier	NA	Accuracy:0:989, F1 score:0:989, AUC:0:994	Computational Method	NA	NA	CP017090
CP017090|1280_12907	1280_12907	1280	Staphylococcus aureus strain ISU935	penicillin	Resistant										NA	AdaBoost Classifier	NA	Accuracy:0:963, F1 score:0:964, AUC:0:979	Computational Method	NA	NA	CP017090
CP017090|1280_12907	1280_12907	1280	Staphylococcus aureus strain ISU935	ciprofloxacin	Resistant										NA	AdaBoost Classifier	NA	Accuracy:0:977, F1 score:0:980, AUC:0:982	Computational Method	NA	NA	CP017090
CP017115|1280_12910	1280_12910	1280	Staphylococcus aureus strain FORC_045	ciprofloxacin	Resistant										NA	AdaBoost Classifier	NA	Accuracy:0.977, F1 score:0.980, AUC:0.982	Computational Method	NA	NA	CP017115
AP017377|1280_14567	1280_14567	1280	Staphylococcus aureus strain OC8	erythromycin	Resistant										NA	AdaBoost Classifier	NA	Accuracy:0:959, F1 score:0:962, AUC:0:981	Computational Method	NA	NA	AP017377
AP017377|1280_14567	1280_14567	1280	Staphylococcus aureus strain OC8	ciprofloxacin	Resistant										NA	AdaBoost Classifier	NA	Accuracy:0:977, F1 score:0:980, AUC:0:982	Computational Method	NA	NA	AP017377
AP017377|1280_14567	1280_14567	1280	Staphylococcus aureus strain OC8	methicillin	Resistant										NA	AdaBoost Classifier	NA	Accuracy:0:989, F1 score:0:989, AUC:0:994	Computational Method	NA	NA	AP017377
CP020741|1280_14573	1280_14573	1280	Staphylococcus aureus strain HZW450	methicillin	Resistant										NA	AdaBoost Classifier	NA	Accuracy:0:989, F1 score:0:989, AUC:0:994	Computational Method	NA	NA	CP020741
CP017684|1280_14686	1280_14686	1280	Staphylococcus aureus strain CFSAN007847	penicillin	Resistant										NA	AdaBoost Classifier	NA	Accuracy:0:963, F1 score:0:964, AUC:0:979	Computational Method	NA	NA	CP017684
CP018629|1280_15862	1280_15862	1280	Staphylococcus aureus strain MRSA107	methicillin	Resistant										NA	AdaBoost Classifier	NA	Accuracy:0:989, F1 score:0:989, AUC:0:994	Computational Method	NA	NA	CP018629
CP018629|1280_15862	1280_15862	1280	Staphylococcus aureus strain MRSA107	erythromycin	Resistant										NA	AdaBoost Classifier	NA	Accuracy:0:959, F1 score:0:962, AUC:0:981	Computational Method	NA	NA	CP018629
CP018629|1280_15862	1280_15862	1280	Staphylococcus aureus strain MRSA107	ciprofloxacin	Resistant										NA	AdaBoost Classifier	NA	Accuracy:0:977, F1 score:0:980, AUC:0:982	Computational Method	NA	NA	CP018629
CP018629|1280_15862	1280_15862	1280	Staphylococcus aureus strain MRSA107	clindamycin	Resistant										NA	AdaBoost Classifier	NA	Accuracy:0:963, F1 score:0:965, AUC:0:977	Computational Method	NA	NA	CP018629
CP018629|1280_15862	1280_15862	1280	Staphylococcus aureus strain MRSA107	trimethoprim/sulfamethoxazole	Resistant										NA	AdaBoost Classifier	NA	Accuracy:0:939, F1 score:0:956, AUC:0:974	Computational Method	NA	NA	CP018629
CP018629|1280_15862	1280_15862	1280	Staphylococcus aureus strain MRSA107	penicillin	Resistant										NA	AdaBoost Classifier	NA	Accuracy:0:963, F1 score:0:964, AUC:0:979	Computational Method	NA	NA	CP018629
CP018629|1280_15862	1280_15862	1280	Staphylococcus aureus strain MRSA107	gentamicin	Resistant										NA	AdaBoost Classifier	NA	Accuracy:0:984, F1 score:0:984, AUC:0:980	Computational Method	NA	NA	CP018629
CP018629|1280_15862	1280_15862	1280	Staphylococcus aureus strain MRSA107	tetracycline	Resistant										NA	AdaBoost Classifier	NA	Accuracy:0:975, F1 score:0:974, AUC:0:986	Computational Method	NA	NA	CP018629
CP029080.1|1280_16061	1280_16061	1280	Staphylococcus aureus strain AR466	penicillin	Resistant										NA	AdaBoost Classifier	NA	Accuracy:0:963, F1 score:0:964, AUC:0:979	Computational Method	NA	NA	CP029080.1
CP029080.1|1280_16061	1280_16061	1280	Staphylococcus aureus strain AR466	methicillin	Resistant										NA	AdaBoost Classifier	NA	Accuracy:0:989, F1 score:0:989, AUC:0:994	Computational Method	NA	NA	CP029080.1
CP029080.1|1280_16061	1280_16061	1280	Staphylococcus aureus strain AR466	cefoxitin	Resistant	==8	==	8	mg/L	Broth dilution				CLSI	NA		NA		Laboratory Method	NA	NA	CP029080.1
CP029080.1|1280_16061	1280_16061	1280	Staphylococcus aureus strain AR466	cefoxitin	Resistant	==8	==	8	mg/L	Broth dilution				CLSI	NA		NA		Laboratory Method	NA	NA	CP029080.1
CP029080.1|1280_16061	1280_16061	1280	Staphylococcus aureus strain AR466	penicillin	Resistant	>2	>	2	mg/L	Broth dilution				CLSI	NA		NA		Laboratory Method	NA	NA	CP029080.1
CP029080.1|1280_16061	1280_16061	1280	Staphylococcus aureus strain AR466	levofloxacin	Resistant	==8	==	8	mg/L	Broth dilution				CLSI	NA		NA		Laboratory Method	NA	NA	CP029080.1
CP029080.1|1280_16061	1280_16061	1280	Staphylococcus aureus strain AR466	penicillin	Resistant	>2	>	2	mg/L	Broth dilution				CLSI	NA		NA		Laboratory Method	NA	NA	CP029080.1
CP029080.1|1280_16061	1280_16061	1280	Staphylococcus aureus strain AR466	levofloxacin	Resistant	==8	==	8	mg/L	Broth dilution				CLSI	NA		NA		Laboratory Method	NA	NA	CP029080.1
LT963437|1280_16076	1280_16076	1280	Staphylococcus aureus strain Staphylococcus aureus 171	penicillin	Resistant										NA	AdaBoost Classifier	NA	Accuracy:0:963, F1 score:0:964, AUC:0:979	Computational Method	NA	NA	LT963437
LT963437|1280_16076	1280_16076	1280	Staphylococcus aureus strain Staphylococcus aureus 171	trimethoprim/sulfamethoxazole	Resistant										NA	AdaBoost Classifier	NA	Accuracy:0:939, F1 score:0:956, AUC:0:974	Computational Method	NA	NA	LT963437
CP029086.1|1280_16384	1280_16384	1280	Staphylococcus aureus strain AR462	levofloxacin	Resistant	==8	==	8	mg/L	Broth dilution				CLSI	NA		NA		Laboratory Method	NA	NA	CP029086.1
CP029086.1|1280_16384	1280_16384	1280	Staphylococcus aureus strain AR462	methicillin	Resistant										NA	AdaBoost Classifier	NA	Accuracy:0:989, F1 score:0:989, AUC:0:994	Computational Method	NA	NA	CP029086.1
CP029086.1|1280_16384	1280_16384	1280	Staphylococcus aureus strain AR462	cefoxitin	Resistant	==8	==	8	mg/L	Broth dilution				CLSI	NA		NA		Laboratory Method	NA	NA	CP029086.1
CP029086.1|1280_16384	1280_16384	1280	Staphylococcus aureus strain AR462	penicillin	Resistant	==1	==	1	mg/L	Broth dilution				CLSI	NA		NA		Laboratory Method	NA	NA	CP029086.1
CP029086.1|1280_16384	1280_16384	1280	Staphylococcus aureus strain AR462	levofloxacin	Resistant	==8	==	8	mg/L	Broth dilution				CLSI	NA		NA		Laboratory Method	NA	NA	CP029086.1
CP029086.1|1280_16384	1280_16384	1280	Staphylococcus aureus strain AR462	ciprofloxacin	Resistant										NA	AdaBoost Classifier	NA	Accuracy:0:977, F1 score:0:980, AUC:0:982	Computational Method	NA	NA	CP029086.1
CP029086.1|1280_16384	1280_16384	1280	Staphylococcus aureus strain AR462	cefoxitin	Resistant	==8	==	8	mg/L	Broth dilution				CLSI	NA		NA		Laboratory Method	NA	NA	CP029086.1
CP029086.1|1280_16384	1280_16384	1280	Staphylococcus aureus strain AR462	penicillin	Resistant	==1	==	1	mg/L	Broth dilution				CLSI	NA		NA		Laboratory Method	NA	NA	CP029086.1
CP029086.1|1280_16384	1280_16384	1280	Staphylococcus aureus strain AR462	penicillin	Resistant										NA	AdaBoost Classifier	NA	Accuracy:0:963, F1 score:0:964, AUC:0:979	Computational Method	NA	NA	CP029086.1
CP029084.1|1280_16385	1280_16385	1280	Staphylococcus aureus strain AR464	penicillin	Resistant	>2	>	2	mg/L	Broth dilution				CLSI	NA		NA		Laboratory Method	NA	NA	CP029084.1
CP029084.1|1280_16385	1280_16385	1280	Staphylococcus aureus strain AR464	penicillin	Resistant	>2	>	2	mg/L	Broth dilution				CLSI	NA		NA		Laboratory Method	NA	NA	CP029084.1
CP029084.1|1280_16385	1280_16385	1280	Staphylococcus aureus strain AR464	penicillin	Resistant										NA	AdaBoost Classifier	NA	Accuracy:0:963, F1 score:0:964, AUC:0:979	Computational Method	NA	NA	CP029084.1
CP029084.1|1280_16385	1280_16385	1280	Staphylococcus aureus strain AR464	methicillin	Resistant										NA	AdaBoost Classifier	NA	Accuracy:0:989, F1 score:0:989, AUC:0:994	Computational Method	NA	NA	CP029084.1
CP029087|1280_16386	1280_16386	1280	Staphylococcus aureus strain AR461	ciprofloxacin	Resistant										NA	AdaBoost Classifier	NA	Accuracy:0:977, F1 score:0:980, AUC:0:982	Computational Method	NA	NA	CP029087
CP029087|1280_16386	1280_16386	1280	Staphylococcus aureus strain AR461	clindamycin	Resistant										NA	AdaBoost Classifier	NA	Accuracy:0:963, F1 score:0:965, AUC:0:977	Computational Method	NA	NA	CP029087
CP029087|1280_16386	1280_16386	1280	Staphylococcus aureus strain AR461	levofloxacin	Resistant	==4	==	4	mg/L	Broth dilution				CLSI	NA		NA		Laboratory Method	NA	NA	CP029087
CP029087|1280_16386	1280_16386	1280	Staphylococcus aureus strain AR461	ciprofloxacin	Resistant										NA	AdaBoost Classifier	NA	Accuracy:0:977, F1 score:0:980, AUC:0:982	Computational Method	NA	NA	CP029087
CP029087|1280_16386	1280_16386	1280	Staphylococcus aureus strain AR461	erythromycin	Resistant										NA	AdaBoost Classifier	NA	Accuracy:0:959, F1 score:0:962, AUC:0:981	Computational Method	NA	NA	CP029087
CP029087|1280_16386	1280_16386	1280	Staphylococcus aureus strain AR461	clindamycin	Resistant	>16	>	16	mg/L	Broth dilution				CLSI	NA		NA		Laboratory Method	NA	NA	CP029087
CP029087|1280_16386	1280_16386	1280	Staphylococcus aureus strain AR461	levofloxacin	Resistant	==4	==	4	mg/L	Broth dilution				CLSI	NA		NA		Laboratory Method	NA	NA	CP029087
CP029087|1280_16386	1280_16386	1280	Staphylococcus aureus strain AR461	clindamycin	Resistant	>16	>	16	mg/L	Broth dilution				CLSI	NA		NA		Laboratory Method	NA	NA	CP029087
CP029087|1280_16386	1280_16386	1280	Staphylococcus aureus strain AR461	cefoxitin	Resistant	==8	==	8	mg/L	Broth dilution				CLSI	NA		NA		Laboratory Method	NA	NA	CP029087
CP029087|1280_16386	1280_16386	1280	Staphylococcus aureus strain AR461	methicillin	Resistant										NA	AdaBoost Classifier	NA	Accuracy:0:989, F1 score:0:989, AUC:0:994	Computational Method	NA	NA	CP029087
CP029087|1280_16386	1280_16386	1280	Staphylococcus aureus strain AR461	erythromycin	Resistant	>8	>	8	mg/L	Broth dilution				CLSI	NA		NA		Laboratory Method	NA	NA	CP029087
CP029087|1280_16386	1280_16386	1280	Staphylococcus aureus strain AR461	erythromycin	Resistant	>8	>	8	mg/L	Broth dilution				CLSI	NA		NA		Laboratory Method	NA	NA	CP029087
CP029087|1280_16386	1280_16386	1280	Staphylococcus aureus strain AR461	cefoxitin	Resistant	==8	==	8	mg/L	Broth dilution				CLSI	NA		NA		Laboratory Method	NA	NA	CP029087
CP029087|1280_16386	1280_16386	1280	Staphylococcus aureus strain AR461	cefoxitin	Resistant	==8	==	8	mg/L	Broth dilution				CLSI	NA		NA		Laboratory Method	NA	NA	CP029087
CP029087|1280_16386	1280_16386	1280	Staphylococcus aureus strain AR461	clindamycin	Resistant										NA	AdaBoost Classifier	NA	Accuracy:0:963, F1 score:0:965, AUC:0:977	Computational Method	NA	NA	CP029087
CP029087|1280_16386	1280_16386	1280	Staphylococcus aureus strain AR461	erythromycin	Resistant										NA	AdaBoost Classifier	NA	Accuracy:0:959, F1 score:0:962, AUC:0:981	Computational Method	NA	NA	CP029087
CP029087|1280_16386	1280_16386	1280	Staphylococcus aureus strain AR461	methicillin	Resistant										NA	AdaBoost Classifier	NA	Accuracy:0:989, F1 score:0:989, AUC:0:994	Computational Method	NA	NA	CP029087
CP029087|1280_16386	1280_16386	1280	Staphylococcus aureus strain AR461	levofloxacin	Resistant	==4	==	4	mg/L	Broth dilution				CLSI	NA		NA		Laboratory Method	NA	NA	CP029087
CP029087|1280_16386	1280_16386	1280	Staphylococcus aureus strain AR461	erythromycin	Resistant	>8	>	8	mg/L	Broth dilution				CLSI	NA		NA		Laboratory Method	NA	NA	CP029087
CP029087|1280_16386	1280_16386	1280	Staphylococcus aureus strain AR461	clindamycin	Resistant	>16	>	16	mg/L	Broth dilution				CLSI	NA		NA		Laboratory Method	NA	NA	CP029087
CP029082.1|1280_16387	1280_16387	1280	Staphylococcus aureus strain AR465	clindamycin	Resistant	<=0:25	<=	00:25:00	mg/L	Broth dilution				CLSI	NA		NA		Laboratory Method	NA	NA	CP029082.1
CP029082.1|1280_16387	1280_16387	1280	Staphylococcus aureus strain AR465	ciprofloxacin	Resistant										NA	AdaBoost Classifier	NA	Accuracy:0:977, F1 score:0:980, AUC:0:982	Computational Method	NA	NA	CP029082.1
CP029082.1|1280_16387	1280_16387	1280	Staphylococcus aureus strain AR465	penicillin	Resistant	>2	>	2	mg/L	Broth dilution				CLSI	NA		NA		Laboratory Method	NA	NA	CP029082.1
CP029082.1|1280_16387	1280_16387	1280	Staphylococcus aureus strain AR465	levofloxacin	Resistant	>16	>	16	mg/L	Broth dilution				CLSI	NA		NA		Laboratory Method	NA	NA	CP029082.1
CP029082.1|1280_16387	1280_16387	1280	Staphylococcus aureus strain AR465	erythromycin	Resistant	>8	>	8	mg/L	Broth dilution				CLSI	NA		NA		Laboratory Method	NA	NA	CP029082.1
CP029082.1|1280_16387	1280_16387	1280	Staphylococcus aureus strain AR465	penicillin	Resistant										NA	AdaBoost Classifier	NA	Accuracy:0:963, F1 score:0:964, AUC:0:979	Computational Method	NA	NA	CP029082.1
CP029082.1|1280_16387	1280_16387	1280	Staphylococcus aureus strain AR465	cefoxitin	Resistant	>16	>	16	mg/L	Broth dilution				CLSI	NA		NA		Laboratory Method	NA	NA	CP029082.1
CP029082.1|1280_16387	1280_16387	1280	Staphylococcus aureus strain AR465	clindamycin	Resistant	<=0:25	<=	00:25:00	mg/L	Broth dilution				CLSI	NA		NA		Laboratory Method	NA	NA	CP029082.1
CP029082.1|1280_16387	1280_16387	1280	Staphylococcus aureus strain AR465	methicillin	Resistant										NA	AdaBoost Classifier	NA	Accuracy:0:989, F1 score:0:989, AUC:0:994	Computational Method	NA	NA	CP029082.1
CP029082.1|1280_16387	1280_16387	1280	Staphylococcus aureus strain AR465	penicillin	Resistant	>2	>	2	mg/L	Broth dilution				CLSI	NA		NA		Laboratory Method	NA	NA	CP029082.1
CP029082.1|1280_16387	1280_16387	1280	Staphylococcus aureus strain AR465	clindamycin	Resistant										NA	AdaBoost Classifier	NA	Accuracy:0:963, F1 score:0:965, AUC:0:977	Computational Method	NA	NA	CP029082.1
CP029082.1|1280_16387	1280_16387	1280	Staphylococcus aureus strain AR465	erythromycin	Resistant	>8	>	8	mg/L	Broth dilution				CLSI	NA		NA		Laboratory Method	NA	NA	CP029082.1
CP029082.1|1280_16387	1280_16387	1280	Staphylococcus aureus strain AR465	erythromycin	Resistant										NA	AdaBoost Classifier	NA	Accuracy:0:959, F1 score:0:962, AUC:0:981	Computational Method	NA	NA	CP029082.1
CP029082.1|1280_16387	1280_16387	1280	Staphylococcus aureus strain AR465	cefoxitin	Resistant	>16	>	16	mg/L	Broth dilution				CLSI	NA		NA		Laboratory Method	NA	NA	CP029082.1
CP029082.1|1280_16387	1280_16387	1280	Staphylococcus aureus strain AR465	levofloxacin	Resistant	>16	>	16	mg/L	Broth dilution				CLSI	NA		NA		Laboratory Method	NA	NA	CP029082.1
CP021105|1280_16428	1280_16428	1280	Staphylococcus aureus strain CC5	erythromycin	Resistant										NA	AdaBoost Classifier	NA	Accuracy:0:959, F1 score:0:962, AUC:0:981	Computational Method	NA	NA	CP021105
CP021105|1280_16428	1280_16428	1280	Staphylococcus aureus strain CC5	methicillin	Resistant										NA	AdaBoost Classifier	NA	Accuracy:0:989, F1 score:0:989, AUC:0:994	Computational Method	NA	NA	CP021105
CP020544|1280_16429	1280_16429	1280	Staphylococcus aureus strain CR14-035	erythromycin	Resistant										NA	AdaBoost Classifier	NA	Accuracy:0:959, F1 score:0:962, AUC:0:981	Computational Method	NA	NA	CP020544
CP020544|1280_16429	1280_16429	1280	Staphylococcus aureus strain CR14-035	clindamycin	Resistant										NA	AdaBoost Classifier	NA	Accuracy:0:963, F1 score:0:965, AUC:0:977	Computational Method	NA	NA	CP020544
CP020544|1280_16429	1280_16429	1280	Staphylococcus aureus strain CR14-035	methicillin	Resistant										NA	AdaBoost Classifier	NA	Accuracy:0:989, F1 score:0:989, AUC:0:994	Computational Method	NA	NA	CP020544
CP020467|1280_16430	1280_16430	1280	Staphylococcus aureus strain CFSAN007896	penicillin	Resistant										NA	AdaBoost Classifier	NA	Accuracy:0.963, F1 score:0.964, AUC:0.979	Computational Method	NA	NA	CP020467
CP020553|1280_16434	1280_16434	1280	Staphylococcus aureus strain SA112	ciprofloxacin	Resistant										NA	AdaBoost Classifier	NA	Accuracy:0:977, F1 score:0:980, AUC:0:982	Computational Method	NA	NA	CP020553
CP020553|1280_16434	1280_16434	1280	Staphylococcus aureus strain SA112	methicillin	Resistant										NA	AdaBoost Classifier	NA	Accuracy:0:989, F1 score:0:989, AUC:0:994	Computational Method	NA	NA	CP020553
CP020553|1280_16434	1280_16434	1280	Staphylococcus aureus strain SA112	clindamycin	Resistant										NA	AdaBoost Classifier	NA	Accuracy:0:963, F1 score:0:965, AUC:0:977	Computational Method	NA	NA	CP020553
CP020553|1280_16434	1280_16434	1280	Staphylococcus aureus strain SA112	erythromycin	Resistant										NA	AdaBoost Classifier	NA	Accuracy:0:959, F1 score:0:962, AUC:0:981	Computational Method	NA	NA	CP020553
CP029629|1280_16546	1280_16546	1280	Staphylococcus aureus strain MOK063	penicillin	Resistant										NA	AdaBoost Classifier	NA	Accuracy:0:963, F1 score:0:964, AUC:0:979	Computational Method	NA	NA	CP029629
CP029649.1|1280_16548	1280_16548	1280	Staphylococcus aureus strain AR_0472	clindamycin	Resistant										NA	AdaBoost Classifier	NA	Accuracy:0:963, F1 score:0:965, AUC:0:977	Computational Method	NA	NA	CP029649.1
CP029649.1|1280_16548	1280_16548	1280	Staphylococcus aureus strain AR_0472	penicillin	Resistant	>2	>	2	mg/L	Broth dilution				CLSI	NA		NA		Laboratory Method	NA	NA	CP029649.1
CP029649.1|1280_16548	1280_16548	1280	Staphylococcus aureus strain AR_0472	clindamycin	Resistant	<=0:25	<=	00:25:00	mg/L	Broth dilution				CLSI	NA		NA		Laboratory Method	NA	NA	CP029649.1
CP029649.1|1280_16548	1280_16548	1280	Staphylococcus aureus strain AR_0472	clindamycin	Resistant	<=0:25	<=	00:25:00	mg/L	Broth dilution				CLSI	NA		NA		Laboratory Method	NA	NA	CP029649.1
CP029649.1|1280_16548	1280_16548	1280	Staphylococcus aureus strain AR_0472	oxacillin	Resistant	==4	==	4	mg/L	Broth dilution				CLSI	NA		NA		Laboratory Method	NA	NA	CP029649.1
CP029649.1|1280_16548	1280_16548	1280	Staphylococcus aureus strain AR_0472	erythromycin	Resistant	>8	>	8	mg/L	Broth dilution				CLSI	NA		NA		Laboratory Method	NA	NA	CP029649.1
CP029649.1|1280_16548	1280_16548	1280	Staphylococcus aureus strain AR_0472	oxacillin	Resistant	==4	==	4	mg/L	Broth dilution				CLSI	NA		NA		Laboratory Method	NA	NA	CP029649.1
CP029649.1|1280_16548	1280_16548	1280	Staphylococcus aureus strain AR_0472	cefoxitin	Resistant	==8	==	8	mg/L	Broth dilution				CLSI	NA		NA		Laboratory Method	NA	NA	CP029649.1
CP029649.1|1280_16548	1280_16548	1280	Staphylococcus aureus strain AR_0472	penicillin	Resistant										NA	AdaBoost Classifier	NA	Accuracy:0:963, F1 score:0:964, AUC:0:979	Computational Method	NA	NA	CP029649.1
CP029649.1|1280_16548	1280_16548	1280	Staphylococcus aureus strain AR_0472	cefoxitin	Resistant	==8	==	8	mg/L	Broth dilution				CLSI	NA		NA		Laboratory Method	NA	NA	CP029649.1
CP029649.1|1280_16548	1280_16548	1280	Staphylococcus aureus strain AR_0472	penicillin	Resistant	>2	>	2	mg/L	Broth dilution				CLSI	NA		NA		Laboratory Method	NA	NA	CP029649.1
CP029649.1|1280_16548	1280_16548	1280	Staphylococcus aureus strain AR_0472	methicillin	Resistant										NA	AdaBoost Classifier	NA	Accuracy:0:989, F1 score:0:989, AUC:0:994	Computational Method	NA	NA	CP029649.1
CP029649.1|1280_16548	1280_16548	1280	Staphylococcus aureus strain AR_0472	erythromycin	Resistant										NA	AdaBoost Classifier	NA	Accuracy:0:959, F1 score:0:962, AUC:0:981	Computational Method	NA	NA	CP029649.1
CP029649.1|1280_16548	1280_16548	1280	Staphylococcus aureus strain AR_0472	erythromycin	Resistant	>8	>	8	mg/L	Broth dilution				CLSI	NA		NA		Laboratory Method	NA	NA	CP029649.1
CP029669.1|1280_16549	1280_16549	1280	Staphylococcus aureus strain AR_0223	oxacillin	Resistant	==16	==	16	mg/L	Broth dilution				CLSI	NA		NA		Laboratory Method	NA	NA	CP029669.1
CP029669.1|1280_16549	1280_16549	1280	Staphylococcus aureus strain AR_0223	penicillin	Resistant	==0:5	==	00:05:00	mg/L	Broth dilution				CLSI	NA		NA		Laboratory Method	NA	NA	CP029669.1
CP029669.1|1280_16549	1280_16549	1280	Staphylococcus aureus strain AR_0223	cefoxitin	Resistant	==16	==	16	mg/L	Broth dilution				CLSI	NA		NA		Laboratory Method	NA	NA	CP029669.1
CP029669.1|1280_16549	1280_16549	1280	Staphylococcus aureus strain AR_0223	oxacillin	Resistant	==16	==	16	mg/L	Broth dilution				CLSI	NA		NA		Laboratory Method	NA	NA	CP029669.1
CP029669.1|1280_16549	1280_16549	1280	Staphylococcus aureus strain AR_0223	cefoxitin	Resistant	==16	==	16	mg/L	Broth dilution				CLSI	NA		NA		Laboratory Method	NA	NA	CP029669.1
CP029669.1|1280_16549	1280_16549	1280	Staphylococcus aureus strain AR_0223	erythromycin	Resistant										NA	AdaBoost Classifier	NA	Accuracy:0:959, F1 score:0:962, AUC:0:981	Computational Method	NA	NA	CP029669.1
CP029669.1|1280_16549	1280_16549	1280	Staphylococcus aureus strain AR_0223	penicillin	Resistant	==0:5	==	00:05:00	mg/L	Broth dilution				CLSI	NA		NA		Laboratory Method	NA	NA	CP029669.1
CP029669.1|1280_16549	1280_16549	1280	Staphylococcus aureus strain AR_0223	levofloxacin	Resistant	==4	==	4	mg/L	Broth dilution				CLSI	NA		NA		Laboratory Method	NA	NA	CP029669.1
CP029669.1|1280_16549	1280_16549	1280	Staphylococcus aureus strain AR_0223	levofloxacin	Resistant	==4	==	4	mg/L	Broth dilution				CLSI	NA		NA		Laboratory Method	NA	NA	CP029669.1
CP029669.1|1280_16549	1280_16549	1280	Staphylococcus aureus strain AR_0223	methicillin	Resistant										NA	AdaBoost Classifier	NA	Accuracy:0:989, F1 score:0:989, AUC:0:994	Computational Method	NA	NA	CP029669.1
CP029678.1|1280_16551	1280_16551	1280	Staphylococcus aureus strain AR_0216	methicillin	Resistant										NA	AdaBoost Classifier	NA	Accuracy:0:989, F1 score:0:989, AUC:0:994	Computational Method	NA	NA	CP029678.1
CP029678.1|1280_16551	1280_16551	1280	Staphylococcus aureus strain AR_0216	cefoxitin	Resistant	==16	==	16	mg/L	Broth dilution				CLSI	NA		NA		Laboratory Method	NA	NA	CP029678.1
CP029678.1|1280_16551	1280_16551	1280	Staphylococcus aureus strain AR_0216	cefoxitin	Resistant	==16	==	16	mg/L	Broth dilution				CLSI	NA		NA		Laboratory Method	NA	NA	CP029678.1
CP029678.1|1280_16551	1280_16551	1280	Staphylococcus aureus strain AR_0216	penicillin	Resistant	==0:5	==	00:05:00	mg/L	Broth dilution				CLSI	NA		NA		Laboratory Method	NA	NA	CP029678.1
CP029678.1|1280_16551	1280_16551	1280	Staphylococcus aureus strain AR_0216	oxacillin	Resistant	==4	==	4	mg/L	Broth dilution				CLSI	NA		NA		Laboratory Method	NA	NA	CP029678.1
CP029678.1|1280_16551	1280_16551	1280	Staphylococcus aureus strain AR_0216	penicillin	Resistant										NA	AdaBoost Classifier	NA	Accuracy:0:963, F1 score:0:964, AUC:0:979	Computational Method	NA	NA	CP029678.1
CP029678.1|1280_16551	1280_16551	1280	Staphylococcus aureus strain AR_0216	erythromycin	Resistant										NA	AdaBoost Classifier	NA	Accuracy:0:959, F1 score:0:962, AUC:0:981	Computational Method	NA	NA	CP029678.1
CP029678.1|1280_16551	1280_16551	1280	Staphylococcus aureus strain AR_0216	oxacillin	Resistant	==4	==	4	mg/L	Broth dilution				CLSI	NA		NA		Laboratory Method	NA	NA	CP029678.1
CP029678.1|1280_16551	1280_16551	1280	Staphylococcus aureus strain AR_0216	erythromycin	Resistant	>8	>	8	mg/L	Broth dilution				CLSI	NA		NA		Laboratory Method	NA	NA	CP029678.1
CP029678.1|1280_16551	1280_16551	1280	Staphylococcus aureus strain AR_0216	levofloxacin	Resistant	==4	==	4	mg/L	Broth dilution				CLSI	NA		NA		Laboratory Method	NA	NA	CP029678.1
CP029678.1|1280_16551	1280_16551	1280	Staphylococcus aureus strain AR_0216	penicillin	Resistant	==0:5	==	00:05:00	mg/L	Broth dilution				CLSI	NA		NA		Laboratory Method	NA	NA	CP029678.1
CP029678.1|1280_16551	1280_16551	1280	Staphylococcus aureus strain AR_0216	levofloxacin	Resistant	==4	==	4	mg/L	Broth dilution				CLSI	NA		NA		Laboratory Method	NA	NA	CP029678.1
CP029678.1|1280_16551	1280_16551	1280	Staphylococcus aureus strain AR_0216	erythromycin	Resistant	>8	>	8	mg/L	Broth dilution				CLSI	NA		NA		Laboratory Method	NA	NA	CP029678.1
CP029653|1280_16552	1280_16552	1280	Staphylococcus aureus strain AR_0470	cefoxitin	Resistant	==16	==	16	mg/L	Broth dilution				CLSI	NA		NA		Laboratory Method	NA	NA	CP029653
CP029653|1280_16552	1280_16552	1280	Staphylococcus aureus strain AR_0470	erythromycin	Resistant	>8	>	8	mg/L	Broth dilution				CLSI	NA		NA		Laboratory Method	NA	NA	CP029653
CP029653|1280_16552	1280_16552	1280	Staphylococcus aureus strain AR_0470	clindamycin	Resistant	<=0:25	<=	00:25:00	mg/L	Broth dilution				CLSI	NA		NA		Laboratory Method	NA	NA	CP029653
CP029653|1280_16552	1280_16552	1280	Staphylococcus aureus strain AR_0470	tetracycline	Resistant										NA	AdaBoost Classifier	NA	Accuracy:0:975, F1 score:0:974, AUC:0:986	Computational Method	NA	NA	CP029653
CP029653|1280_16552	1280_16552	1280	Staphylococcus aureus strain AR_0470	methicillin	Resistant										NA	AdaBoost Classifier	NA	Accuracy:0:989, F1 score:0:989, AUC:0:994	Computational Method	NA	NA	CP029653
CP029653|1280_16552	1280_16552	1280	Staphylococcus aureus strain AR_0470	doxycycline	Resistant	==16	==	16	mg/L	Broth dilution				CLSI	NA		NA		Laboratory Method	NA	NA	CP029653
CP029653|1280_16552	1280_16552	1280	Staphylococcus aureus strain AR_0470	erythromycin	Resistant	>8	>	8	mg/L	Broth dilution				CLSI	NA		NA		Laboratory Method	NA	NA	CP029653
CP029653|1280_16552	1280_16552	1280	Staphylococcus aureus strain AR_0470	erythromycin	Resistant										NA	AdaBoost Classifier	NA	Accuracy:0:959, F1 score:0:962, AUC:0:981	Computational Method	NA	NA	CP029653
CP029653|1280_16552	1280_16552	1280	Staphylococcus aureus strain AR_0470	tetracycline	Resistant	>16	>	16	mg/L	Broth dilution				CLSI	NA		NA		Laboratory Method	NA	NA	CP029653
CP029653|1280_16552	1280_16552	1280	Staphylococcus aureus strain AR_0470	tetracycline	Resistant	>16	>	16	mg/L	Broth dilution				CLSI	NA		NA		Laboratory Method	NA	NA	CP029653
CP029653|1280_16552	1280_16552	1280	Staphylococcus aureus strain AR_0470	penicillin	Resistant										NA	AdaBoost Classifier	NA	Accuracy:0:963, F1 score:0:964, AUC:0:979	Computational Method	NA	NA	CP029653
CP029653|1280_16552	1280_16552	1280	Staphylococcus aureus strain AR_0470	erythromycin	Resistant	>8	>	8	mg/L	Broth dilution				CLSI	NA		NA		Laboratory Method	NA	NA	CP029653
CP029653|1280_16552	1280_16552	1280	Staphylococcus aureus strain AR_0470	cefoxitin	Resistant	==16	==	16	mg/L	Broth dilution				CLSI	NA		NA		Laboratory Method	NA	NA	CP029653
CP029653|1280_16552	1280_16552	1280	Staphylococcus aureus strain AR_0470	penicillin	Resistant	>2	>	2	mg/L	Broth dilution				CLSI	NA		NA		Laboratory Method	NA	NA	CP029653
CP029653|1280_16552	1280_16552	1280	Staphylococcus aureus strain AR_0470	erythromycin	Resistant										NA	AdaBoost Classifier	NA	Accuracy:0:959, F1 score:0:962, AUC:0:981	Computational Method	NA	NA	CP029653
CP029653|1280_16552	1280_16552	1280	Staphylococcus aureus strain AR_0470	penicillin	Resistant	>2	>	2	mg/L	Broth dilution				CLSI	NA		NA		Laboratory Method	NA	NA	CP029653
CP029653|1280_16552	1280_16552	1280	Staphylococcus aureus strain AR_0470	clindamycin	Resistant	<=0:25	<=	00:25:00	mg/L	Broth dilution				CLSI	NA		NA		Laboratory Method	NA	NA	CP029653
CP029653|1280_16552	1280_16552	1280	Staphylococcus aureus strain AR_0470	doxycycline	Resistant	==16	==	16	mg/L	Broth dilution				CLSI	NA		NA		Laboratory Method	NA	NA	CP029653
CP029653|1280_16552	1280_16552	1280	Staphylococcus aureus strain AR_0470	penicillin	Resistant	>2	>	2	mg/L	Broth dilution				CLSI	NA		NA		Laboratory Method	NA	NA	CP029653
CP029653|1280_16552	1280_16552	1280	Staphylococcus aureus strain AR_0470	methicillin	Resistant										NA	AdaBoost Classifier	NA	Accuracy:0:989, F1 score:0:989, AUC:0:994	Computational Method	NA	NA	CP029653
CP029653|1280_16552	1280_16552	1280	Staphylococcus aureus strain AR_0470	clindamycin	Resistant	<=0:25	<=	00:25:00	mg/L	Broth dilution				CLSI	NA		NA		Laboratory Method	NA	NA	CP029653
CP029653|1280_16552	1280_16552	1280	Staphylococcus aureus strain AR_0470	tetracycline	Resistant	>16	>	16	mg/L	Broth dilution				CLSI	NA		NA		Laboratory Method	NA	NA	CP029653
CP029653|1280_16552	1280_16552	1280	Staphylococcus aureus strain AR_0470	penicillin	Resistant										NA	AdaBoost Classifier	NA	Accuracy:0:963, F1 score:0:964, AUC:0:979	Computational Method	NA	NA	CP029653
CP029653|1280_16552	1280_16552	1280	Staphylococcus aureus strain AR_0470	cefoxitin	Resistant	==16	==	16	mg/L	Broth dilution				CLSI	NA		NA		Laboratory Method	NA	NA	CP029653
CP029653|1280_16552	1280_16552	1280	Staphylococcus aureus strain AR_0470	doxycycline	Resistant	==16	==	16	mg/L	Broth dilution				CLSI	NA		NA		Laboratory Method	NA	NA	CP029653
CP029653|1280_16552	1280_16552	1280	Staphylococcus aureus strain AR_0470	tetracycline	Resistant										NA	AdaBoost Classifier	NA	Accuracy:0:975, F1 score:0:974, AUC:0:986	Computational Method	NA	NA	CP029653
CP029652.1|1280_16553	1280_16553	1280	Staphylococcus aureus strain AR_0471	penicillin	Resistant										NA	AdaBoost Classifier	NA	Accuracy:0:963, F1 score:0:964, AUC:0:979	Computational Method	NA	NA	CP029652.1
CP029652.1|1280_16553	1280_16553	1280	Staphylococcus aureus strain AR_0471	penicillin	Resistant	>2	>	2	mg/L	Broth dilution				CLSI	NA		NA		Laboratory Method	NA	NA	CP029652.1
CP029652.1|1280_16553	1280_16553	1280	Staphylococcus aureus strain AR_0471	cefoxitin	Resistant	==8	==	8	mg/L	Broth dilution				CLSI	NA		NA		Laboratory Method	NA	NA	CP029652.1
CP029652.1|1280_16553	1280_16553	1280	Staphylococcus aureus strain AR_0471	cefoxitin	Resistant	==8	==	8	mg/L	Broth dilution				CLSI	NA		NA		Laboratory Method	NA	NA	CP029652.1
CP029652.1|1280_16553	1280_16553	1280	Staphylococcus aureus strain AR_0471	penicillin	Resistant	>2	>	2	mg/L	Broth dilution				CLSI	NA		NA		Laboratory Method	NA	NA	CP029652.1
CP029652.1|1280_16553	1280_16553	1280	Staphylococcus aureus strain AR_0471	methicillin	Resistant										NA	AdaBoost Classifier	NA	Accuracy:0:989, F1 score:0:989, AUC:0:994	Computational Method	NA	NA	CP029652.1
CP029681|1280_16554	1280_16554	1280	Staphylococcus aureus strain AR_0473	penicillin	Resistant										NA	AdaBoost Classifier	NA	Accuracy:0:963, F1 score:0:964, AUC:0:979	Computational Method	NA	NA	CP029681
CP029681|1280_16554	1280_16554	1280	Staphylococcus aureus strain AR_0473	penicillin	Resistant	>2	>	2	mg/L	Broth dilution				CLSI	NA		NA		Laboratory Method	NA	NA	CP029681
CP029681|1280_16554	1280_16554	1280	Staphylococcus aureus strain AR_0473	oxacillin	Resistant	==4	==	4	mg/L	Broth dilution				CLSI	NA		NA		Laboratory Method	NA	NA	CP029681
CP029681|1280_16554	1280_16554	1280	Staphylococcus aureus strain AR_0473	cefoxitin	Resistant	==8	==	8	mg/L	Broth dilution				CLSI	NA		NA		Laboratory Method	NA	NA	CP029681
CP029681|1280_16554	1280_16554	1280	Staphylococcus aureus strain AR_0473	penicillin	Resistant	>2	>	2	mg/L	Broth dilution				CLSI	NA		NA		Laboratory Method	NA	NA	CP029681
CP029681|1280_16554	1280_16554	1280	Staphylococcus aureus strain AR_0473	penicillin	Resistant	>2	>	2	mg/L	Broth dilution				CLSI	NA		NA		Laboratory Method	NA	NA	CP029681
CP029681|1280_16554	1280_16554	1280	Staphylococcus aureus strain AR_0473	methicillin	Resistant										NA	AdaBoost Classifier	NA	Accuracy:0:989, F1 score:0:989, AUC:0:994	Computational Method	NA	NA	CP029681
CP029681|1280_16554	1280_16554	1280	Staphylococcus aureus strain AR_0473	penicillin	Resistant										NA	AdaBoost Classifier	NA	Accuracy:0:963, F1 score:0:964, AUC:0:979	Computational Method	NA	NA	CP029681
CP029681|1280_16554	1280_16554	1280	Staphylococcus aureus strain AR_0473	cefoxitin	Resistant	==8	==	8	mg/L	Broth dilution				CLSI	NA		NA		Laboratory Method	NA	NA	CP029681
CP029681|1280_16554	1280_16554	1280	Staphylococcus aureus strain AR_0473	methicillin	Resistant										NA	AdaBoost Classifier	NA	Accuracy:0:989, F1 score:0:989, AUC:0:994	Computational Method	NA	NA	CP029681
CP029681|1280_16554	1280_16554	1280	Staphylococcus aureus strain AR_0473	cefoxitin	Resistant	==8	==	8	mg/L	Broth dilution				CLSI	NA		NA		Laboratory Method	NA	NA	CP029681
CP029681|1280_16554	1280_16554	1280	Staphylococcus aureus strain AR_0473	oxacillin	Resistant	==4	==	4	mg/L	Broth dilution				CLSI	NA		NA		Laboratory Method	NA	NA	CP029681
CP029681|1280_16554	1280_16554	1280	Staphylococcus aureus strain AR_0473	oxacillin	Resistant	==4	==	4	mg/L	Broth dilution				CLSI	NA		NA		Laboratory Method	NA	NA	CP029681
CP029658.1|1280_16555	1280_16555	1280	Staphylococcus aureus strain AR_0467	clindamycin	Resistant	<=0:25	<=	00:25:00	mg/L	Broth dilution				CLSI	NA		NA		Laboratory Method	NA	NA	CP029658.1
CP029658.1|1280_16555	1280_16555	1280	Staphylococcus aureus strain AR_0467	clindamycin	Resistant	<=0:25	<=	00:25:00	mg/L	Broth dilution				CLSI	NA		NA		Laboratory Method	NA	NA	CP029658.1
CP029658.1|1280_16555	1280_16555	1280	Staphylococcus aureus strain AR_0467	ciprofloxacin	Resistant										NA	AdaBoost Classifier	NA	Accuracy:0:977, F1 score:0:980, AUC:0:982	Computational Method	NA	NA	CP029658.1
CP029658.1|1280_16555	1280_16555	1280	Staphylococcus aureus strain AR_0467	erythromycin	Resistant										NA	AdaBoost Classifier	NA	Accuracy:0:959, F1 score:0:962, AUC:0:981	Computational Method	NA	NA	CP029658.1
CP029658.1|1280_16555	1280_16555	1280	Staphylococcus aureus strain AR_0467	levofloxacin	Resistant	>16	>	16	mg/L	Broth dilution				CLSI	NA		NA		Laboratory Method	NA	NA	CP029658.1
CP029658.1|1280_16555	1280_16555	1280	Staphylococcus aureus strain AR_0467	cefoxitin	Resistant	>16	>	16	mg/L	Broth dilution				CLSI	NA		NA		Laboratory Method	NA	NA	CP029658.1
CP029658.1|1280_16555	1280_16555	1280	Staphylococcus aureus strain AR_0467	cefoxitin	Resistant	>16	>	16	mg/L	Broth dilution				CLSI	NA		NA		Laboratory Method	NA	NA	CP029658.1
CP029658.1|1280_16555	1280_16555	1280	Staphylococcus aureus strain AR_0467	methicillin	Resistant										NA	AdaBoost Classifier	NA	Accuracy:0:989, F1 score:0:989, AUC:0:994	Computational Method	NA	NA	CP029658.1
CP029658.1|1280_16555	1280_16555	1280	Staphylococcus aureus strain AR_0467	levofloxacin	Resistant	>16	>	16	mg/L	Broth dilution				CLSI	NA		NA		Laboratory Method	NA	NA	CP029658.1
CP029658.1|1280_16555	1280_16555	1280	Staphylococcus aureus strain AR_0467	penicillin	Resistant	==2	==	2	mg/L	Broth dilution				CLSI	NA		NA		Laboratory Method	NA	NA	CP029658.1
CP029658.1|1280_16555	1280_16555	1280	Staphylococcus aureus strain AR_0467	penicillin	Resistant										NA	AdaBoost Classifier	NA	Accuracy:0:963, F1 score:0:964, AUC:0:979	Computational Method	NA	NA	CP029658.1
CP029658.1|1280_16555	1280_16555	1280	Staphylococcus aureus strain AR_0467	penicillin	Resistant	==2	==	2	mg/L	Broth dilution				CLSI	NA		NA		Laboratory Method	NA	NA	CP029658.1
CP029658.1|1280_16555	1280_16555	1280	Staphylococcus aureus strain AR_0467	erythromycin	Resistant	>8	>	8	mg/L	Broth dilution				CLSI	NA		NA		Laboratory Method	NA	NA	CP029658.1
CP029658.1|1280_16555	1280_16555	1280	Staphylococcus aureus strain AR_0467	erythromycin	Resistant	>8	>	8	mg/L	Broth dilution				CLSI	NA		NA		Laboratory Method	NA	NA	CP029658.1
CP029658.1|1280_16555	1280_16555	1280	Staphylococcus aureus strain AR_0467	clindamycin	Resistant										NA	AdaBoost Classifier	NA	Accuracy:0:963, F1 score:0:965, AUC:0:977	Computational Method	NA	NA	CP029658.1
CP029667.1|1280_16556	1280_16556	1280	Staphylococcus aureus strain AR_0225	penicillin	Resistant	>2	>	2	mg/L	Broth dilution				CLSI	NA		NA		Laboratory Method	NA	NA	CP029667.1
CP029667.1|1280_16556	1280_16556	1280	Staphylococcus aureus strain AR_0225	oxacillin	Resistant	==8	==	8	mg/L	Broth dilution				CLSI	NA		NA		Laboratory Method	NA	NA	CP029667.1
CP029667.1|1280_16556	1280_16556	1280	Staphylococcus aureus strain AR_0225	erythromycin	Resistant	>8	>	8	mg/L	Broth dilution				CLSI	NA		NA		Laboratory Method	NA	NA	CP029667.1
CP029667.1|1280_16556	1280_16556	1280	Staphylococcus aureus strain AR_0225	oxacillin	Resistant	==8	==	8	mg/L	Broth dilution				CLSI	NA		NA		Laboratory Method	NA	NA	CP029667.1
CP029667.1|1280_16556	1280_16556	1280	Staphylococcus aureus strain AR_0225	penicillin	Resistant	>2	>	2	mg/L	Broth dilution				CLSI	NA		NA		Laboratory Method	NA	NA	CP029667.1
CP029667.1|1280_16556	1280_16556	1280	Staphylococcus aureus strain AR_0225	levofloxacin	Resistant	==8	==	8	mg/L	Broth dilution				CLSI	NA		NA		Laboratory Method	NA	NA	CP029667.1
CP029667.1|1280_16556	1280_16556	1280	Staphylococcus aureus strain AR_0225	cefoxitin	Resistant	==8	==	8	mg/L	Broth dilution				CLSI	NA		NA		Laboratory Method	NA	NA	CP029667.1
CP029667.1|1280_16556	1280_16556	1280	Staphylococcus aureus strain AR_0225	erythromycin	Resistant										NA	AdaBoost Classifier	NA	Accuracy:0:959, F1 score:0:962, AUC:0:981	Computational Method	NA	NA	CP029667.1
CP029667.1|1280_16556	1280_16556	1280	Staphylococcus aureus strain AR_0225	cefoxitin	Resistant	==8	==	8	mg/L	Broth dilution				CLSI	NA		NA		Laboratory Method	NA	NA	CP029667.1
CP029667.1|1280_16556	1280_16556	1280	Staphylococcus aureus strain AR_0225	penicillin	Resistant										NA	AdaBoost Classifier	NA	Accuracy:0:963, F1 score:0:964, AUC:0:979	Computational Method	NA	NA	CP029667.1
CP029667.1|1280_16556	1280_16556	1280	Staphylococcus aureus strain AR_0225	erythromycin	Resistant	>8	>	8	mg/L	Broth dilution				CLSI	NA		NA		Laboratory Method	NA	NA	CP029667.1
CP029667.1|1280_16556	1280_16556	1280	Staphylococcus aureus strain AR_0225	levofloxacin	Resistant	==8	==	8	mg/L	Broth dilution				CLSI	NA		NA		Laboratory Method	NA	NA	CP029667.1
CP029667.1|1280_16556	1280_16556	1280	Staphylococcus aureus strain AR_0225	methicillin	Resistant										NA	AdaBoost Classifier	NA	Accuracy:0:989, F1 score:0:989, AUC:0:994	Computational Method	NA	NA	CP029667.1
CP029655.1|1280_16557	1280_16557	1280	Staphylococcus aureus strain AR_0469	cefoxitin	Resistant	==16	==	16	mg/L	Broth dilution				CLSI	NA		NA		Laboratory Method	NA	NA	CP029655.1
CP029655.1|1280_16557	1280_16557	1280	Staphylococcus aureus strain AR_0469	clindamycin	Resistant										NA	AdaBoost Classifier	NA	Accuracy:0:963, F1 score:0:965, AUC:0:977	Computational Method	NA	NA	CP029655.1
CP029655.1|1280_16557	1280_16557	1280	Staphylococcus aureus strain AR_0469	erythromycin	Resistant	>8	>	8	mg/L	Broth dilution				CLSI	NA		NA		Laboratory Method	NA	NA	CP029655.1
CP029655.1|1280_16557	1280_16557	1280	Staphylococcus aureus strain AR_0469	levofloxacin	Resistant	>16	>	16	mg/L	Broth dilution				CLSI	NA		NA		Laboratory Method	NA	NA	CP029655.1
CP029655.1|1280_16557	1280_16557	1280	Staphylococcus aureus strain AR_0469	clindamycin	Resistant	>16	>	16	mg/L	Broth dilution				CLSI	NA		NA		Laboratory Method	NA	NA	CP029655.1
CP029655.1|1280_16557	1280_16557	1280	Staphylococcus aureus strain AR_0469	levofloxacin	Resistant	>16	>	16	mg/L	Broth dilution				CLSI	NA		NA		Laboratory Method	NA	NA	CP029655.1
CP029655.1|1280_16557	1280_16557	1280	Staphylococcus aureus strain AR_0469	gentamicin	Resistant										NA	AdaBoost Classifier	NA	Accuracy:0:984, F1 score:0:984, AUC:0:980	Computational Method	NA	NA	CP029655.1
CP029655.1|1280_16557	1280_16557	1280	Staphylococcus aureus strain AR_0469	cefoxitin	Resistant	==16	==	16	mg/L	Broth dilution				CLSI	NA		NA		Laboratory Method	NA	NA	CP029655.1
CP029655.1|1280_16557	1280_16557	1280	Staphylococcus aureus strain AR_0469	penicillin	Resistant										NA	AdaBoost Classifier	NA	Accuracy:0:963, F1 score:0:964, AUC:0:979	Computational Method	NA	NA	CP029655.1
CP029655.1|1280_16557	1280_16557	1280	Staphylococcus aureus strain AR_0469	erythromycin	Resistant										NA	AdaBoost Classifier	NA	Accuracy:0:959, F1 score:0:962, AUC:0:981	Computational Method	NA	NA	CP029655.1
CP029655.1|1280_16557	1280_16557	1280	Staphylococcus aureus strain AR_0469	clindamycin	Resistant	>16	>	16	mg/L	Broth dilution				CLSI	NA		NA		Laboratory Method	NA	NA	CP029655.1
CP029655.1|1280_16557	1280_16557	1280	Staphylococcus aureus strain AR_0469	methicillin	Resistant										NA	AdaBoost Classifier	NA	Accuracy:0:989, F1 score:0:989, AUC:0:994	Computational Method	NA	NA	CP029655.1
CP029655.1|1280_16557	1280_16557	1280	Staphylococcus aureus strain AR_0469	erythromycin	Resistant	>8	>	8	mg/L	Broth dilution				CLSI	NA		NA		Laboratory Method	NA	NA	CP029655.1
CP029655.1|1280_16557	1280_16557	1280	Staphylococcus aureus strain AR_0469	penicillin	Resistant	==1	==	1	mg/L	Broth dilution				CLSI	NA		NA		Laboratory Method	NA	NA	CP029655.1
CP029655.1|1280_16557	1280_16557	1280	Staphylococcus aureus strain AR_0469	penicillin	Resistant	==1	==	1	mg/L	Broth dilution				CLSI	NA		NA		Laboratory Method	NA	NA	CP029655.1
CP021171|1280_16565	1280_16565	1280	Staphylococcus aureus strain CHU15-056	methicillin	Resistant										NA	AdaBoost Classifier	NA	Accuracy:0:989, F1 score:0:989, AUC:0:994	Computational Method	NA	NA	CP021171
CP029664.1|1280_16566	1280_16566	1280	Staphylococcus aureus strain AR_0226	methicillin	Resistant										NA	AdaBoost Classifier	NA	Accuracy:0:989, F1 score:0:989, AUC:0:994	Computational Method	NA	NA	CP029664.1
CP029664.1|1280_16566	1280_16566	1280	Staphylococcus aureus strain AR_0226	cefoxitin	Resistant	==16	==	16	mg/L	Broth dilution				CLSI	NA		NA		Laboratory Method	NA	NA	CP029664.1
CP029664.1|1280_16566	1280_16566	1280	Staphylococcus aureus strain AR_0226	oxacillin	Resistant	==8	==	8	mg/L	Broth dilution				CLSI	NA		NA		Laboratory Method	NA	NA	CP029664.1
CP029664.1|1280_16566	1280_16566	1280	Staphylococcus aureus strain AR_0226	erythromycin	Resistant	>8	>	8	mg/L	Broth dilution				CLSI	NA		NA		Laboratory Method	NA	NA	CP029664.1
CP029664.1|1280_16566	1280_16566	1280	Staphylococcus aureus strain AR_0226	penicillin	Resistant	>2	>	2	mg/L	Broth dilution				CLSI	NA		NA		Laboratory Method	NA	NA	CP029664.1
CP029664.1|1280_16566	1280_16566	1280	Staphylococcus aureus strain AR_0226	erythromycin	Resistant										NA	AdaBoost Classifier	NA	Accuracy:0:959, F1 score:0:962, AUC:0:981	Computational Method	NA	NA	CP029664.1
CP029664.1|1280_16566	1280_16566	1280	Staphylococcus aureus strain AR_0226	oxacillin	Resistant	==8	==	8	mg/L	Broth dilution				CLSI	NA		NA		Laboratory Method	NA	NA	CP029664.1
CP029664.1|1280_16566	1280_16566	1280	Staphylococcus aureus strain AR_0226	penicillin	Resistant	>2	>	2	mg/L	Broth dilution				CLSI	NA		NA		Laboratory Method	NA	NA	CP029664.1
CP029664.1|1280_16566	1280_16566	1280	Staphylococcus aureus strain AR_0226	rifampin	Resistant	>8	>	8	mg/L	Broth dilution				CLSI	NA		NA		Laboratory Method	NA	NA	CP029664.1
CP029664.1|1280_16566	1280_16566	1280	Staphylococcus aureus strain AR_0226	erythromycin	Resistant	>8	>	8	mg/L	Broth dilution				CLSI	NA		NA		Laboratory Method	NA	NA	CP029664.1
CP029664.1|1280_16566	1280_16566	1280	Staphylococcus aureus strain AR_0226	penicillin	Resistant										NA	AdaBoost Classifier	NA	Accuracy:0:963, F1 score:0:964, AUC:0:979	Computational Method	NA	NA	CP029664.1
CP029664.1|1280_16566	1280_16566	1280	Staphylococcus aureus strain AR_0226	cefoxitin	Resistant	==16	==	16	mg/L	Broth dilution				CLSI	NA		NA		Laboratory Method	NA	NA	CP029664.1
CP029664.1|1280_16566	1280_16566	1280	Staphylococcus aureus strain AR_0226	rifampin	Resistant	>8	>	8	mg/L	Broth dilution				CLSI	NA		NA		Laboratory Method	NA	NA	CP029664.1
CP029657.1|1280_16567	1280_16567	1280	Staphylococcus aureus strain AR_0468	levofloxacin	Resistant	>16	>	16	mg/L	Broth dilution				CLSI	NA		NA		Laboratory Method	NA	NA	CP029657.1
CP029657.1|1280_16567	1280_16567	1280	Staphylococcus aureus strain AR_0468	cefoxitin	Resistant	>16	>	16	mg/L	Broth dilution				CLSI	NA		NA		Laboratory Method	NA	NA	CP029657.1
CP029657.1|1280_16567	1280_16567	1280	Staphylococcus aureus strain AR_0468	ciprofloxacin	Resistant										NA	AdaBoost Classifier	NA	Accuracy:0:977, F1 score:0:980, AUC:0:982	Computational Method	NA	NA	CP029657.1
CP029657.1|1280_16567	1280_16567	1280	Staphylococcus aureus strain AR_0468	clindamycin	Resistant										NA	AdaBoost Classifier	NA	Accuracy:0:963, F1 score:0:965, AUC:0:977	Computational Method	NA	NA	CP029657.1
CP029657.1|1280_16567	1280_16567	1280	Staphylococcus aureus strain AR_0468	penicillin	Resistant	>2	>	2	mg/L	Broth dilution				CLSI	NA		NA		Laboratory Method	NA	NA	CP029657.1
CP029657.1|1280_16567	1280_16567	1280	Staphylococcus aureus strain AR_0468	erythromycin	Resistant	>8	>	8	mg/L	Broth dilution				CLSI	NA		NA		Laboratory Method	NA	NA	CP029657.1
CP029657.1|1280_16567	1280_16567	1280	Staphylococcus aureus strain AR_0468	erythromycin	Resistant	>8	>	8	mg/L	Broth dilution				CLSI	NA		NA		Laboratory Method	NA	NA	CP029657.1
CP029657.1|1280_16567	1280_16567	1280	Staphylococcus aureus strain AR_0468	penicillin	Resistant	>2	>	2	mg/L	Broth dilution				CLSI	NA		NA		Laboratory Method	NA	NA	CP029657.1
CP029657.1|1280_16567	1280_16567	1280	Staphylococcus aureus strain AR_0468	methicillin	Resistant										NA	AdaBoost Classifier	NA	Accuracy:0:989, F1 score:0:989, AUC:0:994	Computational Method	NA	NA	CP029657.1
CP029657.1|1280_16567	1280_16567	1280	Staphylococcus aureus strain AR_0468	erythromycin	Resistant										NA	AdaBoost Classifier	NA	Accuracy:0:959, F1 score:0:962, AUC:0:981	Computational Method	NA	NA	CP029657.1
CP029657.1|1280_16567	1280_16567	1280	Staphylococcus aureus strain AR_0468	cefoxitin	Resistant	>16	>	16	mg/L	Broth dilution				CLSI	NA		NA		Laboratory Method	NA	NA	CP029657.1
CP029657.1|1280_16567	1280_16567	1280	Staphylococcus aureus strain AR_0468	clindamycin	Resistant	<=0:25	<=	00:25:00	mg/L	Broth dilution				CLSI	NA		NA		Laboratory Method	NA	NA	CP029657.1
CP029657.1|1280_16567	1280_16567	1280	Staphylococcus aureus strain AR_0468	clindamycin	Resistant	<=0:25	<=	00:25:00	mg/L	Broth dilution				CLSI	NA		NA		Laboratory Method	NA	NA	CP029657.1
CP029657.1|1280_16567	1280_16567	1280	Staphylococcus aureus strain AR_0468	levofloxacin	Resistant	>16	>	16	mg/L	Broth dilution				CLSI	NA		NA		Laboratory Method	NA	NA	CP029657.1
CP029657.1|1280_16567	1280_16567	1280	Staphylococcus aureus strain AR_0468	penicillin	Resistant										NA	AdaBoost Classifier	NA	Accuracy:0:963, F1 score:0:964, AUC:0:979	Computational Method	NA	NA	CP029657.1
CP029663.1|1280_16568	1280_16568	1280	Staphylococcus aureus strain AR_0228	oxacillin	Resistant	==16	==	16	mg/L	Broth dilution				CLSI	NA		NA		Laboratory Method	NA	NA	CP029663.1
CP029663.1|1280_16568	1280_16568	1280	Staphylococcus aureus strain AR_0228	cefoxitin	Resistant	>16	>	16	mg/L	Broth dilution				CLSI	NA		NA		Laboratory Method	NA	NA	CP029663.1
CP029663.1|1280_16568	1280_16568	1280	Staphylococcus aureus strain AR_0228	cefoxitin	Resistant	>16	>	16	mg/L	Broth dilution				CLSI	NA		NA		Laboratory Method	NA	NA	CP029663.1
CP029663.1|1280_16568	1280_16568	1280	Staphylococcus aureus strain AR_0228	clindamycin	Resistant	>16	>	16	mg/L	Broth dilution				CLSI	NA		NA		Laboratory Method	NA	NA	CP029663.1
CP029663.1|1280_16568	1280_16568	1280	Staphylococcus aureus strain AR_0228	clindamycin	Resistant	>16	>	16	mg/L	Broth dilution				CLSI	NA		NA		Laboratory Method	NA	NA	CP029663.1
CP029663.1|1280_16568	1280_16568	1280	Staphylococcus aureus strain AR_0228	mupirocin	Resistant	>256	>	256	mg/L	Broth dilution				CLSI	NA		NA		Laboratory Method	NA	NA	CP029663.1
CP029663.1|1280_16568	1280_16568	1280	Staphylococcus aureus strain AR_0228	penicillin	Resistant										NA	AdaBoost Classifier	NA	Accuracy:0:963, F1 score:0:964, AUC:0:979	Computational Method	NA	NA	CP029663.1
CP029663.1|1280_16568	1280_16568	1280	Staphylococcus aureus strain AR_0228	methicillin	Resistant										NA	AdaBoost Classifier	NA	Accuracy:0:989, F1 score:0:989, AUC:0:994	Computational Method	NA	NA	CP029663.1
CP029663.1|1280_16568	1280_16568	1280	Staphylococcus aureus strain AR_0228	penicillin	Resistant	>2	>	2	mg/L	Broth dilution				CLSI	NA		NA		Laboratory Method	NA	NA	CP029663.1
CP029663.1|1280_16568	1280_16568	1280	Staphylococcus aureus strain AR_0228	gentamicin	Resistant										NA	AdaBoost Classifier	NA	Accuracy:0:984, F1 score:0:984, AUC:0:980	Computational Method	NA	NA	CP029663.1
CP029663.1|1280_16568	1280_16568	1280	Staphylococcus aureus strain AR_0228	mupirocin	Resistant	>256	>	256	mg/L	Broth dilution				CLSI	NA		NA		Laboratory Method	NA	NA	CP029663.1
CP029663.1|1280_16568	1280_16568	1280	Staphylococcus aureus strain AR_0228	penicillin	Resistant	>2	>	2	mg/L	Broth dilution				CLSI	NA		NA		Laboratory Method	NA	NA	CP029663.1
CP029663.1|1280_16568	1280_16568	1280	Staphylococcus aureus strain AR_0228	clindamycin	Resistant										NA	AdaBoost Classifier	NA	Accuracy:0:963, F1 score:0:965, AUC:0:977	Computational Method	NA	NA	CP029663.1
CP029663.1|1280_16568	1280_16568	1280	Staphylococcus aureus strain AR_0228	erythromycin	Resistant	>8	>	8	mg/L	Broth dilution				CLSI	NA		NA		Laboratory Method	NA	NA	CP029663.1
CP029663.1|1280_16568	1280_16568	1280	Staphylococcus aureus strain AR_0228	levofloxacin	Resistant	>16	>	16	mg/L	Broth dilution				CLSI	NA		NA		Laboratory Method	NA	NA	CP029663.1
CP029663.1|1280_16568	1280_16568	1280	Staphylococcus aureus strain AR_0228	erythromycin	Resistant										NA	AdaBoost Classifier	NA	Accuracy:0:959, F1 score:0:962, AUC:0:981	Computational Method	NA	NA	CP029663.1
CP029663.1|1280_16568	1280_16568	1280	Staphylococcus aureus strain AR_0228	oxacillin	Resistant	==16	==	16	mg/L	Broth dilution				CLSI	NA		NA		Laboratory Method	NA	NA	CP029663.1
CP029663.1|1280_16568	1280_16568	1280	Staphylococcus aureus strain AR_0228	levofloxacin	Resistant	>16	>	16	mg/L	Broth dilution				CLSI	NA		NA		Laboratory Method	NA	NA	CP029663.1
CP029663.1|1280_16568	1280_16568	1280	Staphylococcus aureus strain AR_0228	erythromycin	Resistant	>8	>	8	mg/L	Broth dilution				CLSI	NA		NA		Laboratory Method	NA	NA	CP029663.1
CP029671.1|1280_16569	1280_16569	1280	Staphylococcus aureus strain AR_0222	penicillin	Resistant	==0:25	==	00:25:00	mg/L	Broth dilution				CLSI	NA		NA		Laboratory Method	NA	NA	CP029671.1
CP029671.1|1280_16569	1280_16569	1280	Staphylococcus aureus strain AR_0222	penicillin	Resistant	==0:25	==	00:25:00	mg/L	Broth dilution				CLSI	NA		NA		Laboratory Method	NA	NA	CP029671.1
CP029685|1280_16765	1280_16765	1280	Staphylococcus aureus strain CMRSA-3	methicillin	Resistant										NA	AdaBoost Classifier	NA	Accuracy:0:989, F1 score:0:989, AUC:0:994	Computational Method	NA	NA	CP029685
CP029685|1280_16765	1280_16765	1280	Staphylococcus aureus strain CMRSA-3	penicillin	Resistant										NA	AdaBoost Classifier	NA	Accuracy:0:963, F1 score:0:964, AUC:0:979	Computational Method	NA	NA	CP029685
CP029685|1280_16765	1280_16765	1280	Staphylococcus aureus strain CMRSA-3	tetracycline	Resistant										NA	AdaBoost Classifier	NA	Accuracy:0:975, F1 score:0:974, AUC:0:986	Computational Method	NA	NA	CP029685
CP029685|1280_16765	1280_16765	1280	Staphylococcus aureus strain CMRSA-3	trimethoprim/sulfamethoxazole	Resistant										NA	AdaBoost Classifier	NA	Accuracy:0:939, F1 score:0:956, AUC:0:974	Computational Method	NA	NA	CP029685
CP029685|1280_16765	1280_16765	1280	Staphylococcus aureus strain CMRSA-3	gentamicin	Resistant										NA	AdaBoost Classifier	NA	Accuracy:0:984, F1 score:0:984, AUC:0:980	Computational Method	NA	NA	CP029685
CP029685|1280_16765	1280_16765	1280	Staphylococcus aureus strain CMRSA-3	clindamycin	Resistant										NA	AdaBoost Classifier	NA	Accuracy:0:963, F1 score:0:965, AUC:0:977	Computational Method	NA	NA	CP029685
CP029685|1280_16765	1280_16765	1280	Staphylococcus aureus strain CMRSA-3	erythromycin	Resistant										NA	AdaBoost Classifier	NA	Accuracy:0:959, F1 score:0:962, AUC:0:981	Computational Method	NA	NA	CP029685
CP029685|1280_16765	1280_16765	1280	Staphylococcus aureus strain CMRSA-3	ciprofloxacin	Resistant										NA	AdaBoost Classifier	NA	Accuracy:0:977, F1 score:0:980, AUC:0:982	Computational Method	NA	NA	CP029685
CP027788|1280_16766	1280_16766	1280	Staphylococcus aureus strain CMRSA-6	ciprofloxacin	Resistant										NA	AdaBoost Classifier	NA	Accuracy:0:977, F1 score:0:980, AUC:0:982	Computational Method	NA	NA	CP027788
CP027788|1280_16766	1280_16766	1280	Staphylococcus aureus strain CMRSA-6	tetracycline	Resistant										NA	AdaBoost Classifier	NA	Accuracy:0:975, F1 score:0:974, AUC:0:986	Computational Method	NA	NA	CP027788
CP027788|1280_16766	1280_16766	1280	Staphylococcus aureus strain CMRSA-6	penicillin	Resistant										NA	AdaBoost Classifier	NA	Accuracy:0:963, F1 score:0:964, AUC:0:979	Computational Method	NA	NA	CP027788
CP027788|1280_16766	1280_16766	1280	Staphylococcus aureus strain CMRSA-6	methicillin	Resistant										NA	AdaBoost Classifier	NA	Accuracy:0:989, F1 score:0:989, AUC:0:994	Computational Method	NA	NA	CP027788
CP027788|1280_16766	1280_16766	1280	Staphylococcus aureus strain CMRSA-6	trimethoprim/sulfamethoxazole	Resistant										NA	AdaBoost Classifier	NA	Accuracy:0:939, F1 score:0:956, AUC:0:974	Computational Method	NA	NA	CP027788
CP027788|1280_16766	1280_16766	1280	Staphylococcus aureus strain CMRSA-6	clindamycin	Resistant										NA	AdaBoost Classifier	NA	Accuracy:0:963, F1 score:0:965, AUC:0:977	Computational Method	NA	NA	CP027788
CP027788|1280_16766	1280_16766	1280	Staphylococcus aureus strain CMRSA-6	gentamicin	Resistant										NA	AdaBoost Classifier	NA	Accuracy:0:984, F1 score:0:984, AUC:0:980	Computational Method	NA	NA	CP027788
CP027788|1280_16766	1280_16766	1280	Staphylococcus aureus strain CMRSA-6	erythromycin	Resistant										NA	AdaBoost Classifier	NA	Accuracy:0:959, F1 score:0:962, AUC:0:981	Computational Method	NA	NA	CP027788
CP030323.1|1280_16768	1280_16768	1280	Staphylococcus aureus strain AR_475	erythromycin	Resistant	>8	>	8	mg/L	Broth dilution				CLSI	NA		NA		Laboratory Method	NA	NA	CP030323.1
CP030323.1|1280_16768	1280_16768	1280	Staphylococcus aureus strain AR_475	erythromycin	Resistant										NA	AdaBoost Classifier	NA	Accuracy:0:959, F1 score:0:962, AUC:0:981	Computational Method	NA	NA	CP030323.1
CP030323.1|1280_16768	1280_16768	1280	Staphylococcus aureus strain AR_475	cefoxitin	Resistant	==16	==	16	mg/L	Broth dilution				CLSI	NA		NA		Laboratory Method	NA	NA	CP030323.1
CP030323.1|1280_16768	1280_16768	1280	Staphylococcus aureus strain AR_475	penicillin	Resistant	>2	>	2	mg/L	Broth dilution				CLSI	NA		NA		Laboratory Method	NA	NA	CP030323.1
CP030323.1|1280_16768	1280_16768	1280	Staphylococcus aureus strain AR_475	methicillin	Resistant										NA	AdaBoost Classifier	NA	Accuracy:0:989, F1 score:0:989, AUC:0:994	Computational Method	NA	NA	CP030323.1
CP030323.1|1280_16768	1280_16768	1280	Staphylococcus aureus strain AR_475	penicillin	Resistant	>2	>	2	mg/L	Broth dilution				CLSI	NA		NA		Laboratory Method	NA	NA	CP030323.1
CP030323.1|1280_16768	1280_16768	1280	Staphylococcus aureus strain AR_475	erythromycin	Resistant	>8	>	8	mg/L	Broth dilution				CLSI	NA		NA		Laboratory Method	NA	NA	CP030323.1
CP030323.1|1280_16768	1280_16768	1280	Staphylococcus aureus strain AR_475	cefoxitin	Resistant	==16	==	16	mg/L	Broth dilution				CLSI	NA		NA		Laboratory Method	NA	NA	CP030323.1
CP030323.1|1280_16768	1280_16768	1280	Staphylococcus aureus strain AR_475	oxacillin	Resistant	==4	==	4	mg/L	Broth dilution				CLSI	NA		NA		Laboratory Method	NA	NA	CP030323.1
CP030323.1|1280_16768	1280_16768	1280	Staphylococcus aureus strain AR_475	oxacillin	Resistant	==4	==	4	mg/L	Broth dilution				CLSI	NA		NA		Laboratory Method	NA	NA	CP030323.1
CP030323.1|1280_16768	1280_16768	1280	Staphylococcus aureus strain AR_475	penicillin	Resistant										NA	AdaBoost Classifier	NA	Accuracy:0:963, F1 score:0:964, AUC:0:979	Computational Method	NA	NA	CP030323.1
LS483301|1280_16906	1280_16906	1280	Staphylococcus aureus strain NCTC13394	methicillin	Resistant										NA	AdaBoost Classifier	NA	Accuracy:0:989, F1 score:0:989, AUC:0:994	Computational Method	NA	NA	LS483301
LS483301|1280_16906	1280_16906	1280	Staphylococcus aureus strain NCTC13394	ciprofloxacin	Resistant										NA	AdaBoost Classifier	NA	Accuracy:0:977, F1 score:0:980, AUC:0:982	Computational Method	NA	NA	LS483301
LS483301|1280_16906	1280_16906	1280	Staphylococcus aureus strain NCTC13394	erythromycin	Resistant										NA	AdaBoost Classifier	NA	Accuracy:0:959, F1 score:0:962, AUC:0:981	Computational Method	NA	NA	LS483301
LS483301|1280_16906	1280_16906	1280	Staphylococcus aureus strain NCTC13394	clindamycin	Resistant										NA	AdaBoost Classifier	NA	Accuracy:0:963, F1 score:0:965, AUC:0:977	Computational Method	NA	NA	LS483301
LS483301|1280_16906	1280_16906	1280	Staphylococcus aureus strain NCTC13394	gentamicin	Resistant										NA	AdaBoost Classifier	NA	Accuracy:0:984, F1 score:0:984, AUC:0:980	Computational Method	NA	NA	LS483301
LS483309|1280_16910	1280_16910	1280	Staphylococcus aureus strain NCTC9944	trimethoprim/sulfamethoxazole	Resistant										NA	AdaBoost Classifier	NA	Accuracy:0.939, F1 score:0.956, AUC:0.974	Computational Method	NA	NA	LS483309
LS483309|1280_16910	1280_16910	1280	Staphylococcus aureus strain NCTC9944	gentamicin	Resistant										NA	AdaBoost Classifier	NA	Accuracy:0.984, F1 score:0.984, AUC:0.980	Computational Method	NA	NA	LS483309
LS483309|1280_16910	1280_16910	1280	Staphylococcus aureus strain NCTC9944	tetracycline	Resistant										NA	AdaBoost Classifier	NA	Accuracy:0.975, F1 score:0.974, AUC:0.986	Computational Method	NA	NA	LS483309
LS483309|1280_16910	1280_16910	1280	Staphylococcus aureus strain NCTC9944	erythromycin	Resistant										NA	AdaBoost Classifier	NA	Accuracy:0.959, F1 score:0.962, AUC:0.981	Computational Method	NA	NA	LS483309
LS483309|1280_16910	1280_16910	1280	Staphylococcus aureus strain NCTC9944	methicillin	Resistant										NA	AdaBoost Classifier	NA	Accuracy:0.989, F1 score:0.989, AUC:0.994	Computational Method	NA	NA	LS483309
LS483309|1280_16910	1280_16910	1280	Staphylococcus aureus strain NCTC9944	penicillin	Resistant										NA	AdaBoost Classifier	NA	Accuracy:0.963, F1 score:0.964, AUC:0.979	Computational Method	NA	NA	LS483309
LS483309|1280_16910	1280_16910	1280	Staphylococcus aureus strain NCTC9944	clindamycin	Resistant										NA	AdaBoost Classifier	NA	Accuracy:0.963, F1 score:0.965, AUC:0.977	Computational Method	NA	NA	LS483309
LS483319|1280_16915	1280_16915	1280	Staphylococcus aureus strain NCTC13140	erythromycin	Resistant										NA	AdaBoost Classifier	NA	Accuracy:0:959, F1 score:0:962, AUC:0:981	Computational Method	NA	NA	LS483319
LS483319|1280_16915	1280_16915	1280	Staphylococcus aureus strain NCTC13140	tetracycline	Resistant										NA	AdaBoost Classifier	NA	Accuracy:0:975, F1 score:0:974, AUC:0:986	Computational Method	NA	NA	LS483319
LS483319|1280_16915	1280_16915	1280	Staphylococcus aureus strain NCTC13140	gentamicin	Resistant										NA	AdaBoost Classifier	NA	Accuracy:0:984, F1 score:0:984, AUC:0:980	Computational Method	NA	NA	LS483319
LS483319|1280_16915	1280_16915	1280	Staphylococcus aureus strain NCTC13140	methicillin	Resistant										NA	AdaBoost Classifier	NA	Accuracy:0:989, F1 score:0:989, AUC:0:994	Computational Method	NA	NA	LS483319
LS483316|1280_16916	1280_16916	1280	Staphylococcus aureus strain NCTC13395	methicillin	Resistant										NA	AdaBoost Classifier	NA	Accuracy:0:989, F1 score:0:989, AUC:0:994	Computational Method	NA	NA	LS483316
LS483316|1280_16916	1280_16916	1280	Staphylococcus aureus strain NCTC13395	penicillin	Resistant										NA	AdaBoost Classifier	NA	Accuracy:0:963, F1 score:0:964, AUC:0:979	Computational Method	NA	NA	LS483316
LS483316|1280_16916	1280_16916	1280	Staphylococcus aureus strain NCTC13395	erythromycin	Resistant										NA	AdaBoost Classifier	NA	Accuracy:0:959, F1 score:0:962, AUC:0:981	Computational Method	NA	NA	LS483316
LS483316|1280_16916	1280_16916	1280	Staphylococcus aureus strain NCTC13395	ciprofloxacin	Resistant										NA	AdaBoost Classifier	NA	Accuracy:0:977, F1 score:0:980, AUC:0:982	Computational Method	NA	NA	LS483316
LS483316|1280_16916	1280_16916	1280	Staphylococcus aureus strain NCTC13395	clindamycin	Resistant										NA	AdaBoost Classifier	NA	Accuracy:0:963, F1 score:0:965, AUC:0:977	Computational Method	NA	NA	LS483316
LS483350|1280_16918	1280_16918	1280	Staphylococcus aureus strain NCTC11940	penicillin	Resistant										NA	AdaBoost Classifier	NA	Accuracy:0:963, F1 score:0:964, AUC:0:979	Computational Method	NA	NA	LS483350
LS483350|1280_16918	1280_16918	1280	Staphylococcus aureus strain NCTC11940	tetracycline	Resistant										NA	AdaBoost Classifier	NA	Accuracy:0:975, F1 score:0:974, AUC:0:986	Computational Method	NA	NA	LS483350
LS483350|1280_16918	1280_16918	1280	Staphylococcus aureus strain NCTC11940	clindamycin	Resistant										NA	AdaBoost Classifier	NA	Accuracy:0:963, F1 score:0:965, AUC:0:977	Computational Method	NA	NA	LS483350
LS483350|1280_16918	1280_16918	1280	Staphylococcus aureus strain NCTC11940	erythromycin	Resistant										NA	AdaBoost Classifier	NA	Accuracy:0:959, F1 score:0:962, AUC:0:981	Computational Method	NA	NA	LS483350
LS483484|1280_16919	1280_16919	1280	Staphylococcus aureus strain NCTC13277	methicillin	Resistant										NA	AdaBoost Classifier	NA	Accuracy:0:989, F1 score:0:989, AUC:0:994	Computational Method	NA	NA	LS483484
LS483484|1280_16919	1280_16919	1280	Staphylococcus aureus strain NCTC13277	ciprofloxacin	Resistant										NA	AdaBoost Classifier	NA	Accuracy:0:977, F1 score:0:980, AUC:0:982	Computational Method	NA	NA	LS483484
LS483484|1280_16919	1280_16919	1280	Staphylococcus aureus strain NCTC13277	erythromycin	Resistant										NA	AdaBoost Classifier	NA	Accuracy:0:959, F1 score:0:962, AUC:0:981	Computational Method	NA	NA	LS483484
LS483484|1280_16919	1280_16919	1280	Staphylococcus aureus strain NCTC13277	penicillin	Resistant										NA	AdaBoost Classifier	NA	Accuracy:0:963, F1 score:0:964, AUC:0:979	Computational Method	NA	NA	LS483484
LS483484|1280_16919	1280_16919	1280	Staphylococcus aureus strain NCTC13277	clindamycin	Resistant										NA	AdaBoost Classifier	NA	Accuracy:0:963, F1 score:0:965, AUC:0:977	Computational Method	NA	NA	LS483484
CP030326.1|1280_17671	1280_17671	1280	Staphylococcus aureus strain AR_474	clindamycin	Resistant	>16	>	16	mg/L	Broth dilution				CLSI	NA		NA		Laboratory Method	NA	NA	CP030326.1
CP030326.1|1280_17671	1280_17671	1280	Staphylococcus aureus strain AR_474	rifampin	Resistant	==8	==	8	mg/L	Broth dilution				CLSI	NA		NA		Laboratory Method	NA	NA	CP030326.1
CP030326.1|1280_17671	1280_17671	1280	Staphylococcus aureus strain AR_474	methicillin	Resistant										NA	AdaBoost Classifier	NA	Accuracy:0:989, F1 score:0:989, AUC:0:994	Computational Method	NA	NA	CP030326.1
CP030326.1|1280_17671	1280_17671	1280	Staphylococcus aureus strain AR_474	levofloxacin	Resistant	>16	>	16	mg/L	Broth dilution				CLSI	NA		NA		Laboratory Method	NA	NA	CP030326.1
CP030326.1|1280_17671	1280_17671	1280	Staphylococcus aureus strain AR_474	erythromycin	Resistant	>8	>	8	mg/L	Broth dilution				CLSI	NA		NA		Laboratory Method	NA	NA	CP030326.1
CP030326.1|1280_17671	1280_17671	1280	Staphylococcus aureus strain AR_474	oxacillin	Resistant	==4	==	4	mg/L	Broth dilution				CLSI	NA		NA		Laboratory Method	NA	NA	CP030326.1
CP030326.1|1280_17671	1280_17671	1280	Staphylococcus aureus strain AR_474	cefoxitin	Resistant	==8	==	8	mg/L	Broth dilution				CLSI	NA		NA		Laboratory Method	NA	NA	CP030326.1
CP030326.1|1280_17671	1280_17671	1280	Staphylococcus aureus strain AR_474	rifampin	Resistant	==8	==	8	mg/L	Broth dilution				CLSI	NA		NA		Laboratory Method	NA	NA	CP030326.1
CP030326.1|1280_17671	1280_17671	1280	Staphylococcus aureus strain AR_474	cefoxitin	Resistant	==8	==	8	mg/L	Broth dilution				CLSI	NA		NA		Laboratory Method	NA	NA	CP030326.1
CP030326.1|1280_17671	1280_17671	1280	Staphylococcus aureus strain AR_474	gentamicin	Resistant										NA	AdaBoost Classifier	NA	Accuracy:0:984, F1 score:0:984, AUC:0:980	Computational Method	NA	NA	CP030326.1
CP030326.1|1280_17671	1280_17671	1280	Staphylococcus aureus strain AR_474	penicillin	Resistant										NA	AdaBoost Classifier	NA	Accuracy:0:963, F1 score:0:964, AUC:0:979	Computational Method	NA	NA	CP030326.1
CP030326.1|1280_17671	1280_17671	1280	Staphylococcus aureus strain AR_474	penicillin	Resistant	>2	>	2	mg/L	Broth dilution				CLSI	NA		NA		Laboratory Method	NA	NA	CP030326.1
CP030326.1|1280_17671	1280_17671	1280	Staphylococcus aureus strain AR_474	gentamicin	Resistant	>32	>	32	mg/L	Broth dilution				CLSI	NA		NA		Laboratory Method	NA	NA	CP030326.1
CP030326.1|1280_17671	1280_17671	1280	Staphylococcus aureus strain AR_474	levofloxacin	Resistant	>16	>	16	mg/L	Broth dilution				CLSI	NA		NA		Laboratory Method	NA	NA	CP030326.1
CP030326.1|1280_17671	1280_17671	1280	Staphylococcus aureus strain AR_474	clindamycin	Resistant										NA	AdaBoost Classifier	NA	Accuracy:0:963, F1 score:0:965, AUC:0:977	Computational Method	NA	NA	CP030326.1
CP030326.1|1280_17671	1280_17671	1280	Staphylococcus aureus strain AR_474	gentamicin	Resistant	>32	>	32	mg/L	Broth dilution				CLSI	NA		NA		Laboratory Method	NA	NA	CP030326.1
CP030326.1|1280_17671	1280_17671	1280	Staphylococcus aureus strain AR_474	oxacillin	Resistant	==4	==	4	mg/L	Broth dilution				CLSI	NA		NA		Laboratory Method	NA	NA	CP030326.1
CP030326.1|1280_17671	1280_17671	1280	Staphylococcus aureus strain AR_474	erythromycin	Resistant										NA	AdaBoost Classifier	NA	Accuracy:0:959, F1 score:0:962, AUC:0:981	Computational Method	NA	NA	CP030326.1
CP030326.1|1280_17671	1280_17671	1280	Staphylococcus aureus strain AR_474	clindamycin	Resistant	>16	>	16	mg/L	Broth dilution				CLSI	NA		NA		Laboratory Method	NA	NA	CP030326.1
CP030326.1|1280_17671	1280_17671	1280	Staphylococcus aureus strain AR_474	erythromycin	Resistant	>8	>	8	mg/L	Broth dilution				CLSI	NA		NA		Laboratory Method	NA	NA	CP030326.1
CP030326.1|1280_17671	1280_17671	1280	Staphylococcus aureus strain AR_474	penicillin	Resistant	>2	>	2	mg/L	Broth dilution				CLSI	NA		NA		Laboratory Method	NA	NA	CP030326.1
CP031131|1280_17679	1280_17679	1280	Staphylococcus aureus strain E16SA093	penicillin	Resistant										NA	AdaBoost Classifier	NA	Accuracy:0:963, F1 score:0:964, AUC:0:979	Computational Method	NA	NA	CP031131
CP031131|1280_17679	1280_17679	1280	Staphylococcus aureus strain E16SA093	methicillin	Resistant										NA	AdaBoost Classifier	NA	Accuracy:0:989, F1 score:0:989, AUC:0:994	Computational Method	NA	NA	CP031131
CP031130|1280_17680	1280_17680	1280	Staphylococcus aureus strain F17SA003	ciprofloxacin	Resistant										NA	AdaBoost Classifier	NA	Accuracy:0.977, F1 score:0.980, AUC:0.982	Computational Method	NA	NA	CP031130
CP031130|1280_17680	1280_17680	1280	Staphylococcus aureus strain F17SA003	penicillin	Resistant										NA	AdaBoost Classifier	NA	Accuracy:0.963, F1 score:0.964, AUC:0.979	Computational Method	NA	NA	CP031130
CP022582|1280_17686	1280_17686	1280	Staphylococcus aureus strain FORC_062	methicillin	Resistant										NA	AdaBoost Classifier	NA	Accuracy:0:989, F1 score:0:989, AUC:0:994	Computational Method	NA	NA	CP022582
CP022582|1280_17686	1280_17686	1280	Staphylococcus aureus strain FORC_062	ciprofloxacin	Resistant										NA	AdaBoost Classifier	NA	Accuracy:0:977, F1 score:0:980, AUC:0:982	Computational Method	NA	NA	CP022582
CP022582|1280_17686	1280_17686	1280	Staphylococcus aureus strain FORC_062	erythromycin	Resistant										NA	AdaBoost Classifier	NA	Accuracy:0:959, F1 score:0:962, AUC:0:981	Computational Method	NA	NA	CP022582
CP022582|1280_17686	1280_17686	1280	Staphylococcus aureus strain FORC_062	clindamycin	Resistant										NA	AdaBoost Classifier	NA	Accuracy:0:963, F1 score:0:965, AUC:0:977	Computational Method	NA	NA	CP022582
CP022717|1280_17695	1280_17695	1280	Staphylococcus aureus strain 27	penicillin	Resistant										NA	AdaBoost Classifier	NA	Accuracy:0:963, F1 score:0:964, AUC:0:979	Computational Method	NA	NA	CP022717
CP022903|1280_17696	1280_17696	1280	Staphylococcus aureus strain 187	erythromycin	Resistant										NA	AdaBoost Classifier	NA	Accuracy:0:959, F1 score:0:962, AUC:0:981	Computational Method	NA	NA	CP022903
CP022903|1280_17696	1280_17696	1280	Staphylococcus aureus strain 187	clindamycin	Resistant										NA	AdaBoost Classifier	NA	Accuracy:0:963, F1 score:0:965, AUC:0:977	Computational Method	NA	NA	CP022903
CP022903|1280_17696	1280_17696	1280	Staphylococcus aureus strain 187	gentamicin	Resistant										NA	AdaBoost Classifier	NA	Accuracy:0:984, F1 score:0:984, AUC:0:980	Computational Method	NA	NA	CP022903
CP022903|1280_17696	1280_17696	1280	Staphylococcus aureus strain 187	ciprofloxacin	Resistant										NA	AdaBoost Classifier	NA	Accuracy:0:977, F1 score:0:980, AUC:0:982	Computational Method	NA	NA	CP022903
CP022903|1280_17696	1280_17696	1280	Staphylococcus aureus strain 187	methicillin	Resistant										NA	AdaBoost Classifier	NA	Accuracy:0:989, F1 score:0:989, AUC:0:994	Computational Method	NA	NA	CP022903
CP022903|1280_17696	1280_17696	1280	Staphylococcus aureus strain 187	penicillin	Resistant										NA	AdaBoost Classifier	NA	Accuracy:0:963, F1 score:0:964, AUC:0:979	Computational Method	NA	NA	CP022903
CP022904|1280_17697	1280_17697	1280	Staphylococcus aureus strain 629	ciprofloxacin	Resistant										NA	AdaBoost Classifier	NA	Accuracy:0:977, F1 score:0:980, AUC:0:982	Computational Method	NA	NA	CP022904
CP022904|1280_17697	1280_17697	1280	Staphylococcus aureus strain 629	erythromycin	Resistant										NA	AdaBoost Classifier	NA	Accuracy:0:959, F1 score:0:962, AUC:0:981	Computational Method	NA	NA	CP022904
CP022904|1280_17697	1280_17697	1280	Staphylococcus aureus strain 629	gentamicin	Resistant										NA	AdaBoost Classifier	NA	Accuracy:0:984, F1 score:0:984, AUC:0:980	Computational Method	NA	NA	CP022904
CP022904|1280_17697	1280_17697	1280	Staphylococcus aureus strain 629	clindamycin	Resistant										NA	AdaBoost Classifier	NA	Accuracy:0:963, F1 score:0:965, AUC:0:977	Computational Method	NA	NA	CP022904
CP022904|1280_17697	1280_17697	1280	Staphylococcus aureus strain 629	methicillin	Resistant										NA	AdaBoost Classifier	NA	Accuracy:0:989, F1 score:0:989, AUC:0:994	Computational Method	NA	NA	CP022904
CP022904|1280_17697	1280_17697	1280	Staphylococcus aureus strain 629	penicillin	Resistant										NA	AdaBoost Classifier	NA	Accuracy:0:963, F1 score:0:964, AUC:0:979	Computational Method	NA	NA	CP022904
CP022900|1280_17699	1280_17699	1280	Staphylococcus aureus strain 468	penicillin	Resistant										NA	AdaBoost Classifier	NA	Accuracy:0:963, F1 score:0:964, AUC:0:979	Computational Method	NA	NA	CP022900
CP022902|1280_17701	1280_17701	1280	Staphylococcus aureus strain 165	gentamicin	Resistant										NA	AdaBoost Classifier	NA	Accuracy:0:984, F1 score:0:984, AUC:0:980	Computational Method	NA	NA	CP022902
CP022902|1280_17701	1280_17701	1280	Staphylococcus aureus strain 165	erythromycin	Resistant										NA	AdaBoost Classifier	NA	Accuracy:0:959, F1 score:0:962, AUC:0:981	Computational Method	NA	NA	CP022902
CP022902|1280_17701	1280_17701	1280	Staphylococcus aureus strain 165	methicillin	Resistant										NA	AdaBoost Classifier	NA	Accuracy:0:989, F1 score:0:989, AUC:0:994	Computational Method	NA	NA	CP022902
CP022902|1280_17701	1280_17701	1280	Staphylococcus aureus strain 165	ciprofloxacin	Resistant										NA	AdaBoost Classifier	NA	Accuracy:0:977, F1 score:0:980, AUC:0:982	Computational Method	NA	NA	CP022902
CP022902|1280_17701	1280_17701	1280	Staphylococcus aureus strain 165	tetracycline	Resistant										NA	AdaBoost Classifier	NA	Accuracy:0:975, F1 score:0:974, AUC:0:986	Computational Method	NA	NA	CP022902
CP022896|1280_17702	1280_17702	1280	Staphylococcus aureus strain 277	penicillin	Resistant										NA	AdaBoost Classifier	NA	Accuracy:0:963, F1 score:0:964, AUC:0:979	Computational Method	NA	NA	CP022896
CP022893|1280_17703	1280_17703	1280	Staphylococcus aureus strain 61	ciprofloxacin	Resistant										NA	AdaBoost Classifier	NA	Accuracy:0:977, F1 score:0:980, AUC:0:982	Computational Method	NA	NA	CP022893
CP022893|1280_17703	1280_17703	1280	Staphylococcus aureus strain 61	clindamycin	Resistant										NA	AdaBoost Classifier	NA	Accuracy:0:963, F1 score:0:965, AUC:0:977	Computational Method	NA	NA	CP022893
CP022893|1280_17703	1280_17703	1280	Staphylococcus aureus strain 61	methicillin	Resistant										NA	AdaBoost Classifier	NA	Accuracy:0:989, F1 score:0:989, AUC:0:994	Computational Method	NA	NA	CP022893
CP022893|1280_17703	1280_17703	1280	Staphylococcus aureus strain 61	penicillin	Resistant										NA	AdaBoost Classifier	NA	Accuracy:0:963, F1 score:0:964, AUC:0:979	Computational Method	NA	NA	CP022893
CP022893|1280_17703	1280_17703	1280	Staphylococcus aureus strain 61	gentamicin	Resistant										NA	AdaBoost Classifier	NA	Accuracy:0:984, F1 score:0:984, AUC:0:980	Computational Method	NA	NA	CP022893
CP022893|1280_17703	1280_17703	1280	Staphylococcus aureus strain 61	erythromycin	Resistant										NA	AdaBoost Classifier	NA	Accuracy:0:959, F1 score:0:962, AUC:0:981	Computational Method	NA	NA	CP022893
CP022899|1280_17704	1280_17704	1280	Staphylococcus aureus strain 143	penicillin	Resistant										NA	AdaBoost Classifier	NA	Accuracy:0:963, F1 score:0:964, AUC:0:979	Computational Method	NA	NA	CP022899
CP022901|1280_17705	1280_17705	1280	Staphylococcus aureus strain 466	penicillin	Resistant										NA	AdaBoost Classifier	NA	Accuracy:0:963, F1 score:0:964, AUC:0:979	Computational Method	NA	NA	CP022901
CP022894|1280_17706	1280_17706	1280	Staphylococcus aureus strain 191	clindamycin	Resistant										NA	AdaBoost Classifier	NA	Accuracy:0:963, F1 score:0:965, AUC:0:977	Computational Method	NA	NA	CP022894
CP022894|1280_17706	1280_17706	1280	Staphylococcus aureus strain 191	ciprofloxacin	Resistant										NA	AdaBoost Classifier	NA	Accuracy:0:977, F1 score:0:980, AUC:0:982	Computational Method	NA	NA	CP022894
CP022894|1280_17706	1280_17706	1280	Staphylococcus aureus strain 191	erythromycin	Resistant										NA	AdaBoost Classifier	NA	Accuracy:0:959, F1 score:0:962, AUC:0:981	Computational Method	NA	NA	CP022894
CP022894|1280_17706	1280_17706	1280	Staphylococcus aureus strain 191	penicillin	Resistant										NA	AdaBoost Classifier	NA	Accuracy:0:963, F1 score:0:964, AUC:0:979	Computational Method	NA	NA	CP022894
CP022894|1280_17706	1280_17706	1280	Staphylococcus aureus strain 191	methicillin	Resistant										NA	AdaBoost Classifier	NA	Accuracy:0:989, F1 score:0:989, AUC:0:994	Computational Method	NA	NA	CP022894
CP022894|1280_17706	1280_17706	1280	Staphylococcus aureus strain 191	gentamicin	Resistant										NA	AdaBoost Classifier	NA	Accuracy:0:984, F1 score:0:984, AUC:0:980	Computational Method	NA	NA	CP022894
CP022895|1280_17707	1280_17707	1280	Staphylococcus aureus strain 85	penicillin	Resistant										NA	AdaBoost Classifier	NA	Accuracy:0:963, F1 score:0:964, AUC:0:979	Computational Method	NA	NA	CP022895
CP022905|1280_17715	1280_17715	1280	Staphylococcus aureus strain 628	methicillin	Resistant										NA	AdaBoost Classifier	NA	Accuracy:0:989, F1 score:0:989, AUC:0:994	Computational Method	NA	NA	CP022905
CP022905|1280_17715	1280_17715	1280	Staphylococcus aureus strain 628	penicillin	Resistant										NA	AdaBoost Classifier	NA	Accuracy:0:963, F1 score:0:964, AUC:0:979	Computational Method	NA	NA	CP022905
CP022905|1280_17715	1280_17715	1280	Staphylococcus aureus strain 628	gentamicin	Resistant										NA	AdaBoost Classifier	NA	Accuracy:0:984, F1 score:0:984, AUC:0:980	Computational Method	NA	NA	CP022905
CP022905|1280_17715	1280_17715	1280	Staphylococcus aureus strain 628	ciprofloxacin	Resistant										NA	AdaBoost Classifier	NA	Accuracy:0:977, F1 score:0:980, AUC:0:982	Computational Method	NA	NA	CP022905
CP022905|1280_17715	1280_17715	1280	Staphylococcus aureus strain 628	clindamycin	Resistant										NA	AdaBoost Classifier	NA	Accuracy:0:963, F1 score:0:965, AUC:0:977	Computational Method	NA	NA	CP022905
CP022905|1280_17715	1280_17715	1280	Staphylococcus aureus strain 628	erythromycin	Resistant										NA	AdaBoost Classifier	NA	Accuracy:0:959, F1 score:0:962, AUC:0:981	Computational Method	NA	NA	CP022905
CP031537|1280_17721	1280_17721	1280	Staphylococcus aureus strain WCH-SK2	erythromycin	Resistant										NA	AdaBoost Classifier	NA	Accuracy:0:959, F1 score:0:962, AUC:0:981	Computational Method	NA	NA	CP031537
CP031537|1280_17721	1280_17721	1280	Staphylococcus aureus strain WCH-SK2	methicillin	Resistant										NA	AdaBoost Classifier	NA	Accuracy:0:989, F1 score:0:989, AUC:0:994	Computational Method	NA	NA	CP031537
CP031537|1280_17721	1280_17721	1280	Staphylococcus aureus strain WCH-SK2	trimethoprim/sulfamethoxazole	Resistant										NA	AdaBoost Classifier	NA	Accuracy:0:939, F1 score:0:956, AUC:0:974	Computational Method	NA	NA	CP031537
CP031537|1280_17721	1280_17721	1280	Staphylococcus aureus strain WCH-SK2	tetracycline	Resistant										NA	AdaBoost Classifier	NA	Accuracy:0:975, F1 score:0:974, AUC:0:986	Computational Method	NA	NA	CP031537
CP031537|1280_17721	1280_17721	1280	Staphylococcus aureus strain WCH-SK2	penicillin	Resistant										NA	AdaBoost Classifier	NA	Accuracy:0:963, F1 score:0:964, AUC:0:979	Computational Method	NA	NA	CP031537
CP031537|1280_17721	1280_17721	1280	Staphylococcus aureus strain WCH-SK2	ciprofloxacin	Resistant										NA	AdaBoost Classifier	NA	Accuracy:0:977, F1 score:0:980, AUC:0:982	Computational Method	NA	NA	CP031537
CP031537|1280_17721	1280_17721	1280	Staphylococcus aureus strain WCH-SK2	clindamycin	Resistant										NA	AdaBoost Classifier	NA	Accuracy:0:963, F1 score:0:965, AUC:0:977	Computational Method	NA	NA	CP031537
CP031673|1280_17967	1280_17967	1280	Staphylococcus aureus strain MOZ66	penicillin	Resistant										NA	AdaBoost Classifier	NA	Accuracy:0:963, F1 score:0:964, AUC:0:979	Computational Method	NA	NA	CP031673
CP031779|1280_17973	1280_17973	1280	Staphylococcus aureus strain CFBR-105	erythromycin	Resistant										NA	AdaBoost Classifier	NA	Accuracy:0:959, F1 score:0:962, AUC:0:981	Computational Method	NA	NA	CP031779
CP031779|1280_17973	1280_17973	1280	Staphylococcus aureus strain CFBR-105	clindamycin	Resistant										NA	AdaBoost Classifier	NA	Accuracy:0:963, F1 score:0:965, AUC:0:977	Computational Method	NA	NA	CP031779
CP031779|1280_17973	1280_17973	1280	Staphylococcus aureus strain CFBR-105	methicillin	Resistant										NA	AdaBoost Classifier	NA	Accuracy:0:989, F1 score:0:989, AUC:0:994	Computational Method	NA	NA	CP031779
CP031838|1280_17975	1280_17975	1280	Staphylococcus aureus strain QD-CD9	trimethoprim/sulfamethoxazole	Resistant										NA	AdaBoost Classifier	NA	Accuracy:0:939, F1 score:0:956, AUC:0:974	Computational Method	NA	NA	CP031838
CP031838|1280_17975	1280_17975	1280	Staphylococcus aureus strain QD-CD9	methicillin	Resistant										NA	AdaBoost Classifier	NA	Accuracy:0:989, F1 score:0:989, AUC:0:994	Computational Method	NA	NA	CP031838
CP031838|1280_17975	1280_17975	1280	Staphylococcus aureus strain QD-CD9	penicillin	Resistant										NA	AdaBoost Classifier	NA	Accuracy:0:963, F1 score:0:964, AUC:0:979	Computational Method	NA	NA	CP031838
CP031838|1280_17975	1280_17975	1280	Staphylococcus aureus strain QD-CD9	gentamicin	Resistant										NA	AdaBoost Classifier	NA	Accuracy:0:984, F1 score:0:984, AUC:0:980	Computational Method	NA	NA	CP031838
CP031838|1280_17975	1280_17975	1280	Staphylococcus aureus strain QD-CD9	ciprofloxacin	Resistant										NA	AdaBoost Classifier	NA	Accuracy:0:977, F1 score:0:980, AUC:0:982	Computational Method	NA	NA	CP031838
LT992464|1280_18011	1280_18011	1280	Staphylococcus aureus strain 3_LA_115	clindamycin	Resistant										NA	AdaBoost Classifier	NA	Accuracy:0:963, F1 score:0:965, AUC:0:977	Computational Method	NA	NA	LT992464
LT992464|1280_18011	1280_18011	1280	Staphylococcus aureus strain 3_LA_115	trimethoprim/sulfamethoxazole	Resistant										NA	AdaBoost Classifier	NA	Accuracy:0:939, F1 score:0:956, AUC:0:974	Computational Method	NA	NA	LT992464
LT992464|1280_18011	1280_18011	1280	Staphylococcus aureus strain 3_LA_115	penicillin	Resistant										NA	AdaBoost Classifier	NA	Accuracy:0:963, F1 score:0:964, AUC:0:979	Computational Method	NA	NA	LT992464
LT992464|1280_18011	1280_18011	1280	Staphylococcus aureus strain 3_LA_115	methicillin	Resistant										NA	AdaBoost Classifier	NA	Accuracy:0:989, F1 score:0:989, AUC:0:994	Computational Method	NA	NA	LT992464
LT992464|1280_18011	1280_18011	1280	Staphylococcus aureus strain 3_LA_115	erythromycin	Resistant										NA	AdaBoost Classifier	NA	Accuracy:0:959, F1 score:0:962, AUC:0:981	Computational Method	NA	NA	LT992464
LT992464|1280_18011	1280_18011	1280	Staphylococcus aureus strain 3_LA_115	tetracycline	Resistant										NA	AdaBoost Classifier	NA	Accuracy:0:975, F1 score:0:974, AUC:0:986	Computational Method	NA	NA	LT992464
LT992458|1280_18012	1280_18012	1280	Staphylococcus aureus strain 7_4623	trimethoprim/sulfamethoxazole	Resistant										NA	AdaBoost Classifier	NA	Accuracy:0:939, F1 score:0:956, AUC:0:974	Computational Method	NA	NA	LT992458
LT992458|1280_18012	1280_18012	1280	Staphylococcus aureus strain 7_4623	clindamycin	Resistant										NA	AdaBoost Classifier	NA	Accuracy:0:963, F1 score:0:965, AUC:0:977	Computational Method	NA	NA	LT992458
LT992458|1280_18012	1280_18012	1280	Staphylococcus aureus strain 7_4623	methicillin	Resistant										NA	AdaBoost Classifier	NA	Accuracy:0:989, F1 score:0:989, AUC:0:994	Computational Method	NA	NA	LT992458
LT992458|1280_18012	1280_18012	1280	Staphylococcus aureus strain 7_4623	penicillin	Resistant										NA	AdaBoost Classifier	NA	Accuracy:0:963, F1 score:0:964, AUC:0:979	Computational Method	NA	NA	LT992458
LT992458|1280_18012	1280_18012	1280	Staphylococcus aureus strain 7_4623	erythromycin	Resistant										NA	AdaBoost Classifier	NA	Accuracy:0:959, F1 score:0:962, AUC:0:981	Computational Method	NA	NA	LT992458
LT992458|1280_18012	1280_18012	1280	Staphylococcus aureus strain 7_4623	tetracycline	Resistant										NA	AdaBoost Classifier	NA	Accuracy:0:975, F1 score:0:974, AUC:0:986	Computational Method	NA	NA	LT992458
LT992462|1280_18013	1280_18013	1280	Staphylococcus aureus strain 5_3949	penicillin	Resistant										NA	AdaBoost Classifier	NA	Accuracy:0:963, F1 score:0:964, AUC:0:979	Computational Method	NA	NA	LT992462
LT992462|1280_18013	1280_18013	1280	Staphylococcus aureus strain 5_3949	methicillin	Resistant										NA	AdaBoost Classifier	NA	Accuracy:0:989, F1 score:0:989, AUC:0:994	Computational Method	NA	NA	LT992462
LT992462|1280_18013	1280_18013	1280	Staphylococcus aureus strain 5_3949	erythromycin	Resistant										NA	AdaBoost Classifier	NA	Accuracy:0:959, F1 score:0:962, AUC:0:981	Computational Method	NA	NA	LT992462
LT992462|1280_18013	1280_18013	1280	Staphylococcus aureus strain 5_3949	trimethoprim/sulfamethoxazole	Resistant										NA	AdaBoost Classifier	NA	Accuracy:0:939, F1 score:0:956, AUC:0:974	Computational Method	NA	NA	LT992462
LT992462|1280_18013	1280_18013	1280	Staphylococcus aureus strain 5_3949	tetracycline	Resistant										NA	AdaBoost Classifier	NA	Accuracy:0:975, F1 score:0:974, AUC:0:986	Computational Method	NA	NA	LT992462
LT992461|1280_18014	1280_18014	1280	Staphylococcus aureus strain 8_LA_272	erythromycin	Resistant										NA	AdaBoost Classifier	NA	Accuracy:0:959, F1 score:0:962, AUC:0:981	Computational Method	NA	NA	LT992461
LT992461|1280_18014	1280_18014	1280	Staphylococcus aureus strain 8_LA_272	tetracycline	Resistant										NA	AdaBoost Classifier	NA	Accuracy:0:975, F1 score:0:974, AUC:0:986	Computational Method	NA	NA	LT992461
LT992461|1280_18014	1280_18014	1280	Staphylococcus aureus strain 8_LA_272	methicillin	Resistant										NA	AdaBoost Classifier	NA	Accuracy:0:989, F1 score:0:989, AUC:0:994	Computational Method	NA	NA	LT992461
LT992461|1280_18014	1280_18014	1280	Staphylococcus aureus strain 8_LA_272	clindamycin	Resistant										NA	AdaBoost Classifier	NA	Accuracy:0:963, F1 score:0:965, AUC:0:977	Computational Method	NA	NA	LT992461
LT992461|1280_18014	1280_18014	1280	Staphylococcus aureus strain 8_LA_272	penicillin	Resistant										NA	AdaBoost Classifier	NA	Accuracy:0:963, F1 score:0:964, AUC:0:979	Computational Method	NA	NA	LT992461
LT992461|1280_18014	1280_18014	1280	Staphylococcus aureus strain 8_LA_272	trimethoprim/sulfamethoxazole	Resistant										NA	AdaBoost Classifier	NA	Accuracy:0:939, F1 score:0:956, AUC:0:974	Computational Method	NA	NA	LT992461
LT992463|1280_18015	1280_18015	1280	Staphylococcus aureus strain 2_LA_86	erythromycin	Resistant										NA	AdaBoost Classifier	NA	Accuracy:0:959, F1 score:0:962, AUC:0:981	Computational Method	NA	NA	LT992463
LT992463|1280_18015	1280_18015	1280	Staphylococcus aureus strain 2_LA_86	methicillin	Resistant										NA	AdaBoost Classifier	NA	Accuracy:0:989, F1 score:0:989, AUC:0:994	Computational Method	NA	NA	LT992463
LT992463|1280_18015	1280_18015	1280	Staphylococcus aureus strain 2_LA_86	clindamycin	Resistant										NA	AdaBoost Classifier	NA	Accuracy:0:963, F1 score:0:965, AUC:0:977	Computational Method	NA	NA	LT992463
LT992463|1280_18015	1280_18015	1280	Staphylococcus aureus strain 2_LA_86	trimethoprim/sulfamethoxazole	Resistant										NA	AdaBoost Classifier	NA	Accuracy:0:939, F1 score:0:956, AUC:0:974	Computational Method	NA	NA	LT992463
LT992463|1280_18015	1280_18015	1280	Staphylococcus aureus strain 2_LA_86	penicillin	Resistant										NA	AdaBoost Classifier	NA	Accuracy:0:963, F1 score:0:964, AUC:0:979	Computational Method	NA	NA	LT992463
LT992463|1280_18015	1280_18015	1280	Staphylococcus aureus strain 2_LA_86	tetracycline	Resistant										NA	AdaBoost Classifier	NA	Accuracy:0:975, F1 score:0:974, AUC:0:986	Computational Method	NA	NA	LT992463
LT992460|1280_18016	1280_18016	1280	Staphylococcus aureus strain 9_LA_281	methicillin	Resistant										NA	AdaBoost Classifier	NA	Accuracy:0:989, F1 score:0:989, AUC:0:994	Computational Method	NA	NA	LT992460
LT992460|1280_18016	1280_18016	1280	Staphylococcus aureus strain 9_LA_281	erythromycin	Resistant										NA	AdaBoost Classifier	NA	Accuracy:0:959, F1 score:0:962, AUC:0:981	Computational Method	NA	NA	LT992460
LT992460|1280_18016	1280_18016	1280	Staphylococcus aureus strain 9_LA_281	penicillin	Resistant										NA	AdaBoost Classifier	NA	Accuracy:0:963, F1 score:0:964, AUC:0:979	Computational Method	NA	NA	LT992460
LT992460|1280_18016	1280_18016	1280	Staphylococcus aureus strain 9_LA_281	clindamycin	Resistant										NA	AdaBoost Classifier	NA	Accuracy:0:963, F1 score:0:965, AUC:0:977	Computational Method	NA	NA	LT992460
LT992460|1280_18016	1280_18016	1280	Staphylococcus aureus strain 9_LA_281	trimethoprim/sulfamethoxazole	Resistant										NA	AdaBoost Classifier	NA	Accuracy:0:939, F1 score:0:956, AUC:0:974	Computational Method	NA	NA	LT992460
LT992460|1280_18016	1280_18016	1280	Staphylococcus aureus strain 9_LA_281	tetracycline	Resistant										NA	AdaBoost Classifier	NA	Accuracy:0:975, F1 score:0:974, AUC:0:986	Computational Method	NA	NA	LT992460
LT992465|1280_18017	1280_18017	1280	Staphylococcus aureus strain 6_LA_232	methicillin	Resistant										NA	AdaBoost Classifier	NA	Accuracy:0:989, F1 score:0:989, AUC:0:994	Computational Method	NA	NA	LT992465
LT992465|1280_18017	1280_18017	1280	Staphylococcus aureus strain 6_LA_232	tetracycline	Resistant										NA	AdaBoost Classifier	NA	Accuracy:0:975, F1 score:0:974, AUC:0:986	Computational Method	NA	NA	LT992465
LT992465|1280_18017	1280_18017	1280	Staphylococcus aureus strain 6_LA_232	penicillin	Resistant										NA	AdaBoost Classifier	NA	Accuracy:0:963, F1 score:0:964, AUC:0:979	Computational Method	NA	NA	LT992465
LT992465|1280_18017	1280_18017	1280	Staphylococcus aureus strain 6_LA_232	clindamycin	Resistant										NA	AdaBoost Classifier	NA	Accuracy:0:963, F1 score:0:965, AUC:0:977	Computational Method	NA	NA	LT992465
LT992465|1280_18017	1280_18017	1280	Staphylococcus aureus strain 6_LA_232	erythromycin	Resistant										NA	AdaBoost Classifier	NA	Accuracy:0:959, F1 score:0:962, AUC:0:981	Computational Method	NA	NA	LT992465
LT992466|1280_18018	1280_18018	1280	Staphylococcus aureus strain 4_LA_208	penicillin	Resistant										NA	AdaBoost Classifier	NA	Accuracy:0:963, F1 score:0:964, AUC:0:979	Computational Method	NA	NA	LT992466
LT992466|1280_18018	1280_18018	1280	Staphylococcus aureus strain 4_LA_208	methicillin	Resistant										NA	AdaBoost Classifier	NA	Accuracy:0:989, F1 score:0:989, AUC:0:994	Computational Method	NA	NA	LT992466
LT992466|1280_18018	1280_18018	1280	Staphylococcus aureus strain 4_LA_208	erythromycin	Resistant										NA	AdaBoost Classifier	NA	Accuracy:0:959, F1 score:0:962, AUC:0:981	Computational Method	NA	NA	LT992466
LT992466|1280_18018	1280_18018	1280	Staphylococcus aureus strain 4_LA_208	tetracycline	Resistant										NA	AdaBoost Classifier	NA	Accuracy:0:975, F1 score:0:974, AUC:0:986	Computational Method	NA	NA	LT992466
LT992467|1280_18019	1280_18019	1280	Staphylococcus aureus strain 16_LA_309	erythromycin	Resistant										NA	AdaBoost Classifier	NA	Accuracy:0:959, F1 score:0:962, AUC:0:981	Computational Method	NA	NA	LT992467
LT992467|1280_18019	1280_18019	1280	Staphylococcus aureus strain 16_LA_309	tetracycline	Resistant										NA	AdaBoost Classifier	NA	Accuracy:0:975, F1 score:0:974, AUC:0:986	Computational Method	NA	NA	LT992467
LT992467|1280_18019	1280_18019	1280	Staphylococcus aureus strain 16_LA_309	penicillin	Resistant										NA	AdaBoost Classifier	NA	Accuracy:0:963, F1 score:0:964, AUC:0:979	Computational Method	NA	NA	LT992467
LT992467|1280_18019	1280_18019	1280	Staphylococcus aureus strain 16_LA_309	gentamicin	Resistant										NA	AdaBoost Classifier	NA	Accuracy:0:984, F1 score:0:984, AUC:0:980	Computational Method	NA	NA	LT992467
LT992467|1280_18019	1280_18019	1280	Staphylococcus aureus strain 16_LA_309	methicillin	Resistant										NA	AdaBoost Classifier	NA	Accuracy:0:989, F1 score:0:989, AUC:0:994	Computational Method	NA	NA	LT992467
LT992470|1280_18020	1280_18020	1280	Staphylococcus aureus strain 13_LA_301	methicillin	Resistant										NA	AdaBoost Classifier	NA	Accuracy:0.989, F1 score:0.989, AUC:0.994	Computational Method	NA	NA	LT992470
LT992470|1280_18020	1280_18020	1280	Staphylococcus aureus strain 13_LA_301	tetracycline	Resistant										NA	AdaBoost Classifier	NA	Accuracy:0.975, F1 score:0.974, AUC:0.986	Computational Method	NA	NA	LT992470
LT992470|1280_18020	1280_18020	1280	Staphylococcus aureus strain 13_LA_301	clindamycin	Resistant										NA	AdaBoost Classifier	NA	Accuracy:0.963, F1 score:0.965, AUC:0.977	Computational Method	NA	NA	LT992470
LT992470|1280_18020	1280_18020	1280	Staphylococcus aureus strain 13_LA_301	penicillin	Resistant										NA	AdaBoost Classifier	NA	Accuracy:0.963, F1 score:0.964, AUC:0.979	Computational Method	NA	NA	LT992470
LT992470|1280_18020	1280_18020	1280	Staphylococcus aureus strain 13_LA_301	trimethoprim/sulfamethoxazole	Resistant										NA	AdaBoost Classifier	NA	Accuracy:0.939, F1 score:0.956, AUC:0.974	Computational Method	NA	NA	LT992470
LT992470|1280_18020	1280_18020	1280	Staphylococcus aureus strain 13_LA_301	erythromycin	Resistant										NA	AdaBoost Classifier	NA	Accuracy:0.959, F1 score:0.962, AUC:0.981	Computational Method	NA	NA	LT992470
LT992468|1280_18021	1280_18021	1280	Staphylococcus aureus strain 12_LA_293	methicillin	Resistant										NA	AdaBoost Classifier	NA	Accuracy:0:989, F1 score:0:989, AUC:0:994	Computational Method	NA	NA	LT992468
LT992468|1280_18021	1280_18021	1280	Staphylococcus aureus strain 12_LA_293	tetracycline	Resistant										NA	AdaBoost Classifier	NA	Accuracy:0:975, F1 score:0:974, AUC:0:986	Computational Method	NA	NA	LT992468
LT992468|1280_18021	1280_18021	1280	Staphylococcus aureus strain 12_LA_293	penicillin	Resistant										NA	AdaBoost Classifier	NA	Accuracy:0:963, F1 score:0:964, AUC:0:979	Computational Method	NA	NA	LT992468
LT992468|1280_18021	1280_18021	1280	Staphylococcus aureus strain 12_LA_293	erythromycin	Resistant										NA	AdaBoost Classifier	NA	Accuracy:0:959, F1 score:0:962, AUC:0:981	Computational Method	NA	NA	LT992468
LT992473|1280_18022	1280_18022	1280	Staphylococcus aureus strain 14_5418	clindamycin	Resistant										NA	AdaBoost Classifier	NA	Accuracy:0:963, F1 score:0:965, AUC:0:977	Computational Method	NA	NA	LT992473
LT992473|1280_18022	1280_18022	1280	Staphylococcus aureus strain 14_5418	methicillin	Resistant										NA	AdaBoost Classifier	NA	Accuracy:0:989, F1 score:0:989, AUC:0:994	Computational Method	NA	NA	LT992473
LT992473|1280_18022	1280_18022	1280	Staphylococcus aureus strain 14_5418	trimethoprim/sulfamethoxazole	Resistant										NA	AdaBoost Classifier	NA	Accuracy:0:939, F1 score:0:956, AUC:0:974	Computational Method	NA	NA	LT992473
LT992473|1280_18022	1280_18022	1280	Staphylococcus aureus strain 14_5418	penicillin	Resistant										NA	AdaBoost Classifier	NA	Accuracy:0:963, F1 score:0:964, AUC:0:979	Computational Method	NA	NA	LT992473
LT992473|1280_18022	1280_18022	1280	Staphylococcus aureus strain 14_5418	tetracycline	Resistant										NA	AdaBoost Classifier	NA	Accuracy:0:975, F1 score:0:974, AUC:0:986	Computational Method	NA	NA	LT992473
LT992473|1280_18022	1280_18022	1280	Staphylococcus aureus strain 14_5418	erythromycin	Resistant										NA	AdaBoost Classifier	NA	Accuracy:0:959, F1 score:0:962, AUC:0:981	Computational Method	NA	NA	LT992473
LT992469|1280_18023	1280_18023	1280	Staphylococcus aureus strain 15_LA_305	methicillin	Resistant										NA	AdaBoost Classifier	NA	Accuracy:0:989, F1 score:0:989, AUC:0:994	Computational Method	NA	NA	LT992469
LT992469|1280_18023	1280_18023	1280	Staphylococcus aureus strain 15_LA_305	penicillin	Resistant										NA	AdaBoost Classifier	NA	Accuracy:0:963, F1 score:0:964, AUC:0:979	Computational Method	NA	NA	LT992469
LT992469|1280_18023	1280_18023	1280	Staphylococcus aureus strain 15_LA_305	erythromycin	Resistant										NA	AdaBoost Classifier	NA	Accuracy:0:959, F1 score:0:962, AUC:0:981	Computational Method	NA	NA	LT992469
LT992469|1280_18023	1280_18023	1280	Staphylococcus aureus strain 15_LA_305	tetracycline	Resistant										NA	AdaBoost Classifier	NA	Accuracy:0:975, F1 score:0:974, AUC:0:986	Computational Method	NA	NA	LT992469
LT992471|1280_18024	1280_18024	1280	Staphylococcus aureus strain 17_LA_343	gentamicin	Resistant										NA	AdaBoost Classifier	NA	Accuracy:0:984, F1 score:0:984, AUC:0:980	Computational Method	NA	NA	LT992471
LT992471|1280_18024	1280_18024	1280	Staphylococcus aureus strain 17_LA_343	penicillin	Resistant										NA	AdaBoost Classifier	NA	Accuracy:0:963, F1 score:0:964, AUC:0:979	Computational Method	NA	NA	LT992471
LT992471|1280_18024	1280_18024	1280	Staphylococcus aureus strain 17_LA_343	erythromycin	Resistant										NA	AdaBoost Classifier	NA	Accuracy:0:959, F1 score:0:962, AUC:0:981	Computational Method	NA	NA	LT992471
LT992471|1280_18024	1280_18024	1280	Staphylococcus aureus strain 17_LA_343	methicillin	Resistant										NA	AdaBoost Classifier	NA	Accuracy:0:989, F1 score:0:989, AUC:0:994	Computational Method	NA	NA	LT992471
LT992471|1280_18024	1280_18024	1280	Staphylococcus aureus strain 17_LA_343	tetracycline	Resistant										NA	AdaBoost Classifier	NA	Accuracy:0:975, F1 score:0:974, AUC:0:986	Computational Method	NA	NA	LT992471
LT992472|1280_18025	1280_18025	1280	Staphylococcus aureus strain 10_5235	methicillin	Resistant										NA	AdaBoost Classifier	NA	Accuracy:0:989, F1 score:0:989, AUC:0:994	Computational Method	NA	NA	LT992472
LT992472|1280_18025	1280_18025	1280	Staphylococcus aureus strain 10_5235	erythromycin	Resistant										NA	AdaBoost Classifier	NA	Accuracy:0:959, F1 score:0:962, AUC:0:981	Computational Method	NA	NA	LT992472
LT992472|1280_18025	1280_18025	1280	Staphylococcus aureus strain 10_5235	penicillin	Resistant										NA	AdaBoost Classifier	NA	Accuracy:0:963, F1 score:0:964, AUC:0:979	Computational Method	NA	NA	LT992472
LT992472|1280_18025	1280_18025	1280	Staphylococcus aureus strain 10_5235	tetracycline	Resistant										NA	AdaBoost Classifier	NA	Accuracy:0:975, F1 score:0:974, AUC:0:986	Computational Method	NA	NA	LT992472
LT992474|1280_18026	1280_18026	1280	Staphylococcus aureus strain 19_LA_388	penicillin	Resistant										NA	AdaBoost Classifier	NA	Accuracy:0:963, F1 score:0:964, AUC:0:979	Computational Method	NA	NA	LT992474
LT992474|1280_18026	1280_18026	1280	Staphylococcus aureus strain 19_LA_388	trimethoprim/sulfamethoxazole	Resistant										NA	AdaBoost Classifier	NA	Accuracy:0:939, F1 score:0:956, AUC:0:974	Computational Method	NA	NA	LT992474
LT992474|1280_18026	1280_18026	1280	Staphylococcus aureus strain 19_LA_388	erythromycin	Resistant										NA	AdaBoost Classifier	NA	Accuracy:0:959, F1 score:0:962, AUC:0:981	Computational Method	NA	NA	LT992474
LT992474|1280_18026	1280_18026	1280	Staphylococcus aureus strain 19_LA_388	tetracycline	Resistant										NA	AdaBoost Classifier	NA	Accuracy:0:975, F1 score:0:974, AUC:0:986	Computational Method	NA	NA	LT992474
LT992474|1280_18026	1280_18026	1280	Staphylococcus aureus strain 19_LA_388	methicillin	Resistant										NA	AdaBoost Classifier	NA	Accuracy:0:989, F1 score:0:989, AUC:0:994	Computational Method	NA	NA	LT992474
LT992474|1280_18026	1280_18026	1280	Staphylococcus aureus strain 19_LA_388	clindamycin	Resistant										NA	AdaBoost Classifier	NA	Accuracy:0:963, F1 score:0:965, AUC:0:977	Computational Method	NA	NA	LT992474
LT992475|1280_18027	1280_18027	1280	Staphylococcus aureus strain 20_LA_415	methicillin	Resistant										NA	AdaBoost Classifier	NA	Accuracy:0:989, F1 score:0:989, AUC:0:994	Computational Method	NA	NA	LT992475
LT992475|1280_18027	1280_18027	1280	Staphylococcus aureus strain 20_LA_415	tetracycline	Resistant										NA	AdaBoost Classifier	NA	Accuracy:0:975, F1 score:0:974, AUC:0:986	Computational Method	NA	NA	LT992475
LT992475|1280_18027	1280_18027	1280	Staphylococcus aureus strain 20_LA_415	trimethoprim/sulfamethoxazole	Resistant										NA	AdaBoost Classifier	NA	Accuracy:0:939, F1 score:0:956, AUC:0:974	Computational Method	NA	NA	LT992475
LT992475|1280_18027	1280_18027	1280	Staphylococcus aureus strain 20_LA_415	penicillin	Resistant										NA	AdaBoost Classifier	NA	Accuracy:0:963, F1 score:0:964, AUC:0:979	Computational Method	NA	NA	LT992475
LT992475|1280_18027	1280_18027	1280	Staphylococcus aureus strain 20_LA_415	clindamycin	Resistant										NA	AdaBoost Classifier	NA	Accuracy:0:963, F1 score:0:965, AUC:0:977	Computational Method	NA	NA	LT992475
LT992475|1280_18027	1280_18027	1280	Staphylococcus aureus strain 20_LA_415	erythromycin	Resistant										NA	AdaBoost Classifier	NA	Accuracy:0:959, F1 score:0:962, AUC:0:981	Computational Method	NA	NA	LT992475
LT992476|1280_18028	1280_18028	1280	Staphylococcus aureus strain 21_LA_436	clindamycin	Resistant										NA	AdaBoost Classifier	NA	Accuracy:0:963, F1 score:0:965, AUC:0:977	Computational Method	NA	NA	LT992476
LT992476|1280_18028	1280_18028	1280	Staphylococcus aureus strain 21_LA_436	methicillin	Resistant										NA	AdaBoost Classifier	NA	Accuracy:0:989, F1 score:0:989, AUC:0:994	Computational Method	NA	NA	LT992476
LT992476|1280_18028	1280_18028	1280	Staphylococcus aureus strain 21_LA_436	tetracycline	Resistant										NA	AdaBoost Classifier	NA	Accuracy:0:975, F1 score:0:974, AUC:0:986	Computational Method	NA	NA	LT992476
LT992476|1280_18028	1280_18028	1280	Staphylococcus aureus strain 21_LA_436	trimethoprim/sulfamethoxazole	Resistant										NA	AdaBoost Classifier	NA	Accuracy:0:939, F1 score:0:956, AUC:0:974	Computational Method	NA	NA	LT992476
LT992476|1280_18028	1280_18028	1280	Staphylococcus aureus strain 21_LA_436	erythromycin	Resistant										NA	AdaBoost Classifier	NA	Accuracy:0:959, F1 score:0:962, AUC:0:981	Computational Method	NA	NA	LT992476
LT992476|1280_18028	1280_18028	1280	Staphylococcus aureus strain 21_LA_436	penicillin	Resistant										NA	AdaBoost Classifier	NA	Accuracy:0:963, F1 score:0:964, AUC:0:979	Computational Method	NA	NA	LT992476
LT992477|1280_18029	1280_18029	1280	Staphylococcus aureus strain 22_LA_562	erythromycin	Resistant										NA	AdaBoost Classifier	NA	Accuracy:0:959, F1 score:0:962, AUC:0:981	Computational Method	NA	NA	LT992477
LT992477|1280_18029	1280_18029	1280	Staphylococcus aureus strain 22_LA_562	gentamicin	Resistant										NA	AdaBoost Classifier	NA	Accuracy:0:984, F1 score:0:984, AUC:0:980	Computational Method	NA	NA	LT992477
LT992477|1280_18029	1280_18029	1280	Staphylococcus aureus strain 22_LA_562	methicillin	Resistant										NA	AdaBoost Classifier	NA	Accuracy:0:989, F1 score:0:989, AUC:0:994	Computational Method	NA	NA	LT992477
LT992477|1280_18029	1280_18029	1280	Staphylococcus aureus strain 22_LA_562	tetracycline	Resistant										NA	AdaBoost Classifier	NA	Accuracy:0:975, F1 score:0:974, AUC:0:986	Computational Method	NA	NA	LT992477
LT992477|1280_18029	1280_18029	1280	Staphylococcus aureus strain 22_LA_562	penicillin	Resistant										NA	AdaBoost Classifier	NA	Accuracy:0:963, F1 score:0:964, AUC:0:979	Computational Method	NA	NA	LT992477
AP017891|1280_18528	1280_18528	1280	Staphylococcus aureus strain GN3	penicillin	Resistant										NA	AdaBoost Classifier	NA	Accuracy:0:963, F1 score:0:964, AUC:0:979	Computational Method	NA	NA	AP017891
AP018349|1280_18529	1280_18529	1280	Staphylococcus aureus strain GN1	penicillin	Resistant										NA	AdaBoost Classifier	NA	Accuracy:0:963, F1 score:0:964, AUC:0:979	Computational Method	NA	NA	AP018349
CP033865|1280_19050	1280_19050	1280	Staphylococcus aureus strain FDAARGOS_504 strain Not applicable	methicillin	Resistant										NA	AdaBoost Classifier	NA	Accuracy:0.989, F1 score:0.989, AUC:0.994	Computational Method	NA	NA	CP033865
CP033865|1280_19050	1280_19050	1280	Staphylococcus aureus strain FDAARGOS_504 strain Not applicable	tetracycline	Resistant										NA	AdaBoost Classifier	NA	Accuracy:0.975, F1 score:0.974, AUC:0.986	Computational Method	NA	NA	CP033865
CP033865|1280_19050	1280_19050	1280	Staphylococcus aureus strain FDAARGOS_504 strain Not applicable	clindamycin	Resistant										NA	AdaBoost Classifier	NA	Accuracy:0.963, F1 score:0.965, AUC:0.977	Computational Method	NA	NA	CP033865
CP033865|1280_19050	1280_19050	1280	Staphylococcus aureus strain FDAARGOS_504 strain Not applicable	erythromycin	Resistant										NA	AdaBoost Classifier	NA	Accuracy:0.959, F1 score:0.962, AUC:0.981	Computational Method	NA	NA	CP033865
CP033865|1280_19050	1280_19050	1280	Staphylococcus aureus strain FDAARGOS_504 strain Not applicable	penicillin	Resistant										NA	AdaBoost Classifier	NA	Accuracy:0.963, F1 score:0.964, AUC:0.979	Computational Method	NA	NA	CP033865
CP033865|1280_19050	1280_19050	1280	Staphylococcus aureus strain FDAARGOS_504 strain Not applicable	ciprofloxacin	Resistant										NA	AdaBoost Classifier	NA	Accuracy:0.977, F1 score:0.980, AUC:0.982	Computational Method	NA	NA	CP033865
CP033505|1280_19052	1280_19052	1280	Staphylococcus aureus strain ATCC BAA-39	methicillin	Resistant										NA	AdaBoost Classifier	NA	Accuracy:0:989, F1 score:0:989, AUC:0:994	Computational Method	NA	NA	CP033505
CP033505|1280_19052	1280_19052	1280	Staphylococcus aureus strain ATCC BAA-39	tetracycline	Resistant										NA	AdaBoost Classifier	NA	Accuracy:0:975, F1 score:0:974, AUC:0:986	Computational Method	NA	NA	CP033505
AP019305|1280_19082	1280_19082	1280	Staphylococcus aureus strain TUM9458	erythromycin	Resistant										NA	AdaBoost Classifier	NA	Accuracy:0:959, F1 score:0:962, AUC:0:981	Computational Method	NA	NA	AP019305
AP019305|1280_19082	1280_19082	1280	Staphylococcus aureus strain TUM9458	ciprofloxacin	Resistant										NA	AdaBoost Classifier	NA	Accuracy:0:977, F1 score:0:980, AUC:0:982	Computational Method	NA	NA	AP019305
AP019305|1280_19082	1280_19082	1280	Staphylococcus aureus strain TUM9458	clindamycin	Resistant										NA	AdaBoost Classifier	NA	Accuracy:0:963, F1 score:0:965, AUC:0:977	Computational Method	NA	NA	AP019305
AP019305|1280_19082	1280_19082	1280	Staphylococcus aureus strain TUM9458	gentamicin	Resistant										NA	AdaBoost Classifier	NA	Accuracy:0:984, F1 score:0:984, AUC:0:980	Computational Method	NA	NA	AP019305
AP019306|1280_19083	1280_19083	1280	Staphylococcus aureus strain TUM9463	erythromycin	Resistant										NA	AdaBoost Classifier	NA	Accuracy:0:959, F1 score:0:962, AUC:0:981	Computational Method	NA	NA	AP019306
AP019306|1280_19083	1280_19083	1280	Staphylococcus aureus strain TUM9463	gentamicin	Resistant										NA	AdaBoost Classifier	NA	Accuracy:0:984, F1 score:0:984, AUC:0:980	Computational Method	NA	NA	AP019306
AP019306|1280_19083	1280_19083	1280	Staphylococcus aureus strain TUM9463	methicillin	Resistant										NA	AdaBoost Classifier	NA	Accuracy:0:989, F1 score:0:989, AUC:0:994	Computational Method	NA	NA	AP019306
AP019306|1280_19083	1280_19083	1280	Staphylococcus aureus strain TUM9463	clindamycin	Resistant										NA	AdaBoost Classifier	NA	Accuracy:0:963, F1 score:0:965, AUC:0:977	Computational Method	NA	NA	AP019306
AP019306|1280_19083	1280_19083	1280	Staphylococcus aureus strain TUM9463	ciprofloxacin	Resistant										NA	AdaBoost Classifier	NA	Accuracy:0:977, F1 score:0:980, AUC:0:982	Computational Method	NA	NA	AP019306
CP034441|1280_19084	1280_19084	1280	Staphylococcus aureus strain PMB 81-4	erythromycin	Resistant										NA	AdaBoost Classifier	NA	Accuracy:0:959, F1 score:0:962, AUC:0:981	Computational Method	NA	NA	CP034441
CP034441|1280_19084	1280_19084	1280	Staphylococcus aureus strain PMB 81-4	clindamycin	Resistant										NA	AdaBoost Classifier	NA	Accuracy:0:963, F1 score:0:965, AUC:0:977	Computational Method	NA	NA	CP034441
CP034102|1280_19085	1280_19085	1280	Staphylococcus aureus strain O267	gentamicin	Resistant										NA	AdaBoost Classifier	NA	Accuracy:0:984, F1 score:0:984, AUC:0:980	Computational Method	NA	NA	CP034102
LR134086|1280_19110	1280_19110	1280	Staphylococcus aureus strain NCTC13142	penicillin	Resistant										NA	AdaBoost Classifier	NA	Accuracy:0.963, F1 score:0.964, AUC:0.979	Computational Method	NA	NA	LR134086
LR134086|1280_19110	1280_19110	1280	Staphylococcus aureus strain NCTC13142	methicillin	Resistant										NA	AdaBoost Classifier	NA	Accuracy:0.989, F1 score:0.989, AUC:0.994	Computational Method	NA	NA	LR134086
LR134085|1280_19112	1280_19112	1280	Staphylococcus aureus strain NCTC12233	clindamycin	Resistant										NA	AdaBoost Classifier	NA	Accuracy:0:963, F1 score:0:965, AUC:0:977	Computational Method	NA	NA	LR134085
LR134085|1280_19112	1280_19112	1280	Staphylococcus aureus strain NCTC12233	methicillin	Resistant										NA	AdaBoost Classifier	NA	Accuracy:0:989, F1 score:0:989, AUC:0:994	Computational Method	NA	NA	LR134085
LR134085|1280_19112	1280_19112	1280	Staphylococcus aureus strain NCTC12233	erythromycin	Resistant										NA	AdaBoost Classifier	NA	Accuracy:0:959, F1 score:0:962, AUC:0:981	Computational Method	NA	NA	LR134085
LR134090|1280_19116	1280_19116	1280	Staphylococcus aureus strain NCTC9555	gentamicin	Resistant										NA	AdaBoost Classifier	NA	Accuracy:0:984, F1 score:0:984, AUC:0:980	Computational Method	NA	NA	LR134090
LR134093|1280_19117	1280_19117	1280	Staphylococcus aureus strain NCTC11965	penicillin	Resistant										NA	AdaBoost Classifier	NA	Accuracy:0:963, F1 score:0:964, AUC:0:979	Computational Method	NA	NA	LR134093
LR134193|1280_19119	1280_19119	1280	Staphylococcus aureus strain NCTC13616	penicillin	Resistant										NA	AdaBoost Classifier	NA	Accuracy:0:963, F1 score:0:964, AUC:0:979	Computational Method	NA	NA	LR134193
LR134193|1280_19119	1280_19119	1280	Staphylococcus aureus strain NCTC13616	ciprofloxacin	Resistant										NA	AdaBoost Classifier	NA	Accuracy:0:977, F1 score:0:980, AUC:0:982	Computational Method	NA	NA	LR134193
LR134193|1280_19119	1280_19119	1280	Staphylococcus aureus strain NCTC13616	methicillin	Resistant										NA	AdaBoost Classifier	NA	Accuracy:0:989, F1 score:0:989, AUC:0:994	Computational Method	NA	NA	LR134193
LR134271|1280_19120	1280_19120	1280	Staphylococcus aureus strain NCTC7988	gentamicin	Resistant										NA	AdaBoost Classifier	NA	Accuracy:0.984, F1 score:0.984, AUC:0.980	Computational Method	NA	NA	LR134271
LR134305|1280_19123	1280_19123	1280	Staphylococcus aureus strain NCTC1803	gentamicin	Resistant										NA	AdaBoost Classifier	NA	Accuracy:0:984, F1 score:0:984, AUC:0:980	Computational Method	NA	NA	LR134305
LR134351|1280_19124	1280_19124	1280	Staphylococcus aureus strain NCTC13811	penicillin	Resistant										NA	AdaBoost Classifier	NA	Accuracy:0:963, F1 score:0:964, AUC:0:979	Computational Method	NA	NA	LR134351
LR134351|1280_19124	1280_19124	1280	Staphylococcus aureus strain NCTC13811	clindamycin	Resistant										NA	AdaBoost Classifier	NA	Accuracy:0:963, F1 score:0:965, AUC:0:977	Computational Method	NA	NA	LR134351
LR134351|1280_19124	1280_19124	1280	Staphylococcus aureus strain NCTC13811	erythromycin	Resistant										NA	AdaBoost Classifier	NA	Accuracy:0:959, F1 score:0:962, AUC:0:981	Computational Method	NA	NA	LR134351
CP030137|1280_20980	1280_20980	1280	Staphylococcus aureus strain M51	ciprofloxacin	Resistant								PATRIC		NA	AdaBoost Classifier	NA	Accuracy:0.977, F1 score:0.980, AUC:0.982	Computational Method	NA	NA	CP030137
CP030137|1280_20980	1280_20980	1280	Staphylococcus aureus strain M51	erythromycin	Resistant								PATRIC		NA	AdaBoost Classifier	NA	Accuracy:0.959, F1 score:0.962, AUC:0.981	Computational Method	NA	NA	CP030137
CP030137|1280_20980	1280_20980	1280	Staphylococcus aureus strain M51	tetracycline	Resistant								PATRIC		NA	AdaBoost Classifier	NA	Accuracy:0.975, F1 score:0.974, AUC:0.986	Computational Method	NA	NA	CP030137
CP030137|1280_20980	1280_20980	1280	Staphylococcus aureus strain M51	gentamicin	Resistant								PATRIC		NA	AdaBoost Classifier	NA	Accuracy:0.984, F1 score:0.984, AUC:0.980	Computational Method	NA	NA	CP030137
CP030137|1280_20980	1280_20980	1280	Staphylococcus aureus strain M51	methicillin	Resistant								PATRIC		NA	AdaBoost Classifier	NA	Accuracy:0.989, F1 score:0.989, AUC:0.994	Computational Method	NA	NA	CP030137
CP030138|1280_20981	1280_20981	1280	Staphylococcus aureus strain M48	tetracycline	Resistant								PATRIC		NA	AdaBoost Classifier	NA	Accuracy:0:975, F1 score:0:974, AUC:0:986	Computational Method	NA	NA	CP030138
CP030138|1280_20981	1280_20981	1280	Staphylococcus aureus strain M48	penicillin	Resistant								PATRIC		NA	AdaBoost Classifier	NA	Accuracy:0:963, F1 score:0:964, AUC:0:979	Computational Method	NA	NA	CP030138
CP030138|1280_20981	1280_20981	1280	Staphylococcus aureus strain M48	clindamycin	Resistant								PATRIC		NA	AdaBoost Classifier	NA	Accuracy:0:963, F1 score:0:965, AUC:0:977	Computational Method	NA	NA	CP030138
CP030138|1280_20981	1280_20981	1280	Staphylococcus aureus strain M48	gentamicin	Resistant								PATRIC		NA	AdaBoost Classifier	NA	Accuracy:0:984, F1 score:0:984, AUC:0:980	Computational Method	NA	NA	CP030138
CP030138|1280_20981	1280_20981	1280	Staphylococcus aureus strain M48	trimethoprim/sulfamethoxazole	Resistant								PATRIC		NA	AdaBoost Classifier	NA	Accuracy:0:939, F1 score:0:956, AUC:0:974	Computational Method	NA	NA	CP030138
CP030138|1280_20981	1280_20981	1280	Staphylococcus aureus strain M48	ciprofloxacin	Resistant								PATRIC		NA	AdaBoost Classifier	NA	Accuracy:0:977, F1 score:0:980, AUC:0:982	Computational Method	NA	NA	CP030138
CP030138|1280_20981	1280_20981	1280	Staphylococcus aureus strain M48	erythromycin	Resistant								PATRIC		NA	AdaBoost Classifier	NA	Accuracy:0:959, F1 score:0:962, AUC:0:981	Computational Method	NA	NA	CP030138
CP030138|1280_20981	1280_20981	1280	Staphylococcus aureus strain M48	methicillin	Resistant								PATRIC		NA	AdaBoost Classifier	NA	Accuracy:0:989, F1 score:0:989, AUC:0:994	Computational Method	NA	NA	CP030138
CP030136|1280_20982	1280_20982	1280	Staphylococcus aureus strain S57	ciprofloxacin	Resistant								PATRIC		NA	AdaBoost Classifier	NA	Accuracy:0:977, F1 score:0:980, AUC:0:982	Computational Method	NA	NA	CP030136
CP030136|1280_20982	1280_20982	1280	Staphylococcus aureus strain S57	trimethoprim/sulfamethoxazole	Resistant								PATRIC		NA	AdaBoost Classifier	NA	Accuracy:0:939, F1 score:0:956, AUC:0:974	Computational Method	NA	NA	CP030136
CP030136|1280_20982	1280_20982	1280	Staphylococcus aureus strain S57	gentamicin	Resistant								PATRIC		NA	AdaBoost Classifier	NA	Accuracy:0:984, F1 score:0:984, AUC:0:980	Computational Method	NA	NA	CP030136
CP030136|1280_20982	1280_20982	1280	Staphylococcus aureus strain S57	methicillin	Resistant								PATRIC		NA	AdaBoost Classifier	NA	Accuracy:0:989, F1 score:0:989, AUC:0:994	Computational Method	NA	NA	CP030136
CP030136|1280_20982	1280_20982	1280	Staphylococcus aureus strain S57	penicillin	Resistant								PATRIC		NA	AdaBoost Classifier	NA	Accuracy:0:963, F1 score:0:964, AUC:0:979	Computational Method	NA	NA	CP030136
CP026646|1280_21041	1280_21041	1280	Staphylococcus aureus strain 2288	methicillin	Resistant								PATRIC		NA	AdaBoost Classifier	NA	Accuracy:0:989, F1 score:0:989, AUC:0:994	Computational Method	NA	NA	CP026646
CP026646|1280_21041	1280_21041	1280	Staphylococcus aureus strain 2288	tetracycline	Resistant								PATRIC		NA	AdaBoost Classifier	NA	Accuracy:0:975, F1 score:0:974, AUC:0:986	Computational Method	NA	NA	CP026646
CP038021|1280_21044	1280_21044	1280	Staphylococcus aureus strain 04-002	penicillin	Resistant								PATRIC		NA	AdaBoost Classifier	NA	Accuracy:0:963, F1 score:0:964, AUC:0:979	Computational Method	NA	NA	CP038021
CP020956|1280_21046	1280_21046	1280	Staphylococcus aureus strain C8879	erythromycin	Resistant								PATRIC		NA	AdaBoost Classifier	NA	Accuracy:0:959, F1 score:0:962, AUC:0:981	Computational Method	NA	NA	CP020956
CP020956|1280_21046	1280_21046	1280	Staphylococcus aureus strain C8879	methicillin	Resistant								PATRIC		NA	AdaBoost Classifier	NA	Accuracy:0:989, F1 score:0:989, AUC:0:994	Computational Method	NA	NA	CP020956
CP020960|1280_21047	1280_21047	1280	Staphylococcus aureus strain JK3137	methicillin	Resistant								PATRIC		NA	AdaBoost Classifier	NA	Accuracy:0:989, F1 score:0:989, AUC:0:994	Computational Method	NA	NA	CP020960
CP020960|1280_21047	1280_21047	1280	Staphylococcus aureus strain JK3137	erythromycin	Resistant								PATRIC		NA	AdaBoost Classifier	NA	Accuracy:0:959, F1 score:0:962, AUC:0:981	Computational Method	NA	NA	CP020960
CP038461|1280_21049	1280_21049	1280	Staphylococcus aureus strain O217	penicillin	Resistant								PATRIC		NA	AdaBoost Classifier	NA	Accuracy:0:963, F1 score:0:964, AUC:0:979	Computational Method	NA	NA	CP038461
CP038268|1280_21053	1280_21053	1280	Staphylococcus aureus strain O55 strain B118	penicillin	Resistant								PATRIC		NA	AdaBoost Classifier	NA	Accuracy:0:963, F1 score:0:964, AUC:0:979	Computational Method	NA	NA	CP038268
CP038612|1280_21054	1280_21054	1280	Staphylococcus aureus strain O268	gentamicin	Resistant								PATRIC		NA	AdaBoost Classifier	NA	Accuracy:0:984, F1 score:0:984, AUC:0:980	Computational Method	NA	NA	CP038612
CP039992|1280_21071	1280_21071	1280	Staphylococcus aureus strain Lr3	methicillin	Resistant								PATRIC		NA	AdaBoost Classifier	NA	Accuracy:0:989, F1 score:0:989, AUC:0:994	Computational Method	NA	NA	CP039992
CP039992|1280_21071	1280_21071	1280	Staphylococcus aureus strain Lr3	trimethoprim/sulfamethoxazole	Resistant								PATRIC		NA	AdaBoost Classifier	NA	Accuracy:0:939, F1 score:0:956, AUC:0:974	Computational Method	NA	NA	CP039992
CP039992|1280_21071	1280_21071	1280	Staphylococcus aureus strain Lr3	penicillin	Resistant								PATRIC		NA	AdaBoost Classifier	NA	Accuracy:0:963, F1 score:0:964, AUC:0:979	Computational Method	NA	NA	CP039992
CP039992|1280_21071	1280_21071	1280	Staphylococcus aureus strain Lr3	gentamicin	Resistant								PATRIC		NA	AdaBoost Classifier	NA	Accuracy:0:984, F1 score:0:984, AUC:0:980	Computational Method	NA	NA	CP039992
CP040622|1280_21138	1280_21138	1280	Staphylococcus aureus strain JKD6004	erythromycin	Resistant								PATRIC		NA	AdaBoost Classifier	NA	Accuracy:0:959, F1 score:0:962, AUC:0:981	Computational Method	NA	NA	CP040622
CP040622|1280_21138	1280_21138	1280	Staphylococcus aureus strain JKD6004	trimethoprim/sulfamethoxazole	Resistant								PATRIC		NA	AdaBoost Classifier	NA	Accuracy:0:939, F1 score:0:956, AUC:0:974	Computational Method	NA	NA	CP040622
CP040622|1280_21138	1280_21138	1280	Staphylococcus aureus strain JKD6004	tetracycline	Resistant								PATRIC		NA	AdaBoost Classifier	NA	Accuracy:0:975, F1 score:0:974, AUC:0:986	Computational Method	NA	NA	CP040622
CP040622|1280_21138	1280_21138	1280	Staphylococcus aureus strain JKD6004	clindamycin	Resistant								PATRIC		NA	AdaBoost Classifier	NA	Accuracy:0:963, F1 score:0:965, AUC:0:977	Computational Method	NA	NA	CP040622
CP040622|1280_21138	1280_21138	1280	Staphylococcus aureus strain JKD6004	penicillin	Resistant								PATRIC		NA	AdaBoost Classifier	NA	Accuracy:0:963, F1 score:0:964, AUC:0:979	Computational Method	NA	NA	CP040622
CP040622|1280_21138	1280_21138	1280	Staphylococcus aureus strain JKD6004	methicillin	Resistant								PATRIC		NA	AdaBoost Classifier	NA	Accuracy:0:989, F1 score:0:989, AUC:0:994	Computational Method	NA	NA	CP040622
CP040622|1280_21138	1280_21138	1280	Staphylococcus aureus strain JKD6004	gentamicin	Resistant								PATRIC		NA	AdaBoost Classifier	NA	Accuracy:0:984, F1 score:0:984, AUC:0:980	Computational Method	NA	NA	CP040622
CP040230|1280_21141	1280_21141	1280	Staphylococcus aureus strain GD1108	erythromycin	Resistant								PATRIC		NA	AdaBoost Classifier	NA	Accuracy:0:959, F1 score:0:962, AUC:0:981	Computational Method	NA	NA	CP040230
CP040233|1280_21142	1280_21142	1280	Staphylococcus aureus strain GD1696	penicillin	Resistant								PATRIC		NA	AdaBoost Classifier	NA	Accuracy:0:963, F1 score:0:964, AUC:0:979	Computational Method	NA	NA	CP040233
CP040233|1280_21142	1280_21142	1280	Staphylococcus aureus strain GD1696	gentamicin	Resistant								PATRIC		NA	AdaBoost Classifier	NA	Accuracy:0:984, F1 score:0:984, AUC:0:980	Computational Method	NA	NA	CP040233
CP040233|1280_21142	1280_21142	1280	Staphylococcus aureus strain GD1696	erythromycin	Resistant								PATRIC		NA	AdaBoost Classifier	NA	Accuracy:0:959, F1 score:0:962, AUC:0:981	Computational Method	NA	NA	CP040233
LR027876|1280_21153	1280_21153	1280	Staphylococcus aureus strain JKD6009	gentamicin	Resistant								PATRIC		NA	AdaBoost Classifier	NA	Accuracy:0:984, F1 score:0:984, AUC:0:980	Computational Method	NA	NA	LR027876
LR027876|1280_21153	1280_21153	1280	Staphylococcus aureus strain JKD6009	trimethoprim/sulfamethoxazole	Resistant								PATRIC		NA	AdaBoost Classifier	NA	Accuracy:0:939, F1 score:0:956, AUC:0:974	Computational Method	NA	NA	LR027876
LR027876|1280_21153	1280_21153	1280	Staphylococcus aureus strain JKD6009	clindamycin	Resistant								PATRIC		NA	AdaBoost Classifier	NA	Accuracy:0:963, F1 score:0:965, AUC:0:977	Computational Method	NA	NA	LR027876
LR027876|1280_21153	1280_21153	1280	Staphylococcus aureus strain JKD6009	erythromycin	Resistant								PATRIC		NA	AdaBoost Classifier	NA	Accuracy:0:959, F1 score:0:962, AUC:0:981	Computational Method	NA	NA	LR027876
LR027876|1280_21153	1280_21153	1280	Staphylococcus aureus strain JKD6009	methicillin	Resistant								PATRIC		NA	AdaBoost Classifier	NA	Accuracy:0:989, F1 score:0:989, AUC:0:994	Computational Method	NA	NA	LR027876
LR027876|1280_21153	1280_21153	1280	Staphylococcus aureus strain JKD6009	ciprofloxacin	Resistant								PATRIC		NA	AdaBoost Classifier	NA	Accuracy:0:977, F1 score:0:980, AUC:0:982	Computational Method	NA	NA	LR027876
LR027876|1280_21153	1280_21153	1280	Staphylococcus aureus strain JKD6009	tetracycline	Resistant								PATRIC		NA	AdaBoost Classifier	NA	Accuracy:0:975, F1 score:0:974, AUC:0:986	Computational Method	NA	NA	LR027876
LR027876|1280_21153	1280_21153	1280	Staphylococcus aureus strain JKD6009	penicillin	Resistant								PATRIC		NA	AdaBoost Classifier	NA	Accuracy:0:963, F1 score:0:964, AUC:0:979	Computational Method	NA	NA	LR027876
LR027873|1280_21156	1280_21156	1280	Staphylococcus aureus strain BPH2070	penicillin	Resistant								PATRIC		NA	AdaBoost Classifier	NA	Accuracy:0:963, F1 score:0:964, AUC:0:979	Computational Method	NA	NA	LR027873
LR027873|1280_21156	1280_21156	1280	Staphylococcus aureus strain BPH2070	gentamicin	Resistant								PATRIC		NA	AdaBoost Classifier	NA	Accuracy:0:984, F1 score:0:984, AUC:0:980	Computational Method	NA	NA	LR027873
LR027873|1280_21156	1280_21156	1280	Staphylococcus aureus strain BPH2070	erythromycin	Resistant								PATRIC		NA	AdaBoost Classifier	NA	Accuracy:0:959, F1 score:0:962, AUC:0:981	Computational Method	NA	NA	LR027873
LR027873|1280_21156	1280_21156	1280	Staphylococcus aureus strain BPH2070	tetracycline	Resistant								PATRIC		NA	AdaBoost Classifier	NA	Accuracy:0:975, F1 score:0:974, AUC:0:986	Computational Method	NA	NA	LR027873
LR027873|1280_21156	1280_21156	1280	Staphylococcus aureus strain BPH2070	clindamycin	Resistant								PATRIC		NA	AdaBoost Classifier	NA	Accuracy:0:963, F1 score:0:965, AUC:0:977	Computational Method	NA	NA	LR027873
LR027877|1280_21157	1280_21157	1280	Staphylococcus aureus strain BPH3244	tetracycline	Resistant								PATRIC		NA	AdaBoost Classifier	NA	Accuracy:0:975, F1 score:0:974, AUC:0:986	Computational Method	NA	NA	LR027877
LR027877|1280_21157	1280_21157	1280	Staphylococcus aureus strain BPH3244	erythromycin	Resistant								PATRIC		NA	AdaBoost Classifier	NA	Accuracy:0:959, F1 score:0:962, AUC:0:981	Computational Method	NA	NA	LR027877
LR027877|1280_21157	1280_21157	1280	Staphylococcus aureus strain BPH3244	clindamycin	Resistant								PATRIC		NA	AdaBoost Classifier	NA	Accuracy:0:963, F1 score:0:965, AUC:0:977	Computational Method	NA	NA	LR027877
LR027877|1280_21157	1280_21157	1280	Staphylococcus aureus strain BPH3244	gentamicin	Resistant								PATRIC		NA	AdaBoost Classifier	NA	Accuracy:0:984, F1 score:0:984, AUC:0:980	Computational Method	NA	NA	LR027877
LR027877|1280_21157	1280_21157	1280	Staphylococcus aureus strain BPH3244	methicillin	Resistant								PATRIC		NA	AdaBoost Classifier	NA	Accuracy:0:989, F1 score:0:989, AUC:0:994	Computational Method	NA	NA	LR027877
LR027877|1280_21157	1280_21157	1280	Staphylococcus aureus strain BPH3244	ciprofloxacin	Resistant								PATRIC		NA	AdaBoost Classifier	NA	Accuracy:0:977, F1 score:0:980, AUC:0:982	Computational Method	NA	NA	LR027877
LR027877|1280_21157	1280_21157	1280	Staphylococcus aureus strain BPH3244	penicillin	Resistant								PATRIC		NA	AdaBoost Classifier	NA	Accuracy:0:963, F1 score:0:964, AUC:0:979	Computational Method	NA	NA	LR027877
LR027869|1280_21158	1280_21158	1280	Staphylococcus aureus strain BPH2869	erythromycin	Resistant								PATRIC		NA	AdaBoost Classifier	NA	Accuracy:0:959, F1 score:0:962, AUC:0:981	Computational Method	NA	NA	LR027869
LR027869|1280_21158	1280_21158	1280	Staphylococcus aureus strain BPH2869	methicillin	Resistant								PATRIC		NA	AdaBoost Classifier	NA	Accuracy:0:989, F1 score:0:989, AUC:0:994	Computational Method	NA	NA	LR027869
LR027869|1280_21158	1280_21158	1280	Staphylococcus aureus strain BPH2869	gentamicin	Resistant								PATRIC		NA	AdaBoost Classifier	NA	Accuracy:0:984, F1 score:0:984, AUC:0:980	Computational Method	NA	NA	LR027869
LR027869|1280_21158	1280_21158	1280	Staphylococcus aureus strain BPH2869	clindamycin	Resistant								PATRIC		NA	AdaBoost Classifier	NA	Accuracy:0:963, F1 score:0:965, AUC:0:977	Computational Method	NA	NA	LR027869
LR027869|1280_21158	1280_21158	1280	Staphylococcus aureus strain BPH2869	penicillin	Resistant								PATRIC		NA	AdaBoost Classifier	NA	Accuracy:0:963, F1 score:0:964, AUC:0:979	Computational Method	NA	NA	LR027869
LR027869|1280_21158	1280_21158	1280	Staphylococcus aureus strain BPH2869	tetracycline	Resistant								PATRIC		NA	AdaBoost Classifier	NA	Accuracy:0:975, F1 score:0:974, AUC:0:986	Computational Method	NA	NA	LR027869
LR027869|1280_21158	1280_21158	1280	Staphylococcus aureus strain BPH2869	ciprofloxacin	Resistant								PATRIC		NA	AdaBoost Classifier	NA	Accuracy:0:977, F1 score:0:980, AUC:0:982	Computational Method	NA	NA	LR027869
CP040625|1280_21657	1280_21657	1280	Staphylococcus aureus strain JKD6004-DR	gentamicin	Resistant								PATRIC		NA	AdaBoost Classifier	NA	Accuracy:0:984, F1 score:0:984, AUC:0:980	Computational Method	NA	NA	CP040625
CP040625|1280_21657	1280_21657	1280	Staphylococcus aureus strain JKD6004-DR	methicillin	Resistant								PATRIC		NA	AdaBoost Classifier	NA	Accuracy:0:989, F1 score:0:989, AUC:0:994	Computational Method	NA	NA	CP040625
CP040625|1280_21657	1280_21657	1280	Staphylococcus aureus strain JKD6004-DR	trimethoprim/sulfamethoxazole	Resistant								PATRIC		NA	AdaBoost Classifier	NA	Accuracy:0:939, F1 score:0:956, AUC:0:974	Computational Method	NA	NA	CP040625
CP040625|1280_21657	1280_21657	1280	Staphylococcus aureus strain JKD6004-DR	tetracycline	Resistant								PATRIC		NA	AdaBoost Classifier	NA	Accuracy:0:975, F1 score:0:974, AUC:0:986	Computational Method	NA	NA	CP040625
CP040625|1280_21657	1280_21657	1280	Staphylococcus aureus strain JKD6004-DR	erythromycin	Resistant								PATRIC		NA	AdaBoost Classifier	NA	Accuracy:0:959, F1 score:0:962, AUC:0:981	Computational Method	NA	NA	CP040625
CP040625|1280_21657	1280_21657	1280	Staphylococcus aureus strain JKD6004-DR	clindamycin	Resistant								PATRIC		NA	AdaBoost Classifier	NA	Accuracy:0:963, F1 score:0:965, AUC:0:977	Computational Method	NA	NA	CP040625
CP040625|1280_21657	1280_21657	1280	Staphylococcus aureus strain JKD6004-DR	penicillin	Resistant								PATRIC		NA	AdaBoost Classifier	NA	Accuracy:0:963, F1 score:0:964, AUC:0:979	Computational Method	NA	NA	CP040625
CP031265|1280_21671	1280_21671	1280	Staphylococcus aureus strain 13	penicillin	Resistant								PATRIC		NA	AdaBoost Classifier	NA	Accuracy:0:963, F1 score:0:964, AUC:0:979	Computational Method	NA	NA	CP031265
CP041037|1280_21672	1280_21672	1280	Staphylococcus aureus strain NP66	penicillin	Resistant								PATRIC		NA	AdaBoost Classifier	NA	Accuracy:0:963, F1 score:0:964, AUC:0:979	Computational Method	NA	NA	CP041037
CP040232|1280_21811	1280_21811	1280	Staphylococcus aureus strain GD1706	erythromycin	Resistant								PATRIC		NA	AdaBoost Classifier	NA	Accuracy:0:959, F1 score:0:962, AUC:0:981	Computational Method	NA	NA	CP040232
CP040232|1280_21811	1280_21811	1280	Staphylococcus aureus strain GD1706	gentamicin	Resistant								PATRIC		NA	AdaBoost Classifier	NA	Accuracy:0:984, F1 score:0:984, AUC:0:980	Computational Method	NA	NA	CP040232
CP040232|1280_21811	1280_21811	1280	Staphylococcus aureus strain GD1706	penicillin	Resistant								PATRIC		NA	AdaBoost Classifier	NA	Accuracy:0:963, F1 score:0:964, AUC:0:979	Computational Method	NA	NA	CP040232
CP043912|1280_21826	1280_21826	1280	Staphylococcus aureus strain GHA12	gentamicin	Resistant								PATRIC		NA	AdaBoost Classifier	NA	Accuracy:0:984, F1 score:0:984, AUC:0:980	Computational Method	NA	NA	CP043912
CP043911|1280_21827	1280_21827	1280	Staphylococcus aureus strain GHA13	gentamicin	Resistant								PATRIC		NA	AdaBoost Classifier	NA	Accuracy:0:984, F1 score:0:984, AUC:0:980	Computational Method	NA	NA	CP043911
CP043911|1280_21827	1280_21827	1280	Staphylococcus aureus strain GHA13	penicillin	Resistant								PATRIC		NA	AdaBoost Classifier	NA	Accuracy:0:963, F1 score:0:964, AUC:0:979	Computational Method	NA	NA	CP043911
CP043915|1280_21829	1280_21829	1280	Staphylococcus aureus strain GHA9	gentamicin	Resistant								PATRIC		NA	AdaBoost Classifier	NA	Accuracy:0:984, F1 score:0:984, AUC:0:980	Computational Method	NA	NA	CP043915
CP043915|1280_21829	1280_21829	1280	Staphylococcus aureus strain GHA9	penicillin	Resistant								PATRIC		NA	AdaBoost Classifier	NA	Accuracy:0:963, F1 score:0:964, AUC:0:979	Computational Method	NA	NA	CP043915
CP043918|1280_21830	1280_21830	1280	Staphylococcus aureus strain GHA6	gentamicin	Resistant								PATRIC		NA	AdaBoost Classifier	NA	Accuracy:0.984, F1 score:0.984, AUC:0.980	Computational Method	NA	NA	CP043918
CP043917|1280_21833	1280_21833	1280	Staphylococcus aureus strain GHA7	penicillin	Resistant								PATRIC		NA	AdaBoost Classifier	NA	Accuracy:0:963, F1 score:0:964, AUC:0:979	Computational Method	NA	NA	CP043917
CP043917|1280_21833	1280_21833	1280	Staphylococcus aureus strain GHA7	gentamicin	Resistant								PATRIC		NA	AdaBoost Classifier	NA	Accuracy:0:984, F1 score:0:984, AUC:0:980	Computational Method	NA	NA	CP043917
CP043921|1280_21834	1280_21834	1280	Staphylococcus aureus strain GHA3	gentamicin	Resistant								PATRIC		NA	AdaBoost Classifier	NA	Accuracy:0:984, F1 score:0:984, AUC:0:980	Computational Method	NA	NA	CP043921
CP043922|1280_21835	1280_21835	1280	Staphylococcus aureus strain GHA2	ciprofloxacin	Resistant								PATRIC		NA	AdaBoost Classifier	NA	Accuracy:0:977, F1 score:0:980, AUC:0:982	Computational Method	NA	NA	CP043922
CP043916|1280_21838	1280_21838	1280	Staphylococcus aureus strain GHA8	methicillin	Resistant								PATRIC		NA	AdaBoost Classifier	NA	Accuracy:0:989, F1 score:0:989, AUC:0:994	Computational Method	NA	NA	CP043916
CP043916|1280_21838	1280_21838	1280	Staphylococcus aureus strain GHA8	ciprofloxacin	Resistant								PATRIC		NA	AdaBoost Classifier	NA	Accuracy:0:977, F1 score:0:980, AUC:0:982	Computational Method	NA	NA	CP043916
CP043914|1280_21839	1280_21839	1280	Staphylococcus aureus strain GHA10	ciprofloxacin	Resistant								PATRIC		NA	AdaBoost Classifier	NA	Accuracy:0:977, F1 score:0:980, AUC:0:982	Computational Method	NA	NA	CP043914
AP019542|1280_22660	1280_22660	1280	Staphylococcus aureus strain KG-03	gentamicin	Resistant								PATRIC		NA	AdaBoost Classifier	NA	Accuracy:0.984, F1 score:0.984, AUC:0.980	Computational Method	NA	NA	AP019542
AP019542|1280_22660	1280_22660	1280	Staphylococcus aureus strain KG-03	clindamycin	Resistant								PATRIC		NA	AdaBoost Classifier	NA	Accuracy:0.963, F1 score:0.965, AUC:0.977	Computational Method	NA	NA	AP019542
AP019542|1280_22660	1280_22660	1280	Staphylococcus aureus strain KG-03	methicillin	Resistant								PATRIC		NA	AdaBoost Classifier	NA	Accuracy:0.989, F1 score:0.989, AUC:0.994	Computational Method	NA	NA	AP019542
AP019542|1280_22660	1280_22660	1280	Staphylococcus aureus strain KG-03	tetracycline	Resistant								PATRIC		NA	AdaBoost Classifier	NA	Accuracy:0.975, F1 score:0.974, AUC:0.986	Computational Method	NA	NA	AP019542
AP019542|1280_22660	1280_22660	1280	Staphylococcus aureus strain KG-03	erythromycin	Resistant								PATRIC		NA	AdaBoost Classifier	NA	Accuracy:0.959, F1 score:0.962, AUC:0.981	Computational Method	NA	NA	AP019542
CP033085|1280_24256	1280_24256	1280	Staphylococcus aureus strain WH3018	methicillin	Resistant								PATRIC		NA	AdaBoost Classifier	NA	Accuracy:0:989, F1 score:0:989, AUC:0:994	Computational Method	NA	NA	CP033085
CP033086|1280_24257	1280_24257	1280	Staphylococcus aureus strain WH9628	penicillin	Resistant								PATRIC		NA	AdaBoost Classifier	NA	Accuracy:0:963, F1 score:0:964, AUC:0:979	Computational Method	NA	NA	CP033086
CP033086|1280_24257	1280_24257	1280	Staphylococcus aureus strain WH9628	methicillin	Resistant								PATRIC		NA	AdaBoost Classifier	NA	Accuracy:0:989, F1 score:0:989, AUC:0:994	Computational Method	NA	NA	CP033086
CP047778|1280_24283	1280_24283	1280	Staphylococcus aureus strain UP_1572	penicillin	Resistant								PATRIC		NA	AdaBoost Classifier	NA	Accuracy:0:963, F1 score:0:964, AUC:0:979	Computational Method	NA	NA	CP047778
CP047779|1280_24288	1280_24288	1280	Staphylococcus aureus strain UP_1559	penicillin	Resistant								PATRIC		NA	AdaBoost Classifier	NA	Accuracy:0:963, F1 score:0:964, AUC:0:979	Computational Method	NA	NA	CP047779
CP047783|1280_24291	1280_24291	1280	Staphylococcus aureus strain UP_1313	penicillin	Resistant								PATRIC		NA	AdaBoost Classifier	NA	Accuracy:0:963, F1 score:0:964, AUC:0:979	Computational Method	NA	NA	CP047783
CP047780|1280_24292	1280_24292	1280	Staphylococcus aureus strain UP_1539	penicillin	Resistant								PATRIC		NA	AdaBoost Classifier	NA	Accuracy:0:963, F1 score:0:964, AUC:0:979	Computational Method	NA	NA	CP047780
CP047781|1280_24297	1280_24297	1280	Staphylococcus aureus strain UP_1452	penicillin	Resistant								PATRIC		NA	AdaBoost Classifier	NA	Accuracy:0:963, F1 score:0:964, AUC:0:979	Computational Method	NA	NA	CP047781
CP047782|1280_24298	1280_24298	1280	Staphylococcus aureus strain UP_1352	penicillin	Resistant								PATRIC		NA	AdaBoost Classifier	NA	Accuracy:0:963, F1 score:0:964, AUC:0:979	Computational Method	NA	NA	CP047782
CP047785|1280_24299	1280_24299	1280	Staphylococcus aureus strain UP_1186	penicillin	Resistant								PATRIC		NA	AdaBoost Classifier	NA	Accuracy:0:963, F1 score:0:964, AUC:0:979	Computational Method	NA	NA	CP047785
CP047786|1280_24300	1280_24300	1280	Staphylococcus aureus strain UP_1150	penicillin	Resistant								PATRIC		NA	AdaBoost Classifier	NA	Accuracy:0.963, F1 score:0.964, AUC:0.979	Computational Method	NA	NA	CP047786
CP047795|1280_24302	1280_24302	1280	Staphylococcus aureus strain UP_490	clindamycin	Resistant								PATRIC		NA	AdaBoost Classifier	NA	Accuracy:0:963, F1 score:0:965, AUC:0:977	Computational Method	NA	NA	CP047795
CP047788|1280_24303	1280_24303	1280	Staphylococcus aureus strain UP_1033	penicillin	Resistant								PATRIC		NA	AdaBoost Classifier	NA	Accuracy:0:963, F1 score:0:964, AUC:0:979	Computational Method	NA	NA	CP047788
CP047790|1280_24304	1280_24304	1280	Staphylococcus aureus strain UP_830	penicillin	Resistant								PATRIC		NA	AdaBoost Classifier	NA	Accuracy:0:963, F1 score:0:964, AUC:0:979	Computational Method	NA	NA	CP047790
CP047793|1280_24306	1280_24306	1280	Staphylococcus aureus strain UP_764	penicillin	Resistant								PATRIC		NA	AdaBoost Classifier	NA	Accuracy:0:963, F1 score:0:964, AUC:0:979	Computational Method	NA	NA	CP047793
CP047791|1280_24308	1280_24308	1280	Staphylococcus aureus strain UP_818	penicillin	Resistant								PATRIC		NA	AdaBoost Classifier	NA	Accuracy:0:963, F1 score:0:964, AUC:0:979	Computational Method	NA	NA	CP047791
CP047801|1280_24313	1280_24313	1280	Staphylococcus aureus strain UP_248	erythromycin	Resistant								PATRIC		NA	AdaBoost Classifier	NA	Accuracy:0:959, F1 score:0:962, AUC:0:981	Computational Method	NA	NA	CP047801
CP047801|1280_24313	1280_24313	1280	Staphylococcus aureus strain UP_248	clindamycin	Resistant								PATRIC		NA	AdaBoost Classifier	NA	Accuracy:0:963, F1 score:0:965, AUC:0:977	Computational Method	NA	NA	CP047801
CP047801|1280_24313	1280_24313	1280	Staphylococcus aureus strain UP_248	penicillin	Resistant								PATRIC		NA	AdaBoost Classifier	NA	Accuracy:0:963, F1 score:0:964, AUC:0:979	Computational Method	NA	NA	CP047801
CP047796|1280_24314	1280_24314	1280	Staphylococcus aureus strain UP_462	penicillin	Resistant								PATRIC		NA	AdaBoost Classifier	NA	Accuracy:0:963, F1 score:0:964, AUC:0:979	Computational Method	NA	NA	CP047796
CP047797|1280_24321	1280_24321	1280	Staphylococcus aureus strain UP_426	penicillin	Resistant								PATRIC		NA	AdaBoost Classifier	NA	Accuracy:0:963, F1 score:0:964, AUC:0:979	Computational Method	NA	NA	CP047797
CP047804|1280_24322	1280_24322	1280	Staphylococcus aureus strain UP_774	clindamycin	Resistant								PATRIC		NA	AdaBoost Classifier	NA	Accuracy:0:963, F1 score:0:965, AUC:0:977	Computational Method	NA	NA	CP047804
CP047804|1280_24322	1280_24322	1280	Staphylococcus aureus strain UP_774	ciprofloxacin	Resistant								PATRIC		NA	AdaBoost Classifier	NA	Accuracy:0:977, F1 score:0:980, AUC:0:982	Computational Method	NA	NA	CP047804
CP047804|1280_24322	1280_24322	1280	Staphylococcus aureus strain UP_774	methicillin	Resistant								PATRIC		NA	AdaBoost Classifier	NA	Accuracy:0:989, F1 score:0:989, AUC:0:994	Computational Method	NA	NA	CP047804
CP047804|1280_24322	1280_24322	1280	Staphylococcus aureus strain UP_774	erythromycin	Resistant								PATRIC		NA	AdaBoost Classifier	NA	Accuracy:0:959, F1 score:0:962, AUC:0:981	Computational Method	NA	NA	CP047804
CP047799|1280_24326	1280_24326	1280	Staphylococcus aureus strain UP_322	penicillin	Resistant								PATRIC		NA	AdaBoost Classifier	NA	Accuracy:0:963, F1 score:0:964, AUC:0:979	Computational Method	NA	NA	CP047799
CP047803|1280_24328	1280_24328	1280	Staphylococcus aureus strain UP_1097	penicillin	Resistant								PATRIC		NA	AdaBoost Classifier	NA	Accuracy:0:963, F1 score:0:964, AUC:0:979	Computational Method	NA	NA	CP047803
CP047803|1280_24328	1280_24328	1280	Staphylococcus aureus strain UP_1097	methicillin	Resistant								PATRIC		NA	AdaBoost Classifier	NA	Accuracy:0:989, F1 score:0:989, AUC:0:994	Computational Method	NA	NA	CP047803
CP047802|1280_24331	1280_24331	1280	Staphylococcus aureus strain UP_1442	methicillin	Resistant								PATRIC		NA	AdaBoost Classifier	NA	Accuracy:0:989, F1 score:0:989, AUC:0:994	Computational Method	NA	NA	CP047802
CP047802|1280_24331	1280_24331	1280	Staphylococcus aureus strain UP_1442	ciprofloxacin	Resistant								PATRIC		NA	AdaBoost Classifier	NA	Accuracy:0:977, F1 score:0:980, AUC:0:982	Computational Method	NA	NA	CP047802
CP047802|1280_24331	1280_24331	1280	Staphylococcus aureus strain UP_1442	clindamycin	Resistant								PATRIC		NA	AdaBoost Classifier	NA	Accuracy:0:963, F1 score:0:965, AUC:0:977	Computational Method	NA	NA	CP047802
CP047802|1280_24331	1280_24331	1280	Staphylococcus aureus strain UP_1442	erythromycin	Resistant								PATRIC		NA	AdaBoost Classifier	NA	Accuracy:0:959, F1 score:0:962, AUC:0:981	Computational Method	NA	NA	CP047802
CP047851|1280_24333	1280_24333	1280	Staphylococcus aureus strain UP_338	penicillin	Resistant								PATRIC		NA	AdaBoost Classifier	NA	Accuracy:0:963, F1 score:0:964, AUC:0:979	Computational Method	NA	NA	CP047851
CP045441|1280_28368	1280_28368	1280	Staphylococcus aureus strain 950122	methicillin	Resistant								PATRIC		NA	AdaBoost Classifier	NA	Accuracy:0:989, F1 score:0:989, AUC:0:994	Computational Method	NA	NA	CP045441
CP059156|1280_28376	1280_28376	1280	Staphylococcus aureus strain WKZ-1	penicillin	Resistant								PATRIC		NA	AdaBoost Classifier	NA	Accuracy:0:963, F1 score:0:964, AUC:0:979	Computational Method	NA	NA	CP059156
CP059155|1280_28377	1280_28377	1280	Staphylococcus aureus strain WKZ-2	penicillin	Resistant								PATRIC		NA	AdaBoost Classifier	NA	Accuracy:0:963, F1 score:0:964, AUC:0:979	Computational Method	NA	NA	CP059155
CP059155|1280_28377	1280_28377	1280	Staphylococcus aureus strain WKZ-2	methicillin	Resistant								PATRIC		NA	AdaBoost Classifier	NA	Accuracy:0:989, F1 score:0:989, AUC:0:994	Computational Method	NA	NA	CP059155
LR822060|1280_28378	1280_28378	1280	Staphylococcus aureus strain P3:1	gentamicin	Resistant								PATRIC		NA	AdaBoost Classifier	NA	Accuracy:0:984, F1 score:0:984, AUC:0:980	Computational Method	NA	NA	LR822060
LR822060|1280_28378	1280_28378	1280	Staphylococcus aureus strain P3:1	ciprofloxacin	Resistant								PATRIC		NA	AdaBoost Classifier	NA	Accuracy:0:977, F1 score:0:980, AUC:0:982	Computational Method	NA	NA	LR822060
LR822060|1280_28378	1280_28378	1280	Staphylococcus aureus strain P3:1	erythromycin	Resistant								PATRIC		NA	AdaBoost Classifier	NA	Accuracy:0:959, F1 score:0:962, AUC:0:981	Computational Method	NA	NA	LR822060
LR822060|1280_28378	1280_28378	1280	Staphylococcus aureus strain P3:1	methicillin	Resistant								PATRIC		NA	AdaBoost Classifier	NA	Accuracy:0:989, F1 score:0:989, AUC:0:994	Computational Method	NA	NA	LR822060
LR822060|1280_28378	1280_28378	1280	Staphylococcus aureus strain P3:1	clindamycin	Resistant								PATRIC		NA	AdaBoost Classifier	NA	Accuracy:0:963, F1 score:0:965, AUC:0:977	Computational Method	NA	NA	LR822060
LR822060|1280_28378	1280_28378	1280	Staphylococcus aureus strain P3:1	penicillin	Resistant								PATRIC		NA	AdaBoost Classifier	NA	Accuracy:0:963, F1 score:0:964, AUC:0:979	Computational Method	NA	NA	LR822060
LR822061|1280_28379	1280_28379	1280	Staphylococcus aureus strain HU-14	erythromycin	Resistant								PATRIC		NA	AdaBoost Classifier	NA	Accuracy:0:959, F1 score:0:962, AUC:0:981	Computational Method	NA	NA	LR822061
LR822061|1280_28379	1280_28379	1280	Staphylococcus aureus strain HU-14	clindamycin	Resistant								PATRIC		NA	AdaBoost Classifier	NA	Accuracy:0:963, F1 score:0:965, AUC:0:977	Computational Method	NA	NA	LR822061
LR822061|1280_28379	1280_28379	1280	Staphylococcus aureus strain HU-14	methicillin	Resistant								PATRIC		NA	AdaBoost Classifier	NA	Accuracy:0:989, F1 score:0:989, AUC:0:994	Computational Method	NA	NA	LR822061
LR822061|1280_28379	1280_28379	1280	Staphylococcus aureus strain HU-14	ciprofloxacin	Resistant								PATRIC		NA	AdaBoost Classifier	NA	Accuracy:0:977, F1 score:0:980, AUC:0:982	Computational Method	NA	NA	LR822061
LR822061|1280_28379	1280_28379	1280	Staphylococcus aureus strain HU-14	penicillin	Resistant								PATRIC		NA	AdaBoost Classifier	NA	Accuracy:0:963, F1 score:0:964, AUC:0:979	Computational Method	NA	NA	LR822061
LR822061|1280_28379	1280_28379	1280	Staphylococcus aureus strain HU-14	gentamicin	Resistant								PATRIC		NA	AdaBoost Classifier	NA	Accuracy:0:984, F1 score:0:984, AUC:0:980	Computational Method	NA	NA	LR822061
CP060605|1280_30713	1280_30713	1280	Staphylococcus aureus strain K329	methicillin	Resistant								PATRIC		NA	AdaBoost Classifier	NA	Accuracy:0:989, F1 score:0:989, AUC:0:994	Computational Method	NA	NA	CP060605
CP060606|1280_30714	1280_30714	1280	Staphylococcus aureus strain K276	methicillin	Resistant								PATRIC		NA	AdaBoost Classifier	NA	Accuracy:0:989, F1 score:0:989, AUC:0:994	Computational Method	NA	NA	CP060606
CP060607|1280_30715	1280_30715	1280	Staphylococcus aureus strain K275	methicillin	Resistant								PATRIC		NA	AdaBoost Classifier	NA	Accuracy:0:989, F1 score:0:989, AUC:0:994	Computational Method	NA	NA	CP060607
CP060608|1280_30716	1280_30716	1280	Staphylococcus aureus strain K084	methicillin	Resistant								PATRIC		NA	AdaBoost Classifier	NA	Accuracy:0:989, F1 score:0:989, AUC:0:994	Computational Method	NA	NA	CP060608
CP060609|1280_30717	1280_30717	1280	Staphylococcus aureus strain K078	methicillin	Resistant								PATRIC		NA	AdaBoost Classifier	NA	Accuracy:0:989, F1 score:0:989, AUC:0:994	Computational Method	NA	NA	CP060609
CP060610|1280_30718	1280_30718	1280	Staphylococcus aureus strain K076	methicillin	Resistant								PATRIC		NA	AdaBoost Classifier	NA	Accuracy:0:989, F1 score:0:989, AUC:0:994	Computational Method	NA	NA	CP060610
CP060611|1280_30719	1280_30719	1280	Staphylococcus aureus strain K216	erythromycin	Resistant								PATRIC		NA	AdaBoost Classifier	NA	Accuracy:0:959, F1 score:0:962, AUC:0:981	Computational Method	NA	NA	CP060611
CP060611|1280_30719	1280_30719	1280	Staphylococcus aureus strain K216	clindamycin	Resistant								PATRIC		NA	AdaBoost Classifier	NA	Accuracy:0:963, F1 score:0:965, AUC:0:977	Computational Method	NA	NA	CP060611
CP060611|1280_30719	1280_30719	1280	Staphylococcus aureus strain K216	methicillin	Resistant								PATRIC		NA	AdaBoost Classifier	NA	Accuracy:0:989, F1 score:0:989, AUC:0:994	Computational Method	NA	NA	CP060611
CP060614|1280_30721	1280_30721	1280	Staphylococcus aureus strain S4	penicillin	Resistant								PATRIC		NA	AdaBoost Classifier	NA	Accuracy:0:963, F1 score:0:964, AUC:0:979	Computational Method	NA	NA	CP060614
CP060615|1280_30723	1280_30723	1280	Staphylococcus aureus strain S3	penicillin	Resistant								PATRIC		NA	AdaBoost Classifier	NA	Accuracy:0:963, F1 score:0:964, AUC:0:979	Computational Method	NA	NA	CP060615
CP060621|1280_30729	1280_30729	1280	Staphylococcus aureus strain R34	methicillin	Resistant								PATRIC		NA	AdaBoost Classifier	NA	Accuracy:0:989, F1 score:0:989, AUC:0:994	Computational Method	NA	NA	CP060621
CP060622|1280_30730	1280_30730	1280	Staphylococcus aureus strain R31	gentamicin	Resistant								PATRIC		NA	AdaBoost Classifier	NA	Accuracy:0.984, F1 score:0.984, AUC:0.980	Computational Method	NA	NA	CP060622
CP060622|1280_30730	1280_30730	1280	Staphylococcus aureus strain R31	methicillin	Resistant								PATRIC		NA	AdaBoost Classifier	NA	Accuracy:0.989, F1 score:0.989, AUC:0.994	Computational Method	NA	NA	CP060622
CP060623|1280_30731	1280_30731	1280	Staphylococcus aureus strain R28	methicillin	Resistant								PATRIC		NA	AdaBoost Classifier	NA	Accuracy:0:989, F1 score:0:989, AUC:0:994	Computational Method	NA	NA	CP060623
CP060624|1280_30732	1280_30732	1280	Staphylococcus aureus strain R27	methicillin	Resistant								PATRIC		NA	AdaBoost Classifier	NA	Accuracy:0:989, F1 score:0:989, AUC:0:994	Computational Method	NA	NA	CP060624
CP060625|1280_30733	1280_30733	1280	Staphylococcus aureus strain R26	methicillin	Resistant								PATRIC		NA	AdaBoost Classifier	NA	Accuracy:0:989, F1 score:0:989, AUC:0:994	Computational Method	NA	NA	CP060625
CP060626|1280_30734	1280_30734	1280	Staphylococcus aureus strain R24	methicillin	Resistant								PATRIC		NA	AdaBoost Classifier	NA	Accuracy:0:989, F1 score:0:989, AUC:0:994	Computational Method	NA	NA	CP060626
CP060627|1280_30735	1280_30735	1280	Staphylococcus aureus strain R21	methicillin	Resistant								PATRIC		NA	AdaBoost Classifier	NA	Accuracy:0:989, F1 score:0:989, AUC:0:994	Computational Method	NA	NA	CP060627
CP060627|1280_30735	1280_30735	1280	Staphylococcus aureus strain R21	penicillin	Resistant								PATRIC		NA	AdaBoost Classifier	NA	Accuracy:0:963, F1 score:0:964, AUC:0:979	Computational Method	NA	NA	CP060627
CP060628|1280_30736	1280_30736	1280	Staphylococcus aureus strain R20	penicillin	Resistant								PATRIC		NA	AdaBoost Classifier	NA	Accuracy:0:963, F1 score:0:964, AUC:0:979	Computational Method	NA	NA	CP060628
CP060628|1280_30736	1280_30736	1280	Staphylococcus aureus strain R20	methicillin	Resistant								PATRIC		NA	AdaBoost Classifier	NA	Accuracy:0:989, F1 score:0:989, AUC:0:994	Computational Method	NA	NA	CP060628
CP060629|1280_30737	1280_30737	1280	Staphylococcus aureus strain R16	penicillin	Resistant								PATRIC		NA	AdaBoost Classifier	NA	Accuracy:0:963, F1 score:0:964, AUC:0:979	Computational Method	NA	NA	CP060629
CP060629|1280_30737	1280_30737	1280	Staphylococcus aureus strain R16	methicillin	Resistant								PATRIC		NA	AdaBoost Classifier	NA	Accuracy:0:989, F1 score:0:989, AUC:0:994	Computational Method	NA	NA	CP060629
CP060630|1280_30738	1280_30738	1280	Staphylococcus aureus strain R9	methicillin	Resistant								PATRIC		NA	AdaBoost Classifier	NA	Accuracy:0:989, F1 score:0:989, AUC:0:994	Computational Method	NA	NA	CP060630
CP060630|1280_30738	1280_30738	1280	Staphylococcus aureus strain R9	tetracycline	Resistant								PATRIC		NA	AdaBoost Classifier	NA	Accuracy:0:975, F1 score:0:974, AUC:0:986	Computational Method	NA	NA	CP060630
CP060630|1280_30738	1280_30738	1280	Staphylococcus aureus strain R9	erythromycin	Resistant								PATRIC		NA	AdaBoost Classifier	NA	Accuracy:0:959, F1 score:0:962, AUC:0:981	Computational Method	NA	NA	CP060630
CP060631|1280_30739	1280_30739	1280	Staphylococcus aureus strain R3	erythromycin	Resistant								PATRIC		NA	AdaBoost Classifier	NA	Accuracy:0:959, F1 score:0:962, AUC:0:981	Computational Method	NA	NA	CP060631
CP060631|1280_30739	1280_30739	1280	Staphylococcus aureus strain R3	tetracycline	Resistant								PATRIC		NA	AdaBoost Classifier	NA	Accuracy:0:975, F1 score:0:974, AUC:0:986	Computational Method	NA	NA	CP060631
CP060631|1280_30739	1280_30739	1280	Staphylococcus aureus strain R3	methicillin	Resistant								PATRIC		NA	AdaBoost Classifier	NA	Accuracy:0:989, F1 score:0:989, AUC:0:994	Computational Method	NA	NA	CP060631
CP051191|1280_30872	1280_30872	1280	Staphylococcus aureus strain NGA102	ciprofloxacin	Resistant								PATRIC		NA	AdaBoost Classifier	NA	Accuracy:0:977, F1 score:0:980, AUC:0:982	Computational Method	NA	NA	CP051191
CP051191|1280_30872	1280_30872	1280	Staphylococcus aureus strain NGA102	trimethoprim/sulfamethoxazole	Resistant								PATRIC		NA	AdaBoost Classifier	NA	Accuracy:0:939, F1 score:0:956, AUC:0:974	Computational Method	NA	NA	CP051191
CP051191|1280_30872	1280_30872	1280	Staphylococcus aureus strain NGA102	methicillin	Resistant								PATRIC		NA	AdaBoost Classifier	NA	Accuracy:0:989, F1 score:0:989, AUC:0:994	Computational Method	NA	NA	CP051191
CP051191|1280_30872	1280_30872	1280	Staphylococcus aureus strain NGA102	gentamicin	Resistant								PATRIC		NA	AdaBoost Classifier	NA	Accuracy:0:984, F1 score:0:984, AUC:0:980	Computational Method	NA	NA	CP051191
CP051191|1280_30872	1280_30872	1280	Staphylococcus aureus strain NGA102	erythromycin	Resistant								PATRIC		NA	AdaBoost Classifier	NA	Accuracy:0:959, F1 score:0:962, AUC:0:981	Computational Method	NA	NA	CP051191
CP051165|1280_30873	1280_30873	1280	Staphylococcus aureus strain NGA84b	trimethoprim/sulfamethoxazole	Resistant								PATRIC		NA	AdaBoost Classifier	NA	Accuracy:0:939, F1 score:0:956, AUC:0:974	Computational Method	NA	NA	CP051165
CP051165|1280_30873	1280_30873	1280	Staphylococcus aureus strain NGA84b	gentamicin	Resistant								PATRIC		NA	AdaBoost Classifier	NA	Accuracy:0:984, F1 score:0:984, AUC:0:980	Computational Method	NA	NA	CP051165
CP051479|1280_30874	1280_30874	1280	Staphylococcus aureus strain NGA76	ciprofloxacin	Resistant								PATRIC		NA	AdaBoost Classifier	NA	Accuracy:0:977, F1 score:0:980, AUC:0:982	Computational Method	NA	NA	CP051479
CP051479|1280_30874	1280_30874	1280	Staphylococcus aureus strain NGA76	trimethoprim/sulfamethoxazole	Resistant								PATRIC		NA	AdaBoost Classifier	NA	Accuracy:0:939, F1 score:0:956, AUC:0:974	Computational Method	NA	NA	CP051479
CP051482|1280_30875	1280_30875	1280	Staphylococcus aureus strain NGA104a	methicillin	Resistant								PATRIC		NA	AdaBoost Classifier	NA	Accuracy:0:989, F1 score:0:989, AUC:0:994	Computational Method	NA	NA	CP051482
CP051482|1280_30875	1280_30875	1280	Staphylococcus aureus strain NGA104a	tetracycline	Resistant								PATRIC		NA	AdaBoost Classifier	NA	Accuracy:0:975, F1 score:0:974, AUC:0:986	Computational Method	NA	NA	CP051482
CP051482|1280_30875	1280_30875	1280	Staphylococcus aureus strain NGA104a	penicillin	Resistant								PATRIC		NA	AdaBoost Classifier	NA	Accuracy:0:963, F1 score:0:964, AUC:0:979	Computational Method	NA	NA	CP051482
CP051483|1280_30876	1280_30876	1280	Staphylococcus aureus strain NGA66a	trimethoprim/sulfamethoxazole	Resistant								PATRIC		NA	AdaBoost Classifier	NA	Accuracy:0:939, F1 score:0:956, AUC:0:974	Computational Method	NA	NA	CP051483
CP051484|1280_30877	1280_30877	1280	Staphylococcus aureus strain NGA71	methicillin	Resistant								PATRIC		NA	AdaBoost Classifier	NA	Accuracy:0:989, F1 score:0:989, AUC:0:994	Computational Method	NA	NA	CP051484
CP051484|1280_30877	1280_30877	1280	Staphylococcus aureus strain NGA71	trimethoprim/sulfamethoxazole	Resistant								PATRIC		NA	AdaBoost Classifier	NA	Accuracy:0:939, F1 score:0:956, AUC:0:974	Computational Method	NA	NA	CP051484
CP051484|1280_30877	1280_30877	1280	Staphylococcus aureus strain NGA71	tetracycline	Resistant								PATRIC		NA	AdaBoost Classifier	NA	Accuracy:0:975, F1 score:0:974, AUC:0:986	Computational Method	NA	NA	CP051484
CP051484|1280_30877	1280_30877	1280	Staphylococcus aureus strain NGA71	penicillin	Resistant								PATRIC		NA	AdaBoost Classifier	NA	Accuracy:0:963, F1 score:0:964, AUC:0:979	Computational Method	NA	NA	CP051484
CP051484|1280_30877	1280_30877	1280	Staphylococcus aureus strain NGA71	gentamicin	Resistant								PATRIC		NA	AdaBoost Classifier	NA	Accuracy:0:984, F1 score:0:984, AUC:0:980	Computational Method	NA	NA	CP051484
CP041633|1280_30880	1280_30880	1280	Staphylococcus aureus strain 18082	methicillin	Resistant								PATRIC		NA	AdaBoost Classifier	NA	Accuracy:0.989, F1 score:0.989, AUC:0.994	Computational Method	NA	NA	CP041633
CP041633|1280_30880	1280_30880	1280	Staphylococcus aureus strain 18082	penicillin	Resistant								PATRIC		NA	AdaBoost Classifier	NA	Accuracy:0.963, F1 score:0.964, AUC:0.979	Computational Method	NA	NA	CP041633
CP041633|1280_30880	1280_30880	1280	Staphylococcus aureus strain 18082	erythromycin	Resistant								PATRIC		NA	AdaBoost Classifier	NA	Accuracy:0.959, F1 score:0.962, AUC:0.981	Computational Method	NA	NA	CP041633
CP060584|1280_30909	1280_30909	1280	Staphylococcus aureus strain WH52	tetracycline	Resistant								PATRIC		NA	AdaBoost Classifier	NA	Accuracy:0:975, F1 score:0:974, AUC:0:986	Computational Method	NA	NA	CP060584
CP060584|1280_30909	1280_30909	1280	Staphylococcus aureus strain WH52	penicillin	Resistant								PATRIC		NA	AdaBoost Classifier	NA	Accuracy:0:963, F1 score:0:964, AUC:0:979	Computational Method	NA	NA	CP060584
CP061349|1280_31203	1280_31203	1280	Staphylococcus aureus strain MSSA01	penicillin	Resistant								PATRIC		NA	AdaBoost Classifier	NA	Accuracy:0:963, F1 score:0:964, AUC:0:979	Computational Method	NA	NA	CP061349
CP071337|1280_32252	1280_32252	1280	Staphylococcus aureus strain M283 strain not applicable	penicillin	Resistant								PATRIC		NA	AdaBoost Classifier	NA	Accuracy:0:963, F1 score:0:964, AUC:0:979	Computational Method	NA	NA	CP071337
CP071339|1280_32258	1280_32258	1280	Staphylococcus aureus strain M192 strain not applicable	penicillin	Resistant								PATRIC		NA	AdaBoost Classifier	NA	Accuracy:0:963, F1 score:0:964, AUC:0:979	Computational Method	NA	NA	CP071339
CP071341|1280_32262	1280_32262	1280	Staphylococcus aureus strain M160 strain not applicable	penicillin	Resistant								PATRIC		NA	AdaBoost Classifier	NA	Accuracy:0:963, F1 score:0:964, AUC:0:979	Computational Method	NA	NA	CP071341
CP071346|1280_32264	1280_32264	1280	Staphylococcus aureus strain M86 strain not applicable	penicillin	Resistant								PATRIC		NA	AdaBoost Classifier	NA	Accuracy:0:963, F1 score:0:964, AUC:0:979	Computational Method	NA	NA	CP071346
CP071352|1280_32266	1280_32266	1280	Staphylococcus aureus strain I37 strain not applicable	penicillin	Resistant								PATRIC		NA	AdaBoost Classifier	NA	Accuracy:0:963, F1 score:0:964, AUC:0:979	Computational Method	NA	NA	CP071352
CP071350|1280_32267	1280_32267	1280	Staphylococcus aureus strain Laus385 strain not applicable	penicillin	Resistant								PATRIC		NA	AdaBoost Classifier	NA	Accuracy:0:963, F1 score:0:964, AUC:0:979	Computational Method	NA	NA	CP071350
CP071353|1280_32268	1280_32268	1280	Staphylococcus aureus strain I36 strain not applicable	tetracycline	Resistant								PATRIC		NA	AdaBoost Classifier	NA	Accuracy:0:975, F1 score:0:974, AUC:0:986	Computational Method	NA	NA	CP071353
CP071355|1280_32272	1280_32272	1280	Staphylococcus aureus strain I2 strain not applicable	ciprofloxacin	Resistant								PATRIC		NA	AdaBoost Classifier	NA	Accuracy:0:977, F1 score:0:980, AUC:0:982	Computational Method	NA	NA	CP071355
CP071355|1280_32272	1280_32272	1280	Staphylococcus aureus strain I2 strain not applicable	clindamycin	Resistant								PATRIC		NA	AdaBoost Classifier	NA	Accuracy:0:963, F1 score:0:965, AUC:0:977	Computational Method	NA	NA	CP071355
CP071355|1280_32272	1280_32272	1280	Staphylococcus aureus strain I2 strain not applicable	methicillin	Resistant								PATRIC		NA	AdaBoost Classifier	NA	Accuracy:0:989, F1 score:0:989, AUC:0:994	Computational Method	NA	NA	CP071355
CP071355|1280_32272	1280_32272	1280	Staphylococcus aureus strain I2 strain not applicable	gentamicin	Resistant								PATRIC		NA	AdaBoost Classifier	NA	Accuracy:0:984, F1 score:0:984, AUC:0:980	Computational Method	NA	NA	CP071355
CP071355|1280_32272	1280_32272	1280	Staphylococcus aureus strain I2 strain not applicable	erythromycin	Resistant								PATRIC		NA	AdaBoost Classifier	NA	Accuracy:0:959, F1 score:0:962, AUC:0:981	Computational Method	NA	NA	CP071355
CP071362|1280_32280	1280_32280	1280	Staphylococcus aureus strain Jn strain not applicable	penicillin	Resistant								PATRIC		NA	AdaBoost Classifier	NA	Accuracy:0.963, F1 score:0.964, AUC:0.979	Computational Method	NA	NA	CP071362
CP071372|1280_32291	1280_32291	1280	Staphylococcus aureus strain Fu1 strain not applicable	penicillin	Resistant								PATRIC		NA	AdaBoost Classifier	NA	Accuracy:0:963, F1 score:0:964, AUC:0:979	Computational Method	NA	NA	CP071372
CP071374|1280_32293	1280_32293	1280	Staphylococcus aureus strain Bc strain not applicable	clindamycin	Resistant								PATRIC		NA	AdaBoost Classifier	NA	Accuracy:0:963, F1 score:0:965, AUC:0:977	Computational Method	NA	NA	CP071374
CP071374|1280_32293	1280_32293	1280	Staphylococcus aureus strain Bc strain not applicable	methicillin	Resistant								PATRIC		NA	AdaBoost Classifier	NA	Accuracy:0:989, F1 score:0:989, AUC:0:994	Computational Method	NA	NA	CP071374
CP071374|1280_32293	1280_32293	1280	Staphylococcus aureus strain Bc strain not applicable	ciprofloxacin	Resistant								PATRIC		NA	AdaBoost Classifier	NA	Accuracy:0:977, F1 score:0:980, AUC:0:982	Computational Method	NA	NA	CP071374
CP071374|1280_32293	1280_32293	1280	Staphylococcus aureus strain Bc strain not applicable	gentamicin	Resistant								PATRIC		NA	AdaBoost Classifier	NA	Accuracy:0:984, F1 score:0:984, AUC:0:980	Computational Method	NA	NA	CP071374
CP071374|1280_32293	1280_32293	1280	Staphylococcus aureus strain Bc strain not applicable	erythromycin	Resistant								PATRIC		NA	AdaBoost Classifier	NA	Accuracy:0:959, F1 score:0:962, AUC:0:981	Computational Method	NA	NA	CP071374
CP073012|1280_32634	1280_32634	1280	Staphylococcus aureus strain SA14+	ciprofloxacin	Resistant								PATRIC		NA	AdaBoost Classifier	NA	Accuracy:0:977, F1 score:0:980, AUC:0:982	Computational Method	NA	NA	CP073012
CP073012|1280_32634	1280_32634	1280	Staphylococcus aureus strain SA14+	erythromycin	Resistant								PATRIC		NA	AdaBoost Classifier	NA	Accuracy:0:959, F1 score:0:962, AUC:0:981	Computational Method	NA	NA	CP073012
CP073012|1280_32634	1280_32634	1280	Staphylococcus aureus strain SA14+	clindamycin	Resistant								PATRIC		NA	AdaBoost Classifier	NA	Accuracy:0:963, F1 score:0:965, AUC:0:977	Computational Method	NA	NA	CP073012
CP073012|1280_32634	1280_32634	1280	Staphylococcus aureus strain SA14+	gentamicin	Resistant								PATRIC		NA	AdaBoost Classifier	NA	Accuracy:0:984, F1 score:0:984, AUC:0:980	Computational Method	NA	NA	CP073012
CP073012|1280_32634	1280_32634	1280	Staphylococcus aureus strain SA14+	penicillin	Resistant								PATRIC		NA	AdaBoost Classifier	NA	Accuracy:0:963, F1 score:0:964, AUC:0:979	Computational Method	NA	NA	CP073012
CP073012|1280_32634	1280_32634	1280	Staphylococcus aureus strain SA14+	trimethoprim/sulfamethoxazole	Resistant								PATRIC		NA	AdaBoost Classifier	NA	Accuracy:0:939, F1 score:0:956, AUC:0:974	Computational Method	NA	NA	CP073012
CP047646|1280_32989	1280_32989	1280	Staphylococcus aureus strain 19/Msa0875	tetracycline	Resistant								PATRIC		NA	AdaBoost Classifier	NA	Accuracy:0:975, F1 score:0:974, AUC:0:986	Computational Method	NA	NA	CP047646
CP047646|1280_32989	1280_32989	1280	Staphylococcus aureus strain 19/Msa0875	penicillin	Resistant								PATRIC		NA	AdaBoost Classifier	NA	Accuracy:0:963, F1 score:0:964, AUC:0:979	Computational Method	NA	NA	CP047646
CP071941|1280_32992	1280_32992	1280	Staphylococcus aureus strain iso141	gentamicin	Resistant								PATRIC		NA	AdaBoost Classifier	NA	Accuracy:0:984, F1 score:0:984, AUC:0:980	Computational Method	NA	NA	CP071941
CP071941|1280_32992	1280_32992	1280	Staphylococcus aureus strain iso141	penicillin	Resistant								PATRIC		NA	AdaBoost Classifier	NA	Accuracy:0:963, F1 score:0:964, AUC:0:979	Computational Method	NA	NA	CP071941
CP071943|1280_32993	1280_32993	1280	Staphylococcus aureus strain iso139	penicillin	Resistant								PATRIC		NA	AdaBoost Classifier	NA	Accuracy:0:963, F1 score:0:964, AUC:0:979	Computational Method	NA	NA	CP071943
CP071942|1280_32994	1280_32994	1280	Staphylococcus aureus strain iso140	penicillin	Resistant								PATRIC		NA	AdaBoost Classifier	NA	Accuracy:0:963, F1 score:0:964, AUC:0:979	Computational Method	NA	NA	CP071942
CP071594|1280_33000	1280_33000	1280	Staphylococcus aureus strain PNID0137	clindamycin	Resistant								PATRIC		NA	AdaBoost Classifier	NA	Accuracy:0.963, F1 score:0.965, AUC:0.977	Computational Method	NA	NA	CP071594
CP071594|1280_33000	1280_33000	1280	Staphylococcus aureus strain PNID0137	erythromycin	Resistant								PATRIC		NA	AdaBoost Classifier	NA	Accuracy:0.959, F1 score:0.962, AUC:0.981	Computational Method	NA	NA	CP071594
CP071594|1280_33000	1280_33000	1280	Staphylococcus aureus strain PNID0137	penicillin	Resistant								PATRIC		NA	AdaBoost Classifier	NA	Accuracy:0.963, F1 score:0.964, AUC:0.979	Computational Method	NA	NA	CP071594
CP076660|1280_33448	1280_33448	1280	Staphylococcus aureus strain SG511 Berlin	gentamicin	Resistant								PATRIC		NA	AdaBoost Classifier	NA	Accuracy:0:984, F1 score:0:984, AUC:0:980	Computational Method	NA	NA	CP076660
CP007539|1280_3350	1280_3350	1280	Staphylococcus aureus strain NRS100	dicloxacillin	Resistant	>16	>	16	mg/L					CLSI	NA		NA		Laboratory Method	NA	NA	CP007539
CP007539|1280_3350	1280_3350	1280	Staphylococcus aureus strain NRS100	tetracycline	Resistant	>16	>	16	mg/L					CLSI	NA		NA		Laboratory Method	NA	NA	CP007539
CP007539|1280_3350	1280_3350	1280	Staphylococcus aureus strain NRS100	penicillin	Resistant	>2	>	2	mg/L					CLSI	NA		NA		Laboratory Method	NA	NA	CP007539
CP076823|1280_33504	1280_33504	1280	Staphylococcus aureus strain ST59	methicillin	Resistant								PATRIC		NA	AdaBoost Classifier	NA	Accuracy:0:989, F1 score:0:989, AUC:0:994	Computational Method	NA	NA	CP076823
CP007499.1|1280_3359	1280_3359	1280	Staphylococcus aureus strain 2395 USA500	methicillin	Resistant					Disk diffusion				CLSI	2013		NA		Laboratory Method	NA	29487865	CP007499.1
CP007499.1|1280_3359	1280_3359	1280	Staphylococcus aureus strain 2395 USA500	methicillin	Resistant					Disk diffusion				CLSI	2013		NA		Laboratory Method	NA	29487865	CP007499.1
CP077757|1280_34237	1280_34237	1280	Staphylococcus aureus strain WHC07	gentamicin	Resistant								PATRIC		NA	AdaBoost Classifier	NA	Accuracy:0:984, F1 score:0:984, AUC:0:980	Computational Method	NA	NA	CP077757
CP077757|1280_34237	1280_34237	1280	Staphylococcus aureus strain WHC07	clindamycin	Resistant								PATRIC		NA	AdaBoost Classifier	NA	Accuracy:0:963, F1 score:0:965, AUC:0:977	Computational Method	NA	NA	CP077757
CP077757|1280_34237	1280_34237	1280	Staphylococcus aureus strain WHC07	ciprofloxacin	Resistant								PATRIC		NA	AdaBoost Classifier	NA	Accuracy:0:977, F1 score:0:980, AUC:0:982	Computational Method	NA	NA	CP077757
CP077757|1280_34237	1280_34237	1280	Staphylococcus aureus strain WHC07	trimethoprim/sulfamethoxazole	Resistant								PATRIC		NA	AdaBoost Classifier	NA	Accuracy:0:939, F1 score:0:956, AUC:0:974	Computational Method	NA	NA	CP077757
CP077757|1280_34237	1280_34237	1280	Staphylococcus aureus strain WHC07	penicillin	Resistant								PATRIC		NA	AdaBoost Classifier	NA	Accuracy:0:963, F1 score:0:964, AUC:0:979	Computational Method	NA	NA	CP077757
CP077757|1280_34237	1280_34237	1280	Staphylococcus aureus strain WHC07	erythromycin	Resistant								PATRIC		NA	AdaBoost Classifier	NA	Accuracy:0:959, F1 score:0:962, AUC:0:981	Computational Method	NA	NA	CP077757
CP079715|1280_34330	1280_34330	1280	Staphylococcus aureus strain V8	clindamycin	Resistant								PATRIC		NA	AdaBoost Classifier	NA	Accuracy:0.963, F1 score:0.965, AUC:0.977	Computational Method	NA	NA	CP079715
CP079715|1280_34330	1280_34330	1280	Staphylococcus aureus strain V8	gentamicin	Resistant								PATRIC		NA	AdaBoost Classifier	NA	Accuracy:0.984, F1 score:0.984, AUC:0.980	Computational Method	NA	NA	CP079715
CP079715|1280_34330	1280_34330	1280	Staphylococcus aureus strain V8	erythromycin	Resistant								PATRIC		NA	AdaBoost Classifier	NA	Accuracy:0.959, F1 score:0.962, AUC:0.981	Computational Method	NA	NA	CP079715
CP080053|1280_34728	1280_34728	1280	Staphylococcus aureus strain BSN14R1	methicillin	Resistant								PATRIC		NA	AdaBoost Classifier	NA	Accuracy:0:989, F1 score:0:989, AUC:0:994	Computational Method	NA	NA	CP080053
CP080053|1280_34728	1280_34728	1280	Staphylococcus aureus strain BSN14R1	ciprofloxacin	Resistant								PATRIC		NA	AdaBoost Classifier	NA	Accuracy:0:977, F1 score:0:980, AUC:0:982	Computational Method	NA	NA	CP080053
CP080053|1280_34728	1280_34728	1280	Staphylococcus aureus strain BSN14R1	trimethoprim/sulfamethoxazole	Resistant								PATRIC		NA	AdaBoost Classifier	NA	Accuracy:0:939, F1 score:0:956, AUC:0:974	Computational Method	NA	NA	CP080053
CP080053|1280_34728	1280_34728	1280	Staphylococcus aureus strain BSN14R1	erythromycin	Resistant								PATRIC		NA	AdaBoost Classifier	NA	Accuracy:0:959, F1 score:0:962, AUC:0:981	Computational Method	NA	NA	CP080053
CP080053|1280_34728	1280_34728	1280	Staphylococcus aureus strain BSN14R1	penicillin	Resistant								PATRIC		NA	AdaBoost Classifier	NA	Accuracy:0:963, F1 score:0:964, AUC:0:979	Computational Method	NA	NA	CP080053
CP080055|1280_34729	1280_34729	1280	Staphylococcus aureus strain BSN14S3	penicillin	Resistant								PATRIC		NA	AdaBoost Classifier	NA	Accuracy:0:963, F1 score:0:964, AUC:0:979	Computational Method	NA	NA	CP080055
CP080055|1280_34729	1280_34729	1280	Staphylococcus aureus strain BSN14S3	erythromycin	Resistant								PATRIC		NA	AdaBoost Classifier	NA	Accuracy:0:959, F1 score:0:962, AUC:0:981	Computational Method	NA	NA	CP080055
CP080055|1280_34729	1280_34729	1280	Staphylococcus aureus strain BSN14S3	ciprofloxacin	Resistant								PATRIC		NA	AdaBoost Classifier	NA	Accuracy:0:977, F1 score:0:980, AUC:0:982	Computational Method	NA	NA	CP080055
CP080055|1280_34729	1280_34729	1280	Staphylococcus aureus strain BSN14S3	trimethoprim/sulfamethoxazole	Resistant								PATRIC		NA	AdaBoost Classifier	NA	Accuracy:0:939, F1 score:0:956, AUC:0:974	Computational Method	NA	NA	CP080055
CP080055|1280_34729	1280_34729	1280	Staphylococcus aureus strain BSN14S3	methicillin	Resistant								PATRIC		NA	AdaBoost Classifier	NA	Accuracy:0:989, F1 score:0:989, AUC:0:994	Computational Method	NA	NA	CP080055
CP080054|1280_34730	1280_34730	1280	Staphylococcus aureus strain BSN14RB	erythromycin	Resistant								PATRIC		NA	AdaBoost Classifier	NA	Accuracy:0.959, F1 score:0.962, AUC:0.981	Computational Method	NA	NA	CP080054
CP080054|1280_34730	1280_34730	1280	Staphylococcus aureus strain BSN14RB	trimethoprim/sulfamethoxazole	Resistant								PATRIC		NA	AdaBoost Classifier	NA	Accuracy:0.939, F1 score:0.956, AUC:0.974	Computational Method	NA	NA	CP080054
CP080054|1280_34730	1280_34730	1280	Staphylococcus aureus strain BSN14RB	methicillin	Resistant								PATRIC		NA	AdaBoost Classifier	NA	Accuracy:0.989, F1 score:0.989, AUC:0.994	Computational Method	NA	NA	CP080054
CP080054|1280_34730	1280_34730	1280	Staphylococcus aureus strain BSN14RB	penicillin	Resistant								PATRIC		NA	AdaBoost Classifier	NA	Accuracy:0.963, F1 score:0.964, AUC:0.979	Computational Method	NA	NA	CP080054
CP080054|1280_34730	1280_34730	1280	Staphylococcus aureus strain BSN14RB	ciprofloxacin	Resistant								PATRIC		NA	AdaBoost Classifier	NA	Accuracy:0.977, F1 score:0.980, AUC:0.982	Computational Method	NA	NA	CP080054
CP080551|1280_34757	1280_34757	1280	Staphylococcus aureus strain HL18840	methicillin	Resistant								PATRIC		NA	AdaBoost Classifier	NA	Accuracy:0:989, F1 score:0:989, AUC:0:994	Computational Method	NA	NA	CP080551
CP080551|1280_34757	1280_34757	1280	Staphylococcus aureus strain HL18840	penicillin	Resistant								PATRIC		NA	AdaBoost Classifier	NA	Accuracy:0:963, F1 score:0:964, AUC:0:979	Computational Method	NA	NA	CP080551
CP080552|1280_34759	1280_34759	1280	Staphylococcus aureus strain HL18807	clindamycin	Resistant								PATRIC		NA	AdaBoost Classifier	NA	Accuracy:0:963, F1 score:0:965, AUC:0:977	Computational Method	NA	NA	CP080552
CP080552|1280_34759	1280_34759	1280	Staphylococcus aureus strain HL18807	erythromycin	Resistant								PATRIC		NA	AdaBoost Classifier	NA	Accuracy:0:959, F1 score:0:962, AUC:0:981	Computational Method	NA	NA	CP080552
CP080552|1280_34759	1280_34759	1280	Staphylococcus aureus strain HL18807	methicillin	Resistant								PATRIC		NA	AdaBoost Classifier	NA	Accuracy:0:989, F1 score:0:989, AUC:0:994	Computational Method	NA	NA	CP080552
CP080552|1280_34759	1280_34759	1280	Staphylococcus aureus strain HL18807	ciprofloxacin	Resistant								PATRIC		NA	AdaBoost Classifier	NA	Accuracy:0:977, F1 score:0:980, AUC:0:982	Computational Method	NA	NA	CP080552
CP080550|1280_34760	1280_34760	1280	Staphylococcus aureus strain HL18883	erythromycin	Resistant								PATRIC		NA	AdaBoost Classifier	NA	Accuracy:0.959, F1 score:0.962, AUC:0.981	Computational Method	NA	NA	CP080550
CP080550|1280_34760	1280_34760	1280	Staphylococcus aureus strain HL18883	ciprofloxacin	Resistant								PATRIC		NA	AdaBoost Classifier	NA	Accuracy:0.977, F1 score:0.980, AUC:0.982	Computational Method	NA	NA	CP080550
CP080550|1280_34760	1280_34760	1280	Staphylococcus aureus strain HL18883	clindamycin	Resistant								PATRIC		NA	AdaBoost Classifier	NA	Accuracy:0.963, F1 score:0.965, AUC:0.977	Computational Method	NA	NA	CP080550
CP080550|1280_34760	1280_34760	1280	Staphylococcus aureus strain HL18883	methicillin	Resistant								PATRIC		NA	AdaBoost Classifier	NA	Accuracy:0.989, F1 score:0.989, AUC:0.994	Computational Method	NA	NA	CP080550
CP077098|1280_34772	1280_34772	1280	Staphylococcus aureus strain RGB-095930	tetracycline	Resistant								PATRIC		NA	AdaBoost Classifier	NA	Accuracy:0:975, F1 score:0:974, AUC:0:986	Computational Method	NA	NA	CP077098
CP077098|1280_34772	1280_34772	1280	Staphylococcus aureus strain RGB-095930	erythromycin	Resistant								PATRIC		NA	AdaBoost Classifier	NA	Accuracy:0:959, F1 score:0:962, AUC:0:981	Computational Method	NA	NA	CP077098
CP077098|1280_34772	1280_34772	1280	Staphylococcus aureus strain RGB-095930	methicillin	Resistant								PATRIC		NA	AdaBoost Classifier	NA	Accuracy:0:989, F1 score:0:989, AUC:0:994	Computational Method	NA	NA	CP077098
CP077098|1280_34772	1280_34772	1280	Staphylococcus aureus strain RGB-095930	penicillin	Resistant								PATRIC		NA	AdaBoost Classifier	NA	Accuracy:0:963, F1 score:0:964, AUC:0:979	Computational Method	NA	NA	CP077098
CP077098|1280_34772	1280_34772	1280	Staphylococcus aureus strain RGB-095930	gentamicin	Resistant								PATRIC		NA	AdaBoost Classifier	NA	Accuracy:0:984, F1 score:0:984, AUC:0:980	Computational Method	NA	NA	CP077098
CP077098|1280_34772	1280_34772	1280	Staphylococcus aureus strain RGB-095930	ciprofloxacin	Resistant								PATRIC		NA	AdaBoost Classifier	NA	Accuracy:0:977, F1 score:0:980, AUC:0:982	Computational Method	NA	NA	CP077098
CP077098|1280_34772	1280_34772	1280	Staphylococcus aureus strain RGB-095930	trimethoprim/sulfamethoxazole	Resistant								PATRIC		NA	AdaBoost Classifier	NA	Accuracy:0:939, F1 score:0:956, AUC:0:974	Computational Method	NA	NA	CP077098
CP082815|1280_35616	1280_35616	1280	Staphylococcus aureus strain SCAID WND1-2021 (598) strain SCAID WND1-2021 (598) strain SCAID WND1-2021 (598)	ampicillin	Resistant	==16	==	16	mm	Disk diffusion		Scan 500	Interscience	CLSI	NA		NA			NA	NA	CP082815
CP082815|1280_35616	1280_35616	1280	Staphylococcus aureus strain SCAID WND1-2021 (598) strain SCAID WND1-2021 (598) strain SCAID WND1-2021 (598)	penicillin	Resistant								PATRIC		NA	AdaBoost Classifier	NA	Accuracy:0:963, F1 score:0:964, AUC:0:979	Computational Method	NA	NA	CP082815
CP082815|1280_35616	1280_35616	1280	Staphylococcus aureus strain SCAID WND1-2021 (598) strain SCAID WND1-2021 (598) strain SCAID WND1-2021 (598)	amoxicillin	Resistant	==15	==	15	mm	Disk diffusion		Scan 500	Interscience	CLSI	NA		NA			NA	NA	CP082815
CP077915|1280_36238	1280_36238	1280	Staphylococcus aureus strain 282	penicillin	Resistant								PATRIC		NA	AdaBoost Classifier	NA	Accuracy:0:963, F1 score:0:964, AUC:0:979	Computational Method	NA	NA	CP077915
CP077921|1280_36270	1280_36270	1280	Staphylococcus aureus strain 276	penicillin	Resistant								PATRIC		NA	AdaBoost Classifier	NA	Accuracy:0.963, F1 score:0.964, AUC:0.979	Computational Method	NA	NA	CP077921
CP077922|1280_36274	1280_36274	1280	Staphylococcus aureus strain 202	erythromycin	Resistant								PATRIC		NA	AdaBoost Classifier	NA	Accuracy:0:959, F1 score:0:962, AUC:0:981	Computational Method	NA	NA	CP077922
CP077924|1280_36275	1280_36275	1280	Staphylococcus aureus strain 200	erythromycin	Resistant								PATRIC		NA	AdaBoost Classifier	NA	Accuracy:0:959, F1 score:0:962, AUC:0:981	Computational Method	NA	NA	CP077924
CP077923|1280_36282	1280_36282	1280	Staphylococcus aureus strain 201	erythromycin	Resistant								PATRIC		NA	AdaBoost Classifier	NA	Accuracy:0:959, F1 score:0:962, AUC:0:981	Computational Method	NA	NA	CP077923
AP025176|1280_37108	1280_37108	1280	Staphylococcus aureus strain TPS5614	methicillin	Resistant								PATRIC		NA	AdaBoost Classifier	NA	Accuracy:0:989, F1 score:0:989, AUC:0:994	Computational Method	NA	NA	AP025176
AP025176|1280_37108	1280_37108	1280	Staphylococcus aureus strain TPS5614	gentamicin	Resistant								PATRIC		NA	AdaBoost Classifier	NA	Accuracy:0:984, F1 score:0:984, AUC:0:980	Computational Method	NA	NA	AP025176
AP025176|1280_37108	1280_37108	1280	Staphylococcus aureus strain TPS5614	penicillin	Resistant								PATRIC		NA	AdaBoost Classifier	NA	Accuracy:0:963, F1 score:0:964, AUC:0:979	Computational Method	NA	NA	AP025176
AP025176|1280_37108	1280_37108	1280	Staphylococcus aureus strain TPS5614	ciprofloxacin	Resistant								PATRIC		NA	AdaBoost Classifier	NA	Accuracy:0:977, F1 score:0:980, AUC:0:982	Computational Method	NA	NA	AP025176
CP089156|1280_37706	1280_37706	1280	Staphylococcus aureus strain UNC_SaCF35	penicillin	Resistant								PATRIC		NA	AdaBoost Classifier	NA	Accuracy:0:963, F1 score:0:964, AUC:0:979	Computational Method	NA	NA	CP089156
CP089161|1280_37710	1280_37710	1280	Staphylococcus aureus strain UNC_SaCF13	penicillin	Resistant								PATRIC		NA	AdaBoost Classifier	NA	Accuracy:0.963, F1 score:0.964, AUC:0.979	Computational Method	NA	NA	CP089161
CP089161|1280_37710	1280_37710	1280	Staphylococcus aureus strain UNC_SaCF13	methicillin	Resistant								PATRIC		NA	AdaBoost Classifier	NA	Accuracy:0.989, F1 score:0.989, AUC:0.994	Computational Method	NA	NA	CP089161
CP089161|1280_37710	1280_37710	1280	Staphylococcus aureus strain UNC_SaCF13	tetracycline	Resistant								PATRIC		NA	AdaBoost Classifier	NA	Accuracy:0.975, F1 score:0.974, AUC:0.986	Computational Method	NA	NA	CP089161
CP086121|1280_37994	1280_37994	1280	Staphylococcus aureus MIN-175	gentamicin	Resistant								PATRIC		NA	AdaBoost Classifier	NA	Accuracy:0:984, F1 score:0:984, AUC:0:980	Computational Method	NA	NA	CP086121
CP086121|1280_37994	1280_37994	1280	Staphylococcus aureus MIN-175	erythromycin	Resistant								PATRIC		NA	AdaBoost Classifier	NA	Accuracy:0:959, F1 score:0:962, AUC:0:981	Computational Method	NA	NA	CP086121
CP086121|1280_37994	1280_37994	1280	Staphylococcus aureus MIN-175	clindamycin	Resistant								PATRIC		NA	AdaBoost Classifier	NA	Accuracy:0:963, F1 score:0:965, AUC:0:977	Computational Method	NA	NA	CP086121
CP086121|1280_37994	1280_37994	1280	Staphylococcus aureus MIN-175	methicillin	Resistant								PATRIC		NA	AdaBoost Classifier	NA	Accuracy:0:989, F1 score:0:989, AUC:0:994	Computational Method	NA	NA	CP086121
CP086121|1280_37994	1280_37994	1280	Staphylococcus aureus MIN-175	penicillin	Resistant								PATRIC		NA	AdaBoost Classifier	NA	Accuracy:0:963, F1 score:0:964, AUC:0:979	Computational Method	NA	NA	CP086121
CP090872|1280_38012	1280_38012	1280	Staphylococcus aureus SAUR_BFS17	gentamicin	Resistant								PATRIC		NA	AdaBoost Classifier	NA	Accuracy:0:984, F1 score:0:984, AUC:0:980	Computational Method	NA	NA	CP090872
CP090870|1280_38013	1280_38013	1280	Staphylococcus aureus SAUR_BFS62	ciprofloxacin	Resistant								PATRIC		NA	AdaBoost Classifier	NA	Accuracy:0:977, F1 score:0:980, AUC:0:982	Computational Method	NA	NA	CP090870
CP090873|1280_38014	1280_38014	1280	Staphylococcus aureus SAUR_BFS16	ciprofloxacin	Resistant								PATRIC		NA	AdaBoost Classifier	NA	Accuracy:0:977, F1 score:0:980, AUC:0:982	Computational Method	NA	NA	CP090873
CP090879|1280_38016	1280_38016	1280	Staphylococcus aureus SAUR_BFS2	trimethoprim_sulfamethoxazole	Resistant								PATRIC		NA	AdaBoost Classifier	NA	Accuracy:0:939, F1 score:0:956, AUC:0:974	Computational Method	NA	NA	CP090879
CP090875|1280_38018	1280_38018	1280	Staphylococcus aureus SAUR_BFS13	trimethoprim_sulfamethoxazole	Resistant								PATRIC		NA	AdaBoost Classifier	NA	Accuracy:0:939, F1 score:0:956, AUC:0:974	Computational Method	NA	NA	CP090875
CP090875|1280_38018	1280_38018	1280	Staphylococcus aureus SAUR_BFS13	gentamicin	Resistant								PATRIC		NA	AdaBoost Classifier	NA	Accuracy:0:984, F1 score:0:984, AUC:0:980	Computational Method	NA	NA	CP090875
CP090877|1280_38019	1280_38019	1280	Staphylococcus aureus SAUR_BFS11	trimethoprim_sulfamethoxazole	Resistant								PATRIC		NA	AdaBoost Classifier	NA	Accuracy:0:939, F1 score:0:956, AUC:0:974	Computational Method	NA	NA	CP090877
CP090877|1280_38019	1280_38019	1280	Staphylococcus aureus SAUR_BFS11	ciprofloxacin	Resistant								PATRIC		NA	AdaBoost Classifier	NA	Accuracy:0:977, F1 score:0:980, AUC:0:982	Computational Method	NA	NA	CP090877
CP090876|1280_38022	1280_38022	1280	Staphylococcus aureus SAUR_BFS12	gentamicin	Resistant								PATRIC		NA	AdaBoost Classifier	NA	Accuracy:0:984, F1 score:0:984, AUC:0:980	Computational Method	NA	NA	CP090876
CP076565|1280_38611	1280_38611	1280	Staphylococcus aureus P41D28 ESCAFLOR	ciprofloxacin	Resistant								PATRIC		NA	AdaBoost Classifier	NA	Accuracy:0:977, F1 score:0:980, AUC:0:982	Computational Method	NA	NA	CP076565
CP076565|1280_38611	1280_38611	1280	Staphylococcus aureus P41D28 ESCAFLOR	erythromycin	Resistant								PATRIC		NA	AdaBoost Classifier	NA	Accuracy:0:959, F1 score:0:962, AUC:0:981	Computational Method	NA	NA	CP076565
CP076359|1280_38612	1280_38612	1280	Staphylococcus aureus B-AoC-SA3	methicillin	Resistant								PATRIC		NA	AdaBoost Classifier	NA	Accuracy:0:989, F1 score:0:989, AUC:0:994	Computational Method	NA	NA	CP076359
CP076360|1280_38613	1280_38613	1280	Staphylococcus aureus B-AoC-SA1	methicillin	Resistant								PATRIC		NA	AdaBoost Classifier	NA	Accuracy:0:989, F1 score:0:989, AUC:0:994	Computational Method	NA	NA	CP076360
CP076567|1280_38614	1280_38614	1280	Staphylococcus aureus P32D28 ESCAFLOR	erythromycin	Resistant								PATRIC		NA	AdaBoost Classifier	NA	Accuracy:0:959, F1 score:0:962, AUC:0:981	Computational Method	NA	NA	CP076567
CP076358|1280_38616	1280_38616	1280	Staphylococcus aureus B-AoC-SA4	methicillin	Resistant								PATRIC		NA	AdaBoost Classifier	NA	Accuracy:0:989, F1 score:0:989, AUC:0:994	Computational Method	NA	NA	CP076358
CP076568|1280_38617	1280_38617	1280	Staphylococcus aureus P5D0 ESCAFLOR	erythromycin	Resistant								PATRIC		NA	AdaBoost Classifier	NA	Accuracy:0:959, F1 score:0:962, AUC:0:981	Computational Method	NA	NA	CP076568
CP080222|1280_39030	1280_39030	1280	Staphylococcus aureus NT_8	ciprofloxacin	Resistant								PATRIC		NA	AdaBoost Classifier	NA	Accuracy:0.977, F1 score:0.980, AUC:0.982	Computational Method	NA	NA	CP080222
CP080222|1280_39030	1280_39030	1280	Staphylococcus aureus NT_8	penicillin	Resistant								PATRIC		NA	AdaBoost Classifier	NA	Accuracy:0.963, F1 score:0.964, AUC:0.979	Computational Method	NA	NA	CP080222
CP080222|1280_39030	1280_39030	1280	Staphylococcus aureus NT_8	trimethoprim_sulfamethoxazole	Resistant								PATRIC		NA	AdaBoost Classifier	NA	Accuracy:0.939, F1 score:0.956, AUC:0.974	Computational Method	NA	NA	CP080222
CP080222|1280_39030	1280_39030	1280	Staphylococcus aureus NT_8	erythromycin	Resistant								PATRIC		NA	AdaBoost Classifier	NA	Accuracy:0.959, F1 score:0.962, AUC:0.981	Computational Method	NA	NA	CP080222
CP080222|1280_39030	1280_39030	1280	Staphylococcus aureus NT_8	clindamycin	Resistant								PATRIC		NA	AdaBoost Classifier	NA	Accuracy:0.963, F1 score:0.965, AUC:0.977	Computational Method	NA	NA	CP080222
CP080222|1280_39030	1280_39030	1280	Staphylococcus aureus NT_8	gentamicin	Resistant								PATRIC		NA	AdaBoost Classifier	NA	Accuracy:0.984, F1 score:0.984, AUC:0.980	Computational Method	NA	NA	CP080222
CP080222|1280_39030	1280_39030	1280	Staphylococcus aureus NT_8	methicillin	Resistant								PATRIC		NA	AdaBoost Classifier	NA	Accuracy:0.989, F1 score:0.989, AUC:0.994	Computational Method	NA	NA	CP080222
CP062399|1280_39401	1280_39401	1280	Staphylococcus aureus NAS_OP_143	penicillin	Resistant								PATRIC		NA	AdaBoost Classifier	NA	Accuracy:0:963, F1 score:0:964, AUC:0:979	Computational Method	NA	NA	CP062399
CP062402|1280_39402	1280_39402	1280	Staphylococcus aureus NAS_OP_056	penicillin	Resistant								PATRIC		NA	AdaBoost Classifier	NA	Accuracy:0:963, F1 score:0:964, AUC:0:979	Computational Method	NA	NA	CP062402
CP062404|1280_39404	1280_39404	1280	Staphylococcus aureus NAS_NP_229	penicillin	Resistant								PATRIC		NA	AdaBoost Classifier	NA	Accuracy:0:963, F1 score:0:964, AUC:0:979	Computational Method	NA	NA	CP062404
CP062407|1280_39405	1280_39405	1280	Staphylococcus aureus NAS_NP_181	penicillin	Resistant								PATRIC		NA	AdaBoost Classifier	NA	Accuracy:0:963, F1 score:0:964, AUC:0:979	Computational Method	NA	NA	CP062407
CP062405|1280_39407	1280_39407	1280	Staphylococcus aureus NAS_NP_209	penicillin	Resistant								PATRIC		NA	AdaBoost Classifier	NA	Accuracy:0:963, F1 score:0:964, AUC:0:979	Computational Method	NA	NA	CP062405
CP062408|1280_39411	1280_39411	1280	Staphylococcus aureus NAS_AN_247	erythromycin	Resistant								PATRIC		NA	AdaBoost Classifier	NA	Accuracy:0:959, F1 score:0:962, AUC:0:981	Computational Method	NA	NA	CP062408
CP062408|1280_39411	1280_39411	1280	Staphylococcus aureus NAS_AN_247	penicillin	Resistant								PATRIC		NA	AdaBoost Classifier	NA	Accuracy:0:963, F1 score:0:964, AUC:0:979	Computational Method	NA	NA	CP062408
CP062408|1280_39411	1280_39411	1280	Staphylococcus aureus NAS_AN_247	gentamicin	Resistant								PATRIC		NA	AdaBoost Classifier	NA	Accuracy:0:984, F1 score:0:984, AUC:0:980	Computational Method	NA	NA	CP062408
CP062408|1280_39411	1280_39411	1280	Staphylococcus aureus NAS_AN_247	methicillin	Resistant								PATRIC		NA	AdaBoost Classifier	NA	Accuracy:0:989, F1 score:0:989, AUC:0:994	Computational Method	NA	NA	CP062408
CP062412|1280_39412	1280_39412	1280	Staphylococcus aureus NAS_AN_181	penicillin	Resistant								PATRIC		NA	AdaBoost Classifier	NA	Accuracy:0:963, F1 score:0:964, AUC:0:979	Computational Method	NA	NA	CP062412
CP062414|1280_39413	1280_39413	1280	Staphylococcus aureus NAS_AN_175	penicillin	Resistant								PATRIC		NA	AdaBoost Classifier	NA	Accuracy:0:963, F1 score:0:964, AUC:0:979	Computational Method	NA	NA	CP062414
CP062415|1280_39415	1280_39415	1280	Staphylococcus aureus NAS_AN_150	penicillin	Resistant								PATRIC		NA	AdaBoost Classifier	NA	Accuracy:0:963, F1 score:0:964, AUC:0:979	Computational Method	NA	NA	CP062415
CP062416|1280_39417	1280_39417	1280	Staphylococcus aureus NAS_AN_149	penicillin	Resistant								PATRIC		NA	AdaBoost Classifier	NA	Accuracy:0:963, F1 score:0:964, AUC:0:979	Computational Method	NA	NA	CP062416
CP062419|1280_39419	1280_39419	1280	Staphylococcus aureus NAS_AN_023	penicillin	Resistant								PATRIC		NA	AdaBoost Classifier	NA	Accuracy:0:963, F1 score:0:964, AUC:0:979	Computational Method	NA	NA	CP062419
CP063745|1280_39422	1280_39422	1280	Staphylococcus aureus NAS_AN_212	penicillin	Resistant								PATRIC		NA	AdaBoost Classifier	NA	Accuracy:0:963, F1 score:0:964, AUC:0:979	Computational Method	NA	NA	CP063745
CP063745|1280_39422	1280_39422	1280	Staphylococcus aureus NAS_AN_212	erythromycin	Resistant								PATRIC		NA	AdaBoost Classifier	NA	Accuracy:0:959, F1 score:0:962, AUC:0:981	Computational Method	NA	NA	CP063745
CP088157|1280_39424	1280_39424	1280	Staphylococcus aureus 199	penicillin	Resistant								PATRIC		NA	AdaBoost Classifier	NA	Accuracy:0:963, F1 score:0:964, AUC:0:979	Computational Method	NA	NA	CP088157
CP088157|1280_39424	1280_39424	1280	Staphylococcus aureus 199	trimethoprim_sulfamethoxazole	Resistant								PATRIC		NA	AdaBoost Classifier	NA	Accuracy:0:939, F1 score:0:956, AUC:0:974	Computational Method	NA	NA	CP088157
CP088157|1280_39424	1280_39424	1280	Staphylococcus aureus 199	methicillin	Resistant								PATRIC		NA	AdaBoost Classifier	NA	Accuracy:0:989, F1 score:0:989, AUC:0:994	Computational Method	NA	NA	CP088157
CP088158|1280_39427	1280_39427	1280	Staphylococcus aureus 697	methicillin	Resistant								PATRIC		NA	AdaBoost Classifier	NA	Accuracy:0:989, F1 score:0:989, AUC:0:994	Computational Method	NA	NA	CP088158
CP093527|1280_40424	1280_40424	1280	Staphylococcus aureus 697R	methicillin	Resistant								PATRIC		NA	AdaBoost Classifier	NA	Accuracy:0:989, F1 score:0:989, AUC:0:994	Computational Method	NA	NA	CP093527
CP096249|1280_40974	1280_40974	1280	Staphylococcus aureus RAC075018-C	penicillin	Resistant					Computational Prediction	Accuracy:0:963, F1 score:0:964, AUC:0:979	AdaBoost Classifier	PATRIC		NA		NA			NA	NA	CP096249
CP096248|1280_40975	1280_40975	1280	Staphylococcus aureus RAC082018-A	penicillin	Resistant					Computational Prediction	Accuracy:0:963, F1 score:0:964, AUC:0:979	AdaBoost Classifier	PATRIC		NA		NA			NA	NA	CP096248
CP096250|1280_40976	1280_40976	1280	Staphylococcus aureus RAC013018-A	penicillin	Resistant					Computational Prediction	Accuracy:0:963, F1 score:0:964, AUC:0:979	AdaBoost Classifier	PATRIC		NA		NA			NA	NA	CP096250
CP096250|1280_40976	1280_40976	1280	Staphylococcus aureus RAC013018-A	trimethoprim_sulfamethoxazole	Resistant					Computational Prediction	Accuracy:0:939, F1 score:0:956, AUC:0:974	AdaBoost Classifier	PATRIC		NA		NA			NA	NA	CP096250
CP092475|1280_40977	1280_40977	1280	Staphylococcus aureus P5	ciprofloxacin	Resistant					Computational Prediction	Accuracy:0:977, F1 score:0:980, AUC:0:982	AdaBoost Classifier	PATRIC		NA		NA			NA	NA	CP092475
CP092475|1280_40977	1280_40977	1280	Staphylococcus aureus P5	methicillin	Resistant					Computational Prediction	Accuracy:0:989, F1 score:0:989, AUC:0:994	AdaBoost Classifier	PATRIC		NA		NA			NA	NA	CP092475
CP092475|1280_40977	1280_40977	1280	Staphylococcus aureus P5	penicillin	Resistant					Computational Prediction	Accuracy:0:963, F1 score:0:964, AUC:0:979	AdaBoost Classifier	PATRIC		NA		NA			NA	NA	CP092475
CP100428|1280_42167	1280_42167	1280	Staphylococcus aureus RMSA24	penicillin	Resistant								PATRIC		NA	AdaBoost Classifier	NA	Accuracy:0:963, F1 score:0:964, AUC:0:979	Computational Method	NA	NA	CP100428
CP100428|1280_42167	1280_42167	1280	Staphylococcus aureus RMSA24	ciprofloxacin	Resistant								PATRIC		NA	AdaBoost Classifier	NA	Accuracy:0:977, F1 score:0:980, AUC:0:982	Computational Method	NA	NA	CP100428
CP101123|1280_42169	1280_42169	1280	Staphylococcus aureus MN8	penicillin	Resistant								PATRIC		NA	AdaBoost Classifier	NA	Accuracy:0:963, F1 score:0:964, AUC:0:979	Computational Method	NA	NA	CP101123
CP075562|1280_42185	1280_42185	1280	Staphylococcus aureus Sta2021010	ciprofloxacin	Resistant								PATRIC		NA	AdaBoost Classifier	NA	Accuracy:0:977, F1 score:0:980, AUC:0:982	Computational Method	NA	NA	CP075562
CP091066|1280_42681	1280_42681	1280	Staphylococcus aureus UMCG579	trimethoprim_sulfamethoxazole	Resistant								PATRIC		NA	AdaBoost Classifier	NA	Accuracy:0:939, F1 score:0:956, AUC:0:974	Computational Method	NA	NA	CP091066
CP091066|1280_42681	1280_42681	1280	Staphylococcus aureus UMCG579	gentamicin	Resistant								PATRIC		NA	AdaBoost Classifier	NA	Accuracy:0:984, F1 score:0:984, AUC:0:980	Computational Method	NA	NA	CP091066
CP102574|1280_42682	1280_42682	1280	Staphylococcus aureus 3	penicillin	Resistant								PATRIC		NA	AdaBoost Classifier	NA	Accuracy:0:963, F1 score:0:964, AUC:0:979	Computational Method	NA	NA	CP102574
CP102574|1280_42682	1280_42682	1280	Staphylococcus aureus 3	ciprofloxacin	Resistant								PATRIC		NA	AdaBoost Classifier	NA	Accuracy:0:977, F1 score:0:980, AUC:0:982	Computational Method	NA	NA	CP102574
CP102574|1280_42682	1280_42682	1280	Staphylococcus aureus 3	gentamicin	Resistant								PATRIC		NA	AdaBoost Classifier	NA	Accuracy:0:984, F1 score:0:984, AUC:0:980	Computational Method	NA	NA	CP102574
CP102574|1280_42682	1280_42682	1280	Staphylococcus aureus 3	methicillin	Resistant								PATRIC		NA	AdaBoost Classifier	NA	Accuracy:0:989, F1 score:0:989, AUC:0:994	Computational Method	NA	NA	CP102574
CP102574|1280_42682	1280_42682	1280	Staphylococcus aureus 3	trimethoprim_sulfamethoxazole	Resistant								PATRIC		NA	AdaBoost Classifier	NA	Accuracy:0:939, F1 score:0:956, AUC:0:974	Computational Method	NA	NA	CP102574
CP102575|1280_42683	1280_42683	1280	Staphylococcus aureus 2	gentamicin	Resistant								PATRIC		NA	AdaBoost Classifier	NA	Accuracy:0:984, F1 score:0:984, AUC:0:980	Computational Method	NA	NA	CP102575
CP102575|1280_42683	1280_42683	1280	Staphylococcus aureus 2	penicillin	Resistant								PATRIC		NA	AdaBoost Classifier	NA	Accuracy:0:963, F1 score:0:964, AUC:0:979	Computational Method	NA	NA	CP102575
CP102575|1280_42683	1280_42683	1280	Staphylococcus aureus 2	methicillin	Resistant								PATRIC		NA	AdaBoost Classifier	NA	Accuracy:0:989, F1 score:0:989, AUC:0:994	Computational Method	NA	NA	CP102575
CP102575|1280_42683	1280_42683	1280	Staphylococcus aureus 2	trimethoprim_sulfamethoxazole	Resistant								PATRIC		NA	AdaBoost Classifier	NA	Accuracy:0:939, F1 score:0:956, AUC:0:974	Computational Method	NA	NA	CP102575
CP102575|1280_42683	1280_42683	1280	Staphylococcus aureus 2	ciprofloxacin	Resistant								PATRIC		NA	AdaBoost Classifier	NA	Accuracy:0:977, F1 score:0:980, AUC:0:982	Computational Method	NA	NA	CP102575
CP102576|1280_42684	1280_42684	1280	Staphylococcus aureus 1	ciprofloxacin	Resistant								PATRIC		NA	AdaBoost Classifier	NA	Accuracy:0:977, F1 score:0:980, AUC:0:982	Computational Method	NA	NA	CP102576
CP102576|1280_42684	1280_42684	1280	Staphylococcus aureus 1	trimethoprim_sulfamethoxazole	Resistant								PATRIC		NA	AdaBoost Classifier	NA	Accuracy:0:939, F1 score:0:956, AUC:0:974	Computational Method	NA	NA	CP102576
CP102576|1280_42684	1280_42684	1280	Staphylococcus aureus 1	gentamicin	Resistant								PATRIC		NA	AdaBoost Classifier	NA	Accuracy:0:984, F1 score:0:984, AUC:0:980	Computational Method	NA	NA	CP102576
CP102576|1280_42684	1280_42684	1280	Staphylococcus aureus 1	methicillin	Resistant								PATRIC		NA	AdaBoost Classifier	NA	Accuracy:0:989, F1 score:0:989, AUC:0:994	Computational Method	NA	NA	CP102576
CP102576|1280_42684	1280_42684	1280	Staphylococcus aureus 1	penicillin	Resistant								PATRIC		NA	AdaBoost Classifier	NA	Accuracy:0:963, F1 score:0:964, AUC:0:979	Computational Method	NA	NA	CP102576
CP102560|1280_42685	1280_42685	1280	Staphylococcus aureus 12	ciprofloxacin	Resistant								PATRIC		NA	AdaBoost Classifier	NA	Accuracy:0:977, F1 score:0:980, AUC:0:982	Computational Method	NA	NA	CP102560
CP102560|1280_42685	1280_42685	1280	Staphylococcus aureus 12	penicillin	Resistant								PATRIC		NA	AdaBoost Classifier	NA	Accuracy:0:963, F1 score:0:964, AUC:0:979	Computational Method	NA	NA	CP102560
CP102560|1280_42685	1280_42685	1280	Staphylococcus aureus 12	gentamicin	Resistant								PATRIC		NA	AdaBoost Classifier	NA	Accuracy:0:984, F1 score:0:984, AUC:0:980	Computational Method	NA	NA	CP102560
CP102560|1280_42685	1280_42685	1280	Staphylococcus aureus 12	methicillin	Resistant								PATRIC		NA	AdaBoost Classifier	NA	Accuracy:0:989, F1 score:0:989, AUC:0:994	Computational Method	NA	NA	CP102560
CP102560|1280_42685	1280_42685	1280	Staphylococcus aureus 12	trimethoprim_sulfamethoxazole	Resistant								PATRIC		NA	AdaBoost Classifier	NA	Accuracy:0:939, F1 score:0:956, AUC:0:974	Computational Method	NA	NA	CP102560
CP102976|1280_42713	1280_42713	1280	Staphylococcus aureus Ma2/A14043	methicillin	Resistant								PATRIC		NA	AdaBoost Classifier	NA	Accuracy:0:989, F1 score:0:989, AUC:0:994	Computational Method	NA	NA	CP102976
CP102976|1280_42713	1280_42713	1280	Staphylococcus aureus Ma2/A14043	penicillin	Resistant								PATRIC		NA	AdaBoost Classifier	NA	Accuracy:0:963, F1 score:0:964, AUC:0:979	Computational Method	NA	NA	CP102976
CP102976|1280_42713	1280_42713	1280	Staphylococcus aureus Ma2/A14043	tetracycline	Resistant								PATRIC		NA	AdaBoost Classifier	NA	Accuracy:0:975, F1 score:0:974, AUC:0:986	Computational Method	NA	NA	CP102976
CP102976|1280_42713	1280_42713	1280	Staphylococcus aureus Ma2/A14043	gentamicin	Resistant								PATRIC		NA	AdaBoost Classifier	NA	Accuracy:0:984, F1 score:0:984, AUC:0:980	Computational Method	NA	NA	CP102976
CP041634|1280_43037	1280_43037	1280	Staphylococcus aureus strain SA1807	ciprofloxacin	Resistant					Computational Prediction	Accuracy:0:977, F1 score:0:980, AUC:0:982	AdaBoost Classifier	PATRIC		NA		NA			NA	NA	CP041634
CP041634|1280_43037	1280_43037	1280	Staphylococcus aureus strain SA1807	clindamycin	Resistant					Computational Prediction	Accuracy:0:963, F1 score:0:965, AUC:0:977	AdaBoost Classifier	PATRIC		NA		NA			NA	NA	CP041634
CP041634|1280_43037	1280_43037	1280	Staphylococcus aureus strain SA1807	erythromycin	Resistant					Computational Prediction	Accuracy:0:959, F1 score:0:962, AUC:0:981	AdaBoost Classifier	PATRIC		NA		NA			NA	NA	CP041634
CP041634|1280_43037	1280_43037	1280	Staphylococcus aureus strain SA1807	clindamycin	Resistant					Computational Prediction	Accuracy:0:963, F1 score:0:965, AUC:0:977	AdaBoost Classifier	PATRIC		NA		NA			NA	NA	CP041634
CP041634|1280_43037	1280_43037	1280	Staphylococcus aureus strain SA1807	erythromycin	Resistant					Computational Prediction	Accuracy:0:959, F1 score:0:962, AUC:0:981	AdaBoost Classifier	PATRIC		NA		NA			NA	NA	CP041634
CP041634|1280_43037	1280_43037	1280	Staphylococcus aureus strain SA1807	ciprofloxacin	Resistant					Computational Prediction	Accuracy:0:977, F1 score:0:980, AUC:0:982	AdaBoost Classifier	PATRIC		NA		NA			NA	NA	CP041634
CP072116|1280_43123	1280_43123	1280	Staphylococcus aureus strain TCH32929	erythromycin	Resistant					Computational Prediction	Accuracy:0:959, F1 score:0:962, AUC:0:981	AdaBoost Classifier	PATRIC		NA		NA			NA	NA	CP072116
CP072116|1280_43123	1280_43123	1280	Staphylococcus aureus strain TCH32929	methicillin	Resistant					Computational Prediction	Accuracy:0:989, F1 score:0:989, AUC:0:994	AdaBoost Classifier	PATRIC		NA		NA			NA	NA	CP072116
CP072116|1280_43123	1280_43123	1280	Staphylococcus aureus strain TCH32929	erythromycin	Resistant					Computational Prediction	Accuracy:0:959, F1 score:0:962, AUC:0:981	AdaBoost Classifier	PATRIC		NA		NA			NA	NA	CP072116
CP072116|1280_43123	1280_43123	1280	Staphylococcus aureus strain TCH32929	methicillin	Resistant					Computational Prediction	Accuracy:0:989, F1 score:0:989, AUC:0:994	AdaBoost Classifier	PATRIC		NA		NA			NA	NA	CP072116
CP072116|1280_43123	1280_43123	1280	Staphylococcus aureus strain TCH32929	clindamycin	Resistant					Computational Prediction	Accuracy:0:963, F1 score:0:965, AUC:0:977	AdaBoost Classifier	PATRIC		NA		NA			NA	NA	CP072116
CP072116|1280_43123	1280_43123	1280	Staphylococcus aureus strain TCH32929	clindamycin	Resistant					Computational Prediction	Accuracy:0:963, F1 score:0:965, AUC:0:977	AdaBoost Classifier	PATRIC		NA		NA			NA	NA	CP072116
CP072116|1280_43594	1280_43594	1280	Staphylococcus aureus TCH32929	erythromycin	Resistant								PATRIC		NA	AdaBoost Classifier	NA	Accuracy:0.959, F1 score:0.962, AUC:0.981	Computational Method	NA	NA	CP072116
CP072116|1280_43594	1280_43594	1280	Staphylococcus aureus TCH32929	clindamycin	Resistant								PATRIC		NA	AdaBoost Classifier	NA	Accuracy:0.963, F1 score:0.965, AUC:0.977	Computational Method	NA	NA	CP072116
CP072116|1280_43594	1280_43594	1280	Staphylococcus aureus TCH32929	methicillin	Resistant								PATRIC		NA	AdaBoost Classifier	NA	Accuracy:0.989, F1 score:0.989, AUC:0.994	Computational Method	NA	NA	CP072116
OX344719|1280_44009	1280_44009	1280	Staphylococcus aureus ST20190863	ciprofloxacin	Resistant								PATRIC		NA	AdaBoost Classifier	NA	Accuracy:0:977, F1 score:0:980, AUC:0:982	Computational Method	NA	NA	OX344719
OX344719|1280_44009	1280_44009	1280	Staphylococcus aureus ST20190863	gentamicin	Resistant								PATRIC		NA	AdaBoost Classifier	NA	Accuracy:0:984, F1 score:0:984, AUC:0:980	Computational Method	NA	NA	OX344719
OX344719|1280_44009	1280_44009	1280	Staphylococcus aureus ST20190863	tetracycline	Resistant								PATRIC		NA	AdaBoost Classifier	NA	Accuracy:0:975, F1 score:0:974, AUC:0:986	Computational Method	NA	NA	OX344719
OX344719|1280_44009	1280_44009	1280	Staphylococcus aureus ST20190863	methicillin	Resistant								PATRIC		NA	AdaBoost Classifier	NA	Accuracy:0:989, F1 score:0:989, AUC:0:994	Computational Method	NA	NA	OX344719
OX344719|1280_44009	1280_44009	1280	Staphylococcus aureus ST20190863	clindamycin	Resistant								PATRIC		NA	AdaBoost Classifier	NA	Accuracy:0:963, F1 score:0:965, AUC:0:977	Computational Method	NA	NA	OX344719
OX344719|1280_44009	1280_44009	1280	Staphylococcus aureus ST20190863	erythromycin	Resistant								PATRIC		NA	AdaBoost Classifier	NA	Accuracy:0:959, F1 score:0:962, AUC:0:981	Computational Method	NA	NA	OX344719
CP023560|1280_44378	1280_44378	1280	Staphylococcus aureus NMR08	methicillin	Resistant								PATRIC		NA	AdaBoost Classifier	NA	Accuracy:0:989, F1 score:0:989, AUC:0:994	Computational Method	NA	NA	CP023560
CP023560|1280_44378	1280_44378	1280	Staphylococcus aureus NMR08	gentamicin	Resistant								PATRIC		NA	AdaBoost Classifier	NA	Accuracy:0:984, F1 score:0:984, AUC:0:980	Computational Method	NA	NA	CP023560
CP023560|1280_44378	1280_44378	1280	Staphylococcus aureus NMR08	ciprofloxacin	Resistant								PATRIC		NA	AdaBoost Classifier	NA	Accuracy:0:977, F1 score:0:980, AUC:0:982	Computational Method	NA	NA	CP023560
CP023560|1280_44378	1280_44378	1280	Staphylococcus aureus NMR08	clindamycin	Resistant								PATRIC		NA	AdaBoost Classifier	NA	Accuracy:0:963, F1 score:0:965, AUC:0:977	Computational Method	NA	NA	CP023560
CP023560|1280_44378	1280_44378	1280	Staphylococcus aureus NMR08	erythromycin	Resistant								PATRIC		NA	AdaBoost Classifier	NA	Accuracy:0:959, F1 score:0:962, AUC:0:981	Computational Method	NA	NA	CP023560
CP023560|1280_44378	1280_44378	1280	Staphylococcus aureus NMR08	penicillin	Resistant								PATRIC		NA	AdaBoost Classifier	NA	Accuracy:0:963, F1 score:0:964, AUC:0:979	Computational Method	NA	NA	CP023560
CP023560|1280_44378	1280_44378	1280	Staphylococcus aureus NMR08	tetracycline	Resistant								PATRIC		NA	AdaBoost Classifier	NA	Accuracy:0:975, F1 score:0:974, AUC:0:986	Computational Method	NA	NA	CP023560
CP104475|1280_44392	1280_44392	1280	Staphylococcus aureus DSM 20231-Res3	gentamicin	Resistant								PATRIC		NA	AdaBoost Classifier	NA	Accuracy:0:984, F1 score:0:984, AUC:0:980	Computational Method	NA	NA	CP104475
CP104476|1280_44393	1280_44393	1280	Staphylococcus aureus DSM 20231-Res2	gentamicin	Resistant								PATRIC		NA	AdaBoost Classifier	NA	Accuracy:0:984, F1 score:0:984, AUC:0:980	Computational Method	NA	NA	CP104476
CP104477|1280_44394	1280_44394	1280	Staphylococcus aureus DSM 20231-Res1	gentamicin	Resistant								PATRIC		NA	AdaBoost Classifier	NA	Accuracy:0:984, F1 score:0:984, AUC:0:980	Computational Method	NA	NA	CP104477
CP096539|1280_44427	1280_44427	1280	Staphylococcus aureus RIVM_M047065	tetracycline	Resistant								PATRIC		NA	AdaBoost Classifier	NA	Accuracy:0:975, F1 score:0:974, AUC:0:986	Computational Method	NA	NA	CP096539
CP096539|1280_44427	1280_44427	1280	Staphylococcus aureus RIVM_M047065	erythromycin	Resistant								PATRIC		NA	AdaBoost Classifier	NA	Accuracy:0:959, F1 score:0:962, AUC:0:981	Computational Method	NA	NA	CP096539
CP096539|1280_44427	1280_44427	1280	Staphylococcus aureus RIVM_M047065	penicillin	Resistant								PATRIC		NA	AdaBoost Classifier	NA	Accuracy:0:963, F1 score:0:964, AUC:0:979	Computational Method	NA	NA	CP096539
CP096539|1280_44427	1280_44427	1280	Staphylococcus aureus RIVM_M047065	methicillin	Resistant								PATRIC		NA	AdaBoost Classifier	NA	Accuracy:0:989, F1 score:0:989, AUC:0:994	Computational Method	NA	NA	CP096539
CP113016|1280_44447	1280_44447	1280	Staphylococcus aureus Azir	methicillin	Resistant								PATRIC		NA	AdaBoost Classifier	NA	Accuracy:0:989, F1 score:0:989, AUC:0:994	Computational Method	NA	NA	CP113016
CP113016|1280_44447	1280_44447	1280	Staphylococcus aureus Azir	erythromycin	Resistant								PATRIC		NA	AdaBoost Classifier	NA	Accuracy:0:959, F1 score:0:962, AUC:0:981	Computational Method	NA	NA	CP113016
CP113016|1280_44447	1280_44447	1280	Staphylococcus aureus Azir	gentamicin	Resistant								PATRIC		NA	AdaBoost Classifier	NA	Accuracy:0:984, F1 score:0:984, AUC:0:980	Computational Method	NA	NA	CP113016
CP113016|1280_44447	1280_44447	1280	Staphylococcus aureus Azir	ciprofloxacin	Resistant								PATRIC		NA	AdaBoost Classifier	NA	Accuracy:0:977, F1 score:0:980, AUC:0:982	Computational Method	NA	NA	CP113016
CP113016|1280_44447	1280_44447	1280	Staphylococcus aureus Azir	penicillin	Resistant								PATRIC		NA	AdaBoost Classifier	NA	Accuracy:0:963, F1 score:0:964, AUC:0:979	Computational Method	NA	NA	CP113016
CP113016|1280_44447	1280_44447	1280	Staphylococcus aureus Azir	clindamycin	Resistant								PATRIC		NA	AdaBoost Classifier	NA	Accuracy:0:963, F1 score:0:965, AUC:0:977	Computational Method	NA	NA	CP113016
CP113016|1280_44447	1280_44447	1280	Staphylococcus aureus Azir	trimethoprim_sulfamethoxazole	Resistant								PATRIC		NA	AdaBoost Classifier	NA	Accuracy:0:939, F1 score:0:956, AUC:0:974	Computational Method	NA	NA	CP113016
CP113039|1280_44458	1280_44458	1280	Staphylococcus aureus Gwen	gentamicin	Resistant								PATRIC		NA	AdaBoost Classifier	NA	Accuracy:0:984, F1 score:0:984, AUC:0:980	Computational Method	NA	NA	CP113039
CP113039|1280_44458	1280_44458	1280	Staphylococcus aureus Gwen	erythromycin	Resistant								PATRIC		NA	AdaBoost Classifier	NA	Accuracy:0:959, F1 score:0:962, AUC:0:981	Computational Method	NA	NA	CP113039
CP113039|1280_44458	1280_44458	1280	Staphylococcus aureus Gwen	clindamycin	Resistant								PATRIC		NA	AdaBoost Classifier	NA	Accuracy:0:963, F1 score:0:965, AUC:0:977	Computational Method	NA	NA	CP113039
CP113039|1280_44458	1280_44458	1280	Staphylococcus aureus Gwen	methicillin	Resistant								PATRIC		NA	AdaBoost Classifier	NA	Accuracy:0:989, F1 score:0:989, AUC:0:994	Computational Method	NA	NA	CP113039
CP113051|1280_44462	1280_44462	1280	Staphylococcus aureus Viktor	erythromycin	Resistant								PATRIC		NA	AdaBoost Classifier	NA	Accuracy:0:959, F1 score:0:962, AUC:0:981	Computational Method	NA	NA	CP113051
CP113051|1280_44462	1280_44462	1280	Staphylococcus aureus Viktor	penicillin	Resistant								PATRIC		NA	AdaBoost Classifier	NA	Accuracy:0:963, F1 score:0:964, AUC:0:979	Computational Method	NA	NA	CP113051
CP113051|1280_44462	1280_44462	1280	Staphylococcus aureus Viktor	clindamycin	Resistant								PATRIC		NA	AdaBoost Classifier	NA	Accuracy:0:963, F1 score:0:965, AUC:0:977	Computational Method	NA	NA	CP113051
CP113051|1280_44462	1280_44462	1280	Staphylococcus aureus Viktor	methicillin	Resistant								PATRIC		NA	AdaBoost Classifier	NA	Accuracy:0:989, F1 score:0:989, AUC:0:994	Computational Method	NA	NA	CP113051
CP113051|1280_44462	1280_44462	1280	Staphylococcus aureus Viktor	ciprofloxacin	Resistant								PATRIC		NA	AdaBoost Classifier	NA	Accuracy:0:977, F1 score:0:980, AUC:0:982	Computational Method	NA	NA	CP113051
CP113052|1280_44464	1280_44464	1280	Staphylococcus aureus Fizz	erythromycin	Resistant								PATRIC		NA	AdaBoost Classifier	NA	Accuracy:0:959, F1 score:0:962, AUC:0:981	Computational Method	NA	NA	CP113052
CP113052|1280_44464	1280_44464	1280	Staphylococcus aureus Fizz	methicillin	Resistant								PATRIC		NA	AdaBoost Classifier	NA	Accuracy:0:989, F1 score:0:989, AUC:0:994	Computational Method	NA	NA	CP113052
CP113105|1280_44465	1280_44465	1280	Staphylococcus aureus BIAI 117	penicillin	Resistant								PATRIC		NA	AdaBoost Classifier	NA	Accuracy:0:963, F1 score:0:964, AUC:0:979	Computational Method	NA	NA	CP113105
CP096274|1280_45018	1280_45018	1280	Staphylococcus aureus FJ0322	erythromycin	Resistant								PATRIC		NA	AdaBoost Classifier	NA	Accuracy:0:959, F1 score:0:962, AUC:0:981	Computational Method	NA	NA	CP096274
CP096274|1280_45018	1280_45018	1280	Staphylococcus aureus FJ0322	methicillin	Resistant								PATRIC		NA	AdaBoost Classifier	NA	Accuracy:0:989, F1 score:0:989, AUC:0:994	Computational Method	NA	NA	CP096274
AP027134|1280_45020	1280_45020	1280	Staphylococcus aureus JP008	penicillin	Resistant								PATRIC		NA	AdaBoost Classifier	NA	Accuracy:0.963, F1 score:0.964, AUC:0.979	Computational Method	NA	NA	AP027134
AP027135|1280_45021	1280_45021	1280	Staphylococcus aureus JP089	penicillin	Resistant								PATRIC		NA	AdaBoost Classifier	NA	Accuracy:0:963, F1 score:0:964, AUC:0:979	Computational Method	NA	NA	AP027135
CP030246.1|1282_2719	1282_2719	1282	Staphylococcus epidermidis strain CSF41498	minocycline	Resistant	>8	>	8	mg/L	Broth dilution		BD Phoenix	BD	CLSI	NA		NA		Laboratory Method	NA	NA	CP030246.1
CP030246.1|1282_2719	1282_2719	1282	Staphylococcus epidermidis strain CSF41498	cefoxitin	Resistant	<=4	<=	4	mg/L	Broth dilution		BD Phoenix	BD	CLSI	NA		NA		Laboratory Method	NA	NA	CP030246.1
CP030246.1|1282_2719	1282_2719	1282	Staphylococcus epidermidis strain CSF41498	minocycline	Resistant	>8	>	8	mg/L	Broth dilution		BD Phoenix	BD	CLSI	NA		NA		Laboratory Method	NA	NA	CP030246.1
CP030246.1|1282_2719	1282_2719	1282	Staphylococcus epidermidis strain CSF41498	erythromycin	Resistant	>4	>	4	mg/L	Broth dilution		MicroScan	Siemens	CLSI	NA		NA		Laboratory Method	NA	NA	CP030246.1
CP030246.1|1282_2719	1282_2719	1282	Staphylococcus epidermidis strain CSF41498	vancomycin	Resistant	>16	>	16	mg/L	Broth dilution		BD Phoenix	BD	CLSI	NA		NA		Laboratory Method	NA	NA	CP030246.1
CP030246.1|1282_2719	1282_2719	1282	Staphylococcus epidermidis strain CSF41498	clindamycin	Resistant	>2	>	2	mg/L	Broth dilution		BD Phoenix	BD	CLSI	NA		NA		Laboratory Method	NA	NA	CP030246.1
CP030246.1|1282_2719	1282_2719	1282	Staphylococcus epidermidis strain CSF41498	erythromycin	Resistant	>4	>	4	mg/L	Broth dilution		BD Phoenix	BD	CLSI	NA		NA		Laboratory Method	NA	NA	CP030246.1
CP030246.1|1282_2719	1282_2719	1282	Staphylococcus epidermidis strain CSF41498	tetracycline	Resistant	>8	>	8	mg/L	Broth dilution		BD Phoenix	BD	CLSI	NA		NA		Laboratory Method	NA	NA	CP030246.1
CP030246.1|1282_2719	1282_2719	1282	Staphylococcus epidermidis strain CSF41498	erythromycin	Resistant	>4	>	4	mg/L	Broth dilution		BD Phoenix	BD	CLSI	NA		NA		Laboratory Method	NA	NA	CP030246.1
CP030246.1|1282_2719	1282_2719	1282	Staphylococcus epidermidis strain CSF41498	cefoxitin	Resistant	<=4	<=	4	mg/L	Broth dilution		BD Phoenix	BD	CLSI	NA		NA		Laboratory Method	NA	NA	CP030246.1
CP030246.1|1282_2719	1282_2719	1282	Staphylococcus epidermidis strain CSF41498	penicillin	Resistant	>1	>	1	mg/L	Broth dilution		BD Phoenix	BD	CLSI	NA		NA		Laboratory Method	NA	NA	CP030246.1
CP030246.1|1282_2719	1282_2719	1282	Staphylococcus epidermidis strain CSF41498	erythromycin	Resistant	>=8	>=	8	mg/L	Broth dilution		VITEK 2	BioMerieux	CLSI	NA		NA		Laboratory Method	NA	NA	CP030246.1
CP030246.1|1282_2719	1282_2719	1282	Staphylococcus epidermidis strain CSF41498	erythromycin	Resistant	>4	>	4	mg/L	Broth dilution		MicroScan	Siemens	CLSI	NA		NA		Laboratory Method	NA	NA	CP030246.1
CP030246.1|1282_2719	1282_2719	1282	Staphylococcus epidermidis strain CSF41498	clindamycin	Resistant	>2	>	2	mg/L	Broth dilution		BD Phoenix	BD	CLSI	NA		NA		Laboratory Method	NA	NA	CP030246.1
CP030246.1|1282_2719	1282_2719	1282	Staphylococcus epidermidis strain CSF41498	ampicillin/sulbactam	Resistant	>16/8	>	2024-08-16	mg/L	Broth dilution		BD Phoenix	BD	CLSI	NA		NA		Laboratory Method	NA	NA	CP030246.1
CP030246.1|1282_2719	1282_2719	1282	Staphylococcus epidermidis strain CSF41498	oxacillin	Resistant	>1	>	1	mg/L	Broth dilution		BD Phoenix	BD	CLSI	NA		NA		Laboratory Method	NA	NA	CP030246.1
CP030246.1|1282_2719	1282_2719	1282	Staphylococcus epidermidis strain CSF41498	cefazolin	Resistant	>16	>	16	mg/L	Broth dilution		BD Phoenix	BD	CLSI	NA		NA		Laboratory Method	NA	NA	CP030246.1
CP030246.1|1282_2719	1282_2719	1282	Staphylococcus epidermidis strain CSF41498	rifampin	Resistant	>2	>	2	mg/L	Broth dilution		BD Phoenix	BD	CLSI	NA		NA		Laboratory Method	NA	NA	CP030246.1
CP030246.1|1282_2719	1282_2719	1282	Staphylococcus epidermidis strain CSF41498	erythromycin	Resistant	>=8	>=	8	mg/L	Broth dilution		VITEK 2	BioMerieux	CLSI	NA		NA		Laboratory Method	NA	NA	CP030246.1
CP030246.1|1282_2719	1282_2719	1282	Staphylococcus epidermidis strain CSF41498	tetracycline	Resistant	>8	>	8	mg/L	Broth dilution		BD Phoenix	BD	CLSI	NA		NA		Laboratory Method	NA	NA	CP030246.1
CP030246.1|1282_2719	1282_2719	1282	Staphylococcus epidermidis strain CSF41498	ampicillin/sulbactam	Resistant	>16/8	>	2024-08-16	mg/L	Broth dilution		BD Phoenix	BD	CLSI	NA		NA		Laboratory Method	NA	NA	CP030246.1
CP030246.1|1282_2719	1282_2719	1282	Staphylococcus epidermidis strain CSF41498	rifampin	Resistant	>2	>	2	mg/L	Broth dilution		BD Phoenix	BD	CLSI	NA		NA		Laboratory Method	NA	NA	CP030246.1
CP030246.1|1282_2719	1282_2719	1282	Staphylococcus epidermidis strain CSF41498	oxacillin	Resistant	>1	>	1	mg/L	Broth dilution		BD Phoenix	BD	CLSI	NA		NA		Laboratory Method	NA	NA	CP030246.1
CP030246.1|1282_2719	1282_2719	1282	Staphylococcus epidermidis strain CSF41498	vancomycin	Resistant	>16	>	16	mg/L	Broth dilution		BD Phoenix	BD	CLSI	NA		NA		Laboratory Method	NA	NA	CP030246.1
CP030246.1|1282_2719	1282_2719	1282	Staphylococcus epidermidis strain CSF41498	cefazolin	Resistant	>16	>	16	mg/L	Broth dilution		BD Phoenix	BD	CLSI	NA		NA		Laboratory Method	NA	NA	CP030246.1
CP030246.1|1282_2719	1282_2719	1282	Staphylococcus epidermidis strain CSF41498	penicillin	Resistant	>1	>	1	mg/L	Broth dilution		BD Phoenix	BD	CLSI	NA		NA		Laboratory Method	NA	NA	CP030246.1
AP017971|1313_15185	1313_15185	1313	Streptococcus pneumoniae strain KK0981	trimethoprim/sulfamethoxazole	Resistant										NA	AdaBoost Classifier	NA	Accuracy:0:878, F1 score:0:884, AUC:0:947	Computational Method	NA	NA	AP017971
AP017971|1313_15185	1313_15185	1313	Streptococcus pneumoniae strain KK0981	beta-lactam	Resistant										NA	AdaBoost Classifier	NA	Accuracy:0:907, F1 score:0:910, AUC:0:972	Computational Method	NA	NA	AP017971
AP017971|1313_15185	1313_15185	1313	Streptococcus pneumoniae strain KK0981	erythromycin	Resistant										NA	AdaBoost Classifier	NA	Accuracy:0:955, F1 score:0:958, AUC:0:978	Computational Method	NA	NA	AP017971
AP017971|1313_15185	1313_15185	1313	Streptococcus pneumoniae strain KK0981	tetracycline	Resistant										NA	AdaBoost Classifier	NA	Accuracy:0:962, F1 score:0:962, AUC:0:974	Computational Method	NA	NA	AP017971
AP018044|1313_15186	1313_15186	1313	Streptococcus pneumoniae strain KK1157	trimethoprim/sulfamethoxazole	Resistant										NA	AdaBoost Classifier	NA	Accuracy:0:878, F1 score:0:884, AUC:0:947	Computational Method	NA	NA	AP018044
AP018044|1313_15186	1313_15186	1313	Streptococcus pneumoniae strain KK1157	erythromycin	Resistant										NA	AdaBoost Classifier	NA	Accuracy:0:955, F1 score:0:958, AUC:0:978	Computational Method	NA	NA	AP018044
AP018044|1313_15186	1313_15186	1313	Streptococcus pneumoniae strain KK1157	beta-lactam	Resistant										NA	AdaBoost Classifier	NA	Accuracy:0:907, F1 score:0:910, AUC:0:972	Computational Method	NA	NA	AP018044
AP018044|1313_15186	1313_15186	1313	Streptococcus pneumoniae strain KK1157	tetracycline	Resistant										NA	AdaBoost Classifier	NA	Accuracy:0:962, F1 score:0:962, AUC:0:974	Computational Method	NA	NA	AP018044
AP018043|1313_15187	1313_15187	1313	Streptococcus pneumoniae strain KK0381	tetracycline	Resistant										NA	AdaBoost Classifier	NA	Accuracy:0:962, F1 score:0:962, AUC:0:974	Computational Method	NA	NA	AP018043
AP018043|1313_15187	1313_15187	1313	Streptococcus pneumoniae strain KK0381	chloramphenicol	Resistant										NA	AdaBoost Classifier	NA	Accuracy:0:938, F1 score:0:943, AUC:0:974	Computational Method	NA	NA	AP018043
AP018043|1313_15187	1313_15187	1313	Streptococcus pneumoniae strain KK0381	erythromycin	Resistant										NA	AdaBoost Classifier	NA	Accuracy:0:955, F1 score:0:958, AUC:0:978	Computational Method	NA	NA	AP018043
AP018043|1313_15187	1313_15187	1313	Streptococcus pneumoniae strain KK0381	beta-lactam	Resistant										NA	AdaBoost Classifier	NA	Accuracy:0:907, F1 score:0:910, AUC:0:972	Computational Method	NA	NA	AP018043
CP018838|1313_15386	1313_15386	1313	Streptococcus pneumoniae strain 11A	trimethoprim/sulfamethoxazole	Resistant										NA	AdaBoost Classifier	NA	Accuracy:0:878, F1 score:0:884, AUC:0:947	Computational Method	NA	NA	CP018838
CP018838|1313_15386	1313_15386	1313	Streptococcus pneumoniae strain 11A	erythromycin	Resistant										NA	AdaBoost Classifier	NA	Accuracy:0:955, F1 score:0:958, AUC:0:978	Computational Method	NA	NA	CP018838
CP018838|1313_15386	1313_15386	1313	Streptococcus pneumoniae strain 11A	beta-lactam	Resistant										NA	AdaBoost Classifier	NA	Accuracy:0:907, F1 score:0:910, AUC:0:972	Computational Method	NA	NA	CP018838
CP018838|1313_15386	1313_15386	1313	Streptococcus pneumoniae strain 11A	tetracycline	Resistant										NA	AdaBoost Classifier	NA	Accuracy:0:962, F1 score:0:962, AUC:0:974	Computational Method	NA	NA	CP018838
CP026670|1313_15789	1313_15789	1313	Streptococcus pneumoniae strain 335	chloramphenicol	Resistant										NA	AdaBoost Classifier	NA	Accuracy:0:938, F1 score:0:943, AUC:0:974	Computational Method	NA	NA	CP026670
CP026670|1313_15789	1313_15789	1313	Streptococcus pneumoniae strain 335	tetracycline	Resistant										NA	AdaBoost Classifier	NA	Accuracy:0:962, F1 score:0:962, AUC:0:974	Computational Method	NA	NA	CP026670
CP026670|1313_15789	1313_15789	1313	Streptococcus pneumoniae strain 335	trimethoprim/sulfamethoxazole	Resistant										NA	AdaBoost Classifier	NA	Accuracy:0:878, F1 score:0:884, AUC:0:947	Computational Method	NA	NA	CP026670
CP026670|1313_15789	1313_15789	1313	Streptococcus pneumoniae strain 335	beta-lactam	Resistant										NA	AdaBoost Classifier	NA	Accuracy:0:907, F1 score:0:910, AUC:0:972	Computational Method	NA	NA	CP026670
CP028436|1313_15800	1313_15800	1313	Streptococcus pneumoniae strain CP2215	erythromycin	Resistant										NA	AdaBoost Classifier	NA	Accuracy:0.955, F1 score:0.958, AUC:0.978	Computational Method	NA	NA	CP028436
LS483448|1313_15903	1313_15903	1313	Streptococcus pneumoniae strain 4041STDY6836167 strain GPS_ZA_678	trimethoprim/sulfamethoxazole	Resistant										NA	AdaBoost Classifier	NA	Accuracy:0:878, F1 score:0:884, AUC:0:947	Computational Method	NA	NA	LS483448
LS483448|1313_15903	1313_15903	1313	Streptococcus pneumoniae strain 4041STDY6836167 strain GPS_ZA_678	beta-lactam	Resistant										NA	AdaBoost Classifier	NA	Accuracy:0:907, F1 score:0:910, AUC:0:972	Computational Method	NA	NA	LS483448
LS483523|1313_15904	1313_15904	1313	Streptococcus pneumoniae strain 4041STDY6836169 strain ZA_GPS_SP213	trimethoprim/sulfamethoxazole	Resistant										NA	AdaBoost Classifier	NA	Accuracy:0:878, F1 score:0:884, AUC:0:947	Computational Method	NA	NA	LS483523
LS483450|1313_15906	1313_15906	1313	Streptococcus pneumoniae strain 4041STDY6583227	tetracycline	Resistant										NA	AdaBoost Classifier	NA	Accuracy:0:962, F1 score:0:962, AUC:0:974	Computational Method	NA	NA	LS483450
LS483450|1313_15906	1313_15906	1313	Streptococcus pneumoniae strain 4041STDY6583227	trimethoprim/sulfamethoxazole	Resistant										NA	AdaBoost Classifier	NA	Accuracy:0:878, F1 score:0:884, AUC:0:947	Computational Method	NA	NA	LS483450
LS483450|1313_15906	1313_15906	1313	Streptococcus pneumoniae strain 4041STDY6583227	chloramphenicol	Resistant										NA	AdaBoost Classifier	NA	Accuracy:0:938, F1 score:0:943, AUC:0:974	Computational Method	NA	NA	LS483450
LS483451|1313_15907	1313_15907	1313	Streptococcus pneumoniae strain 4041STDY6836166 strain GPS_ZA_1947	trimethoprim/sulfamethoxazole	Resistant										NA	AdaBoost Classifier	NA	Accuracy:0:878, F1 score:0:884, AUC:0:947	Computational Method	NA	NA	LS483451
LS483451|1313_15907	1313_15907	1313	Streptococcus pneumoniae strain 4041STDY6836166 strain GPS_ZA_1947	chloramphenicol	Resistant										NA	AdaBoost Classifier	NA	Accuracy:0:938, F1 score:0:943, AUC:0:974	Computational Method	NA	NA	LS483451
CP031247|1313_15996	1313_15996	1313	Streptococcus pneumoniae strain M23734	chloramphenicol	Resistant										NA	AdaBoost Classifier	NA	Accuracy:0:938, F1 score:0:943, AUC:0:974	Computational Method	NA	NA	CP031247
CP031247|1313_15996	1313_15996	1313	Streptococcus pneumoniae strain M23734	tetracycline	Resistant										NA	AdaBoost Classifier	NA	Accuracy:0:962, F1 score:0:962, AUC:0:974	Computational Method	NA	NA	CP031247
CP031248|1313_15998	1313_15998	1313	Streptococcus pneumoniae strain M26365	tetracycline	Resistant										NA	AdaBoost Classifier	NA	Accuracy:0:962, F1 score:0:962, AUC:0:974	Computational Method	NA	NA	CP031248
CP031248|1313_15998	1313_15998	1313	Streptococcus pneumoniae strain M26365	trimethoprim/sulfamethoxazole	Resistant										NA	AdaBoost Classifier	NA	Accuracy:0:878, F1 score:0:884, AUC:0:947	Computational Method	NA	NA	CP031248
AP018937|1313_16299	1313_16299	1313	Streptococcus pneumoniae strain HU-OH	beta-lactam	Resistant										NA	AdaBoost Classifier	NA	Accuracy:0:907, F1 score:0:910, AUC:0:972	Computational Method	NA	NA	AP018937
AP018937|1313_16299	1313_16299	1313	Streptococcus pneumoniae strain HU-OH	chloramphenicol	Resistant										NA	AdaBoost Classifier	NA	Accuracy:0:938, F1 score:0:943, AUC:0:974	Computational Method	NA	NA	AP018937
AP018937|1313_16299	1313_16299	1313	Streptococcus pneumoniae strain HU-OH	erythromycin	Resistant										NA	AdaBoost Classifier	NA	Accuracy:0:955, F1 score:0:958, AUC:0:978	Computational Method	NA	NA	AP018937
AP018937|1313_16299	1313_16299	1313	Streptococcus pneumoniae strain HU-OH	tetracycline	Resistant										NA	AdaBoost Classifier	NA	Accuracy:0:962, F1 score:0:962, AUC:0:974	Computational Method	NA	NA	AP018937
AP019192|1313_16301	1313_16301	1313	Streptococcus pneumoniae strain ASP0581	erythromycin	Resistant										NA	AdaBoost Classifier	NA	Accuracy:0:955, F1 score:0:958, AUC:0:978	Computational Method	NA	NA	AP019192
AP019192|1313_16301	1313_16301	1313	Streptococcus pneumoniae strain ASP0581	trimethoprim/sulfamethoxazole	Resistant										NA	AdaBoost Classifier	NA	Accuracy:0:878, F1 score:0:884, AUC:0:947	Computational Method	NA	NA	AP019192
AP019192|1313_16301	1313_16301	1313	Streptococcus pneumoniae strain ASP0581	chloramphenicol	Resistant										NA	AdaBoost Classifier	NA	Accuracy:0:938, F1 score:0:943, AUC:0:974	Computational Method	NA	NA	AP019192
AP019192|1313_16301	1313_16301	1313	Streptococcus pneumoniae strain ASP0581	tetracycline	Resistant										NA	AdaBoost Classifier	NA	Accuracy:0:962, F1 score:0:962, AUC:0:974	Computational Method	NA	NA	AP019192
CP019299|1313_16305	1313_16305	1313	Streptococcus pneumoniae strain HKU1-14	tetracycline	Resistant										NA	AdaBoost Classifier	NA	Accuracy:0:962, F1 score:0:962, AUC:0:974	Computational Method	NA	NA	CP019299
LR216014|1313_17704	1313_17704	1313	Streptococcus pneumoniae strain 2245STDY5562629 strain GPSC97	beta-lactam	Resistant								PATRIC		NA	AdaBoost Classifier	NA	Accuracy:0:907, F1 score:0:910, AUC:0:972	Computational Method	NA	NA	LR216014
LR216014|1313_17704	1313_17704	1313	Streptococcus pneumoniae strain 2245STDY5562629 strain GPSC97	erythromycin	Resistant								PATRIC		NA	AdaBoost Classifier	NA	Accuracy:0:955, F1 score:0:958, AUC:0:978	Computational Method	NA	NA	LR216014
LR216014|1313_17704	1313_17704	1313	Streptococcus pneumoniae strain 2245STDY5562629 strain GPSC97	trimethoprim/sulfamethoxazole	Resistant								PATRIC		NA	AdaBoost Classifier	NA	Accuracy:0:878, F1 score:0:884, AUC:0:947	Computational Method	NA	NA	LR216014
LR216019|1313_17705	1313_17705	1313	Streptococcus pneumoniae strain 2245STDY5609237 strain GPSC115	beta-lactam	Resistant								PATRIC		NA	AdaBoost Classifier	NA	Accuracy:0:907, F1 score:0:910, AUC:0:972	Computational Method	NA	NA	LR216019
LR216019|1313_17705	1313_17705	1313	Streptococcus pneumoniae strain 2245STDY5609237 strain GPSC115	trimethoprim/sulfamethoxazole	Resistant								PATRIC		NA	AdaBoost Classifier	NA	Accuracy:0:878, F1 score:0:884, AUC:0:947	Computational Method	NA	NA	LR216019
LR216015|1313_17706	1313_17706	1313	Streptococcus pneumoniae strain 2245STDY5562369 strain GPSC11	erythromycin	Resistant								PATRIC		NA	AdaBoost Classifier	NA	Accuracy:0:955, F1 score:0:958, AUC:0:978	Computational Method	NA	NA	LR216015
LR216015|1313_17706	1313_17706	1313	Streptococcus pneumoniae strain 2245STDY5562369 strain GPSC11	erythromycin	Resistant										NA		NA		Laboratory Method	NA	31196809	LR216015
LR216015|1313_17706	1313_17706	1313	Streptococcus pneumoniae strain 2245STDY5562369 strain GPSC11	cotrimoxazole	Resistant										NA		NA		Laboratory Method	NA	31196809	LR216015
LR216015|1313_17706	1313_17706	1313	Streptococcus pneumoniae strain 2245STDY5562369 strain GPSC11	trimethoprim/sulfamethoxazole	Resistant								PATRIC		NA	AdaBoost Classifier	NA	Accuracy:0:878, F1 score:0:884, AUC:0:947	Computational Method	NA	NA	LR216015
LR216016|1313_17707	1313_17707	1313	Streptococcus pneumoniae strain 2245STDY5605535 strain GPSC32	tetracycline	Resistant								PATRIC		NA	AdaBoost Classifier	NA	Accuracy:0:962, F1 score:0:962, AUC:0:974	Computational Method	NA	NA	LR216016
LR216016|1313_17707	1313_17707	1313	Streptococcus pneumoniae strain 2245STDY5605535 strain GPSC32	erythromycin	Resistant								PATRIC		NA	AdaBoost Classifier	NA	Accuracy:0:955, F1 score:0:958, AUC:0:978	Computational Method	NA	NA	LR216016
LR216016|1313_17707	1313_17707	1313	Streptococcus pneumoniae strain 2245STDY5605535 strain GPSC32	chloramphenicol	Resistant								PATRIC		NA	AdaBoost Classifier	NA	Accuracy:0:938, F1 score:0:943, AUC:0:974	Computational Method	NA	NA	LR216016
LR216017|1313_17708	1313_17708	1313	Streptococcus pneumoniae strain 2245STDY5605669 strain GPSC38	tetracycline	Resistant								PATRIC		NA	AdaBoost Classifier	NA	Accuracy:0:962, F1 score:0:962, AUC:0:974	Computational Method	NA	NA	LR216017
LR216018|1313_17709	1313_17709	1313	Streptococcus pneumoniae strain 2245STDY5605682 strain GPSC94	penicillin	Resistant										NA		NA		Laboratory Method	NA	31196809	LR216018
LR216018|1313_17709	1313_17709	1313	Streptococcus pneumoniae strain 2245STDY5605682 strain GPSC94	tetracycline	Resistant								PATRIC		NA	AdaBoost Classifier	NA	Accuracy:0:962, F1 score:0:962, AUC:0:974	Computational Method	NA	NA	LR216018
LR216018|1313_17709	1313_17709	1313	Streptococcus pneumoniae strain 2245STDY5605682 strain GPSC94	tetracycline	Resistant										NA		NA		Laboratory Method	NA	31196809	LR216018
LR216021|1313_17711	1313_17711	1313	Streptococcus pneumoniae strain 2245STDY5562600 strain GPSC76	beta-lactam	Resistant								PATRIC		NA	AdaBoost Classifier	NA	Accuracy:0:907, F1 score:0:910, AUC:0:972	Computational Method	NA	NA	LR216021
LR216021|1313_17711	1313_17711	1313	Streptococcus pneumoniae strain 2245STDY5562600 strain GPSC76	trimethoprim/sulfamethoxazole	Resistant								PATRIC		NA	AdaBoost Classifier	NA	Accuracy:0:878, F1 score:0:884, AUC:0:947	Computational Method	NA	NA	LR216021
LR216022|1313_17712	1313_17712	1313	Streptococcus pneumoniae strain 2245STDY5699131 strain GPSC7	trimethoprim/sulfamethoxazole	Resistant								PATRIC		NA	AdaBoost Classifier	NA	Accuracy:0:878, F1 score:0:884, AUC:0:947	Computational Method	NA	NA	LR216022
LR216022|1313_17712	1313_17712	1313	Streptococcus pneumoniae strain 2245STDY5699131 strain GPSC7	cotrimoxazole	Resistant										NA		NA		Laboratory Method	NA	31196809	LR216022
LR216024|1313_17713	1313_17713	1313	Streptococcus pneumoniae strain 2245STDY5699394 strain GPSC30	tetracycline	Resistant								PATRIC		NA	AdaBoost Classifier	NA	Accuracy:0:962, F1 score:0:962, AUC:0:974	Computational Method	NA	NA	LR216024
LR216027|1313_17717	1313_17717	1313	Streptococcus pneumoniae strain 2245STDY5775520 strain GPSC41	trimethoprim/sulfamethoxazole	Resistant								PATRIC		NA	AdaBoost Classifier	NA	Accuracy:0:878, F1 score:0:884, AUC:0:947	Computational Method	NA	NA	LR216027
LR216028|1313_17718	1313_17718	1313	Streptococcus pneumoniae strain 2245STDY5562412 strain GPSC108	chloramphenicol	Resistant								PATRIC		NA	AdaBoost Classifier	NA	Accuracy:0:938, F1 score:0:943, AUC:0:974	Computational Method	NA	NA	LR216028
LR216028|1313_17718	1313_17718	1313	Streptococcus pneumoniae strain 2245STDY5562412 strain GPSC108	tetracycline	Resistant								PATRIC		NA	AdaBoost Classifier	NA	Accuracy:0:962, F1 score:0:962, AUC:0:974	Computational Method	NA	NA	LR216028
LR216032|1313_17721	1313_17721	1313	Streptococcus pneumoniae strain 2245STDY5775874 strain GPSC90	penicillin	Resistant										NA		NA		Laboratory Method	NA	31196809	LR216032
LR216032|1313_17721	1313_17721	1313	Streptococcus pneumoniae strain 2245STDY5775874 strain GPSC90	trimethoprim/sulfamethoxazole	Resistant								PATRIC		NA	AdaBoost Classifier	NA	Accuracy:0:878, F1 score:0:884, AUC:0:947	Computational Method	NA	NA	LR216032
LR216032|1313_17721	1313_17721	1313	Streptococcus pneumoniae strain 2245STDY5775874 strain GPSC90	chloramphenicol	Resistant								PATRIC		NA	AdaBoost Classifier	NA	Accuracy:0:938, F1 score:0:943, AUC:0:974	Computational Method	NA	NA	LR216032
LR216032|1313_17721	1313_17721	1313	Streptococcus pneumoniae strain 2245STDY5775874 strain GPSC90	cotrimoxazole	Resistant										NA		NA		Laboratory Method	NA	31196809	LR216032
LR216036|1313_17724	1313_17724	1313	Streptococcus pneumoniae strain 2245STDY5775603 strain GPSC17	trimethoprim/sulfamethoxazole	Resistant								PATRIC		NA	AdaBoost Classifier	NA	Accuracy:0:878, F1 score:0:884, AUC:0:947	Computational Method	NA	NA	LR216036
LR216034|1313_17727	1313_17727	1313	Streptococcus pneumoniae strain 2245STDY5983173 strain GPSC67	trimethoprim/sulfamethoxazole	Resistant								PATRIC		NA	AdaBoost Classifier	NA	Accuracy:0:878, F1 score:0:884, AUC:0:947	Computational Method	NA	NA	LR216034
LR216037|1313_17729	1313_17729	1313	Streptococcus pneumoniae strain 2245STDY5775666 strain GPSC52	trimethoprim/sulfamethoxazole	Resistant								PATRIC		NA	AdaBoost Classifier	NA	Accuracy:0:878, F1 score:0:884, AUC:0:947	Computational Method	NA	NA	LR216037
LR216037|1313_17729	1313_17729	1313	Streptococcus pneumoniae strain 2245STDY5775666 strain GPSC52	erythromycin	Resistant								PATRIC		NA	AdaBoost Classifier	NA	Accuracy:0:955, F1 score:0:958, AUC:0:978	Computational Method	NA	NA	LR216037
LR216040|1313_17730	1313_17730	1313	Streptococcus pneumoniae strain 2245STDY6030848 strain GPSC20	tetracycline	Resistant								PATRIC		NA	AdaBoost Classifier	NA	Accuracy:0.962, F1 score:0.962, AUC:0.974	Computational Method	NA	NA	LR216040
LR216040|1313_17730	1313_17730	1313	Streptococcus pneumoniae strain 2245STDY6030848 strain GPSC20	trimethoprim/sulfamethoxazole	Resistant								PATRIC		NA	AdaBoost Classifier	NA	Accuracy:0.878, F1 score:0.884, AUC:0.947	Computational Method	NA	NA	LR216040
LR216042.1|1313_17731	1313_17731	1313	Streptococcus pneumoniae strain 2245STDY6092581	trimethoprim/sulfamethoxazole	Resistant								PATRIC		NA	AdaBoost Classifier	NA	Accuracy:0:878, F1 score:0:884, AUC:0:947	Computational Method	NA	NA	LR216042.1
LR216042.1|1313_17731	1313_17731	1313	Streptococcus pneumoniae strain 2245STDY6092581	penicillin	Resistant										NA		NA		Laboratory Method	NA	31196809	LR216042.1
LR216041|1313_17732	1313_17732	1313	Streptococcus pneumoniae strain 2245STDY6031048 strain GPSC103	tetracycline	Resistant								PATRIC		NA	AdaBoost Classifier	NA	Accuracy:0:962, F1 score:0:962, AUC:0:974	Computational Method	NA	NA	LR216041
LR216043|1313_17733	1313_17733	1313	Streptococcus pneumoniae strain 2245STDY6020210 strain GPSC14	trimethoprim/sulfamethoxazole	Resistant								PATRIC		NA	AdaBoost Classifier	NA	Accuracy:0:878, F1 score:0:884, AUC:0:947	Computational Method	NA	NA	LR216043
LR216043|1313_17733	1313_17733	1313	Streptococcus pneumoniae strain 2245STDY6020210 strain GPSC14	tetracycline	Resistant								PATRIC		NA	AdaBoost Classifier	NA	Accuracy:0:962, F1 score:0:962, AUC:0:974	Computational Method	NA	NA	LR216043
LR216043|1313_17733	1313_17733	1313	Streptococcus pneumoniae strain 2245STDY6020210 strain GPSC14	beta-lactam	Resistant								PATRIC		NA	AdaBoost Classifier	NA	Accuracy:0:907, F1 score:0:910, AUC:0:972	Computational Method	NA	NA	LR216043
LR216043|1313_17733	1313_17733	1313	Streptococcus pneumoniae strain 2245STDY6020210 strain GPSC14	erythromycin	Resistant								PATRIC		NA	AdaBoost Classifier	NA	Accuracy:0:955, F1 score:0:958, AUC:0:978	Computational Method	NA	NA	LR216043
LR216044|1313_17734	1313_17734	1313	Streptococcus pneumoniae strain 2245STDY6020240 strain GPSC61	trimethoprim/sulfamethoxazole	Resistant								PATRIC		NA	AdaBoost Classifier	NA	Accuracy:0:878, F1 score:0:884, AUC:0:947	Computational Method	NA	NA	LR216044
LR216047|1313_17735	1313_17735	1313	Streptococcus pneumoniae strain 2245STDY6031034 strain GPSC78	trimethoprim/sulfamethoxazole	Resistant								PATRIC		NA	AdaBoost Classifier	NA	Accuracy:0:878, F1 score:0:884, AUC:0:947	Computational Method	NA	NA	LR216047
LR216051|1313_17740	1313_17740	1313	Streptococcus pneumoniae strain 2245STDY6106337 strain GPSC40	trimethoprim/sulfamethoxazole	Resistant								PATRIC		NA	AdaBoost Classifier	NA	Accuracy:0.878, F1 score:0.884, AUC:0.947	Computational Method	NA	NA	LR216051
LR216050|1313_17741	1313_17741	1313	Streptococcus pneumoniae strain GPS_US_PATH396-sc-2296505 strain GPSC10	tetracycline	Resistant								PATRIC		NA	AdaBoost Classifier	NA	Accuracy:0:962, F1 score:0:962, AUC:0:974	Computational Method	NA	NA	LR216050
LR216050|1313_17741	1313_17741	1313	Streptococcus pneumoniae strain GPS_US_PATH396-sc-2296505 strain GPSC10	trimethoprim/sulfamethoxazole	Resistant								PATRIC		NA	AdaBoost Classifier	NA	Accuracy:0:878, F1 score:0:884, AUC:0:947	Computational Method	NA	NA	LR216050
LR216050|1313_17741	1313_17741	1313	Streptococcus pneumoniae strain GPS_US_PATH396-sc-2296505 strain GPSC10	beta-lactam	Resistant								PATRIC		NA	AdaBoost Classifier	NA	Accuracy:0:907, F1 score:0:910, AUC:0:972	Computational Method	NA	NA	LR216050
LR216055|1313_17743	1313_17743	1313	Streptococcus pneumoniae strain 2245STDY6092949 strain GPSC62	tetracycline	Resistant								PATRIC		NA	AdaBoost Classifier	NA	Accuracy:0:962, F1 score:0:962, AUC:0:974	Computational Method	NA	NA	LR216055
LR216055|1313_17743	1313_17743	1313	Streptococcus pneumoniae strain 2245STDY6092949 strain GPSC62	chloramphenicol	Resistant								PATRIC		NA	AdaBoost Classifier	NA	Accuracy:0:938, F1 score:0:943, AUC:0:974	Computational Method	NA	NA	LR216055
LR216057|1313_17746	1313_17746	1313	Streptococcus pneumoniae strain 2245STDY6106384 strain GPSC91	trimethoprim/sulfamethoxazole	Resistant								PATRIC		NA	AdaBoost Classifier	NA	Accuracy:0:878, F1 score:0:884, AUC:0:947	Computational Method	NA	NA	LR216057
LR216057|1313_17746	1313_17746	1313	Streptococcus pneumoniae strain 2245STDY6106384 strain GPSC91	chloramphenicol	Resistant								PATRIC		NA	AdaBoost Classifier	NA	Accuracy:0:938, F1 score:0:943, AUC:0:974	Computational Method	NA	NA	LR216057
LR216056|1313_17747	1313_17747	1313	Streptococcus pneumoniae strain 2245STDY6106637 strain GPSC68	chloramphenicol	Resistant								PATRIC		NA	AdaBoost Classifier	NA	Accuracy:0:938, F1 score:0:943, AUC:0:974	Computational Method	NA	NA	LR216056
LR216058|1313_17748	1313_17748	1313	Streptococcus pneumoniae strain GPS_HK_21-sc-2296565 strain GPSC4	erythromycin	Resistant								PATRIC		NA	AdaBoost Classifier	NA	Accuracy:0:955, F1 score:0:958, AUC:0:978	Computational Method	NA	NA	LR216058
LR216058|1313_17748	1313_17748	1313	Streptococcus pneumoniae strain GPS_HK_21-sc-2296565 strain GPSC4	tetracycline	Resistant								PATRIC		NA	AdaBoost Classifier	NA	Accuracy:0:962, F1 score:0:962, AUC:0:974	Computational Method	NA	NA	LR216058
LR216060|1313_17750	1313_17750	1313	Streptococcus pneumoniae strain 2245STDY6178787 strain GPSC47	beta-lactam	Resistant								PATRIC		NA	AdaBoost Classifier	NA	Accuracy:0.907, F1 score:0.910, AUC:0.972	Computational Method	NA	NA	LR216060
LR216060|1313_17750	1313_17750	1313	Streptococcus pneumoniae strain 2245STDY6178787 strain GPSC47	tetracycline	Resistant								PATRIC		NA	AdaBoost Classifier	NA	Accuracy:0.962, F1 score:0.962, AUC:0.974	Computational Method	NA	NA	LR216060
LR216062|1313_17751	1313_17751	1313	Streptococcus pneumoniae strain GPS_HK_150-sc-2296816 strain GPSC43	tetracycline	Resistant								PATRIC		NA	AdaBoost Classifier	NA	Accuracy:0:962, F1 score:0:962, AUC:0:974	Computational Method	NA	NA	LR216062
LR216061|1313_17752	1313_17752	1313	Streptococcus pneumoniae strain 2245STDY6178826 strain GPSC53	beta-lactam	Resistant								PATRIC		NA	AdaBoost Classifier	NA	Accuracy:0:907, F1 score:0:910, AUC:0:972	Computational Method	NA	NA	LR216061
LR216061|1313_17752	1313_17752	1313	Streptococcus pneumoniae strain 2245STDY6178826 strain GPSC53	trimethoprim/sulfamethoxazole	Resistant								PATRIC		NA	AdaBoost Classifier	NA	Accuracy:0:878, F1 score:0:884, AUC:0:947	Computational Method	NA	NA	LR216061
LR216065|1313_17753	1313_17753	1313	Streptococcus pneumoniae strain 55896440-41bd-11e5-998e-3c4a9275d6c6 strain GPSC18	beta-lactam	Resistant								PATRIC		NA	AdaBoost Classifier	NA	Accuracy:0:907, F1 score:0:910, AUC:0:972	Computational Method	NA	NA	LR216065
LR216065|1313_17753	1313_17753	1313	Streptococcus pneumoniae strain 55896440-41bd-11e5-998e-3c4a9275d6c6 strain GPSC18	erythromycin	Resistant								PATRIC		NA	AdaBoost Classifier	NA	Accuracy:0:955, F1 score:0:958, AUC:0:978	Computational Method	NA	NA	LR216065
LR216063|1313_17754	1313_17754	1313	Streptococcus pneumoniae strain 2245STDY6105839 strain GPSC22	beta-lactam	Resistant								PATRIC		NA	AdaBoost Classifier	NA	Accuracy:0:907, F1 score:0:910, AUC:0:972	Computational Method	NA	NA	LR216063
LR216063|1313_17754	1313_17754	1313	Streptococcus pneumoniae strain 2245STDY6105839 strain GPSC22	trimethoprim/sulfamethoxazole	Resistant								PATRIC		NA	AdaBoost Classifier	NA	Accuracy:0:878, F1 score:0:884, AUC:0:947	Computational Method	NA	NA	LR216063
LR216064|1313_17755	1313_17755	1313	Streptococcus pneumoniae strain 569492b0-41bd-11e5-998e-3c4a9275d6c6 strain GPSC13	beta-lactam	Resistant								PATRIC		NA	AdaBoost Classifier	NA	Accuracy:0:907, F1 score:0:910, AUC:0:972	Computational Method	NA	NA	LR216064
LR216064|1313_17755	1313_17755	1313	Streptococcus pneumoniae strain 569492b0-41bd-11e5-998e-3c4a9275d6c6 strain GPSC13	erythromycin	Resistant								PATRIC		NA	AdaBoost Classifier	NA	Accuracy:0:955, F1 score:0:958, AUC:0:978	Computational Method	NA	NA	LR216064
LR216066|1313_17756	1313_17756	1313	Streptococcus pneumoniae strain 2245STDY6179186 strain GPSC131	beta-lactam	Resistant								PATRIC		NA	AdaBoost Classifier	NA	Accuracy:0:907, F1 score:0:910, AUC:0:972	Computational Method	NA	NA	LR216066
LR216066|1313_17756	1313_17756	1313	Streptococcus pneumoniae strain 2245STDY6179186 strain GPSC131	trimethoprim/sulfamethoxazole	Resistant								PATRIC		NA	AdaBoost Classifier	NA	Accuracy:0:878, F1 score:0:884, AUC:0:947	Computational Method	NA	NA	LR216066
LR216067.1|1313_17757	1313_17757	1313	Streptococcus pneumoniae strain b04a6400-1f66-11e7-b93e-3c4a9275d6c8 strain GPSC55	beta-lactam	Resistant								PATRIC		NA	AdaBoost Classifier	NA	Accuracy:0:907, F1 score:0:910, AUC:0:972	Computational Method	NA	NA	LR216067.1
LR216067.1|1313_17757	1313_17757	1313	Streptococcus pneumoniae strain b04a6400-1f66-11e7-b93e-3c4a9275d6c8 strain GPSC55	penicillin	Resistant										NA		NA		Laboratory Method	NA	31196809	LR216067.1
LR536831|1313_17760	1313_17760	1313	Streptococcus pneumoniae strain 2245STDY5699475 strain GPSC65	trimethoprim/sulfamethoxazole	Resistant								PATRIC		NA	AdaBoost Classifier	NA	Accuracy:0.878, F1 score:0.884, AUC:0.947	Computational Method	NA	NA	LR536831
LR536845|1313_17762	1313_17762	1313	Streptococcus pneumoniae strain GPS_ZA_821-sc-1950967 strain GPSC37	trimethoprim/sulfamethoxazole	Resistant								PATRIC		NA	AdaBoost Classifier	NA	Accuracy:0:878, F1 score:0:884, AUC:0:947	Computational Method	NA	NA	LR536845
LR536837|1313_17764	1313_17764	1313	Streptococcus pneumoniae strain 2245STDY6106635 strain GPSC5	beta-lactam	Resistant								PATRIC		NA	AdaBoost Classifier	NA	Accuracy:0:907, F1 score:0:910, AUC:0:972	Computational Method	NA	NA	LR536837
LR536837|1313_17764	1313_17764	1313	Streptococcus pneumoniae strain 2245STDY6106635 strain GPSC5	trimethoprim/sulfamethoxazole	Resistant								PATRIC		NA	AdaBoost Classifier	NA	Accuracy:0:878, F1 score:0:884, AUC:0:947	Computational Method	NA	NA	LR536837
LR536843|1313_17765	1313_17765	1313	Streptococcus pneumoniae strain b04a6400-1f66-11e7-b93e-3c4a9275d6c8 strain GPSC55	beta-lactam	Resistant								PATRIC		NA	AdaBoost Classifier	NA	Accuracy:0:907, F1 score:0:910, AUC:0:972	Computational Method	NA	NA	LR536843
LR536841|1313_17766	1313_17766	1313	Streptococcus pneumoniae strain 2245STDY6178854 strain GPSC51	erythromycin	Resistant								PATRIC		NA	AdaBoost Classifier	NA	Accuracy:0:955, F1 score:0:958, AUC:0:978	Computational Method	NA	NA	LR536841
CP050175|1313_34732	1313_34732	1313	Streptococcus pneumoniae strain PZ900701590	erythromycin	Resistant								PATRIC		NA	AdaBoost Classifier	NA	Accuracy:0:955, F1 score:0:958, AUC:0:978	Computational Method	NA	NA	CP050175
CP050175|1313_34732	1313_34732	1313	Streptococcus pneumoniae strain PZ900701590	tetracycline	Resistant								PATRIC		NA	AdaBoost Classifier	NA	Accuracy:0:962, F1 score:0:962, AUC:0:974	Computational Method	NA	NA	CP050175
CP052060|1313_34903	1313_34903	1313	Streptococcus pneumoniae strain SCAID PHRX1-2019	oxacillin	Resistant	==6	==	6	mm	Disk diffusion		Scan 500	Interscience	CLSI	NA		NA			NA	NA	CP052060
CP052060|1313_34903	1313_34903	1313	Streptococcus pneumoniae strain SCAID PHRX1-2019	amikacin	Resistant	==6	==	6	mm	Disk diffusion		Scan 500	Interscience	CLSI	NA		NA			NA	NA	CP052060
CP052060|1313_34903	1313_34903	1313	Streptococcus pneumoniae strain SCAID PHRX1-2019	cefepime	Resistant	==6	==	6	mm	Disk diffusion		Scan 500	Interscience	CLSI	NA		NA			NA	NA	CP052060
CP052060|1313_34903	1313_34903	1313	Streptococcus pneumoniae strain SCAID PHRX1-2019	streptomycin	Resistant	==10	==	10	mm	Disk diffusion		Scan 500	Interscience	CLSI	NA		NA			NA	NA	CP052060
CP052060|1313_34903	1313_34903	1313	Streptococcus pneumoniae strain SCAID PHRX1-2019	beta-lactam	Resistant								PATRIC		NA	AdaBoost Classifier	NA	Accuracy:0:907, F1 score:0:910, AUC:0:972	Computational Method	NA	NA	CP052060
CP053210|1313_34904	1313_34904	1313	Streptococcus pneumoniae strain 6A-10	trimethoprim/sulfamethoxazole	Resistant								PATRIC		NA	AdaBoost Classifier	NA	Accuracy:0:878, F1 score:0:884, AUC:0:947	Computational Method	NA	NA	CP053210
CP071918|1313_39479	1313_39479	1313	Streptococcus pneumoniae 19A-19343	erythromycin	Resistant								PATRIC		NA	AdaBoost Classifier	NA	Accuracy:0:955, F1 score:0:958, AUC:0:978	Computational Method	NA	NA	CP071918
CP071918|1313_39479	1313_39479	1313	Streptococcus pneumoniae 19A-19343	trimethoprim_sulfamethoxazole	Resistant								PATRIC		NA	AdaBoost Classifier	NA	Accuracy:0:878, F1 score:0:884, AUC:0:947	Computational Method	NA	NA	CP071918
CP071918|1313_39479	1313_39479	1313	Streptococcus pneumoniae 19A-19343	tetracycline	Resistant								PATRIC		NA	AdaBoost Classifier	NA	Accuracy:0:962, F1 score:0:962, AUC:0:974	Computational Method	NA	NA	CP071918
CP071918|1313_39479	1313_39479	1313	Streptococcus pneumoniae 19A-19343	beta-lactam	Resistant								PATRIC		NA	AdaBoost Classifier	NA	Accuracy:0:907, F1 score:0:910, AUC:0:972	Computational Method	NA	NA	CP071918
CP071917|1313_39481	1313_39481	1313	Streptococcus pneumoniae 19A-19339	beta-lactam	Resistant								PATRIC		NA	AdaBoost Classifier	NA	Accuracy:0:907, F1 score:0:910, AUC:0:972	Computational Method	NA	NA	CP071917
CP071917|1313_39481	1313_39481	1313	Streptococcus pneumoniae 19A-19339	erythromycin	Resistant								PATRIC		NA	AdaBoost Classifier	NA	Accuracy:0:955, F1 score:0:958, AUC:0:978	Computational Method	NA	NA	CP071917
CP071917|1313_39481	1313_39481	1313	Streptococcus pneumoniae 19A-19339	tetracycline	Resistant								PATRIC		NA	AdaBoost Classifier	NA	Accuracy:0:962, F1 score:0:962, AUC:0:974	Computational Method	NA	NA	CP071917
CP071917|1313_39481	1313_39481	1313	Streptococcus pneumoniae 19A-19339	trimethoprim_sulfamethoxazole	Resistant								PATRIC		NA	AdaBoost Classifier	NA	Accuracy:0:878, F1 score:0:884, AUC:0:947	Computational Method	NA	NA	CP071917
CP018635.1|149539_883	149539_883	149539	Salmonella enterica subsp: enterica serovar Enteritidis strain 56-3991	streptomycin	Resistant										NA		NA		Laboratory Method	29301885	29301885	CP018635.1
CP018635.1|149539_883	149539_883	149539	Salmonella enterica subsp: enterica serovar Enteritidis strain 56-3991	streptomycin	Resistant										NA		NA		Laboratory Method	29301885	29301885	CP018635.1
CP018642.1|149539_885	149539_885	149539	Salmonella enterica subsp: enterica serovar Enteritidis strain 74-1357	ampicillin	Resistant										NA		NA		Laboratory Method	29301885	29301885	CP018642.1
CP018642.1|149539_885	149539_885	149539	Salmonella enterica subsp: enterica serovar Enteritidis strain 74-1357	streptomycin	Resistant										NA		NA		Laboratory Method	29301885	29301885	CP018642.1
CP018642.1|149539_885	149539_885	149539	Salmonella enterica subsp: enterica serovar Enteritidis strain 74-1357	ampicillin	Resistant										NA		NA		Laboratory Method	29301885	29301885	CP018642.1
CP018642.1|149539_885	149539_885	149539	Salmonella enterica subsp: enterica serovar Enteritidis strain 74-1357	tetracycline	Resistant										NA		NA		Laboratory Method	29301885	29301885	CP018642.1
CP018642.1|149539_885	149539_885	149539	Salmonella enterica subsp: enterica serovar Enteritidis strain 74-1357	tetracycline	Resistant										NA		NA		Laboratory Method	29301885	29301885	CP018642.1
CP018642.1|149539_885	149539_885	149539	Salmonella enterica subsp: enterica serovar Enteritidis strain 74-1357	streptomycin	Resistant										NA		NA		Laboratory Method	29301885	29301885	CP018642.1
CP018644|149539_886	149539_886	149539	Salmonella enterica subsp: enterica serovar Enteritidis strain 77-2980	ampicillin	Resistant										NA		NA		Laboratory Method	29301885	29301885	CP018644
CP018644|149539_886	149539_886	149539	Salmonella enterica subsp: enterica serovar Enteritidis strain 77-2980	tetracycline	Resistant										NA		NA		Laboratory Method	29301885	29301885	CP018644
CP018644|149539_886	149539_886	149539	Salmonella enterica subsp: enterica serovar Enteritidis strain 77-2980	tetracycline	Resistant										NA		NA		Laboratory Method	29301885	29301885	CP018644
CP018644|149539_886	149539_886	149539	Salmonella enterica subsp: enterica serovar Enteritidis strain 77-2980	ampicillin	Resistant										NA		NA		Laboratory Method	29301885	29301885	CP018644
CP018644|149539_886	149539_886	149539	Salmonella enterica subsp: enterica serovar Enteritidis strain 77-2980	streptomycin	Resistant										NA		NA		Laboratory Method	29301885	29301885	CP018644
CP018644|149539_886	149539_886	149539	Salmonella enterica subsp: enterica serovar Enteritidis strain 77-2980	streptomycin	Resistant										NA		NA		Laboratory Method	29301885	29301885	CP018644
CP018644|149539_886	149539_886	149539	Salmonella enterica subsp: enterica serovar Enteritidis strain 77-2980	streptomycin	Resistant										NA		NA		Laboratory Method	29301885	29301885	CP018644
CP018644|149539_886	149539_886	149539	Salmonella enterica subsp: enterica serovar Enteritidis strain 77-2980	ampicillin	Resistant										NA		NA		Laboratory Method	29301885	29301885	CP018644
CP018644|149539_886	149539_886	149539	Salmonella enterica subsp: enterica serovar Enteritidis strain 77-2980	tetracycline	Resistant										NA		NA		Laboratory Method	29301885	29301885	CP018644
CP018645.1|149539_887	149539_887	149539	Salmonella enterica subsp: enterica serovar Enteritidis strain 79-2359	streptomycin	Resistant										NA		NA		Laboratory Method	29301885	29301885	CP018645.1
CP018645.1|149539_887	149539_887	149539	Salmonella enterica subsp: enterica serovar Enteritidis strain 79-2359	streptomycin	Resistant										NA		NA		Laboratory Method	29301885	29301885	CP018645.1
CP018645.1|149539_887	149539_887	149539	Salmonella enterica subsp: enterica serovar Enteritidis strain 79-2359	ampicillin	Resistant										NA		NA		Laboratory Method	29301885	29301885	CP018645.1
CP018645.1|149539_887	149539_887	149539	Salmonella enterica subsp: enterica serovar Enteritidis strain 79-2359	ampicillin	Resistant										NA		NA		Laboratory Method	29301885	29301885	CP018645.1
CP018655.1|149539_889	149539_889	149539	Salmonella enterica subsp: enterica serovar Enteritidis strain 81-1706	ampicillin	Resistant										NA		NA		Laboratory Method	29301885	29301885	CP018655.1
CP018655.1|149539_889	149539_889	149539	Salmonella enterica subsp: enterica serovar Enteritidis strain 81-1706	tetracycline	Resistant										NA		NA		Laboratory Method	29301885	29301885	CP018655.1
CP018655.1|149539_889	149539_889	149539	Salmonella enterica subsp: enterica serovar Enteritidis strain 81-1706	chloramphenicol	Resistant										NA		NA		Laboratory Method	29301885	29301885	CP018655.1
CP018655.1|149539_889	149539_889	149539	Salmonella enterica subsp: enterica serovar Enteritidis strain 81-1706	chloramphenicol	Resistant										NA		NA		Laboratory Method	29301885	29301885	CP018655.1
CP018655.1|149539_889	149539_889	149539	Salmonella enterica subsp: enterica serovar Enteritidis strain 81-1706	ampicillin	Resistant										NA		NA		Laboratory Method	29301885	29301885	CP018655.1
CP018655.1|149539_889	149539_889	149539	Salmonella enterica subsp: enterica serovar Enteritidis strain 81-1706	streptomycin	Resistant										NA		NA		Laboratory Method	29301885	29301885	CP018655.1
CP018655.1|149539_889	149539_889	149539	Salmonella enterica subsp: enterica serovar Enteritidis strain 81-1706	tetracycline	Resistant										NA		NA		Laboratory Method	29301885	29301885	CP018655.1
CP018655.1|149539_889	149539_889	149539	Salmonella enterica subsp: enterica serovar Enteritidis strain 81-1706	streptomycin	Resistant										NA		NA		Laboratory Method	29301885	29301885	CP018655.1
CP018661.1|149539_892	149539_892	149539	Salmonella enterica subsp: enterica serovar Enteritidis strain 95-0621	tetracycline	Resistant										NA		NA		Laboratory Method	29301885	29301885	CP018661.1
CP018661.1|149539_892	149539_892	149539	Salmonella enterica subsp: enterica serovar Enteritidis strain 95-0621	ampicillin	Resistant										NA		NA		Laboratory Method	29301885	29301885	CP018661.1
CP018661.1|149539_892	149539_892	149539	Salmonella enterica subsp: enterica serovar Enteritidis strain 95-0621	tetracycline	Resistant										NA		NA		Laboratory Method	29301885	29301885	CP018661.1
CP018661.1|149539_892	149539_892	149539	Salmonella enterica subsp: enterica serovar Enteritidis strain 95-0621	ampicillin	Resistant										NA		NA		Laboratory Method	29301885	29301885	CP018661.1
CP018637.1|149539_894	149539_894	149539	Salmonella enterica subsp: enterica serovar Enteritidis strain 69-3861	sulfisoxazole	Resistant										NA		NA		Laboratory Method	29301885	29301885	CP018637.1
CP018637.1|149539_894	149539_894	149539	Salmonella enterica subsp: enterica serovar Enteritidis strain 69-3861	ampicillin	Resistant										NA		NA		Laboratory Method	29301885	29301885	CP018637.1
CP018637.1|149539_894	149539_894	149539	Salmonella enterica subsp: enterica serovar Enteritidis strain 69-3861	sulfisoxazole	Resistant										NA		NA		Laboratory Method	29301885	29301885	CP018637.1
CP018637.1|149539_894	149539_894	149539	Salmonella enterica subsp: enterica serovar Enteritidis strain 69-3861	ampicillin	Resistant										NA		NA		Laboratory Method	29301885	29301885	CP018637.1
CP018648.1|149539_895	149539_895	149539	Salmonella enterica subsp: enterica serovar Enteritidis strain 81-1607	sulfisoxazole	Resistant										NA		NA		Laboratory Method	29301885	29301885	CP018648.1
CP018648.1|149539_895	149539_895	149539	Salmonella enterica subsp: enterica serovar Enteritidis strain 81-1607	ampicillin	Resistant										NA		NA		Laboratory Method	29301885	29301885	CP018648.1
CP018648.1|149539_895	149539_895	149539	Salmonella enterica subsp: enterica serovar Enteritidis strain 81-1607	streptomycin	Resistant										NA		NA		Laboratory Method	29301885	29301885	CP018648.1
CP018648.1|149539_895	149539_895	149539	Salmonella enterica subsp: enterica serovar Enteritidis strain 81-1607	sulfisoxazole	Resistant										NA		NA		Laboratory Method	29301885	29301885	CP018648.1
CP018648.1|149539_895	149539_895	149539	Salmonella enterica subsp: enterica serovar Enteritidis strain 81-1607	streptomycin	Resistant										NA		NA		Laboratory Method	29301885	29301885	CP018648.1
CP018648.1|149539_895	149539_895	149539	Salmonella enterica subsp: enterica serovar Enteritidis strain 81-1607	tetracycline	Resistant										NA		NA		Laboratory Method	29301885	29301885	CP018648.1
CP018648.1|149539_895	149539_895	149539	Salmonella enterica subsp: enterica serovar Enteritidis strain 81-1607	tetracycline	Resistant										NA		NA		Laboratory Method	29301885	29301885	CP018648.1
CP018648.1|149539_895	149539_895	149539	Salmonella enterica subsp: enterica serovar Enteritidis strain 81-1607	ampicillin	Resistant										NA		NA		Laboratory Method	29301885	29301885	CP018648.1
CP018651.1|149539_896	149539_896	149539	Salmonella enterica subsp: enterica serovar Enteritidis strain 81-1705	sulfisoxazole	Resistant										NA		NA		Laboratory Method	29301885	29301885	CP018651.1
CP018651.1|149539_896	149539_896	149539	Salmonella enterica subsp: enterica serovar Enteritidis strain 81-1705	sulfisoxazole	Resistant										NA		NA		Laboratory Method	29301885	29301885	CP018651.1
CP018651.1|149539_896	149539_896	149539	Salmonella enterica subsp: enterica serovar Enteritidis strain 81-1705	streptomycin	Resistant										NA		NA		Laboratory Method	29301885	29301885	CP018651.1
CP018651.1|149539_896	149539_896	149539	Salmonella enterica subsp: enterica serovar Enteritidis strain 81-1705	tetracycline	Resistant										NA		NA		Laboratory Method	29301885	29301885	CP018651.1
CP018651.1|149539_896	149539_896	149539	Salmonella enterica subsp: enterica serovar Enteritidis strain 81-1705	tetracycline	Resistant										NA		NA		Laboratory Method	29301885	29301885	CP018651.1
CP018651.1|149539_896	149539_896	149539	Salmonella enterica subsp: enterica serovar Enteritidis strain 81-1705	chloramphenicol	Resistant										NA		NA		Laboratory Method	29301885	29301885	CP018651.1
CP018651.1|149539_896	149539_896	149539	Salmonella enterica subsp: enterica serovar Enteritidis strain 81-1705	ampicillin	Resistant										NA		NA		Laboratory Method	29301885	29301885	CP018651.1
CP018651.1|149539_896	149539_896	149539	Salmonella enterica subsp: enterica serovar Enteritidis strain 81-1705	streptomycin	Resistant										NA		NA		Laboratory Method	29301885	29301885	CP018651.1
CP018651.1|149539_896	149539_896	149539	Salmonella enterica subsp: enterica serovar Enteritidis strain 81-1705	chloramphenicol	Resistant										NA		NA		Laboratory Method	29301885	29301885	CP018651.1
CP018651.1|149539_896	149539_896	149539	Salmonella enterica subsp: enterica serovar Enteritidis strain 81-1705	ampicillin	Resistant										NA		NA		Laboratory Method	29301885	29301885	CP018651.1
CP010892.1|1611770_3	1611770_3	1611770	Pseudomonas sp: MRSN12121	ceftriaxone	Resistant	>=64	>=	64	mg/L	Broth dilution		VITEK 2	BioMerieux	CLSI	NA		NA		Laboratory Method	NA	NA	CP010892.1
CP010892.1|1611770_3	1611770_3	1611770	Pseudomonas sp: MRSN12121	ciprofloxacin	Resistant	>2	>	2	mg/L	Broth dilution		MicroScan	Siemens	CLSI	NA		NA		Laboratory Method	NA	NA	CP010892.1
CP010892.1|1611770_3	1611770_3	1611770	Pseudomonas sp: MRSN12121	cefazolin	Resistant	>=64	>=	64	mg/L	Broth dilution		VITEK 2	BioMerieux	CLSI	NA		NA		Laboratory Method	NA	NA	CP010892.1
CP010892.1|1611770_3	1611770_3	1611770	Pseudomonas sp: MRSN12121	meropenem	Resistant	>=16	>=	16	mg/L	Broth dilution		VITEK 2	BioMerieux	CLSI	NA		NA		Laboratory Method	NA	NA	CP010892.1
CP010892.1|1611770_3	1611770_3	1611770	Pseudomonas sp: MRSN12121	aztreonam	Resistant	>16	>	16	mg/L	Broth dilution		MicroScan	Siemens	CLSI	NA		NA		Laboratory Method	NA	NA	CP010892.1
CP010892.1|1611770_3	1611770_3	1611770	Pseudomonas sp: MRSN12121	ampicillin/sulbactam	Resistant	>=32/16	>=	32/16	mg/L	Broth dilution		VITEK 2	BioMerieux	CLSI	NA		NA		Laboratory Method	NA	NA	CP010892.1
CP010892.1|1611770_3	1611770_3	1611770	Pseudomonas sp: MRSN12121	imipenem	Resistant	>8	>	8	mg/L	Broth dilution		MicroScan	Siemens	CLSI	NA		NA		Laboratory Method	NA	NA	CP010892.1
CP010892.1|1611770_3	1611770_3	1611770	Pseudomonas sp: MRSN12121	levofloxacin	Resistant	>4	>	4	mg/L	Broth dilution		MicroScan	Siemens	CLSI	NA		NA		Laboratory Method	NA	NA	CP010892.1
CP010892.1|1611770_3	1611770_3	1611770	Pseudomonas sp: MRSN12121	tigecycline	Resistant	>=8	>=	8	mg/L	Broth dilution		VITEK 2	BioMerieux	CLSI	NA		NA		Laboratory Method	NA	NA	CP010892.1
CP010892.1|1611770_3	1611770_3	1611770	Pseudomonas sp: MRSN12121	moxifloxacin	Resistant	>=8	>=	8	mg/L	Broth dilution		VITEK 2	BioMerieux	CLSI	NA		NA		Laboratory Method	NA	NA	CP010892.1
CP010892.1|1611770_3	1611770_3	1611770	Pseudomonas sp: MRSN12121	imipenem	Resistant	>8	>	8	mg/L	Broth dilution		MicroScan	Siemens	CLSI	NA		NA		Laboratory Method	NA	NA	CP010892.1
CP010892.1|1611770_3	1611770_3	1611770	Pseudomonas sp: MRSN12121	amoxicillin/clavulanic acid	Resistant	>16/8	>	2024-08-16	mg/L	Broth dilution		BD Phoenix	BD	CLSI	NA		NA		Laboratory Method	NA	NA	CP010892.1
CP010892.1|1611770_3	1611770_3	1611770	Pseudomonas sp: MRSN12121	ceftazidime	Resistant	>16	>	16	mg/L	Broth dilution		BD Phoenix	BD	CLSI	NA		NA		Laboratory Method	NA	NA	CP010892.1
CP010892.1|1611770_3	1611770_3	1611770	Pseudomonas sp: MRSN12121	ceftazidime	Resistant	>16	>	16	mg/L	Broth dilution		MicroScan	Siemens	CLSI	NA		NA		Laboratory Method	NA	NA	CP010892.1
CP010892.1|1611770_3	1611770_3	1611770	Pseudomonas sp: MRSN12121	trimethoprim/sulfamethoxazole	Resistant	>=16/304	>=	16/304	mg/L	Broth dilution		VITEK 2	BioMerieux	CLSI	NA		NA		Laboratory Method	NA	NA	CP010892.1
CP010892.1|1611770_3	1611770_3	1611770	Pseudomonas sp: MRSN12121	levofloxacin	Resistant	>4	>	4	mg/L	Broth dilution		MicroScan	Siemens	CLSI	NA		NA		Laboratory Method	NA	NA	CP010892.1
CP010892.1|1611770_3	1611770_3	1611770	Pseudomonas sp: MRSN12121	moxifloxacin	Resistant	>=8	>=	8	mg/L	Broth dilution		VITEK 2	BioMerieux	CLSI	NA		NA		Laboratory Method	NA	NA	CP010892.1
CP010892.1|1611770_3	1611770_3	1611770	Pseudomonas sp: MRSN12121	levofloxacin	Resistant	>4	>	4	mg/L	Broth dilution		BD Phoenix	BD	CLSI	NA		NA		Laboratory Method	NA	NA	CP010892.1
CP010892.1|1611770_3	1611770_3	1611770	Pseudomonas sp: MRSN12121	tetracycline	Resistant	>8	>	8	mg/L	Broth dilution		BD Phoenix	BD	CLSI	NA		NA		Laboratory Method	NA	NA	CP010892.1
CP010892.1|1611770_3	1611770_3	1611770	Pseudomonas sp: MRSN12121	amoxicillin/clavulanic acid	Resistant	>16/8	>	2024-08-16	mg/L	Broth dilution		BD Phoenix	BD	CLSI	NA		NA		Laboratory Method	NA	NA	CP010892.1
CP010892.1|1611770_3	1611770_3	1611770	Pseudomonas sp: MRSN12121	ciprofloxacin	Resistant	>=4	>=	4	mg/L	Broth dilution		VITEK 2	BioMerieux	CLSI	NA		NA		Laboratory Method	NA	NA	CP010892.1
CP010892.1|1611770_3	1611770_3	1611770	Pseudomonas sp: MRSN12121	aztreonam	Resistant	>16	>	16	mg/L	Broth dilution		MicroScan	Siemens	CLSI	NA		NA		Laboratory Method	NA	NA	CP010892.1
CP010892.1|1611770_3	1611770_3	1611770	Pseudomonas sp: MRSN12121	aztreonam	Resistant	>16	>	16	mg/L	Broth dilution		BD Phoenix	BD	CLSI	NA		NA		Laboratory Method	NA	NA	CP010892.1
CP010892.1|1611770_3	1611770_3	1611770	Pseudomonas sp: MRSN12121	tetracycline	Resistant	>8	>	8	mg/L	Broth dilution		BD Phoenix	BD	CLSI	NA		NA		Laboratory Method	NA	NA	CP010892.1
CP010892.1|1611770_3	1611770_3	1611770	Pseudomonas sp: MRSN12121	ciprofloxacin	Resistant	>=4	>=	4	mg/L	Broth dilution		VITEK 2	BioMerieux	CLSI	NA		NA		Laboratory Method	NA	NA	CP010892.1
CP010892.1|1611770_3	1611770_3	1611770	Pseudomonas sp: MRSN12121	cefazolin	Resistant	>=64	>=	64	mg/L	Broth dilution		VITEK 2	BioMerieux	CLSI	NA		NA		Laboratory Method	NA	NA	CP010892.1
CP010892.1|1611770_3	1611770_3	1611770	Pseudomonas sp: MRSN12121	ampicillin	Resistant	>=32	>=	32	mg/L	Broth dilution		VITEK 2	BioMerieux	CLSI	NA		NA		Laboratory Method	NA	NA	CP010892.1
CP010892.1|1611770_3	1611770_3	1611770	Pseudomonas sp: MRSN12121	imipenem	Resistant	>8	>	8	mg/L	Broth dilution		BD Phoenix	BD	CLSI	NA		NA		Laboratory Method	NA	NA	CP010892.1
CP010892.1|1611770_3	1611770_3	1611770	Pseudomonas sp: MRSN12121	meropenem	Resistant	>=16	>=	16	mg/L	Broth dilution		VITEK 2	BioMerieux	CLSI	NA		NA		Laboratory Method	NA	NA	CP010892.1
CP010892.1|1611770_3	1611770_3	1611770	Pseudomonas sp: MRSN12121	ciprofloxacin	Resistant	>2	>	2	mg/L	Broth dilution		BD Phoenix	BD	CLSI	NA		NA		Laboratory Method	NA	NA	CP010892.1
CP010892.1|1611770_3	1611770_3	1611770	Pseudomonas sp: MRSN12121	trimethoprim/sulfamethoxazole	Resistant	>=16/304	>=	16/304	mg/L	Broth dilution		VITEK 2	BioMerieux	CLSI	NA		NA		Laboratory Method	NA	NA	CP010892.1
CP010892.1|1611770_3	1611770_3	1611770	Pseudomonas sp: MRSN12121	aztreonam	Resistant	>16	>	16	mg/L	Broth dilution		BD Phoenix	BD	CLSI	NA		NA		Laboratory Method	NA	NA	CP010892.1
CP010892.1|1611770_3	1611770_3	1611770	Pseudomonas sp: MRSN12121	ceftriaxone	Resistant	>=64	>=	64	mg/L	Broth dilution		VITEK 2	BioMerieux	CLSI	NA		NA		Laboratory Method	NA	NA	CP010892.1
CP010892.1|1611770_3	1611770_3	1611770	Pseudomonas sp: MRSN12121	ampicillin/sulbactam	Resistant	>16/8	>	2024-08-16	mg/L	Broth dilution		BD Phoenix	BD	CLSI	NA		NA		Laboratory Method	NA	NA	CP010892.1
CP010892.1|1611770_3	1611770_3	1611770	Pseudomonas sp: MRSN12121	ceftazidime	Resistant	>16	>	16	mg/L	Broth dilution		BD Phoenix	BD	CLSI	NA		NA		Laboratory Method	NA	NA	CP010892.1
CP010892.1|1611770_3	1611770_3	1611770	Pseudomonas sp: MRSN12121	ciprofloxacin	Resistant	>2	>	2	mg/L	Broth dilution		MicroScan	Siemens	CLSI	NA		NA		Laboratory Method	NA	NA	CP010892.1
CP010892.1|1611770_3	1611770_3	1611770	Pseudomonas sp: MRSN12121	ampicillin/sulbactam	Resistant	>16/8	>	2024-08-16	mg/L	Broth dilution		BD Phoenix	BD	CLSI	NA		NA		Laboratory Method	NA	NA	CP010892.1
CP010892.1|1611770_3	1611770_3	1611770	Pseudomonas sp: MRSN12121	ceftriaxone	Resistant	>32	>	32	mg/L	Broth dilution		BD Phoenix	BD	CLSI	NA		NA		Laboratory Method	NA	NA	CP010892.1
CP010892.1|1611770_3	1611770_3	1611770	Pseudomonas sp: MRSN12121	ampicillin/sulbactam	Resistant	>=32/16	>=	32/16	mg/L	Broth dilution		VITEK 2	BioMerieux	CLSI	NA		NA		Laboratory Method	NA	NA	CP010892.1
CP010892.1|1611770_3	1611770_3	1611770	Pseudomonas sp: MRSN12121	levofloxacin	Resistant	>4	>	4	mg/L	Broth dilution		BD Phoenix	BD	CLSI	NA		NA		Laboratory Method	NA	NA	CP010892.1
CP010892.1|1611770_3	1611770_3	1611770	Pseudomonas sp: MRSN12121	ciprofloxacin	Resistant	>2	>	2	mg/L	Broth dilution		BD Phoenix	BD	CLSI	NA		NA		Laboratory Method	NA	NA	CP010892.1
CP010892.1|1611770_3	1611770_3	1611770	Pseudomonas sp: MRSN12121	imipenem	Resistant	>=16	>=	16	mg/L	Broth dilution		VITEK 2	BioMerieux	CLSI	NA		NA		Laboratory Method	NA	NA	CP010892.1
CP010892.1|1611770_3	1611770_3	1611770	Pseudomonas sp: MRSN12121	ampicillin	Resistant	>=32	>=	32	mg/L	Broth dilution		VITEK 2	BioMerieux	CLSI	NA		NA		Laboratory Method	NA	NA	CP010892.1
CP010892.1|1611770_3	1611770_3	1611770	Pseudomonas sp: MRSN12121	tigecycline	Resistant	>=8	>=	8	mg/L	Broth dilution		VITEK 2	BioMerieux	CLSI	NA		NA		Laboratory Method	NA	NA	CP010892.1
CP010892.1|1611770_3	1611770_3	1611770	Pseudomonas sp: MRSN12121	imipenem	Resistant	>8	>	8	mg/L	Broth dilution		BD Phoenix	BD	CLSI	NA		NA		Laboratory Method	NA	NA	CP010892.1
CP010892.1|1611770_3	1611770_3	1611770	Pseudomonas sp: MRSN12121	ceftriaxone	Resistant	>32	>	32	mg/L	Broth dilution		BD Phoenix	BD	CLSI	NA		NA		Laboratory Method	NA	NA	CP010892.1
CP010892.1|1611770_3	1611770_3	1611770	Pseudomonas sp: MRSN12121	ceftazidime	Resistant	>16	>	16	mg/L	Broth dilution		MicroScan	Siemens	CLSI	NA		NA		Laboratory Method	NA	NA	CP010892.1
CP010892.1|1611770_3	1611770_3	1611770	Pseudomonas sp: MRSN12121	imipenem	Resistant	>=16	>=	16	mg/L	Broth dilution		VITEK 2	BioMerieux	CLSI	NA		NA		Laboratory Method	NA	NA	CP010892.1
LR027516|1773_17700	1773_17700	1773	Mycobacterium tuberculosis strain DKC2	rifampin	Resistant								PATRIC		NA	AdaBoost Classifier	NA	Accuracy:0.831, F1 score:0.844, AUC:0.909	Computational Method	NA	NA	LR027516
CP041207|1773_17855	1773_17855	1773	Mycobacterium tuberculosis strain MT-0080	rifampin	Resistant								PATRIC		NA	AdaBoost Classifier	NA	Accuracy:0:831, F1 score:0:844, AUC:0:909	Computational Method	NA	NA	CP041207
CP041207|1773_17855	1773_17855	1773	Mycobacterium tuberculosis strain MT-0080	streptomycin	Resistant								PATRIC		NA	AdaBoost Classifier	NA	Accuracy:0:747, F1 score:0:754, AUC:0:818	Computational Method	NA	NA	CP041207
CP044345|1773_17915	1773_17915	1773	Mycobacterium tuberculosis strain L	rifampin	Resistant								PATRIC		NA	AdaBoost Classifier	NA	Accuracy:0:831, F1 score:0:844, AUC:0:909	Computational Method	NA	NA	CP044345
CP044345|1773_17915	1773_17915	1773	Mycobacterium tuberculosis strain L	streptomycin	Resistant								PATRIC		NA	AdaBoost Classifier	NA	Accuracy:0:747, F1 score:0:754, AUC:0:818	Computational Method	NA	NA	CP044345
CP046309|1773_18096	1773_18096	1773	Mycobacterium tuberculosis strain FDAARGOS_750 strain Not applicable	streptomycin	Resistant								PATRIC		NA	AdaBoost Classifier	NA	Accuracy:0:747, F1 score:0:754, AUC:0:818	Computational Method	NA	NA	CP046309
CP046309|1773_18096	1773_18096	1773	Mycobacterium tuberculosis strain FDAARGOS_750 strain Not applicable	rifampin	Resistant								PATRIC		NA	AdaBoost Classifier	NA	Accuracy:0:831, F1 score:0:844, AUC:0:909	Computational Method	NA	NA	CP046309
CP046728|1773_18098	1773_18098	1773	Mycobacterium tuberculosis strain TCDC11	rifampin	Resistant								PATRIC		NA	AdaBoost Classifier	NA	Accuracy:0:831, F1 score:0:844, AUC:0:909	Computational Method	NA	NA	CP046728
CP046728|1773_18098	1773_18098	1773	Mycobacterium tuberculosis strain TCDC11	kanamycin	Resistant								PATRIC		NA	AdaBoost Classifier	NA	Accuracy:0:843, F1 score:0:838, AUC:0:905	Computational Method	NA	NA	CP046728
CP046728|1773_18098	1773_18098	1773	Mycobacterium tuberculosis strain TCDC11	streptomycin	Resistant								PATRIC		NA	AdaBoost Classifier	NA	Accuracy:0:747, F1 score:0:754, AUC:0:818	Computational Method	NA	NA	CP046728
CP047163|1773_20674	1773_20674	1773	Mycobacterium tuberculosis strain TCDC7	isoniazid	Resistant								PATRIC		NA	AdaBoost Classifier	NA	Accuracy:0:869, F1 score:0:864, AUC:0:926	Computational Method	NA	NA	CP047163
CP047163|1773_20674	1773_20674	1773	Mycobacterium tuberculosis strain TCDC7	rifampin	Resistant								PATRIC		NA	AdaBoost Classifier	NA	Accuracy:0:831, F1 score:0:844, AUC:0:909	Computational Method	NA	NA	CP047163
CP047163|1773_20674	1773_20674	1773	Mycobacterium tuberculosis strain TCDC7	kanamycin	Resistant								PATRIC		NA	AdaBoost Classifier	NA	Accuracy:0:843, F1 score:0:838, AUC:0:905	Computational Method	NA	NA	CP047163
CP047163|1773_20674	1773_20674	1773	Mycobacterium tuberculosis strain TCDC7	ofloxacin	Resistant								PATRIC		NA	AdaBoost Classifier	NA	Accuracy:0:790, F1 score:0:771, AUC:0:855	Computational Method	NA	NA	CP047163
CP047258|1773_20675	1773_20675	1773	Mycobacterium tuberculosis strain TCDC3	isoniazid	Resistant								PATRIC		NA	AdaBoost Classifier	NA	Accuracy:0:869, F1 score:0:864, AUC:0:926	Computational Method	NA	NA	CP047258
CP047258|1773_20675	1773_20675	1773	Mycobacterium tuberculosis strain TCDC3	rifampin	Resistant								PATRIC		NA	AdaBoost Classifier	NA	Accuracy:0:831, F1 score:0:844, AUC:0:909	Computational Method	NA	NA	CP047258
CP053092|1773_22795	1773_22795	1773	Mycobacterium tuberculosis strain 4860	streptomycin	Resistant								PATRIC		NA	AdaBoost Classifier	NA	Accuracy:0:747, F1 score:0:754, AUC:0:818	Computational Method	NA	NA	CP053092
CP053092|1773_22795	1773_22795	1773	Mycobacterium tuberculosis strain 4860	isoniazid	Resistant								PATRIC		NA	AdaBoost Classifier	NA	Accuracy:0:869, F1 score:0:864, AUC:0:926	Computational Method	NA	NA	CP053092
CP053092|1773_22795	1773_22795	1773	Mycobacterium tuberculosis strain 4860	rifampin	Resistant								PATRIC		NA	AdaBoost Classifier	NA	Accuracy:0:831, F1 score:0:844, AUC:0:909	Computational Method	NA	NA	CP053092
CP053092|1773_22795	1773_22795	1773	Mycobacterium tuberculosis strain 4860	kanamycin	Resistant								PATRIC		NA	AdaBoost Classifier	NA	Accuracy:0:843, F1 score:0:838, AUC:0:905	Computational Method	NA	NA	CP053092
CP053092|1773_22795	1773_22795	1773	Mycobacterium tuberculosis strain 4860	capreomycin	Resistant								PATRIC		NA	AdaBoost Classifier	NA	Accuracy:0:850, F1 score:0:841, AUC:0:893	Computational Method	NA	NA	CP053092
CP054014|1773_22838	1773_22838	1773	Mycobacterium tuberculosis strain FDAARGOS_756 strain Not applicable	streptomycin	Resistant								PATRIC		NA	AdaBoost Classifier	NA	Accuracy:0:747, F1 score:0:754, AUC:0:818	Computational Method	NA	NA	CP054014
CP054014|1773_22838	1773_22838	1773	Mycobacterium tuberculosis strain FDAARGOS_756 strain Not applicable	rifampin	Resistant								PATRIC		NA	AdaBoost Classifier	NA	Accuracy:0:831, F1 score:0:844, AUC:0:909	Computational Method	NA	NA	CP054014
CP054014|1773_22838	1773_22838	1773	Mycobacterium tuberculosis strain FDAARGOS_756 strain Not applicable	kanamycin	Resistant								PATRIC		NA	AdaBoost Classifier	NA	Accuracy:0:843, F1 score:0:838, AUC:0:905	Computational Method	NA	NA	CP054014
CP053902|1773_22912	1773_22912	1773	Mycobacterium tuberculosis strain H37Rv_IC2	streptomycin	Resistant								PATRIC		NA	AdaBoost Classifier	NA	Accuracy:0:747, F1 score:0:754, AUC:0:818	Computational Method	NA	NA	CP053902
CP053902|1773_22912	1773_22912	1773	Mycobacterium tuberculosis strain H37Rv_IC2	isoniazid	Resistant								PATRIC		NA	AdaBoost Classifier	NA	Accuracy:0:869, F1 score:0:864, AUC:0:926	Computational Method	NA	NA	CP053902
CP053902|1773_22912	1773_22912	1773	Mycobacterium tuberculosis strain H37Rv_IC2	rifampin	Resistant								PATRIC		NA	AdaBoost Classifier	NA	Accuracy:0:831, F1 score:0:844, AUC:0:909	Computational Method	NA	NA	CP053902
CP053902|1773_22912	1773_22912	1773	Mycobacterium tuberculosis strain H37Rv_IC2	ethambutol	Resistant								PATRIC		NA	AdaBoost Classifier	NA	Accuracy:0:670, F1 score:0:695, AUC:0:730	Computational Method	NA	NA	CP053902
CP053903|1773_22913	1773_22913	1773	Mycobacterium tuberculosis strain H37Rv_IC1	ethambutol	Resistant								PATRIC		NA	AdaBoost Classifier	NA	Accuracy:0:670, F1 score:0:695, AUC:0:730	Computational Method	NA	NA	CP053903
CP053903|1773_22913	1773_22913	1773	Mycobacterium tuberculosis strain H37Rv_IC1	isoniazid	Resistant								PATRIC		NA	AdaBoost Classifier	NA	Accuracy:0:869, F1 score:0:864, AUC:0:926	Computational Method	NA	NA	CP053903
CP053903|1773_22913	1773_22913	1773	Mycobacterium tuberculosis strain H37Rv_IC1	rifampin	Resistant								PATRIC		NA	AdaBoost Classifier	NA	Accuracy:0:831, F1 score:0:844, AUC:0:909	Computational Method	NA	NA	CP053903
CP043995|1773_23590	1773_23590	1773	Mycobacterium tuberculosis strain 4-0041P6C4	capreomycin	Resistant								PATRIC		NA	AdaBoost Classifier	NA	Accuracy:0.850, F1 score:0.841, AUC:0.893	Computational Method	NA	NA	CP043995
CP043995|1773_23590	1773_23590	1773	Mycobacterium tuberculosis strain 4-0041P6C4	isoniazid	Resistant								PATRIC		NA	AdaBoost Classifier	NA	Accuracy:0.869, F1 score:0.864, AUC:0.926	Computational Method	NA	NA	CP043995
CP043995|1773_23590	1773_23590	1773	Mycobacterium tuberculosis strain 4-0041P6C4	kanamycin	Resistant								PATRIC		NA	AdaBoost Classifier	NA	Accuracy:0.843, F1 score:0.838, AUC:0.905	Computational Method	NA	NA	CP043995
CP043995|1773_23590	1773_23590	1773	Mycobacterium tuberculosis strain 4-0041P6C4	ethambutol	Resistant								PATRIC		NA	AdaBoost Classifier	NA	Accuracy:0.670, F1 score:0.695, AUC:0.730	Computational Method	NA	NA	CP043995
CP043995|1773_23590	1773_23590	1773	Mycobacterium tuberculosis strain 4-0041P6C4	ofloxacin	Resistant								PATRIC		NA	AdaBoost Classifier	NA	Accuracy:0.790, F1 score:0.771, AUC:0.855	Computational Method	NA	NA	CP043995
CP043995|1773_23590	1773_23590	1773	Mycobacterium tuberculosis strain 4-0041P6C4	amikacin	Resistant								PATRIC		NA	AdaBoost Classifier	NA	Accuracy:0.907, F1 score:0.901, AUC:0.926	Computational Method	NA	NA	CP043995
CP043995|1773_23590	1773_23590	1773	Mycobacterium tuberculosis strain 4-0041P6C4	rifampin	Resistant								PATRIC		NA	AdaBoost Classifier	NA	Accuracy:0.831, F1 score:0.844, AUC:0.909	Computational Method	NA	NA	CP043995
CP043997|1773_23592	1773_23592	1773	Mycobacterium tuberculosis strain 1-0066P6C4	kanamycin	Resistant								PATRIC		NA	AdaBoost Classifier	NA	Accuracy:0:843, F1 score:0:838, AUC:0:905	Computational Method	NA	NA	CP043997
CP043997|1773_23592	1773_23592	1773	Mycobacterium tuberculosis strain 1-0066P6C4	rifampin	Resistant								PATRIC		NA	AdaBoost Classifier	NA	Accuracy:0:831, F1 score:0:844, AUC:0:909	Computational Method	NA	NA	CP043997
CP043997|1773_23592	1773_23592	1773	Mycobacterium tuberculosis strain 1-0066P6C4	streptomycin	Resistant								PATRIC		NA	AdaBoost Classifier	NA	Accuracy:0:747, F1 score:0:754, AUC:0:818	Computational Method	NA	NA	CP043997
CP043997|1773_23592	1773_23592	1773	Mycobacterium tuberculosis strain 1-0066P6C4	ethambutol	Resistant								PATRIC		NA	AdaBoost Classifier	NA	Accuracy:0:670, F1 score:0:695, AUC:0:730	Computational Method	NA	NA	CP043997
CP043997|1773_23592	1773_23592	1773	Mycobacterium tuberculosis strain 1-0066P6C4	ofloxacin	Resistant								PATRIC		NA	AdaBoost Classifier	NA	Accuracy:0:790, F1 score:0:771, AUC:0:855	Computational Method	NA	NA	CP043997
CP043997|1773_23592	1773_23592	1773	Mycobacterium tuberculosis strain 1-0066P6C4	isoniazid	Resistant								PATRIC		NA	AdaBoost Classifier	NA	Accuracy:0:869, F1 score:0:864, AUC:0:926	Computational Method	NA	NA	CP043997
CP041789|1773_23593	1773_23593	1773	Mycobacterium tuberculosis strain SEA17020028P6C4	streptomycin	Resistant								PATRIC		NA	AdaBoost Classifier	NA	Accuracy:0:747, F1 score:0:754, AUC:0:818	Computational Method	NA	NA	CP041789
CP041789|1773_23593	1773_23593	1773	Mycobacterium tuberculosis strain SEA17020028P6C4	isoniazid	Resistant								PATRIC		NA	AdaBoost Classifier	NA	Accuracy:0:869, F1 score:0:864, AUC:0:926	Computational Method	NA	NA	CP041789
CP041789|1773_23593	1773_23593	1773	Mycobacterium tuberculosis strain SEA17020028P6C4	ethambutol	Resistant								PATRIC		NA	AdaBoost Classifier	NA	Accuracy:0:670, F1 score:0:695, AUC:0:730	Computational Method	NA	NA	CP041789
CP041789|1773_23593	1773_23593	1773	Mycobacterium tuberculosis strain SEA17020028P6C4	rifampin	Resistant								PATRIC		NA	AdaBoost Classifier	NA	Accuracy:0:831, F1 score:0:844, AUC:0:909	Computational Method	NA	NA	CP041789
CP041788|1773_23596	1773_23596	1773	Mycobacterium tuberculosis strain SEA17020030P6C4	rifampin	Resistant								PATRIC		NA	AdaBoost Classifier	NA	Accuracy:0:831, F1 score:0:844, AUC:0:909	Computational Method	NA	NA	CP041788
CP041797|1773_23602	1773_23602	1773	Mycobacterium tuberculosis strain SEA14117P6C4	streptomycin	Resistant								PATRIC		NA	AdaBoost Classifier	NA	Accuracy:0:747, F1 score:0:754, AUC:0:818	Computational Method	NA	NA	CP041797
CP041799|1773_23604	1773_23604	1773	Mycobacterium tuberculosis strain SEA13020298P6C4	ofloxacin	Resistant								PATRIC		NA	AdaBoost Classifier	NA	Accuracy:0:790, F1 score:0:771, AUC:0:855	Computational Method	NA	NA	CP041799
CP041799|1773_23604	1773_23604	1773	Mycobacterium tuberculosis strain SEA13020298P6C4	isoniazid	Resistant								PATRIC		NA	AdaBoost Classifier	NA	Accuracy:0:869, F1 score:0:864, AUC:0:926	Computational Method	NA	NA	CP041799
CP041799|1773_23604	1773_23604	1773	Mycobacterium tuberculosis strain SEA13020298P6C4	rifampin	Resistant								PATRIC		NA	AdaBoost Classifier	NA	Accuracy:0:831, F1 score:0:844, AUC:0:909	Computational Method	NA	NA	CP041799
CP041799|1773_23604	1773_23604	1773	Mycobacterium tuberculosis strain SEA13020298P6C4	streptomycin	Resistant								PATRIC		NA	AdaBoost Classifier	NA	Accuracy:0:747, F1 score:0:754, AUC:0:818	Computational Method	NA	NA	CP041799
CP041799|1773_23604	1773_23604	1773	Mycobacterium tuberculosis strain SEA13020298P6C4	ethambutol	Resistant								PATRIC		NA	AdaBoost Classifier	NA	Accuracy:0:670, F1 score:0:695, AUC:0:730	Computational Method	NA	NA	CP041799
CP041799|1773_23604	1773_23604	1773	Mycobacterium tuberculosis strain SEA13020298P6C4	kanamycin	Resistant								PATRIC		NA	AdaBoost Classifier	NA	Accuracy:0:843, F1 score:0:838, AUC:0:905	Computational Method	NA	NA	CP041799
CP041805|1773_23610	1773_23610	1773	Mycobacterium tuberculosis strain SEA11020068P6C4	streptomycin	Resistant								PATRIC		NA	AdaBoost Classifier	NA	Accuracy:0.747, F1 score:0.754, AUC:0.818	Computational Method	NA	NA	CP041805
CP041805|1773_23610	1773_23610	1773	Mycobacterium tuberculosis strain SEA11020068P6C4	isoniazid	Resistant								PATRIC		NA	AdaBoost Classifier	NA	Accuracy:0.869, F1 score:0.864, AUC:0.926	Computational Method	NA	NA	CP041805
CP041804|1773_23612	1773_23612	1773	Mycobacterium tuberculosis strain SEA11020092P6C4	rifampin	Resistant								PATRIC		NA	AdaBoost Classifier	NA	Accuracy:0.831, F1 score:0.844, AUC:0.909	Computational Method	NA	NA	CP041804
CP041804|1773_23612	1773_23612	1773	Mycobacterium tuberculosis strain SEA11020092P6C4	rifampin	Resistant								PATRIC		NA	AdaBoost Classifier	NA	Accuracy:0.831, F1 score:0.844, AUC:0.909	Computational Method	NA	NA	CP041804
CP041804|1773_23612	1773_23612	1773	Mycobacterium tuberculosis strain SEA11020092P6C4	rifampin	Resistant								PATRIC		NA	AdaBoost Classifier	NA	Accuracy:0.831, F1 score:0.844, AUC:0.909	Computational Method	NA	NA	CP041804
CP041810|1773_23613	1773_23613	1773	Mycobacterium tuberculosis strain SEA08162P6C4	rifampin	Resistant								PATRIC		NA	AdaBoost Classifier	NA	Accuracy:0:831, F1 score:0:844, AUC:0:909	Computational Method	NA	NA	CP041810
CP041808|1773_23615	1773_23615	1773	Mycobacterium tuberculosis strain SEA09167P6C4	rifampin	Resistant								PATRIC		NA	AdaBoost Classifier	NA	Accuracy:0:831, F1 score:0:844, AUC:0:909	Computational Method	NA	NA	CP041808
CP041812|1773_23617	1773_23617	1773	Mycobacterium tuberculosis strain SEA07020250P6C4	capreomycin	Resistant								PATRIC		NA	AdaBoost Classifier	NA	Accuracy:0:850, F1 score:0:841, AUC:0:893	Computational Method	NA	NA	CP041812
CP041812|1773_23617	1773_23617	1773	Mycobacterium tuberculosis strain SEA07020250P6C4	rifampin	Resistant								PATRIC		NA	AdaBoost Classifier	NA	Accuracy:0:831, F1 score:0:844, AUC:0:909	Computational Method	NA	NA	CP041812
CP041812|1773_23617	1773_23617	1773	Mycobacterium tuberculosis strain SEA07020250P6C4	isoniazid	Resistant								PATRIC		NA	AdaBoost Classifier	NA	Accuracy:0:869, F1 score:0:864, AUC:0:926	Computational Method	NA	NA	CP041812
CP041813|1773_23618	1773_23618	1773	Mycobacterium tuberculosis strain SEA07010354P6C4	rifampin	Resistant								PATRIC		NA	AdaBoost Classifier	NA	Accuracy:0:831, F1 score:0:844, AUC:0:909	Computational Method	NA	NA	CP041813
CP041813|1773_23618	1773_23618	1773	Mycobacterium tuberculosis strain SEA07010354P6C4	isoniazid	Resistant								PATRIC		NA	AdaBoost Classifier	NA	Accuracy:0:869, F1 score:0:864, AUC:0:926	Computational Method	NA	NA	CP041813
CP041813|1773_23618	1773_23618	1773	Mycobacterium tuberculosis strain SEA07010354P6C4	streptomycin	Resistant								PATRIC		NA	AdaBoost Classifier	NA	Accuracy:0:747, F1 score:0:754, AUC:0:818	Computational Method	NA	NA	CP041813
CP041814|1773_23619	1773_23619	1773	Mycobacterium tuberculosis strain SEA06535P6C4	rifampin	Resistant								PATRIC		NA	AdaBoost Classifier	NA	Accuracy:0:831, F1 score:0:844, AUC:0:909	Computational Method	NA	NA	CP041814
CP041814|1773_23619	1773_23619	1773	Mycobacterium tuberculosis strain SEA06535P6C4	streptomycin	Resistant								PATRIC		NA	AdaBoost Classifier	NA	Accuracy:0:747, F1 score:0:754, AUC:0:818	Computational Method	NA	NA	CP041814
CP041819|1773_23620	1773_23620	1773	Mycobacterium tuberculosis strain 4-0077P6C4	isoniazid	Resistant								PATRIC		NA	AdaBoost Classifier	NA	Accuracy:0.869, F1 score:0.864, AUC:0.926	Computational Method	NA	NA	CP041819
CP041819|1773_23620	1773_23620	1773	Mycobacterium tuberculosis strain 4-0077P6C4	rifampin	Resistant								PATRIC		NA	AdaBoost Classifier	NA	Accuracy:0.831, F1 score:0.844, AUC:0.909	Computational Method	NA	NA	CP041819
CP041819|1773_23620	1773_23620	1773	Mycobacterium tuberculosis strain 4-0077P6C4	kanamycin	Resistant								PATRIC		NA	AdaBoost Classifier	NA	Accuracy:0.843, F1 score:0.838, AUC:0.905	Computational Method	NA	NA	CP041819
CP041819|1773_23620	1773_23620	1773	Mycobacterium tuberculosis strain 4-0077P6C4	capreomycin	Resistant								PATRIC		NA	AdaBoost Classifier	NA	Accuracy:0.850, F1 score:0.841, AUC:0.893	Computational Method	NA	NA	CP041819
CP041819|1773_23620	1773_23620	1773	Mycobacterium tuberculosis strain 4-0077P6C4	amikacin	Resistant								PATRIC		NA	AdaBoost Classifier	NA	Accuracy:0.907, F1 score:0.901, AUC:0.926	Computational Method	NA	NA	CP041819
CP041818|1773_23621	1773_23621	1773	Mycobacterium tuberculosis strain 4-0087P6C4	streptomycin	Resistant								PATRIC		NA	AdaBoost Classifier	NA	Accuracy:0:747, F1 score:0:754, AUC:0:818	Computational Method	NA	NA	CP041818
CP041820|1773_23622	1773_23622	1773	Mycobacterium tuberculosis strain 4-0073P6C4	rifampin	Resistant								PATRIC		NA	AdaBoost Classifier	NA	Accuracy:0:831, F1 score:0:844, AUC:0:909	Computational Method	NA	NA	CP041820
CP041821|1773_23623	1773_23623	1773	Mycobacterium tuberculosis strain 4-0062P6C4	isoniazid	Resistant								PATRIC		NA	AdaBoost Classifier	NA	Accuracy:0:869, F1 score:0:864, AUC:0:926	Computational Method	NA	NA	CP041821
CP041821|1773_23623	1773_23623	1773	Mycobacterium tuberculosis strain 4-0062P6C4	capreomycin	Resistant								PATRIC		NA	AdaBoost Classifier	NA	Accuracy:0:850, F1 score:0:841, AUC:0:893	Computational Method	NA	NA	CP041821
CP041821|1773_23623	1773_23623	1773	Mycobacterium tuberculosis strain 4-0062P6C4	amikacin	Resistant								PATRIC		NA	AdaBoost Classifier	NA	Accuracy:0:907, F1 score:0:901, AUC:0:926	Computational Method	NA	NA	CP041821
CP041821|1773_23623	1773_23623	1773	Mycobacterium tuberculosis strain 4-0062P6C4	rifampin	Resistant								PATRIC		NA	AdaBoost Classifier	NA	Accuracy:0:831, F1 score:0:844, AUC:0:909	Computational Method	NA	NA	CP041821
CP041821|1773_23623	1773_23623	1773	Mycobacterium tuberculosis strain 4-0062P6C4	kanamycin	Resistant								PATRIC		NA	AdaBoost Classifier	NA	Accuracy:0:843, F1 score:0:838, AUC:0:905	Computational Method	NA	NA	CP041821
CP041823|1773_23625	1773_23625	1773	Mycobacterium tuberculosis strain 4-0019P6C4	isoniazid	Resistant								PATRIC		NA	AdaBoost Classifier	NA	Accuracy:0:869, F1 score:0:864, AUC:0:926	Computational Method	NA	NA	CP041823
CP041823|1773_23625	1773_23625	1773	Mycobacterium tuberculosis strain 4-0019P6C4	capreomycin	Resistant								PATRIC		NA	AdaBoost Classifier	NA	Accuracy:0:850, F1 score:0:841, AUC:0:893	Computational Method	NA	NA	CP041823
CP041823|1773_23625	1773_23625	1773	Mycobacterium tuberculosis strain 4-0019P6C4	rifampin	Resistant								PATRIC		NA	AdaBoost Classifier	NA	Accuracy:0:831, F1 score:0:844, AUC:0:909	Computational Method	NA	NA	CP041823
CP041823|1773_23625	1773_23625	1773	Mycobacterium tuberculosis strain 4-0019P6C4	ofloxacin	Resistant								PATRIC		NA	AdaBoost Classifier	NA	Accuracy:0:790, F1 score:0:771, AUC:0:855	Computational Method	NA	NA	CP041823
CP041823|1773_23625	1773_23625	1773	Mycobacterium tuberculosis strain 4-0019P6C4	kanamycin	Resistant								PATRIC		NA	AdaBoost Classifier	NA	Accuracy:0:843, F1 score:0:838, AUC:0:905	Computational Method	NA	NA	CP041823
CP041823|1773_23625	1773_23625	1773	Mycobacterium tuberculosis strain 4-0019P6C4	amikacin	Resistant								PATRIC		NA	AdaBoost Classifier	NA	Accuracy:0:907, F1 score:0:901, AUC:0:926	Computational Method	NA	NA	CP041823
CP041823|1773_23625	1773_23625	1773	Mycobacterium tuberculosis strain 4-0019P6C4	ethambutol	Resistant								PATRIC		NA	AdaBoost Classifier	NA	Accuracy:0:670, F1 score:0:695, AUC:0:730	Computational Method	NA	NA	CP041823
CP041824|1773_23626	1773_23626	1773	Mycobacterium tuberculosis strain 4-0012P6C4	isoniazid	Resistant								PATRIC		NA	AdaBoost Classifier	NA	Accuracy:0:869, F1 score:0:864, AUC:0:926	Computational Method	NA	NA	CP041824
CP041824|1773_23626	1773_23626	1773	Mycobacterium tuberculosis strain 4-0012P6C4	ofloxacin	Resistant								PATRIC		NA	AdaBoost Classifier	NA	Accuracy:0:790, F1 score:0:771, AUC:0:855	Computational Method	NA	NA	CP041824
CP041824|1773_23626	1773_23626	1773	Mycobacterium tuberculosis strain 4-0012P6C4	ethambutol	Resistant								PATRIC		NA	AdaBoost Classifier	NA	Accuracy:0:670, F1 score:0:695, AUC:0:730	Computational Method	NA	NA	CP041824
CP041824|1773_23626	1773_23626	1773	Mycobacterium tuberculosis strain 4-0012P6C4	rifampin	Resistant								PATRIC		NA	AdaBoost Classifier	NA	Accuracy:0:831, F1 score:0:844, AUC:0:909	Computational Method	NA	NA	CP041824
CP041815|1773_23627	1773_23627	1773	Mycobacterium tuberculosis strain SEA02010036P6C4	isoniazid	Resistant								PATRIC		NA	AdaBoost Classifier	NA	Accuracy:0:869, F1 score:0:864, AUC:0:926	Computational Method	NA	NA	CP041815
CP041815|1773_23627	1773_23627	1773	Mycobacterium tuberculosis strain SEA02010036P6C4	ethambutol	Resistant								PATRIC		NA	AdaBoost Classifier	NA	Accuracy:0:670, F1 score:0:695, AUC:0:730	Computational Method	NA	NA	CP041815
CP041815|1773_23627	1773_23627	1773	Mycobacterium tuberculosis strain SEA02010036P6C4	rifampin	Resistant								PATRIC		NA	AdaBoost Classifier	NA	Accuracy:0:831, F1 score:0:844, AUC:0:909	Computational Method	NA	NA	CP041815
CP041815|1773_23627	1773_23627	1773	Mycobacterium tuberculosis strain SEA02010036P6C4	streptomycin	Resistant								PATRIC		NA	AdaBoost Classifier	NA	Accuracy:0:747, F1 score:0:754, AUC:0:818	Computational Method	NA	NA	CP041815
CP041815|1773_23627	1773_23627	1773	Mycobacterium tuberculosis strain SEA02010036P6C4	capreomycin	Resistant								PATRIC		NA	AdaBoost Classifier	NA	Accuracy:0:850, F1 score:0:841, AUC:0:893	Computational Method	NA	NA	CP041815
CP041816|1773_23628	1773_23628	1773	Mycobacterium tuberculosis strain SEA00042P6C4	streptomycin	Resistant								PATRIC		NA	AdaBoost Classifier	NA	Accuracy:0:747, F1 score:0:754, AUC:0:818	Computational Method	NA	NA	CP041816
CP041816|1773_23628	1773_23628	1773	Mycobacterium tuberculosis strain SEA00042P6C4	rifampin	Resistant								PATRIC		NA	AdaBoost Classifier	NA	Accuracy:0:831, F1 score:0:844, AUC:0:909	Computational Method	NA	NA	CP041816
CP041817|1773_23629	1773_23629	1773	Mycobacterium tuberculosis strain 4-0096P6C4	rifampin	Resistant								PATRIC		NA	AdaBoost Classifier	NA	Accuracy:0:831, F1 score:0:844, AUC:0:909	Computational Method	NA	NA	CP041817
CP041817|1773_23629	1773_23629	1773	Mycobacterium tuberculosis strain 4-0096P6C4	capreomycin	Resistant								PATRIC		NA	AdaBoost Classifier	NA	Accuracy:0:850, F1 score:0:841, AUC:0:893	Computational Method	NA	NA	CP041817
CP041817|1773_23629	1773_23629	1773	Mycobacterium tuberculosis strain 4-0096P6C4	amikacin	Resistant								PATRIC		NA	AdaBoost Classifier	NA	Accuracy:0:907, F1 score:0:901, AUC:0:926	Computational Method	NA	NA	CP041817
CP041817|1773_23629	1773_23629	1773	Mycobacterium tuberculosis strain 4-0096P6C4	kanamycin	Resistant								PATRIC		NA	AdaBoost Classifier	NA	Accuracy:0:843, F1 score:0:838, AUC:0:905	Computational Method	NA	NA	CP041817
CP041817|1773_23629	1773_23629	1773	Mycobacterium tuberculosis strain 4-0096P6C4	isoniazid	Resistant								PATRIC		NA	AdaBoost Classifier	NA	Accuracy:0:869, F1 score:0:864, AUC:0:926	Computational Method	NA	NA	CP041817
CP041825|1773_23630	1773_23630	1773	Mycobacterium tuberculosis strain 4-0010P6C4	ofloxacin	Resistant								PATRIC		NA	AdaBoost Classifier	NA	Accuracy:0.790, F1 score:0.771, AUC:0.855	Computational Method	NA	NA	CP041825
CP041825|1773_23630	1773_23630	1773	Mycobacterium tuberculosis strain 4-0010P6C4	amikacin	Resistant								PATRIC		NA	AdaBoost Classifier	NA	Accuracy:0.907, F1 score:0.901, AUC:0.926	Computational Method	NA	NA	CP041825
CP041825|1773_23630	1773_23630	1773	Mycobacterium tuberculosis strain 4-0010P6C4	capreomycin	Resistant								PATRIC		NA	AdaBoost Classifier	NA	Accuracy:0.850, F1 score:0.841, AUC:0.893	Computational Method	NA	NA	CP041825
CP041825|1773_23630	1773_23630	1773	Mycobacterium tuberculosis strain 4-0010P6C4	rifampin	Resistant								PATRIC		NA	AdaBoost Classifier	NA	Accuracy:0.831, F1 score:0.844, AUC:0.909	Computational Method	NA	NA	CP041825
CP041825|1773_23630	1773_23630	1773	Mycobacterium tuberculosis strain 4-0010P6C4	ethambutol	Resistant								PATRIC		NA	AdaBoost Classifier	NA	Accuracy:0.670, F1 score:0.695, AUC:0.730	Computational Method	NA	NA	CP041825
CP041825|1773_23630	1773_23630	1773	Mycobacterium tuberculosis strain 4-0010P6C4	isoniazid	Resistant								PATRIC		NA	AdaBoost Classifier	NA	Accuracy:0.869, F1 score:0.864, AUC:0.926	Computational Method	NA	NA	CP041825
CP041825|1773_23630	1773_23630	1773	Mycobacterium tuberculosis strain 4-0010P6C4	kanamycin	Resistant								PATRIC		NA	AdaBoost Classifier	NA	Accuracy:0.843, F1 score:0.838, AUC:0.905	Computational Method	NA	NA	CP041825
CP041826|1773_23631	1773_23631	1773	Mycobacterium tuberculosis strain 3-0124P6C4	rifampin	Resistant								PATRIC		NA	AdaBoost Classifier	NA	Accuracy:0:831, F1 score:0:844, AUC:0:909	Computational Method	NA	NA	CP041826
CP041826|1773_23631	1773_23631	1773	Mycobacterium tuberculosis strain 3-0124P6C4	ethambutol	Resistant								PATRIC		NA	AdaBoost Classifier	NA	Accuracy:0:670, F1 score:0:695, AUC:0:730	Computational Method	NA	NA	CP041826
CP041829|1773_23633	1773_23633	1773	Mycobacterium tuberculosis strain 3-0059P6C4	isoniazid	Resistant								PATRIC		NA	AdaBoost Classifier	NA	Accuracy:0:869, F1 score:0:864, AUC:0:926	Computational Method	NA	NA	CP041829
CP041829|1773_23633	1773_23633	1773	Mycobacterium tuberculosis strain 3-0059P6C4	rifampin	Resistant								PATRIC		NA	AdaBoost Classifier	NA	Accuracy:0:831, F1 score:0:844, AUC:0:909	Computational Method	NA	NA	CP041829
CP041827|1773_23634	1773_23634	1773	Mycobacterium tuberculosis strain 3-0096P6C4	ethambutol	Resistant								PATRIC		NA	AdaBoost Classifier	NA	Accuracy:0:670, F1 score:0:695, AUC:0:730	Computational Method	NA	NA	CP041827
CP041827|1773_23634	1773_23634	1773	Mycobacterium tuberculosis strain 3-0096P6C4	rifampin	Resistant								PATRIC		NA	AdaBoost Classifier	NA	Accuracy:0:831, F1 score:0:844, AUC:0:909	Computational Method	NA	NA	CP041827
CP041831|1773_23636	1773_23636	1773	Mycobacterium tuberculosis strain 2-0059P6C4	rifampin	Resistant								PATRIC		NA	AdaBoost Classifier	NA	Accuracy:0:831, F1 score:0:844, AUC:0:909	Computational Method	NA	NA	CP041831
CP041831|1773_23636	1773_23636	1773	Mycobacterium tuberculosis strain 2-0059P6C4	isoniazid	Resistant								PATRIC		NA	AdaBoost Classifier	NA	Accuracy:0:869, F1 score:0:864, AUC:0:926	Computational Method	NA	NA	CP041831
CP041831|1773_23636	1773_23636	1773	Mycobacterium tuberculosis strain 2-0059P6C4	streptomycin	Resistant								PATRIC		NA	AdaBoost Classifier	NA	Accuracy:0:747, F1 score:0:754, AUC:0:818	Computational Method	NA	NA	CP041831
CP041832|1773_23637	1773_23637	1773	Mycobacterium tuberculosis strain 2-0052P6C4	streptomycin	Resistant								PATRIC		NA	AdaBoost Classifier	NA	Accuracy:0:747, F1 score:0:754, AUC:0:818	Computational Method	NA	NA	CP041832
CP041832|1773_23637	1773_23637	1773	Mycobacterium tuberculosis strain 2-0052P6C4	kanamycin	Resistant								PATRIC		NA	AdaBoost Classifier	NA	Accuracy:0:843, F1 score:0:838, AUC:0:905	Computational Method	NA	NA	CP041832
CP041832|1773_23637	1773_23637	1773	Mycobacterium tuberculosis strain 2-0052P6C4	rifampin	Resistant								PATRIC		NA	AdaBoost Classifier	NA	Accuracy:0:831, F1 score:0:844, AUC:0:909	Computational Method	NA	NA	CP041832
CP041832|1773_23637	1773_23637	1773	Mycobacterium tuberculosis strain 2-0052P6C4	capreomycin	Resistant								PATRIC		NA	AdaBoost Classifier	NA	Accuracy:0:850, F1 score:0:841, AUC:0:893	Computational Method	NA	NA	CP041832
CP041832|1773_23637	1773_23637	1773	Mycobacterium tuberculosis strain 2-0052P6C4	ofloxacin	Resistant								PATRIC		NA	AdaBoost Classifier	NA	Accuracy:0:790, F1 score:0:771, AUC:0:855	Computational Method	NA	NA	CP041832
CP041832|1773_23637	1773_23637	1773	Mycobacterium tuberculosis strain 2-0052P6C4	isoniazid	Resistant								PATRIC		NA	AdaBoost Classifier	NA	Accuracy:0:869, F1 score:0:864, AUC:0:926	Computational Method	NA	NA	CP041832
CP041834|1773_23639	1773_23639	1773	Mycobacterium tuberculosis strain 2-0043-unknownP6C4	streptomycin	Resistant								PATRIC		NA	AdaBoost Classifier	NA	Accuracy:0:747, F1 score:0:754, AUC:0:818	Computational Method	NA	NA	CP041834
CP041843|1773_23642	1773_23642	1773	Mycobacterium tuberculosis strain 1-0168P6C4	rifampin	Resistant								PATRIC		NA	AdaBoost Classifier	NA	Accuracy:0:831, F1 score:0:844, AUC:0:909	Computational Method	NA	NA	CP041843
CP041843|1773_23642	1773_23642	1773	Mycobacterium tuberculosis strain 1-0168P6C4	kanamycin	Resistant								PATRIC		NA	AdaBoost Classifier	NA	Accuracy:0:843, F1 score:0:838, AUC:0:905	Computational Method	NA	NA	CP041843
CP041843|1773_23642	1773_23642	1773	Mycobacterium tuberculosis strain 1-0168P6C4	amikacin	Resistant								PATRIC		NA	AdaBoost Classifier	NA	Accuracy:0:907, F1 score:0:901, AUC:0:926	Computational Method	NA	NA	CP041843
CP041843|1773_23642	1773_23642	1773	Mycobacterium tuberculosis strain 1-0168P6C4	ethambutol	Resistant								PATRIC		NA	AdaBoost Classifier	NA	Accuracy:0:670, F1 score:0:695, AUC:0:730	Computational Method	NA	NA	CP041843
CP041843|1773_23642	1773_23642	1773	Mycobacterium tuberculosis strain 1-0168P6C4	isoniazid	Resistant								PATRIC		NA	AdaBoost Classifier	NA	Accuracy:0:869, F1 score:0:864, AUC:0:926	Computational Method	NA	NA	CP041843
CP041843|1773_23642	1773_23642	1773	Mycobacterium tuberculosis strain 1-0168P6C4	capreomycin	Resistant								PATRIC		NA	AdaBoost Classifier	NA	Accuracy:0:850, F1 score:0:841, AUC:0:893	Computational Method	NA	NA	CP041843
CP041843|1773_23642	1773_23642	1773	Mycobacterium tuberculosis strain 1-0168P6C4	ofloxacin	Resistant								PATRIC		NA	AdaBoost Classifier	NA	Accuracy:0:790, F1 score:0:771, AUC:0:855	Computational Method	NA	NA	CP041843
CP041842|1773_23643	1773_23643	1773	Mycobacterium tuberculosis strain 2-0013P6C4	ethambutol	Resistant								PATRIC		NA	AdaBoost Classifier	NA	Accuracy:0:670, F1 score:0:695, AUC:0:730	Computational Method	NA	NA	CP041842
CP041842|1773_23643	1773_23643	1773	Mycobacterium tuberculosis strain 2-0013P6C4	streptomycin	Resistant								PATRIC		NA	AdaBoost Classifier	NA	Accuracy:0:747, F1 score:0:754, AUC:0:818	Computational Method	NA	NA	CP041842
CP041842|1773_23643	1773_23643	1773	Mycobacterium tuberculosis strain 2-0013P6C4	kanamycin	Resistant								PATRIC		NA	AdaBoost Classifier	NA	Accuracy:0:843, F1 score:0:838, AUC:0:905	Computational Method	NA	NA	CP041842
CP041842|1773_23643	1773_23643	1773	Mycobacterium tuberculosis strain 2-0013P6C4	rifampin	Resistant								PATRIC		NA	AdaBoost Classifier	NA	Accuracy:0:831, F1 score:0:844, AUC:0:909	Computational Method	NA	NA	CP041842
CP041842|1773_23643	1773_23643	1773	Mycobacterium tuberculosis strain 2-0013P6C4	isoniazid	Resistant								PATRIC		NA	AdaBoost Classifier	NA	Accuracy:0:869, F1 score:0:864, AUC:0:926	Computational Method	NA	NA	CP041842
CP041842|1773_23643	1773_23643	1773	Mycobacterium tuberculosis strain 2-0013P6C4	ofloxacin	Resistant								PATRIC		NA	AdaBoost Classifier	NA	Accuracy:0:790, F1 score:0:771, AUC:0:855	Computational Method	NA	NA	CP041842
CP041845|1773_23649	1773_23649	1773	Mycobacterium tuberculosis strain 1-0156P6C4	rifampin	Resistant								PATRIC		NA	AdaBoost Classifier	NA	Accuracy:0:831, F1 score:0:844, AUC:0:909	Computational Method	NA	NA	CP041845
CP041845|1773_23649	1773_23649	1773	Mycobacterium tuberculosis strain 1-0156P6C4	streptomycin	Resistant								PATRIC		NA	AdaBoost Classifier	NA	Accuracy:0:747, F1 score:0:754, AUC:0:818	Computational Method	NA	NA	CP041845
CP041845|1773_23649	1773_23649	1773	Mycobacterium tuberculosis strain 1-0156P6C4	isoniazid	Resistant								PATRIC		NA	AdaBoost Classifier	NA	Accuracy:0:869, F1 score:0:864, AUC:0:926	Computational Method	NA	NA	CP041845
CP041845|1773_23649	1773_23649	1773	Mycobacterium tuberculosis strain 1-0156P6C4	ofloxacin	Resistant								PATRIC		NA	AdaBoost Classifier	NA	Accuracy:0:790, F1 score:0:771, AUC:0:855	Computational Method	NA	NA	CP041845
CP041852|1773_23652	1773_23652	1773	Mycobacterium tuberculosis strain 1-0110P6C4	kanamycin	Resistant								PATRIC		NA	AdaBoost Classifier	NA	Accuracy:0:843, F1 score:0:838, AUC:0:905	Computational Method	NA	NA	CP041852
CP041852|1773_23652	1773_23652	1773	Mycobacterium tuberculosis strain 1-0110P6C4	ofloxacin	Resistant								PATRIC		NA	AdaBoost Classifier	NA	Accuracy:0:790, F1 score:0:771, AUC:0:855	Computational Method	NA	NA	CP041852
CP041852|1773_23652	1773_23652	1773	Mycobacterium tuberculosis strain 1-0110P6C4	streptomycin	Resistant								PATRIC		NA	AdaBoost Classifier	NA	Accuracy:0:747, F1 score:0:754, AUC:0:818	Computational Method	NA	NA	CP041852
CP041852|1773_23652	1773_23652	1773	Mycobacterium tuberculosis strain 1-0110P6C4	isoniazid	Resistant								PATRIC		NA	AdaBoost Classifier	NA	Accuracy:0:869, F1 score:0:864, AUC:0:926	Computational Method	NA	NA	CP041852
CP041852|1773_23652	1773_23652	1773	Mycobacterium tuberculosis strain 1-0110P6C4	amikacin	Resistant								PATRIC		NA	AdaBoost Classifier	NA	Accuracy:0:907, F1 score:0:901, AUC:0:926	Computational Method	NA	NA	CP041852
CP041852|1773_23652	1773_23652	1773	Mycobacterium tuberculosis strain 1-0110P6C4	capreomycin	Resistant								PATRIC		NA	AdaBoost Classifier	NA	Accuracy:0:850, F1 score:0:841, AUC:0:893	Computational Method	NA	NA	CP041852
CP041852|1773_23652	1773_23652	1773	Mycobacterium tuberculosis strain 1-0110P6C4	rifampin	Resistant								PATRIC		NA	AdaBoost Classifier	NA	Accuracy:0:831, F1 score:0:844, AUC:0:909	Computational Method	NA	NA	CP041852
CP041851|1773_23654	1773_23654	1773	Mycobacterium tuberculosis strain 1-0112P6C4	ofloxacin	Resistant								PATRIC		NA	AdaBoost Classifier	NA	Accuracy:0:790, F1 score:0:771, AUC:0:855	Computational Method	NA	NA	CP041851
CP041851|1773_23654	1773_23654	1773	Mycobacterium tuberculosis strain 1-0112P6C4	isoniazid	Resistant								PATRIC		NA	AdaBoost Classifier	NA	Accuracy:0:869, F1 score:0:864, AUC:0:926	Computational Method	NA	NA	CP041851
CP041851|1773_23654	1773_23654	1773	Mycobacterium tuberculosis strain 1-0112P6C4	streptomycin	Resistant								PATRIC		NA	AdaBoost Classifier	NA	Accuracy:0:747, F1 score:0:754, AUC:0:818	Computational Method	NA	NA	CP041851
CP041851|1773_23654	1773_23654	1773	Mycobacterium tuberculosis strain 1-0112P6C4	rifampin	Resistant								PATRIC		NA	AdaBoost Classifier	NA	Accuracy:0:831, F1 score:0:844, AUC:0:909	Computational Method	NA	NA	CP041851
CP041851|1773_23654	1773_23654	1773	Mycobacterium tuberculosis strain 1-0112P6C4	ethambutol	Resistant								PATRIC		NA	AdaBoost Classifier	NA	Accuracy:0:670, F1 score:0:695, AUC:0:730	Computational Method	NA	NA	CP041851
CP041851|1773_23654	1773_23654	1773	Mycobacterium tuberculosis strain 1-0112P6C4	kanamycin	Resistant								PATRIC		NA	AdaBoost Classifier	NA	Accuracy:0:843, F1 score:0:838, AUC:0:905	Computational Method	NA	NA	CP041851
CP041848|1773_23656	1773_23656	1773	Mycobacterium tuberculosis strain 1-0137P6C4	streptomycin	Resistant								PATRIC		NA	AdaBoost Classifier	NA	Accuracy:0:747, F1 score:0:754, AUC:0:818	Computational Method	NA	NA	CP041848
CP041848|1773_23656	1773_23656	1773	Mycobacterium tuberculosis strain 1-0137P6C4	capreomycin	Resistant								PATRIC		NA	AdaBoost Classifier	NA	Accuracy:0:850, F1 score:0:841, AUC:0:893	Computational Method	NA	NA	CP041848
CP041848|1773_23656	1773_23656	1773	Mycobacterium tuberculosis strain 1-0137P6C4	ofloxacin	Resistant								PATRIC		NA	AdaBoost Classifier	NA	Accuracy:0:790, F1 score:0:771, AUC:0:855	Computational Method	NA	NA	CP041848
CP041848|1773_23656	1773_23656	1773	Mycobacterium tuberculosis strain 1-0137P6C4	kanamycin	Resistant								PATRIC		NA	AdaBoost Classifier	NA	Accuracy:0:843, F1 score:0:838, AUC:0:905	Computational Method	NA	NA	CP041848
CP041848|1773_23656	1773_23656	1773	Mycobacterium tuberculosis strain 1-0137P6C4	rifampin	Resistant								PATRIC		NA	AdaBoost Classifier	NA	Accuracy:0:831, F1 score:0:844, AUC:0:909	Computational Method	NA	NA	CP041848
CP041848|1773_23656	1773_23656	1773	Mycobacterium tuberculosis strain 1-0137P6C4	ethambutol	Resistant								PATRIC		NA	AdaBoost Classifier	NA	Accuracy:0:670, F1 score:0:695, AUC:0:730	Computational Method	NA	NA	CP041848
CP041848|1773_23656	1773_23656	1773	Mycobacterium tuberculosis strain 1-0137P6C4	amikacin	Resistant								PATRIC		NA	AdaBoost Classifier	NA	Accuracy:0:907, F1 score:0:901, AUC:0:926	Computational Method	NA	NA	CP041848
CP041848|1773_23656	1773_23656	1773	Mycobacterium tuberculosis strain 1-0137P6C4	isoniazid	Resistant								PATRIC		NA	AdaBoost Classifier	NA	Accuracy:0:869, F1 score:0:864, AUC:0:926	Computational Method	NA	NA	CP041848
CP041855|1773_23659	1773_23659	1773	Mycobacterium tuberculosis strain 1-0084P6C4	rifampin	Resistant								PATRIC		NA	AdaBoost Classifier	NA	Accuracy:0:831, F1 score:0:844, AUC:0:909	Computational Method	NA	NA	CP041855
CP041855|1773_23659	1773_23659	1773	Mycobacterium tuberculosis strain 1-0084P6C4	streptomycin	Resistant								PATRIC		NA	AdaBoost Classifier	NA	Accuracy:0:747, F1 score:0:754, AUC:0:818	Computational Method	NA	NA	CP041855
CP041855|1773_23659	1773_23659	1773	Mycobacterium tuberculosis strain 1-0084P6C4	kanamycin	Resistant								PATRIC		NA	AdaBoost Classifier	NA	Accuracy:0:843, F1 score:0:838, AUC:0:905	Computational Method	NA	NA	CP041855
CP041855|1773_23659	1773_23659	1773	Mycobacterium tuberculosis strain 1-0084P6C4	isoniazid	Resistant								PATRIC		NA	AdaBoost Classifier	NA	Accuracy:0:869, F1 score:0:864, AUC:0:926	Computational Method	NA	NA	CP041855
CP041856|1773_23661	1773_23661	1773	Mycobacterium tuberculosis strain 1-0071P6C4	isoniazid	Resistant								PATRIC		NA	AdaBoost Classifier	NA	Accuracy:0:869, F1 score:0:864, AUC:0:926	Computational Method	NA	NA	CP041856
CP041856|1773_23661	1773_23661	1773	Mycobacterium tuberculosis strain 1-0071P6C4	kanamycin	Resistant								PATRIC		NA	AdaBoost Classifier	NA	Accuracy:0:843, F1 score:0:838, AUC:0:905	Computational Method	NA	NA	CP041856
CP041856|1773_23661	1773_23661	1773	Mycobacterium tuberculosis strain 1-0071P6C4	ethambutol	Resistant								PATRIC		NA	AdaBoost Classifier	NA	Accuracy:0:670, F1 score:0:695, AUC:0:730	Computational Method	NA	NA	CP041856
CP041856|1773_23661	1773_23661	1773	Mycobacterium tuberculosis strain 1-0071P6C4	rifampin	Resistant								PATRIC		NA	AdaBoost Classifier	NA	Accuracy:0:831, F1 score:0:844, AUC:0:909	Computational Method	NA	NA	CP041856
CP041856|1773_23661	1773_23661	1773	Mycobacterium tuberculosis strain 1-0071P6C4	ofloxacin	Resistant								PATRIC		NA	AdaBoost Classifier	NA	Accuracy:0:790, F1 score:0:771, AUC:0:855	Computational Method	NA	NA	CP041856
CP041857|1773_23662	1773_23662	1773	Mycobacterium tuberculosis strain 1-0069P6C4	kanamycin	Resistant								PATRIC		NA	AdaBoost Classifier	NA	Accuracy:0:843, F1 score:0:838, AUC:0:905	Computational Method	NA	NA	CP041857
CP041857|1773_23662	1773_23662	1773	Mycobacterium tuberculosis strain 1-0069P6C4	ethambutol	Resistant								PATRIC		NA	AdaBoost Classifier	NA	Accuracy:0:670, F1 score:0:695, AUC:0:730	Computational Method	NA	NA	CP041857
CP041857|1773_23662	1773_23662	1773	Mycobacterium tuberculosis strain 1-0069P6C4	isoniazid	Resistant								PATRIC		NA	AdaBoost Classifier	NA	Accuracy:0:869, F1 score:0:864, AUC:0:926	Computational Method	NA	NA	CP041857
CP041857|1773_23662	1773_23662	1773	Mycobacterium tuberculosis strain 1-0069P6C4	rifampin	Resistant								PATRIC		NA	AdaBoost Classifier	NA	Accuracy:0:831, F1 score:0:844, AUC:0:909	Computational Method	NA	NA	CP041857
CP041857|1773_23662	1773_23662	1773	Mycobacterium tuberculosis strain 1-0069P6C4	ofloxacin	Resistant								PATRIC		NA	AdaBoost Classifier	NA	Accuracy:0:790, F1 score:0:771, AUC:0:855	Computational Method	NA	NA	CP041857
CP041860|1773_23663	1773_23663	1773	Mycobacterium tuberculosis strain 1-0056P6C4	streptomycin	Resistant								PATRIC		NA	AdaBoost Classifier	NA	Accuracy:0:747, F1 score:0:754, AUC:0:818	Computational Method	NA	NA	CP041860
CP041860|1773_23663	1773_23663	1773	Mycobacterium tuberculosis strain 1-0056P6C4	ofloxacin	Resistant								PATRIC		NA	AdaBoost Classifier	NA	Accuracy:0:790, F1 score:0:771, AUC:0:855	Computational Method	NA	NA	CP041860
CP041860|1773_23663	1773_23663	1773	Mycobacterium tuberculosis strain 1-0056P6C4	rifampin	Resistant								PATRIC		NA	AdaBoost Classifier	NA	Accuracy:0:831, F1 score:0:844, AUC:0:909	Computational Method	NA	NA	CP041860
CP041860|1773_23663	1773_23663	1773	Mycobacterium tuberculosis strain 1-0056P6C4	isoniazid	Resistant								PATRIC		NA	AdaBoost Classifier	NA	Accuracy:0:869, F1 score:0:864, AUC:0:926	Computational Method	NA	NA	CP041860
CP041860|1773_23663	1773_23663	1773	Mycobacterium tuberculosis strain 1-0056P6C4	amikacin	Resistant								PATRIC		NA	AdaBoost Classifier	NA	Accuracy:0:907, F1 score:0:901, AUC:0:926	Computational Method	NA	NA	CP041860
CP041860|1773_23663	1773_23663	1773	Mycobacterium tuberculosis strain 1-0056P6C4	ethambutol	Resistant								PATRIC		NA	AdaBoost Classifier	NA	Accuracy:0:670, F1 score:0:695, AUC:0:730	Computational Method	NA	NA	CP041860
CP041860|1773_23663	1773_23663	1773	Mycobacterium tuberculosis strain 1-0056P6C4	capreomycin	Resistant								PATRIC		NA	AdaBoost Classifier	NA	Accuracy:0:850, F1 score:0:841, AUC:0:893	Computational Method	NA	NA	CP041860
CP041860|1773_23663	1773_23663	1773	Mycobacterium tuberculosis strain 1-0056P6C4	kanamycin	Resistant								PATRIC		NA	AdaBoost Classifier	NA	Accuracy:0:843, F1 score:0:838, AUC:0:905	Computational Method	NA	NA	CP041860
CP041859|1773_23665	1773_23665	1773	Mycobacterium tuberculosis strain 1-0061P6C4	ofloxacin	Resistant								PATRIC		NA	AdaBoost Classifier	NA	Accuracy:0:790, F1 score:0:771, AUC:0:855	Computational Method	NA	NA	CP041859
CP041859|1773_23665	1773_23665	1773	Mycobacterium tuberculosis strain 1-0061P6C4	kanamycin	Resistant								PATRIC		NA	AdaBoost Classifier	NA	Accuracy:0:843, F1 score:0:838, AUC:0:905	Computational Method	NA	NA	CP041859
CP041859|1773_23665	1773_23665	1773	Mycobacterium tuberculosis strain 1-0061P6C4	capreomycin	Resistant								PATRIC		NA	AdaBoost Classifier	NA	Accuracy:0:850, F1 score:0:841, AUC:0:893	Computational Method	NA	NA	CP041859
CP041859|1773_23665	1773_23665	1773	Mycobacterium tuberculosis strain 1-0061P6C4	amikacin	Resistant								PATRIC		NA	AdaBoost Classifier	NA	Accuracy:0:907, F1 score:0:901, AUC:0:926	Computational Method	NA	NA	CP041859
CP041859|1773_23665	1773_23665	1773	Mycobacterium tuberculosis strain 1-0061P6C4	rifampin	Resistant								PATRIC		NA	AdaBoost Classifier	NA	Accuracy:0:831, F1 score:0:844, AUC:0:909	Computational Method	NA	NA	CP041859
CP041858|1773_23668	1773_23668	1773	Mycobacterium tuberculosis strain 1-0064P6C4	ofloxacin	Resistant								PATRIC		NA	AdaBoost Classifier	NA	Accuracy:0:790, F1 score:0:771, AUC:0:855	Computational Method	NA	NA	CP041858
CP041858|1773_23668	1773_23668	1773	Mycobacterium tuberculosis strain 1-0064P6C4	capreomycin	Resistant								PATRIC		NA	AdaBoost Classifier	NA	Accuracy:0:850, F1 score:0:841, AUC:0:893	Computational Method	NA	NA	CP041858
CP041858|1773_23668	1773_23668	1773	Mycobacterium tuberculosis strain 1-0064P6C4	ethambutol	Resistant								PATRIC		NA	AdaBoost Classifier	NA	Accuracy:0:670, F1 score:0:695, AUC:0:730	Computational Method	NA	NA	CP041858
CP041858|1773_23668	1773_23668	1773	Mycobacterium tuberculosis strain 1-0064P6C4	kanamycin	Resistant								PATRIC		NA	AdaBoost Classifier	NA	Accuracy:0:843, F1 score:0:838, AUC:0:905	Computational Method	NA	NA	CP041858
CP041858|1773_23668	1773_23668	1773	Mycobacterium tuberculosis strain 1-0064P6C4	streptomycin	Resistant								PATRIC		NA	AdaBoost Classifier	NA	Accuracy:0:747, F1 score:0:754, AUC:0:818	Computational Method	NA	NA	CP041858
CP041858|1773_23668	1773_23668	1773	Mycobacterium tuberculosis strain 1-0064P6C4	isoniazid	Resistant								PATRIC		NA	AdaBoost Classifier	NA	Accuracy:0:869, F1 score:0:864, AUC:0:926	Computational Method	NA	NA	CP041858
CP041858|1773_23668	1773_23668	1773	Mycobacterium tuberculosis strain 1-0064P6C4	rifampin	Resistant								PATRIC		NA	AdaBoost Classifier	NA	Accuracy:0:831, F1 score:0:844, AUC:0:909	Computational Method	NA	NA	CP041858
CP041858|1773_23668	1773_23668	1773	Mycobacterium tuberculosis strain 1-0064P6C4	amikacin	Resistant								PATRIC		NA	AdaBoost Classifier	NA	Accuracy:0:907, F1 score:0:901, AUC:0:926	Computational Method	NA	NA	CP041858
CP041865|1773_23669	1773_23669	1773	Mycobacterium tuberculosis strain 1-0039P6C4	kanamycin	Resistant								PATRIC		NA	AdaBoost Classifier	NA	Accuracy:0:843, F1 score:0:838, AUC:0:905	Computational Method	NA	NA	CP041865
CP041865|1773_23669	1773_23669	1773	Mycobacterium tuberculosis strain 1-0039P6C4	rifampin	Resistant								PATRIC		NA	AdaBoost Classifier	NA	Accuracy:0:831, F1 score:0:844, AUC:0:909	Computational Method	NA	NA	CP041865
CP041865|1773_23669	1773_23669	1773	Mycobacterium tuberculosis strain 1-0039P6C4	streptomycin	Resistant								PATRIC		NA	AdaBoost Classifier	NA	Accuracy:0:747, F1 score:0:754, AUC:0:818	Computational Method	NA	NA	CP041865
CP041865|1773_23669	1773_23669	1773	Mycobacterium tuberculosis strain 1-0039P6C4	ofloxacin	Resistant								PATRIC		NA	AdaBoost Classifier	NA	Accuracy:0:790, F1 score:0:771, AUC:0:855	Computational Method	NA	NA	CP041865
CP041865|1773_23669	1773_23669	1773	Mycobacterium tuberculosis strain 1-0039P6C4	isoniazid	Resistant								PATRIC		NA	AdaBoost Classifier	NA	Accuracy:0:869, F1 score:0:864, AUC:0:926	Computational Method	NA	NA	CP041865
CP041865|1773_23669	1773_23669	1773	Mycobacterium tuberculosis strain 1-0039P6C4	ethambutol	Resistant								PATRIC		NA	AdaBoost Classifier	NA	Accuracy:0:670, F1 score:0:695, AUC:0:730	Computational Method	NA	NA	CP041865
CP041866|1773_23671	1773_23671	1773	Mycobacterium tuberculosis strain 1-0036P6C4	amikacin	Resistant								PATRIC		NA	AdaBoost Classifier	NA	Accuracy:0:907, F1 score:0:901, AUC:0:926	Computational Method	NA	NA	CP041866
CP041866|1773_23671	1773_23671	1773	Mycobacterium tuberculosis strain 1-0036P6C4	rifampin	Resistant								PATRIC		NA	AdaBoost Classifier	NA	Accuracy:0:831, F1 score:0:844, AUC:0:909	Computational Method	NA	NA	CP041866
CP041866|1773_23671	1773_23671	1773	Mycobacterium tuberculosis strain 1-0036P6C4	streptomycin	Resistant								PATRIC		NA	AdaBoost Classifier	NA	Accuracy:0:747, F1 score:0:754, AUC:0:818	Computational Method	NA	NA	CP041866
CP041866|1773_23671	1773_23671	1773	Mycobacterium tuberculosis strain 1-0036P6C4	capreomycin	Resistant								PATRIC		NA	AdaBoost Classifier	NA	Accuracy:0:850, F1 score:0:841, AUC:0:893	Computational Method	NA	NA	CP041866
CP041866|1773_23671	1773_23671	1773	Mycobacterium tuberculosis strain 1-0036P6C4	kanamycin	Resistant								PATRIC		NA	AdaBoost Classifier	NA	Accuracy:0:843, F1 score:0:838, AUC:0:905	Computational Method	NA	NA	CP041866
CP041866|1773_23671	1773_23671	1773	Mycobacterium tuberculosis strain 1-0036P6C4	ofloxacin	Resistant								PATRIC		NA	AdaBoost Classifier	NA	Accuracy:0:790, F1 score:0:771, AUC:0:855	Computational Method	NA	NA	CP041866
CP041866|1773_23671	1773_23671	1773	Mycobacterium tuberculosis strain 1-0036P6C4	isoniazid	Resistant								PATRIC		NA	AdaBoost Classifier	NA	Accuracy:0:869, F1 score:0:864, AUC:0:926	Computational Method	NA	NA	CP041866
CP041867|1773_23672	1773_23672	1773	Mycobacterium tuberculosis strain 1-0031P6C4	ofloxacin	Resistant								PATRIC		NA	AdaBoost Classifier	NA	Accuracy:0:790, F1 score:0:771, AUC:0:855	Computational Method	NA	NA	CP041867
CP041867|1773_23672	1773_23672	1773	Mycobacterium tuberculosis strain 1-0031P6C4	streptomycin	Resistant								PATRIC		NA	AdaBoost Classifier	NA	Accuracy:0:747, F1 score:0:754, AUC:0:818	Computational Method	NA	NA	CP041867
CP041867|1773_23672	1773_23672	1773	Mycobacterium tuberculosis strain 1-0031P6C4	isoniazid	Resistant								PATRIC		NA	AdaBoost Classifier	NA	Accuracy:0:869, F1 score:0:864, AUC:0:926	Computational Method	NA	NA	CP041867
CP041867|1773_23672	1773_23672	1773	Mycobacterium tuberculosis strain 1-0031P6C4	capreomycin	Resistant								PATRIC		NA	AdaBoost Classifier	NA	Accuracy:0:850, F1 score:0:841, AUC:0:893	Computational Method	NA	NA	CP041867
CP041867|1773_23672	1773_23672	1773	Mycobacterium tuberculosis strain 1-0031P6C4	rifampin	Resistant								PATRIC		NA	AdaBoost Classifier	NA	Accuracy:0:831, F1 score:0:844, AUC:0:909	Computational Method	NA	NA	CP041867
CP041867|1773_23672	1773_23672	1773	Mycobacterium tuberculosis strain 1-0031P6C4	kanamycin	Resistant								PATRIC		NA	AdaBoost Classifier	NA	Accuracy:0:843, F1 score:0:838, AUC:0:905	Computational Method	NA	NA	CP041867
CP041867|1773_23672	1773_23672	1773	Mycobacterium tuberculosis strain 1-0031P6C4	amikacin	Resistant								PATRIC		NA	AdaBoost Classifier	NA	Accuracy:0:907, F1 score:0:901, AUC:0:926	Computational Method	NA	NA	CP041867
CP041870|1773_23675	1773_23675	1773	Mycobacterium tuberculosis strain 1-0023P6C4	streptomycin	Resistant								PATRIC		NA	AdaBoost Classifier	NA	Accuracy:0:747, F1 score:0:754, AUC:0:818	Computational Method	NA	NA	CP041870
CP041870|1773_23675	1773_23675	1773	Mycobacterium tuberculosis strain 1-0023P6C4	ofloxacin	Resistant								PATRIC		NA	AdaBoost Classifier	NA	Accuracy:0:790, F1 score:0:771, AUC:0:855	Computational Method	NA	NA	CP041870
CP041870|1773_23675	1773_23675	1773	Mycobacterium tuberculosis strain 1-0023P6C4	rifampin	Resistant								PATRIC		NA	AdaBoost Classifier	NA	Accuracy:0:831, F1 score:0:844, AUC:0:909	Computational Method	NA	NA	CP041870
CP041870|1773_23675	1773_23675	1773	Mycobacterium tuberculosis strain 1-0023P6C4	ethambutol	Resistant								PATRIC		NA	AdaBoost Classifier	NA	Accuracy:0:670, F1 score:0:695, AUC:0:730	Computational Method	NA	NA	CP041870
CP041870|1773_23675	1773_23675	1773	Mycobacterium tuberculosis strain 1-0023P6C4	isoniazid	Resistant								PATRIC		NA	AdaBoost Classifier	NA	Accuracy:0:869, F1 score:0:864, AUC:0:926	Computational Method	NA	NA	CP041870
CP041873|1773_23678	1773_23678	1773	Mycobacterium tuberculosis strain 1-0013P6C4	rifampin	Resistant								PATRIC		NA	AdaBoost Classifier	NA	Accuracy:0:831, F1 score:0:844, AUC:0:909	Computational Method	NA	NA	CP041873
CP041873|1773_23678	1773_23678	1773	Mycobacterium tuberculosis strain 1-0013P6C4	isoniazid	Resistant								PATRIC		NA	AdaBoost Classifier	NA	Accuracy:0:869, F1 score:0:864, AUC:0:926	Computational Method	NA	NA	CP041873
CP041873|1773_23678	1773_23678	1773	Mycobacterium tuberculosis strain 1-0013P6C4	ofloxacin	Resistant								PATRIC		NA	AdaBoost Classifier	NA	Accuracy:0:790, F1 score:0:771, AUC:0:855	Computational Method	NA	NA	CP041873
CP041873|1773_23678	1773_23678	1773	Mycobacterium tuberculosis strain 1-0013P6C4	streptomycin	Resistant								PATRIC		NA	AdaBoost Classifier	NA	Accuracy:0:747, F1 score:0:754, AUC:0:818	Computational Method	NA	NA	CP041873
CP041875|1773_23680	1773_23680	1773	Mycobacterium tuberculosis strain 1-0007P6C4	rifampin	Resistant								PATRIC		NA	AdaBoost Classifier	NA	Accuracy:0.831, F1 score:0.844, AUC:0.909	Computational Method	NA	NA	CP041875
CP041875|1773_23680	1773_23680	1773	Mycobacterium tuberculosis strain 1-0007P6C4	isoniazid	Resistant								PATRIC		NA	AdaBoost Classifier	NA	Accuracy:0.869, F1 score:0.864, AUC:0.926	Computational Method	NA	NA	CP041875
CP085575|1773_26817	1773_26817	1773	Mycobacterium tuberculosis strain 541/2016	streptomycin	Resistant								PATRIC		NA	AdaBoost Classifier	NA	Accuracy:0:747, F1 score:0:754, AUC:0:818	Computational Method	NA	NA	CP085575
CP085575|1773_26817	1773_26817	1773	Mycobacterium tuberculosis strain 541/2016	isoniazid	Resistant								PATRIC		NA	AdaBoost Classifier	NA	Accuracy:0:869, F1 score:0:864, AUC:0:926	Computational Method	NA	NA	CP085575
CP085575|1773_26817	1773_26817	1773	Mycobacterium tuberculosis strain 541/2016	rifampin	Resistant								PATRIC		NA	AdaBoost Classifier	NA	Accuracy:0:831, F1 score:0:844, AUC:0:909	Computational Method	NA	NA	CP085575
CP072790|1773_27118	1773_27118	1773	Mycobacterium tuberculosis I0003447-5	rifampin	Resistant								PATRIC		NA	AdaBoost Classifier	NA	Accuracy:0:831, F1 score:0:844, AUC:0:909	Computational Method	NA	NA	CP072790
CP069072|1773_29751	1773_29751	1773	Mycobacterium tuberculosis N1216	rifampin	Resistant										NA	AdaBoost Classifier	NA	Accuracy:0:831, F1 score:0:844, AUC:0:909	Computational Method	NA	NA	CP069072
CP069072|1773_29751	1773_29751	1773	Mycobacterium tuberculosis N1216	streptomycin	Resistant										NA	AdaBoost Classifier	NA	Accuracy:0:747, F1 score:0:754, AUC:0:818	Computational Method	NA	NA	CP069072
CP069070|1773_29752	1773_29752	1773	Mycobacterium tuberculosis N1283	rifampin	Resistant										NA	AdaBoost Classifier	NA	Accuracy:0:831, F1 score:0:844, AUC:0:909	Computational Method	NA	NA	CP069070
CP069070|1773_29752	1773_29752	1773	Mycobacterium tuberculosis N1283	streptomycin	Resistant										NA	AdaBoost Classifier	NA	Accuracy:0:747, F1 score:0:754, AUC:0:818	Computational Method	NA	NA	CP069070
CP069071|1773_29753	1773_29753	1773	Mycobacterium tuberculosis N0136	streptomycin	Resistant										NA	AdaBoost Classifier	NA	Accuracy:0:747, F1 score:0:754, AUC:0:818	Computational Method	NA	NA	CP069071
CP069071|1773_29753	1773_29753	1773	Mycobacterium tuberculosis N0136	rifampin	Resistant										NA	AdaBoost Classifier	NA	Accuracy:0:831, F1 score:0:844, AUC:0:909	Computational Method	NA	NA	CP069071
CP069073|1773_29754	1773_29754	1773	Mycobacterium tuberculosis N0054	rifampin	Resistant										NA	AdaBoost Classifier	NA	Accuracy:0:831, F1 score:0:844, AUC:0:909	Computational Method	NA	NA	CP069073
CP069073|1773_29754	1773_29754	1773	Mycobacterium tuberculosis N0054	streptomycin	Resistant										NA	AdaBoost Classifier	NA	Accuracy:0:747, F1 score:0:754, AUC:0:818	Computational Method	NA	NA	CP069073
CP069074|1773_29755	1773_29755	1773	Mycobacterium tuberculosis N1274	rifampin	Resistant										NA	AdaBoost Classifier	NA	Accuracy:0:831, F1 score:0:844, AUC:0:909	Computational Method	NA	NA	CP069074
CP069074|1773_29755	1773_29755	1773	Mycobacterium tuberculosis N1274	streptomycin	Resistant										NA	AdaBoost Classifier	NA	Accuracy:0:747, F1 score:0:754, AUC:0:818	Computational Method	NA	NA	CP069074
CP069075|1773_29756	1773_29756	1773	Mycobacterium tuberculosis N0004	streptomycin	Resistant										NA	AdaBoost Classifier	NA	Accuracy:0:747, F1 score:0:754, AUC:0:818	Computational Method	NA	NA	CP069075
CP069075|1773_29756	1773_29756	1773	Mycobacterium tuberculosis N0004	rifampin	Resistant										NA	AdaBoost Classifier	NA	Accuracy:0:831, F1 score:0:844, AUC:0:909	Computational Method	NA	NA	CP069075
CP069076|1773_29757	1773_29757	1773	Mycobacterium tuberculosis N0031	streptomycin	Resistant										NA	AdaBoost Classifier	NA	Accuracy:0:747, F1 score:0:754, AUC:0:818	Computational Method	NA	NA	CP069076
CP095020|1773_29760	1773_29760	1773	Mycobacterium tuberculosis SGF0232017	kanamycin	Resistant										NA	AdaBoost Classifier	NA	Accuracy:0.843, F1 score:0.838, AUC:0.905	Computational Method	NA	NA	CP095020
CP095020|1773_29760	1773_29760	1773	Mycobacterium tuberculosis SGF0232017	rifampin	Resistant										NA	AdaBoost Classifier	NA	Accuracy:0.831, F1 score:0.844, AUC:0.909	Computational Method	NA	NA	CP095020
CP095020|1773_29760	1773_29760	1773	Mycobacterium tuberculosis SGF0232017	streptomycin	Resistant										NA	AdaBoost Classifier	NA	Accuracy:0.747, F1 score:0.754, AUC:0.818	Computational Method	NA	NA	CP095020
CP095021|1773_29761	1773_29761	1773	Mycobacterium tuberculosis SGF0422017	kanamycin	Resistant										NA	AdaBoost Classifier	NA	Accuracy:0:843, F1 score:0:838, AUC:0:905	Computational Method	NA	NA	CP095021
CP095021|1773_29761	1773_29761	1773	Mycobacterium tuberculosis SGF0422017	isoniazid	Resistant										NA	AdaBoost Classifier	NA	Accuracy:0:869, F1 score:0:864, AUC:0:926	Computational Method	NA	NA	CP095021
CP095021|1773_29761	1773_29761	1773	Mycobacterium tuberculosis SGF0422017	streptomycin	Resistant										NA	AdaBoost Classifier	NA	Accuracy:0:747, F1 score:0:754, AUC:0:818	Computational Method	NA	NA	CP095021
CP095021|1773_29761	1773_29761	1773	Mycobacterium tuberculosis SGF0422017	rifampin	Resistant										NA	AdaBoost Classifier	NA	Accuracy:0:831, F1 score:0:844, AUC:0:909	Computational Method	NA	NA	CP095021
CP095022|1773_29762	1773_29762	1773	Mycobacterium tuberculosis SGF0472017	streptomycin	Resistant										NA	AdaBoost Classifier	NA	Accuracy:0:747, F1 score:0:754, AUC:0:818	Computational Method	NA	NA	CP095022
CP095022|1773_29762	1773_29762	1773	Mycobacterium tuberculosis SGF0472017	rifampin	Resistant										NA	AdaBoost Classifier	NA	Accuracy:0:831, F1 score:0:844, AUC:0:909	Computational Method	NA	NA	CP095022
OW052188|1773_29764	1773_29764	1773	Mycobacterium tuberculosis Lineage 1:1:2	capreomycin	Resistant										NA	AdaBoost Classifier	NA	Accuracy:0:850, F1 score:0:841, AUC:0:893	Computational Method	NA	NA	OW052188
OW052188|1773_29764	1773_29764	1773	Mycobacterium tuberculosis Lineage 1:1:2	isoniazid	Resistant										NA	AdaBoost Classifier	NA	Accuracy:0:869, F1 score:0:864, AUC:0:926	Computational Method	NA	NA	OW052188
OW052188|1773_29764	1773_29764	1773	Mycobacterium tuberculosis Lineage 1:1:2	kanamycin	Resistant										NA	AdaBoost Classifier	NA	Accuracy:0:843, F1 score:0:838, AUC:0:905	Computational Method	NA	NA	OW052188
OW052188|1773_29764	1773_29764	1773	Mycobacterium tuberculosis Lineage 1:1:2	amikacin	Resistant										NA	AdaBoost Classifier	NA	Accuracy:0:907, F1 score:0:901, AUC:0:926	Computational Method	NA	NA	OW052188
OW052188|1773_29764	1773_29764	1773	Mycobacterium tuberculosis Lineage 1:1:2	ofloxacin	Resistant										NA	AdaBoost Classifier	NA	Accuracy:0:790, F1 score:0:771, AUC:0:855	Computational Method	NA	NA	OW052188
OW052188|1773_29764	1773_29764	1773	Mycobacterium tuberculosis Lineage 1:1:2	ethambutol	Resistant										NA	AdaBoost Classifier	NA	Accuracy:0:670, F1 score:0:695, AUC:0:730	Computational Method	NA	NA	OW052188
OW052188|1773_29764	1773_29764	1773	Mycobacterium tuberculosis Lineage 1:1:2	rifampin	Resistant										NA	AdaBoost Classifier	NA	Accuracy:0:831, F1 score:0:844, AUC:0:909	Computational Method	NA	NA	OW052188
OW052189|1773_29765	1773_29765	1773	Mycobacterium tuberculosis Lineage 2:2:7	capreomycin	Resistant										NA	AdaBoost Classifier	NA	Accuracy:0:850, F1 score:0:841, AUC:0:893	Computational Method	NA	NA	OW052189
OW052189|1773_29765	1773_29765	1773	Mycobacterium tuberculosis Lineage 2:2:7	streptomycin	Resistant										NA	AdaBoost Classifier	NA	Accuracy:0:747, F1 score:0:754, AUC:0:818	Computational Method	NA	NA	OW052189
OW052189|1773_29765	1773_29765	1773	Mycobacterium tuberculosis Lineage 2:2:7	kanamycin	Resistant										NA	AdaBoost Classifier	NA	Accuracy:0:843, F1 score:0:838, AUC:0:905	Computational Method	NA	NA	OW052189
OW052189|1773_29765	1773_29765	1773	Mycobacterium tuberculosis Lineage 2:2:7	rifampin	Resistant										NA	AdaBoost Classifier	NA	Accuracy:0:831, F1 score:0:844, AUC:0:909	Computational Method	NA	NA	OW052189
OW052302|1773_29766	1773_29766	1773	Mycobacterium tuberculosis Lineage 3:1:1	streptomycin	Resistant										NA	AdaBoost Classifier	NA	Accuracy:0:747, F1 score:0:754, AUC:0:818	Computational Method	NA	NA	OW052302
OW052302|1773_29766	1773_29766	1773	Mycobacterium tuberculosis Lineage 3:1:1	rifampin	Resistant										NA	AdaBoost Classifier	NA	Accuracy:0:831, F1 score:0:844, AUC:0:909	Computational Method	NA	NA	OW052302
HE608151.1|1773_31	1773_31	1097669	Mycobacterium tuberculosis UT205	isoniazid	Resistant										NA		NA		Laboratory Method	NA	22404577	HE608151.1
CP025593|1773_9499	1773_9499	1773	Mycobacterium tuberculosis strain GG-111-10	rifampin	Resistant										NA	AdaBoost Classifier	NA	Accuracy:0:831, F1 score:0:844, AUC:0:909	Computational Method	NA	NA	CP025593
CP025594|1773_9500	1773_9500	1773	Mycobacterium tuberculosis strain GG-5-10	rifampin	Resistant										NA	AdaBoost Classifier	NA	Accuracy:0.831, F1 score:0.844, AUC:0.909	Computational Method	NA	NA	CP025594
CP025595|1773_9501	1773_9501	1773	Mycobacterium tuberculosis strain GG-20-11	rifampin	Resistant										NA	AdaBoost Classifier	NA	Accuracy:0:831, F1 score:0:844, AUC:0:909	Computational Method	NA	NA	CP025595
CP025595|1773_9501	1773_9501	1773	Mycobacterium tuberculosis strain GG-20-11	isoniazid	Resistant										NA	AdaBoost Classifier	NA	Accuracy:0:869, F1 score:0:864, AUC:0:926	Computational Method	NA	NA	CP025595
CP025600|1773_9502	1773_9502	1773	Mycobacterium tuberculosis strain 77-11	rifampin	Resistant										NA	AdaBoost Classifier	NA	Accuracy:0:831, F1 score:0:844, AUC:0:909	Computational Method	NA	NA	CP025600
CP025601|1773_9503	1773_9503	1773	Mycobacterium tuberculosis strain GG-90-10	rifampin	Resistant										NA	AdaBoost Classifier	NA	Accuracy:0:831, F1 score:0:844, AUC:0:909	Computational Method	NA	NA	CP025601
CP025604|1773_9504	1773_9504	1773	Mycobacterium tuberculosis strain GG-129-11	rifampin	Resistant										NA	AdaBoost Classifier	NA	Accuracy:0:831, F1 score:0:844, AUC:0:909	Computational Method	NA	NA	CP025604
CP025605|1773_9505	1773_9505	1773	Mycobacterium tuberculosis strain GG-134-11	rifampin	Resistant										NA	AdaBoost Classifier	NA	Accuracy:0:831, F1 score:0:844, AUC:0:909	Computational Method	NA	NA	CP025605
CP025605|1773_9505	1773_9505	1773	Mycobacterium tuberculosis strain GG-134-11	isoniazid	Resistant										NA	AdaBoost Classifier	NA	Accuracy:0:869, F1 score:0:864, AUC:0:926	Computational Method	NA	NA	CP025605
CP025608|1773_9506	1773_9506	1773	Mycobacterium tuberculosis strain GG-229-10	rifampin	Resistant										NA	AdaBoost Classifier	NA	Accuracy:0:831, F1 score:0:844, AUC:0:909	Computational Method	NA	NA	CP025608
CP025598|1773_9507	1773_9507	1773	Mycobacterium tuberculosis strain GG-37-11	rifampin	Resistant										NA	AdaBoost Classifier	NA	Accuracy:0:831, F1 score:0:844, AUC:0:909	Computational Method	NA	NA	CP025598
CP025603|1773_9508	1773_9508	1773	Mycobacterium tuberculosis strain GG-121-10	rifampin	Resistant										NA	AdaBoost Classifier	NA	Accuracy:0:831, F1 score:0:844, AUC:0:909	Computational Method	NA	NA	CP025603
CP025596|1773_9510	1773_9510	1773	Mycobacterium tuberculosis strain GG-27-11	rifampin	Resistant										NA	AdaBoost Classifier	NA	Accuracy:0.831, F1 score:0.844, AUC:0.909	Computational Method	NA	NA	CP025596
CP025597|1773_9511	1773_9511	1773	Mycobacterium tuberculosis strain GG-36-11	rifampin	Resistant										NA	AdaBoost Classifier	NA	Accuracy:0:831, F1 score:0:844, AUC:0:909	Computational Method	NA	NA	CP025597
CP025599|1773_9512	1773_9512	1773	Mycobacterium tuberculosis strain GG-45-11	rifampin	Resistant										NA	AdaBoost Classifier	NA	Accuracy:0:831, F1 score:0:844, AUC:0:909	Computational Method	NA	NA	CP025599
CP025602|1773_9513	1773_9513	1773	Mycobacterium tuberculosis strain GG-109-10	rifampin	Resistant										NA	AdaBoost Classifier	NA	Accuracy:0:831, F1 score:0:844, AUC:0:909	Computational Method	NA	NA	CP025602
CP025606|1773_9514	1773_9514	1773	Mycobacterium tuberculosis strain GG-137-10	rifampin	Resistant										NA	AdaBoost Classifier	NA	Accuracy:0:831, F1 score:0:844, AUC:0:909	Computational Method	NA	NA	CP025606
CP022704|1773_9517	1773_9517	1773	Mycobacterium tuberculosis strain Beijing2014PNGD	ethambutol	Resistant										NA	AdaBoost Classifier	NA	Accuracy:0:670, F1 score:0:695, AUC:0:730	Computational Method	NA	NA	CP022704
CP022704|1773_9517	1773_9517	1773	Mycobacterium tuberculosis strain Beijing2014PNGD	capreomycin	Resistant										NA	AdaBoost Classifier	NA	Accuracy:0:850, F1 score:0:841, AUC:0:893	Computational Method	NA	NA	CP022704
CP022704|1773_9517	1773_9517	1773	Mycobacterium tuberculosis strain Beijing2014PNGD	streptomycin	Resistant										NA	AdaBoost Classifier	NA	Accuracy:0:747, F1 score:0:754, AUC:0:818	Computational Method	NA	NA	CP022704
CP022704|1773_9517	1773_9517	1773	Mycobacterium tuberculosis strain Beijing2014PNGD	isoniazid	Resistant										NA	AdaBoost Classifier	NA	Accuracy:0:869, F1 score:0:864, AUC:0:926	Computational Method	NA	NA	CP022704
CP022704|1773_9517	1773_9517	1773	Mycobacterium tuberculosis strain Beijing2014PNGD	ofloxacin	Resistant										NA	AdaBoost Classifier	NA	Accuracy:0:790, F1 score:0:771, AUC:0:855	Computational Method	NA	NA	CP022704
CP022704|1773_9517	1773_9517	1773	Mycobacterium tuberculosis strain Beijing2014PNGD	rifampin	Resistant										NA	AdaBoost Classifier	NA	Accuracy:0:831, F1 score:0:844, AUC:0:909	Computational Method	NA	NA	CP022704
CP026742|1773_9528	1773_9528	1773	Mycobacterium tuberculosis strain LJ319	streptomycin	Resistant										NA	AdaBoost Classifier	NA	Accuracy:0:747, F1 score:0:754, AUC:0:818	Computational Method	NA	NA	CP026742
CP026742|1773_9528	1773_9528	1773	Mycobacterium tuberculosis strain LJ319	ethambutol	Resistant										NA	AdaBoost Classifier	NA	Accuracy:0:670, F1 score:0:695, AUC:0:730	Computational Method	NA	NA	CP026742
CP026742|1773_9528	1773_9528	1773	Mycobacterium tuberculosis strain LJ319	rifampin	Resistant										NA	AdaBoost Classifier	NA	Accuracy:0:831, F1 score:0:844, AUC:0:909	Computational Method	NA	NA	CP026742
CP026742|1773_9528	1773_9528	1773	Mycobacterium tuberculosis strain LJ319	isoniazid	Resistant										NA	AdaBoost Classifier	NA	Accuracy:0:869, F1 score:0:864, AUC:0:926	Computational Method	NA	NA	CP026742
CP022578|1773_9529	1773_9529	1773	Mycobacterium tuberculosis strain WC059	rifampin	Resistant										NA	AdaBoost Classifier	NA	Accuracy:0:831, F1 score:0:844, AUC:0:909	Computational Method	NA	NA	CP022578
CP022578|1773_9529	1773_9529	1773	Mycobacterium tuberculosis strain WC059	ethambutol	Resistant										NA	AdaBoost Classifier	NA	Accuracy:0:670, F1 score:0:695, AUC:0:730	Computational Method	NA	NA	CP022578
CP022578|1773_9529	1773_9529	1773	Mycobacterium tuberculosis strain WC059	streptomycin	Resistant										NA	AdaBoost Classifier	NA	Accuracy:0:747, F1 score:0:754, AUC:0:818	Computational Method	NA	NA	CP022578
CP022578|1773_9529	1773_9529	1773	Mycobacterium tuberculosis strain WC059	kanamycin	Resistant										NA	AdaBoost Classifier	NA	Accuracy:0:843, F1 score:0:838, AUC:0:905	Computational Method	NA	NA	CP022578
CP022578|1773_9529	1773_9529	1773	Mycobacterium tuberculosis strain WC059	amikacin	Resistant										NA	AdaBoost Classifier	NA	Accuracy:0:907, F1 score:0:901, AUC:0:926	Computational Method	NA	NA	CP022578
CP022578|1773_9529	1773_9529	1773	Mycobacterium tuberculosis strain WC059	capreomycin	Resistant										NA	AdaBoost Classifier	NA	Accuracy:0:850, F1 score:0:841, AUC:0:893	Computational Method	NA	NA	CP022578
CP022578|1773_9529	1773_9529	1773	Mycobacterium tuberculosis strain WC059	isoniazid	Resistant										NA	AdaBoost Classifier	NA	Accuracy:0:869, F1 score:0:864, AUC:0:926	Computational Method	NA	NA	CP022578
CP022577|1773_9530	1773_9530	1773	Mycobacterium tuberculosis strain WC078	ethambutol	Resistant										NA	AdaBoost Classifier	NA	Accuracy:0.670, F1 score:0.695, AUC:0.730	Computational Method	NA	NA	CP022577
CP022577|1773_9530	1773_9530	1773	Mycobacterium tuberculosis strain WC078	capreomycin	Resistant										NA	AdaBoost Classifier	NA	Accuracy:0.850, F1 score:0.841, AUC:0.893	Computational Method	NA	NA	CP022577
CP022577|1773_9530	1773_9530	1773	Mycobacterium tuberculosis strain WC078	kanamycin	Resistant										NA	AdaBoost Classifier	NA	Accuracy:0.843, F1 score:0.838, AUC:0.905	Computational Method	NA	NA	CP022577
CP022577|1773_9530	1773_9530	1773	Mycobacterium tuberculosis strain WC078	isoniazid	Resistant										NA	AdaBoost Classifier	NA	Accuracy:0.869, F1 score:0.864, AUC:0.926	Computational Method	NA	NA	CP022577
CP022577|1773_9530	1773_9530	1773	Mycobacterium tuberculosis strain WC078	rifampin	Resistant										NA	AdaBoost Classifier	NA	Accuracy:0.831, F1 score:0.844, AUC:0.909	Computational Method	NA	NA	CP022577
CP022577|1773_9530	1773_9530	1773	Mycobacterium tuberculosis strain WC078	amikacin	Resistant										NA	AdaBoost Classifier	NA	Accuracy:0.907, F1 score:0.901, AUC:0.926	Computational Method	NA	NA	CP022577
CP022577|1773_9530	1773_9530	1773	Mycobacterium tuberculosis strain WC078	streptomycin	Resistant										NA	AdaBoost Classifier	NA	Accuracy:0.747, F1 score:0.754, AUC:0.818	Computational Method	NA	NA	CP022577
CP029326|1773_9536	1773_9536	1773	Mycobacterium tuberculosis strain LJ338	isoniazid	Resistant										NA	AdaBoost Classifier	NA	Accuracy:0:869, F1 score:0:864, AUC:0:926	Computational Method	NA	NA	CP029326
CP029326|1773_9536	1773_9536	1773	Mycobacterium tuberculosis strain LJ338	amikacin	Resistant										NA	AdaBoost Classifier	NA	Accuracy:0:907, F1 score:0:901, AUC:0:926	Computational Method	NA	NA	CP029326
CP029326|1773_9536	1773_9536	1773	Mycobacterium tuberculosis strain LJ338	streptomycin	Resistant										NA	AdaBoost Classifier	NA	Accuracy:0:747, F1 score:0:754, AUC:0:818	Computational Method	NA	NA	CP029326
CP029326|1773_9536	1773_9536	1773	Mycobacterium tuberculosis strain LJ338	kanamycin	Resistant										NA	AdaBoost Classifier	NA	Accuracy:0:843, F1 score:0:838, AUC:0:905	Computational Method	NA	NA	CP029326
CP029326|1773_9536	1773_9536	1773	Mycobacterium tuberculosis strain LJ338	ethambutol	Resistant										NA	AdaBoost Classifier	NA	Accuracy:0:670, F1 score:0:695, AUC:0:730	Computational Method	NA	NA	CP029326
CP029326|1773_9536	1773_9536	1773	Mycobacterium tuberculosis strain LJ338	capreomycin	Resistant										NA	AdaBoost Classifier	NA	Accuracy:0:850, F1 score:0:841, AUC:0:893	Computational Method	NA	NA	CP029326
CP029326|1773_9536	1773_9536	1773	Mycobacterium tuberculosis strain LJ338	rifampin	Resistant										NA	AdaBoost Classifier	NA	Accuracy:0:831, F1 score:0:844, AUC:0:909	Computational Method	NA	NA	CP029326
CP030093|1773_9607	1773_9607	1773	Mycobacterium tuberculosis strain RUS_B0	kanamycin	Resistant										NA	AdaBoost Classifier	NA	Accuracy:0:843, F1 score:0:838, AUC:0:905	Computational Method	NA	NA	CP030093
CP030093|1773_9607	1773_9607	1773	Mycobacterium tuberculosis strain RUS_B0	amikacin	Resistant										NA	AdaBoost Classifier	NA	Accuracy:0:907, F1 score:0:901, AUC:0:926	Computational Method	NA	NA	CP030093
CP030093|1773_9607	1773_9607	1773	Mycobacterium tuberculosis strain RUS_B0	isoniazid	Resistant										NA	AdaBoost Classifier	NA	Accuracy:0:869, F1 score:0:864, AUC:0:926	Computational Method	NA	NA	CP030093
CP030093|1773_9607	1773_9607	1773	Mycobacterium tuberculosis strain RUS_B0	rifampin	Resistant										NA	AdaBoost Classifier	NA	Accuracy:0:831, F1 score:0:844, AUC:0:909	Computational Method	NA	NA	CP030093
CP030093|1773_9607	1773_9607	1773	Mycobacterium tuberculosis strain RUS_B0	capreomycin	Resistant										NA	AdaBoost Classifier	NA	Accuracy:0:850, F1 score:0:841, AUC:0:893	Computational Method	NA	NA	CP030093
CP030093|1773_9607	1773_9607	1773	Mycobacterium tuberculosis strain RUS_B0	streptomycin	Resistant										NA	AdaBoost Classifier	NA	Accuracy:0:747, F1 score:0:754, AUC:0:818	Computational Method	NA	NA	CP030093
CP030093|1773_9607	1773_9607	1773	Mycobacterium tuberculosis strain RUS_B0	ethambutol	Resistant										NA	AdaBoost Classifier	NA	Accuracy:0:670, F1 score:0:695, AUC:0:730	Computational Method	NA	NA	CP030093
CP030093|1773_9607	1773_9607	1773	Mycobacterium tuberculosis strain RUS_B0	ofloxacin	Resistant										NA	AdaBoost Classifier	NA	Accuracy:0:790, F1 score:0:771, AUC:0:855	Computational Method	NA	NA	CP030093
CP019610|1773_9608	1773_9608	1773	Mycobacterium tuberculosis strain H54	rifampin	Resistant										NA	AdaBoost Classifier	NA	Accuracy:0:831, F1 score:0:844, AUC:0:909	Computational Method	NA	NA	CP019610
CP019610|1773_9608	1773_9608	1773	Mycobacterium tuberculosis strain H54	streptomycin	Resistant										NA	AdaBoost Classifier	NA	Accuracy:0:747, F1 score:0:754, AUC:0:818	Computational Method	NA	NA	CP019610
CP019610|1773_9608	1773_9608	1773	Mycobacterium tuberculosis strain H54	kanamycin	Resistant										NA	AdaBoost Classifier	NA	Accuracy:0:843, F1 score:0:838, AUC:0:905	Computational Method	NA	NA	CP019610
CP019611|1773_9609	1773_9609	1773	Mycobacterium tuberculosis strain H83	streptomycin	Resistant										NA	AdaBoost Classifier	NA	Accuracy:0:747, F1 score:0:754, AUC:0:818	Computational Method	NA	NA	CP019611
CP019612|1773_9610	1773_9610	1773	Mycobacterium tuberculosis strain H107	streptomycin	Resistant										NA	AdaBoost Classifier	NA	Accuracy:0.747, F1 score:0.754, AUC:0.818	Computational Method	NA	NA	CP019612
CP019612|1773_9610	1773_9610	1773	Mycobacterium tuberculosis strain H107	rifampin	Resistant										NA	AdaBoost Classifier	NA	Accuracy:0.831, F1 score:0.844, AUC:0.909	Computational Method	NA	NA	CP019612
CP032194.1|28150_63	28150_63	28150	Salmonella enterica subsp: enterica serovar Senftenberg strain AR_0127	amikacin	Resistant	>64	>	64	mg/L	Broth dilution				CLSI	NA		NA		Laboratory Method	NA	NA	CP032194.1
CP032194.1|28150_63	28150_63	28150	Salmonella enterica subsp: enterica serovar Senftenberg strain AR_0127	ampicillin	Resistant	>32	>	32	mg/L	Broth dilution				CLSI	NA		NA		Laboratory Method	NA	NA	CP032194.1
CP032194.1|28150_63	28150_63	28150	Salmonella enterica subsp: enterica serovar Senftenberg strain AR_0127	ertapenem	Resistant	>8	>	8	mg/L	Broth dilution				CLSI	NA		NA		Laboratory Method	NA	NA	CP032194.1
CP032194.1|28150_63	28150_63	28150	Salmonella enterica subsp: enterica serovar Senftenberg strain AR_0127	gentamicin	Resistant	>16	>	16	mg/L	Broth dilution				CLSI	NA		NA		Laboratory Method	NA	NA	CP032194.1
CP032194.1|28150_63	28150_63	28150	Salmonella enterica subsp: enterica serovar Senftenberg strain AR_0127	tobramycin	Resistant	>16	>	16	mg/L	Broth dilution				CLSI	NA		NA		Laboratory Method	NA	NA	CP032194.1
CP032194.1|28150_63	28150_63	28150	Salmonella enterica subsp: enterica serovar Senftenberg strain AR_0127	cefotaxime	Resistant	>256	>	256	mg/L	Broth dilution				CLSI	NA		NA		Laboratory Method	NA	NA	CP032194.1
CP032194.1|28150_63	28150_63	28150	Salmonella enterica subsp: enterica serovar Senftenberg strain AR_0127	imipenem	Resistant	==4	==	4	mg/L	Broth dilution				CLSI	NA		NA		Laboratory Method	NA	NA	CP032194.1
CP032194.1|28150_63	28150_63	28150	Salmonella enterica subsp: enterica serovar Senftenberg strain AR_0127	ceftazidime	Resistant	>256	>	256	mg/L	Broth dilution				CLSI	NA		NA		Laboratory Method	NA	NA	CP032194.1
CP032194.1|28150_63	28150_63	28150	Salmonella enterica subsp: enterica serovar Senftenberg strain AR_0127	ampicillin/sulbactam	Resistant	>32/16	>	32/16	mg/L	Broth dilution				CLSI	NA		NA		Laboratory Method	NA	NA	CP032194.1
CP032194.1|28150_63	28150_63	28150	Salmonella enterica subsp: enterica serovar Senftenberg strain AR_0127	piperacillin/tazobactam	Resistant	>128/4	>	128/4	mg/L	Broth dilution				CLSI	NA		NA		Laboratory Method	NA	NA	CP032194.1
CP032194.1|28150_63	28150_63	28150	Salmonella enterica subsp: enterica serovar Senftenberg strain AR_0127	ceftriaxone	Resistant	>32	>	32	mg/L	Broth dilution				CLSI	NA		NA		Laboratory Method	NA	NA	CP032194.1
CP032194.1|28150_63	28150_63	28150	Salmonella enterica subsp: enterica serovar Senftenberg strain AR_0127	meropenem	Resistant	==8	==	8	mg/L	Broth dilution				CLSI	NA		NA		Laboratory Method	NA	NA	CP032194.1
CP032194.1|28150_63	28150_63	28150	Salmonella enterica subsp: enterica serovar Senftenberg strain AR_0127	ampicillin/sulbactam	Resistant	>32/16	>	32/16	mg/L	Broth dilution				CLSI	NA		NA		Laboratory Method	NA	NA	CP032194.1
CP032194.1|28150_63	28150_63	28150	Salmonella enterica subsp: enterica serovar Senftenberg strain AR_0127	levofloxacin	Resistant	>8	>	8	mg/L	Broth dilution				CLSI	NA		NA		Laboratory Method	NA	NA	CP032194.1
CP032194.1|28150_63	28150_63	28150	Salmonella enterica subsp: enterica serovar Senftenberg strain AR_0127	cefotaxime	Resistant	>256	>	256	mg/L	Broth dilution				CLSI	NA		NA		Laboratory Method	NA	NA	CP032194.1
CP032194.1|28150_63	28150_63	28150	Salmonella enterica subsp: enterica serovar Senftenberg strain AR_0127	tobramycin	Resistant	>16	>	16	mg/L	Broth dilution				CLSI	NA		NA		Laboratory Method	NA	NA	CP032194.1
CP032194.1|28150_63	28150_63	28150	Salmonella enterica subsp: enterica serovar Senftenberg strain AR_0127	cefazolin	Resistant	>16	>	16	mg/L	Broth dilution				CLSI	NA		NA		Laboratory Method	NA	NA	CP032194.1
CP032194.1|28150_63	28150_63	28150	Salmonella enterica subsp: enterica serovar Senftenberg strain AR_0127	ampicillin	Resistant	>32	>	32	mg/L	Broth dilution				CLSI	NA		NA		Laboratory Method	NA	NA	CP032194.1
CP032194.1|28150_63	28150_63	28150	Salmonella enterica subsp: enterica serovar Senftenberg strain AR_0127	amoxicillin/clavulanic acid	Resistant	>32/16	>	32/16	mg/L	Broth dilution				CLSI	NA		NA		Laboratory Method	NA	NA	CP032194.1
CP032194.1|28150_63	28150_63	28150	Salmonella enterica subsp: enterica serovar Senftenberg strain AR_0127	ceftazidime	Resistant	>256	>	256	mg/L	Broth dilution				CLSI	NA		NA		Laboratory Method	NA	NA	CP032194.1
CP032194.1|28150_63	28150_63	28150	Salmonella enterica subsp: enterica serovar Senftenberg strain AR_0127	imipenem	Resistant	==4	==	4	mg/L	Broth dilution				CLSI	NA		NA		Laboratory Method	NA	NA	CP032194.1
CP032194.1|28150_63	28150_63	28150	Salmonella enterica subsp: enterica serovar Senftenberg strain AR_0127	piperacillin/tazobactam	Resistant	>128/4	>	128/4	mg/L	Broth dilution				CLSI	NA		NA		Laboratory Method	NA	NA	CP032194.1
CP032194.1|28150_63	28150_63	28150	Salmonella enterica subsp: enterica serovar Senftenberg strain AR_0127	cefoxitin	Resistant	>16	>	16	mg/L	Broth dilution				CLSI	NA		NA		Laboratory Method	NA	NA	CP032194.1
CP032194.1|28150_63	28150_63	28150	Salmonella enterica subsp: enterica serovar Senftenberg strain AR_0127	ertapenem	Resistant	>8	>	8	mg/L	Broth dilution				CLSI	NA		NA		Laboratory Method	NA	NA	CP032194.1
CP032194.1|28150_63	28150_63	28150	Salmonella enterica subsp: enterica serovar Senftenberg strain AR_0127	levofloxacin	Resistant	>8	>	8	mg/L	Broth dilution				CLSI	NA		NA		Laboratory Method	NA	NA	CP032194.1
CP032194.1|28150_63	28150_63	28150	Salmonella enterica subsp: enterica serovar Senftenberg strain AR_0127	aztreonam	Resistant	>64	>	64	mg/L	Broth dilution				CLSI	NA		NA		Laboratory Method	NA	NA	CP032194.1
CP032194.1|28150_63	28150_63	28150	Salmonella enterica subsp: enterica serovar Senftenberg strain AR_0127	cefazolin	Resistant	>16	>	16	mg/L	Broth dilution				CLSI	NA		NA		Laboratory Method	NA	NA	CP032194.1
CP032194.1|28150_63	28150_63	28150	Salmonella enterica subsp: enterica serovar Senftenberg strain AR_0127	ciprofloxacin	Resistant	>8	>	8	mg/L	Broth dilution				CLSI	NA		NA		Laboratory Method	NA	NA	CP032194.1
CP032194.1|28150_63	28150_63	28150	Salmonella enterica subsp: enterica serovar Senftenberg strain AR_0127	doripenem	Resistant	==8	==	8	mg/L	Broth dilution				CLSI	NA		NA		Laboratory Method	NA	NA	CP032194.1
CP032194.1|28150_63	28150_63	28150	Salmonella enterica subsp: enterica serovar Senftenberg strain AR_0127	cefoxitin	Resistant	>16	>	16	mg/L	Broth dilution				CLSI	NA		NA		Laboratory Method	NA	NA	CP032194.1
CP032194.1|28150_63	28150_63	28150	Salmonella enterica subsp: enterica serovar Senftenberg strain AR_0127	meropenem	Resistant	==8	==	8	mg/L	Broth dilution				CLSI	NA		NA		Laboratory Method	NA	NA	CP032194.1
CP032194.1|28150_63	28150_63	28150	Salmonella enterica subsp: enterica serovar Senftenberg strain AR_0127	doripenem	Resistant	==8	==	8	mg/L	Broth dilution				CLSI	NA		NA		Laboratory Method	NA	NA	CP032194.1
CP032194.1|28150_63	28150_63	28150	Salmonella enterica subsp: enterica serovar Senftenberg strain AR_0127	aztreonam	Resistant	>64	>	64	mg/L	Broth dilution				CLSI	NA		NA		Laboratory Method	NA	NA	CP032194.1
CP032194.1|28150_63	28150_63	28150	Salmonella enterica subsp: enterica serovar Senftenberg strain AR_0127	ciprofloxacin	Resistant	>8	>	8	mg/L	Broth dilution				CLSI	NA		NA		Laboratory Method	NA	NA	CP032194.1
CP032194.1|28150_63	28150_63	28150	Salmonella enterica subsp: enterica serovar Senftenberg strain AR_0127	cefepime	Resistant	>32	>	32	mg/L	Broth dilution				CLSI	NA		NA		Laboratory Method	NA	NA	CP032194.1
CP032194.1|28150_63	28150_63	28150	Salmonella enterica subsp: enterica serovar Senftenberg strain AR_0127	amoxicillin/clavulanic acid	Resistant	>32/16	>	32/16	mg/L	Broth dilution				CLSI	NA		NA		Laboratory Method	NA	NA	CP032194.1
CP032194.1|28150_63	28150_63	28150	Salmonella enterica subsp: enterica serovar Senftenberg strain AR_0127	gentamicin	Resistant	>16	>	16	mg/L	Broth dilution				CLSI	NA		NA		Laboratory Method	NA	NA	CP032194.1
CP032194.1|28150_63	28150_63	28150	Salmonella enterica subsp: enterica serovar Senftenberg strain AR_0127	cefepime	Resistant	>32	>	32	mg/L	Broth dilution				CLSI	NA		NA		Laboratory Method	NA	NA	CP032194.1
CP032194.1|28150_63	28150_63	28150	Salmonella enterica subsp: enterica serovar Senftenberg strain AR_0127	amikacin	Resistant	>64	>	64	mg/L	Broth dilution				CLSI	NA		NA		Laboratory Method	NA	NA	CP032194.1
CP032194.1|28150_63	28150_63	28150	Salmonella enterica subsp: enterica serovar Senftenberg strain AR_0127	ceftriaxone	Resistant	>32	>	32	mg/L	Broth dilution				CLSI	NA		NA		Laboratory Method	NA	NA	CP032194.1
CP041945|287_10162	287_10162	287	Pseudomonas aeruginosa strain ST773	levofloxacin	Resistant								PATRIC		NA	AdaBoost Classifier	NA	Accuracy:0:845, F1 score:0:852, AUC:0:898	Computational Method	NA	NA	CP041945
CP047592|287_10441	287_10441	287	Pseudomonas aeruginosa strain INP-43	levofloxacin	Resistant								PATRIC		NA	AdaBoost Classifier	NA	Accuracy:0:845, F1 score:0:852, AUC:0:898	Computational Method	NA	NA	CP047592
LR739069|287_10573	287_10573	287	Pseudomonas aeruginosa strain PcyII-40	levofloxacin	Resistant								PATRIC		NA	AdaBoost Classifier	NA	Accuracy:0:845, F1 score:0:852, AUC:0:898	Computational Method	NA	NA	LR739069
CP045552|287_11550	287_11550	287	Pseudomonas aeruginosa strain YT12746	levofloxacin	Resistant								PATRIC		NA	AdaBoost Classifier	NA	Accuracy:0.845, F1 score:0.852, AUC:0.898	Computational Method	NA	NA	CP045552
CP054472|287_11576	287_11576	287	Pseudomonas aeruginosa strain PAAK088	levofloxacin	Resistant								PATRIC		NA	AdaBoost Classifier	NA	Accuracy:0:845, F1 score:0:852, AUC:0:898	Computational Method	NA	NA	CP054472
CP054473|287_11577	287_11577	287	Pseudomonas aeruginosa strain PAAK095	levofloxacin	Resistant								PATRIC		NA	AdaBoost Classifier	NA	Accuracy:0:845, F1 score:0:852, AUC:0:898	Computational Method	NA	NA	CP054473
CP050325|287_11580	287_11580	287	Pseudomonas aeruginosa strain DVT425	levofloxacin	Resistant								PATRIC		NA	AdaBoost Classifier	NA	Accuracy:0.845, F1 score:0.852, AUC:0.898	Computational Method	NA	NA	CP050325
CP050334|287_11589	287_11589	287	Pseudomonas aeruginosa strain DVT410	levofloxacin	Resistant								PATRIC		NA	AdaBoost Classifier	NA	Accuracy:0:845, F1 score:0:852, AUC:0:898	Computational Method	NA	NA	CP050334
CP054591|287_11592	287_11592	287	Pseudomonas aeruginosa strain CDN118	levofloxacin	Resistant								PATRIC		NA	AdaBoost Classifier	NA	Accuracy:0:845, F1 score:0:852, AUC:0:898	Computational Method	NA	NA	CP054591
CP056774|287_11739	287_11739	287	Pseudomonas aeruginosa strain CDN129	levofloxacin	Resistant								PATRIC		NA	AdaBoost Classifier	NA	Accuracy:0:845, F1 score:0:852, AUC:0:898	Computational Method	NA	NA	CP056774
CP046402|287_11740	287_11740	287	Pseudomonas aeruginosa strain SE5331	levofloxacin	Resistant								PATRIC		NA	AdaBoost Classifier	NA	Accuracy:0.845, F1 score:0.852, AUC:0.898	Computational Method	NA	NA	CP046402
CP046403|287_11741	287_11741	287	Pseudomonas aeruginosa strain SE5369	levofloxacin	Resistant								PATRIC		NA	AdaBoost Classifier	NA	Accuracy:0:845, F1 score:0:852, AUC:0:898	Computational Method	NA	NA	CP046403
CP046404|287_11742	287_11742	287	Pseudomonas aeruginosa strain SE5416	levofloxacin	Resistant								PATRIC		NA	AdaBoost Classifier	NA	Accuracy:0:845, F1 score:0:852, AUC:0:898	Computational Method	NA	NA	CP046404
CP046405|287_11743	287_11743	287	Pseudomonas aeruginosa strain SE5443	levofloxacin	Resistant								PATRIC		NA	AdaBoost Classifier	NA	Accuracy:0:845, F1 score:0:852, AUC:0:898	Computational Method	NA	NA	CP046405
CP046406|287_11744	287_11744	287	Pseudomonas aeruginosa strain SE5458	levofloxacin	Resistant								PATRIC		NA	AdaBoost Classifier	NA	Accuracy:0:845, F1 score:0:852, AUC:0:898	Computational Method	NA	NA	CP046406
CP058257|287_13268	287_13268	287	Pseudomonas aeruginosa strain PA179	levofloxacin	Resistant								PATRIC		NA	AdaBoost Classifier	NA	Accuracy:0:845, F1 score:0:852, AUC:0:898	Computational Method	NA	NA	CP058257
CP062219|287_13270	287_13270	287	Pseudomonas aeruginosa strain JT86	levofloxacin	Resistant								PATRIC		NA	AdaBoost Classifier	NA	Accuracy:0.845, F1 score:0.852, AUC:0.898	Computational Method	NA	NA	CP062219
LR898867|287_13339	287_13339	287	Pseudomonas aeruginosa strain MINF_3A-sc-2280432	levofloxacin	Resistant								PATRIC		NA	AdaBoost Classifier	NA	Accuracy:0:845, F1 score:0:852, AUC:0:898	Computational Method	NA	NA	LR898867
CP054844|287_13859	287_13859	287	Pseudomonas aeruginosa strain SE5357	levofloxacin	Resistant								PATRIC		NA	AdaBoost Classifier	NA	Accuracy:0:845, F1 score:0:852, AUC:0:898	Computational Method	NA	NA	CP054844
CP054843|287_13860	287_13860	287	Pseudomonas aeruginosa strain SE5352	levofloxacin	Resistant								PATRIC		NA	AdaBoost Classifier	NA	Accuracy:0.845, F1 score:0.852, AUC:0.898	Computational Method	NA	NA	CP054843
CP054845|287_13861	287_13861	287	Pseudomonas aeruginosa strain SE5429	levofloxacin	Resistant								PATRIC		NA	AdaBoost Classifier	NA	Accuracy:0:845, F1 score:0:852, AUC:0:898	Computational Method	NA	NA	CP054845
CP065374|287_14732	287_14732	287	Pseudomonas aeruginosa strain PAG7	levofloxacin	Resistant								PATRIC		NA	AdaBoost Classifier	NA	Accuracy:0:845, F1 score:0:852, AUC:0:898	Computational Method	NA	NA	CP065374
CP065947|287_14733	287_14733	287	Pseudomonas aeruginosa strain PAS6	levofloxacin	Resistant								PATRIC		NA	AdaBoost Classifier	NA	Accuracy:0:845, F1 score:0:852, AUC:0:898	Computational Method	NA	NA	CP065947
CP065948|287_14734	287_14734	287	Pseudomonas aeruginosa strain PAM68	levofloxacin	Resistant								PATRIC		NA	AdaBoost Classifier	NA	Accuracy:0:845, F1 score:0:852, AUC:0:898	Computational Method	NA	NA	CP065948
CP061777|287_14742	287_14742	287	Pseudomonas aeruginosa strain ZBX-P23	levofloxacin	Resistant								PATRIC		NA	AdaBoost Classifier	NA	Accuracy:0:845, F1 score:0:852, AUC:0:898	Computational Method	NA	NA	CP061777
CP061778|287_14743	287_14743	287	Pseudomonas aeruginosa strain ZBX-P13	levofloxacin	Resistant								PATRIC		NA	AdaBoost Classifier	NA	Accuracy:0:845, F1 score:0:852, AUC:0:898	Computational Method	NA	NA	CP061778
CP061779|287_14744	287_14744	287	Pseudomonas aeruginosa strain ZBX-P12	levofloxacin	Resistant								PATRIC		NA	AdaBoost Classifier	NA	Accuracy:0:845, F1 score:0:852, AUC:0:898	Computational Method	NA	NA	CP061779
CP075176|287_14821	287_14821	287	Pseudomonas aeruginosa strain PA790	levofloxacin	Resistant								PATRIC		NA	AdaBoost Classifier	NA	Accuracy:0:845, F1 score:0:852, AUC:0:898	Computational Method	NA	NA	CP075176
CP053390|287_15252	287_15252	287	Pseudomonas aeruginosa strain TL1285	levofloxacin	Resistant								PATRIC		NA	AdaBoost Classifier	NA	Accuracy:0:845, F1 score:0:852, AUC:0:898	Computational Method	NA	NA	CP053390
CP080285|287_15907	287_15907	287	Pseudomonas aeruginosa strain UNC_PaerCF14	levofloxacin	Resistant								PATRIC		NA	AdaBoost Classifier	NA	Accuracy:0:845, F1 score:0:852, AUC:0:898	Computational Method	NA	NA	CP080285
CP080288|287_15908	287_15908	287	Pseudomonas aeruginosa strain UNC_PaerCF05	levofloxacin	Resistant								PATRIC		NA	AdaBoost Classifier	NA	Accuracy:0:845, F1 score:0:852, AUC:0:898	Computational Method	NA	NA	CP080288
CP080280|287_15912	287_15912	287	Pseudomonas aeruginosa strain UNC_PaerCF20	levofloxacin	Resistant								PATRIC		NA	AdaBoost Classifier	NA	Accuracy:0:845, F1 score:0:852, AUC:0:898	Computational Method	NA	NA	CP080280
CP081345|287_15924	287_15924	287	Pseudomonas aeruginosa strain F291007	levofloxacin	Resistant								PATRIC		NA	AdaBoost Classifier	NA	Accuracy:0:845, F1 score:0:852, AUC:0:898	Computational Method	NA	NA	CP081345
CP064392|287_16531	287_16531	287	Pseudomonas aeruginosa strain SRRSH15	levofloxacin	Resistant								PATRIC		NA	AdaBoost Classifier	NA	Accuracy:0:845, F1 score:0:852, AUC:0:898	Computational Method	NA	NA	CP064392
CP078006|287_16548	287_16548	287	Pseudomonas aeruginosa strain NDTH7329	levofloxacin	Resistant								PATRIC		NA	AdaBoost Classifier	NA	Accuracy:0:845, F1 score:0:852, AUC:0:898	Computational Method	NA	NA	CP078006
CP082822|287_16551	287_16551	287	Pseudomonas aeruginosa strain SCAID WND1-2021 (9/195) strain SCAID WND1-2021 (9/195) strain SCAID WND1-2021 (9/195)	oxacillin	Resistant	==6	==	6	mm	Disk diffusion		Scan 500	Interscience	CLSI	NA		NA			NA	NA	CP082822
CP082822|287_16551	287_16551	287	Pseudomonas aeruginosa strain SCAID WND1-2021 (9/195) strain SCAID WND1-2021 (9/195) strain SCAID WND1-2021 (9/195)	ceftriaxone	Resistant	==12	==	12	mm	Disk diffusion		Scan 500	Interscience	CLSI	NA		NA			NA	NA	CP082822
CP082822|287_16551	287_16551	287	Pseudomonas aeruginosa strain SCAID WND1-2021 (9/195) strain SCAID WND1-2021 (9/195) strain SCAID WND1-2021 (9/195)	erythromycin	Resistant	==12	==	12	mm	Disk diffusion		Scan 500	Interscience	CLSI	NA		NA			NA	NA	CP082822
CP082822|287_16551	287_16551	287	Pseudomonas aeruginosa strain SCAID WND1-2021 (9/195) strain SCAID WND1-2021 (9/195) strain SCAID WND1-2021 (9/195)	cefazolin	Resistant	==6	==	6	mm	Disk diffusion		Scan 500	Interscience	CLSI	NA		NA			NA	NA	CP082822
CP082822|287_16551	287_16551	287	Pseudomonas aeruginosa strain SCAID WND1-2021 (9/195) strain SCAID WND1-2021 (9/195) strain SCAID WND1-2021 (9/195)	amoxicillin	Resistant	==6	==	6	mm	Disk diffusion		Scan 500	Interscience	CLSI	NA		NA			NA	NA	CP082822
CP082822|287_16551	287_16551	287	Pseudomonas aeruginosa strain SCAID WND1-2021 (9/195) strain SCAID WND1-2021 (9/195) strain SCAID WND1-2021 (9/195)	ampicillin	Resistant	==6	==	6	mm	Disk diffusion		Scan 500	Interscience	CLSI	NA		NA			NA	NA	CP082822
CP082823|287_16552	287_16552	287	Pseudomonas aeruginosa strain SCAID TST-2021 (7/157) strain SCAID TST-2021 (7/157) strain SCAID TST-2021 (7/157)	amoxicillin	Resistant	==6	==	6	mm	Disk diffusion		Scan 500	Interscience	CLSI	NA		NA			NA	NA	CP082823
CP082823|287_16552	287_16552	287	Pseudomonas aeruginosa strain SCAID TST-2021 (7/157) strain SCAID TST-2021 (7/157) strain SCAID TST-2021 (7/157)	ampicillin	Resistant	==6	==	6	mm	Disk diffusion		Scan 500	Interscience	CLSI	NA		NA			NA	NA	CP082823
CP082823|287_16552	287_16552	287	Pseudomonas aeruginosa strain SCAID TST-2021 (7/157) strain SCAID TST-2021 (7/157) strain SCAID TST-2021 (7/157)	levofloxacin	Resistant								PATRIC		NA	AdaBoost Classifier	NA	Accuracy:0:845, F1 score:0:852, AUC:0:898	Computational Method	NA	NA	CP082823
CP082823|287_16552	287_16552	287	Pseudomonas aeruginosa strain SCAID TST-2021 (7/157) strain SCAID TST-2021 (7/157) strain SCAID TST-2021 (7/157)	cefazolin	Resistant	==6	==	6	mm	Disk diffusion		Scan 500	Interscience	CLSI	NA		NA			NA	NA	CP082823
CP082823|287_16552	287_16552	287	Pseudomonas aeruginosa strain SCAID TST-2021 (7/157) strain SCAID TST-2021 (7/157) strain SCAID TST-2021 (7/157)	oxacillin	Resistant	==6	==	6	mm	Disk diffusion		Scan 500	Interscience	CLSI	NA		NA			NA	NA	CP082823
CP082823|287_16552	287_16552	287	Pseudomonas aeruginosa strain SCAID TST-2021 (7/157) strain SCAID TST-2021 (7/157) strain SCAID TST-2021 (7/157)	imipenem	Resistant	==10	==	10	mm	Disk diffusion		Scan 500	Interscience	CLSI	NA		NA			NA	NA	CP082823
CP082823|287_16552	287_16552	287	Pseudomonas aeruginosa strain SCAID TST-2021 (7/157) strain SCAID TST-2021 (7/157) strain SCAID TST-2021 (7/157)	erythromycin	Resistant	==6	==	6	mm	Disk diffusion		Scan 500	Interscience	CLSI	NA		NA			NA	NA	CP082823
CP082821|287_16553	287_16553	287	Pseudomonas aeruginosa strain SCAID PLC1-2021 (16/222) strain SCAID PLC1-2021 (16/222) strain SCAID PLC1-2021 (16/222)	cefazolin	Resistant	==6	==	6	mm	Disk diffusion		Scan 500	Interscience	CLSI	NA		NA			NA	NA	CP082821
CP082821|287_16553	287_16553	287	Pseudomonas aeruginosa strain SCAID PLC1-2021 (16/222) strain SCAID PLC1-2021 (16/222) strain SCAID PLC1-2021 (16/222)	azithromycin	Resistant	==6	==	6	mm	Disk diffusion		Scan 500	Interscience	CLSI	NA		NA			NA	NA	CP082821
CP082821|287_16553	287_16553	287	Pseudomonas aeruginosa strain SCAID PLC1-2021 (16/222) strain SCAID PLC1-2021 (16/222) strain SCAID PLC1-2021 (16/222)	erythromycin	Resistant	==6	==	6	mm	Disk diffusion		Scan 500	Interscience	CLSI	NA		NA			NA	NA	CP082821
CP082821|287_16553	287_16553	287	Pseudomonas aeruginosa strain SCAID PLC1-2021 (16/222) strain SCAID PLC1-2021 (16/222) strain SCAID PLC1-2021 (16/222)	levofloxacin	Resistant								PATRIC		NA	AdaBoost Classifier	NA	Accuracy:0:845, F1 score:0:852, AUC:0:898	Computational Method	NA	NA	CP082821
CP082821|287_16553	287_16553	287	Pseudomonas aeruginosa strain SCAID PLC1-2021 (16/222) strain SCAID PLC1-2021 (16/222) strain SCAID PLC1-2021 (16/222)	oxacillin	Resistant	==6	==	6	mm	Disk diffusion		Scan 500	Interscience	CLSI	NA		NA			NA	NA	CP082821
CP082821|287_16553	287_16553	287	Pseudomonas aeruginosa strain SCAID PLC1-2021 (16/222) strain SCAID PLC1-2021 (16/222) strain SCAID PLC1-2021 (16/222)	ampicillin	Resistant	==6	==	6	mm	Disk diffusion		Scan 500	Interscience	CLSI	NA		NA			NA	NA	CP082821
CP082821|287_16553	287_16553	287	Pseudomonas aeruginosa strain SCAID PLC1-2021 (16/222) strain SCAID PLC1-2021 (16/222) strain SCAID PLC1-2021 (16/222)	amoxicillin	Resistant	==6	==	6	mm	Disk diffusion		Scan 500	Interscience	CLSI	NA		NA			NA	NA	CP082821
CP054788|287_18275	287_18275	287	Pseudomonas aeruginosa YTSY4	levofloxacin	Resistant								PATRIC		NA	AdaBoost Classifier	NA	Accuracy:0:845, F1 score:0:852, AUC:0:898	Computational Method	NA	NA	CP054788
CP054790|287_18277	287_18277	287	Pseudomonas aeruginosa SE5418	levofloxacin	Resistant								PATRIC		NA	AdaBoost Classifier	NA	Accuracy:0:845, F1 score:0:852, AUC:0:898	Computational Method	NA	NA	CP054790
CP054791|287_18278	287_18278	287	Pseudomonas aeruginosa SE5430	levofloxacin	Resistant								PATRIC		NA	AdaBoost Classifier	NA	Accuracy:0:845, F1 score:0:852, AUC:0:898	Computational Method	NA	NA	CP054791
CP053747|287_18695	287_18695	287	Pseudomonas aeruginosa Pae1255-NDM1	levofloxacin	Resistant								PATRIC		NA	AdaBoost Classifier	NA	Accuracy:0:845, F1 score:0:852, AUC:0:898	Computational Method	NA	NA	CP053747
CP081148|287_19555	287_19555	287	Pseudomonas aeruginosa NDM1_2	levofloxacin	Resistant								PATRIC		NA	AdaBoost Classifier	NA	Accuracy:0:845, F1 score:0:852, AUC:0:898	Computational Method	NA	NA	CP081148
CP093022|287_19564	287_19564	287	Pseudomonas aeruginosa H08	levofloxacin	Resistant								PATRIC		NA	AdaBoost Classifier	NA	Accuracy:0:845, F1 score:0:852, AUC:0:898	Computational Method	NA	NA	CP093022
CP093031|287_19569	287_19569	287	Pseudomonas aeruginosa H03	levofloxacin	Resistant								PATRIC		NA	AdaBoost Classifier	NA	Accuracy:0:845, F1 score:0:852, AUC:0:898	Computational Method	NA	NA	CP093031
CP093354|287_24687	287_24687	287	Pseudomonas aeruginosa E113	levofloxacin	Resistant								PATRIC		NA	AdaBoost Classifier	NA	Accuracy:0:845, F1 score:0:852, AUC:0:898	Computational Method	NA	NA	CP093354
CP093967|287_24701	287_24701	287	Pseudomonas aeruginosa NY4605	levofloxacin	Resistant								PATRIC		NA	AdaBoost Classifier	NA	Accuracy:0:845, F1 score:0:852, AUC:0:898	Computational Method	NA	NA	CP093967
CP063385|287_24728	287_24728	287	Pseudomonas aeruginosa St1076_d123blood	levofloxacin	Resistant								PATRIC		NA	AdaBoost Classifier	NA	Accuracy:0:845, F1 score:0:852, AUC:0:898	Computational Method	NA	NA	CP063385
CP063391|287_24731	287_24731	287	Pseudomonas aeruginosa ST167_d68blood2	levofloxacin	Resistant								PATRIC		NA	AdaBoost Classifier	NA	Accuracy:0:845, F1 score:0:852, AUC:0:898	Computational Method	NA	NA	CP063391
CP063390|287_24732	287_24732	287	Pseudomonas aeruginosa ST1076_d97burn1	levofloxacin	Resistant								PATRIC		NA	AdaBoost Classifier	NA	Accuracy:0:845, F1 score:0:852, AUC:0:898	Computational Method	NA	NA	CP063390
CP063394|287_24733	287_24733	287	Pseudomonas aeruginosa ST167_d67burn1	levofloxacin	Resistant								PATRIC		NA	AdaBoost Classifier	NA	Accuracy:0:845, F1 score:0:852, AUC:0:898	Computational Method	NA	NA	CP063394
CP063392|287_24734	287_24734	287	Pseudomonas aeruginosa ST167_d68blood1	levofloxacin	Resistant								PATRIC		NA	AdaBoost Classifier	NA	Accuracy:0:845, F1 score:0:852, AUC:0:898	Computational Method	NA	NA	CP063392
CP063393|287_24735	287_24735	287	Pseudomonas aeruginosa ST167_d67burn2	levofloxacin	Resistant								PATRIC		NA	AdaBoost Classifier	NA	Accuracy:0:845, F1 score:0:852, AUC:0:898	Computational Method	NA	NA	CP063393
CP063395|287_24737	287_24737	287	Pseudomonas aeruginosa ST167_d57blood	levofloxacin	Resistant								PATRIC		NA	AdaBoost Classifier	NA	Accuracy:0:845, F1 score:0:852, AUC:0:898	Computational Method	NA	NA	CP063395
CP050147|287_24742	287_24742	287	Pseudomonas aeruginosa A5803	levofloxacin	Resistant										NA	AdaBoost Classifier	NA	Accuracy:0:845, F1 score:0:852, AUC:0:898	Computational Method	NA	NA	CP050147
CP090648|287_24758	287_24758	287	Pseudomonas aeruginosa PA1616	levofloxacin	Resistant										NA	AdaBoost Classifier	NA	Accuracy:0:845, F1 score:0:852, AUC:0:898	Computational Method	NA	NA	CP090648
CP100653|287_25797	287_25797	287	Pseudomonas aeruginosa F13	levofloxacin	Resistant								PATRIC		NA	AdaBoost Classifier	NA	Accuracy:0:845, F1 score:0:852, AUC:0:898	Computational Method	NA	NA	CP100653
CP102174|287_26038	287_26038	287	Pseudomonas aeruginosa PA5083	levofloxacin	Resistant								PATRIC		NA	AdaBoost Classifier	NA	Accuracy:0:845, F1 score:0:852, AUC:0:898	Computational Method	NA	NA	CP102174
CP102441|287_26087	287_26087	287	Pseudomonas aeruginosa PA30	levofloxacin	Resistant								PATRIC		NA	AdaBoost Classifier	NA	Accuracy:0:845, F1 score:0:852, AUC:0:898	Computational Method	NA	NA	CP102441
CP102944|287_26096	287_26096	287	Pseudomonas aeruginosa SCAID TCT1-2022 (325) strain SCAID TCT1-2022 (325)	levofloxacin	Resistant	==8	==	8	mm	disk diffusion	Disk difussion method in Mueller-Hinton Agar	Scan 500	Interscience	CLSI	NA		NA			NA	NA	CP102944
CP102944|287_26096	287_26096	287	Pseudomonas aeruginosa SCAID TCT1-2022 (325) strain SCAID TCT1-2022 (325)	levofloxacin	Resistant								PATRIC		NA	AdaBoost Classifier	NA	Accuracy:0:845, F1 score:0:852, AUC:0:898	Computational Method	NA	NA	CP102944
CP102944|287_26096	287_26096	287	Pseudomonas aeruginosa SCAID TCT1-2022 (325) strain SCAID TCT1-2022 (325)	ampicillin	Resistant	==6	==	6	mm	disk diffusion	Disk difussion method in Mueller-Hinton Agar	Scan 500	Interscience	CLSI	NA		NA			NA	NA	CP102944
CP102944|287_26096	287_26096	287	Pseudomonas aeruginosa SCAID TCT1-2022 (325) strain SCAID TCT1-2022 (325)	oxacillin	Resistant	==6	==	6	mm	disk diffusion	Disk difussion method in Mueller-Hinton Agar	Scan 500	Interscience	CLSI	NA		NA			NA	NA	CP102944
CP102944|287_26096	287_26096	287	Pseudomonas aeruginosa SCAID TCT1-2022 (325) strain SCAID TCT1-2022 (325)	clindamycin	Resistant	==6	==	6	mm	disk diffusion	Disk difussion method in Mueller-Hinton Agar	Scan 500	Interscience	CLSI	NA		NA			NA	NA	CP102944
CP102944|287_26096	287_26096	287	Pseudomonas aeruginosa SCAID TCT1-2022 (325) strain SCAID TCT1-2022 (325)	cefepime	Resistant	==6	==	6	mm	disk diffusion	Disk difussion method in Mueller-Hinton Agar	Scan 500	Interscience	CLSI	NA		NA			NA	NA	CP102944
CP102944|287_26096	287_26096	287	Pseudomonas aeruginosa SCAID TCT1-2022 (325) strain SCAID TCT1-2022 (325)	erythromycin	Resistant	==8	==	8	mm	disk diffusion	Disk difussion method in Mueller-Hinton Agar	Scan 500	Interscience	CLSI	NA		NA			NA	NA	CP102944
CP102944|287_26096	287_26096	287	Pseudomonas aeruginosa SCAID TCT1-2022 (325) strain SCAID TCT1-2022 (325)	cefazolin	Resistant	==6	==	6	mm	disk diffusion	Disk difussion method in Mueller-Hinton Agar	Scan 500	Interscience	CLSI	NA		NA			NA	NA	CP102944
CP102944|287_26096	287_26096	287	Pseudomonas aeruginosa SCAID TCT1-2022 (325) strain SCAID TCT1-2022 (325)	carbenicillin	Resistant	==15	==	15	mm	disk diffusion	Disk difussion method in Mueller-Hinton Agar	Scan 500	Interscience	CLSI	NA		NA			NA	NA	CP102944
CP102944|287_26096	287_26096	287	Pseudomonas aeruginosa SCAID TCT1-2022 (325) strain SCAID TCT1-2022 (325)	amoxicillin	Resistant	==6	==	6	mm	disk diffusion	Disk difussion method in Mueller-Hinton Agar	Scan 500	Interscience	CLSI	NA		NA			NA	NA	CP102944
CP102944|287_26096	287_26096	287	Pseudomonas aeruginosa SCAID TCT1-2022 (325) strain SCAID TCT1-2022 (325)	ceftriaxone	Resistant	==6	==	6	mm	disk diffusion	Disk difussion method in Mueller-Hinton Agar	Scan 500	Interscience	CLSI	NA		NA			NA	NA	CP102944
CP102946|287_26097	287_26097	287	Pseudomonas aeruginosa SCAID WND1-2022 (148) strain SCAID WND1-2022 (148)	oxacillin	Resistant	==6	==	6	mm	disk diffusion	Disk difussion method in Mueller-Hinton Agar	Scan 500	Interscience	CLSI	NA		NA			NA	NA	CP102946
CP102946|287_26097	287_26097	287	Pseudomonas aeruginosa SCAID WND1-2022 (148) strain SCAID WND1-2022 (148)	erythromycin	Resistant	==13	==	13	mm	disk diffusion	Disk difussion method in Mueller-Hinton Agar	Scan 500	Interscience	CLSI	NA		NA			NA	NA	CP102946
CP102946|287_26097	287_26097	287	Pseudomonas aeruginosa SCAID WND1-2022 (148) strain SCAID WND1-2022 (148)	amoxicillin	Resistant	==6	==	6	mm	disk diffusion	Disk difussion method in Mueller-Hinton Agar	Scan 500	Interscience	CLSI	NA		NA			NA	NA	CP102946
CP102946|287_26097	287_26097	287	Pseudomonas aeruginosa SCAID WND1-2022 (148) strain SCAID WND1-2022 (148)	meropenem	Resistant	==12	==	12	mm	disk diffusion	Disk difussion method in Mueller-Hinton Agar	Scan 500	Interscience	CLSI	NA		NA			NA	NA	CP102946
CP102946|287_26097	287_26097	287	Pseudomonas aeruginosa SCAID WND1-2022 (148) strain SCAID WND1-2022 (148)	clindamycin	Resistant	==6	==	6	mm	disk diffusion	Disk difussion method in Mueller-Hinton Agar	Scan 500	Interscience	CLSI	NA		NA			NA	NA	CP102946
CP102946|287_26097	287_26097	287	Pseudomonas aeruginosa SCAID WND1-2022 (148) strain SCAID WND1-2022 (148)	cefazolin	Resistant	==6	==	6	mm	disk diffusion	Disk difussion method in Mueller-Hinton Agar	Scan 500	Interscience	CLSI	NA		NA			NA	NA	CP102946
CP102946|287_26097	287_26097	287	Pseudomonas aeruginosa SCAID WND1-2022 (148) strain SCAID WND1-2022 (148)	ampicillin	Resistant	==6	==	6	mm	disk diffusion	Disk difussion method in Mueller-Hinton Agar	Scan 500	Interscience	CLSI	NA		NA			NA	NA	CP102946
CP102946|287_26097	287_26097	287	Pseudomonas aeruginosa SCAID WND1-2022 (148) strain SCAID WND1-2022 (148)	carbenicillin	Resistant	==18	==	18	mm	disk diffusion	Disk difussion method in Mueller-Hinton Agar	Scan 500	Interscience	CLSI	NA		NA			NA	NA	CP102946
CP102946|287_26097	287_26097	287	Pseudomonas aeruginosa SCAID WND1-2022 (148) strain SCAID WND1-2022 (148)	cefepime	Resistant	==6	==	6	mm	disk diffusion	Disk difussion method in Mueller-Hinton Agar	Scan 500	Interscience	CLSI	NA		NA			NA	NA	CP102946
CP101885|287_26429	287_26429	287	Pseudomonas aeruginosa M27432	levofloxacin	Resistant								PATRIC		NA	AdaBoost Classifier	NA	Accuracy:0:845, F1 score:0:852, AUC:0:898	Computational Method	NA	NA	CP101885
CP086213|287_27067	287_27067	287	Pseudomonas aeruginosa Pa3	levofloxacin	Resistant								PATRIC		NA	AdaBoost Classifier	NA	Accuracy:0:845, F1 score:0:852, AUC:0:898	Computational Method	NA	NA	CP086213
CP107042|287_27068	287_27068	287	Pseudomonas aeruginosa GIMC5035:PA21/2013	levofloxacin	Resistant								PATRIC		NA	AdaBoost Classifier	NA	Accuracy:0:845, F1 score:0:852, AUC:0:898	Computational Method	NA	NA	CP107042
CP107257|287_27106	287_27106	287	Pseudomonas aeruginosa 2019CK-00034	levofloxacin	Resistant								PATRIC		NA	AdaBoost Classifier	NA	Accuracy:0:845, F1 score:0:852, AUC:0:898	Computational Method	NA	NA	CP107257
CP083352|287_27150	287_27150	287	Pseudomonas aeruginosa KPA119	levofloxacin	Resistant								PATRIC		NA	AdaBoost Classifier	NA	Accuracy:0.845, F1 score:0.852, AUC:0.898	Computational Method	NA	NA	CP083352
CP109657|287_27234	287_27234	287	Pseudomonas aeruginosa Zw26	levofloxacin	Resistant								PATRIC		NA	AdaBoost Classifier	NA	Accuracy:0:845, F1 score:0:852, AUC:0:898	Computational Method	NA	NA	CP109657
CP104870|287_28305	287_28305	287	Pseudomonas aeruginosa PALA9	levofloxacin	Resistant								PATRIC		NA	AdaBoost Classifier	NA	Accuracy:0:845, F1 score:0:852, AUC:0:898	Computational Method	NA	NA	CP104870
CP104866|287_28307	287_28307	287	Pseudomonas aeruginosa PALA4	levofloxacin	Resistant								PATRIC		NA	AdaBoost Classifier	NA	Accuracy:0:845, F1 score:0:852, AUC:0:898	Computational Method	NA	NA	CP104866
CP107029|287_28310	287_28310	287	Pseudomonas aeruginosa PALA19	levofloxacin	Resistant								PATRIC		NA	AdaBoost Classifier	NA	Accuracy:0.845, F1 score:0.852, AUC:0.898	Computational Method	NA	NA	CP107029
CP106682|287_28312	287_28312	287	Pseudomonas aeruginosa PALA13	levofloxacin	Resistant								PATRIC		NA	AdaBoost Classifier	NA	Accuracy:0:845, F1 score:0:852, AUC:0:898	Computational Method	NA	NA	CP106682
CP109844|287_28318	287_28318	287	Pseudomonas aeruginosa PALA32	levofloxacin	Resistant								PATRIC		NA	AdaBoost Classifier	NA	Accuracy:0:845, F1 score:0:852, AUC:0:898	Computational Method	NA	NA	CP109844
CP110350|287_28335	287_28335	287	Pseudomonas aeruginosa PALA44	levofloxacin	Resistant								PATRIC		NA	AdaBoost Classifier	NA	Accuracy:0:845, F1 score:0:852, AUC:0:898	Computational Method	NA	NA	CP110350
CP110351|287_28337	287_28337	287	Pseudomonas aeruginosa PALA45	levofloxacin	Resistant								PATRIC		NA	AdaBoost Classifier	NA	Accuracy:0:845, F1 score:0:852, AUC:0:898	Computational Method	NA	NA	CP110351
CP110347|287_28338	287_28338	287	Pseudomonas aeruginosa PALA52	levofloxacin	Resistant								PATRIC		NA	AdaBoost Classifier	NA	Accuracy:0:845, F1 score:0:852, AUC:0:898	Computational Method	NA	NA	CP110347
CP110349|287_28340	287_28340	287	Pseudomonas aeruginosa PALA40	levofloxacin	Resistant								PATRIC		NA	AdaBoost Classifier	NA	Accuracy:0.845, F1 score:0.852, AUC:0.898	Computational Method	NA	NA	CP110349
CP096912|287_28378	287_28378	287	Pseudomonas aeruginosa NY7770	levofloxacin	Resistant								PATRIC		NA	AdaBoost Classifier	NA	Accuracy:0:845, F1 score:0:852, AUC:0:898	Computational Method	NA	NA	CP096912
CP116721|287_28457	287_28457	287	Pseudomonas aeruginosa 2867	levofloxacin	Resistant								PATRIC		NA	AdaBoost Classifier	NA	Accuracy:0:845, F1 score:0:852, AUC:0:898	Computational Method	NA	NA	CP116721
CP116724|287_28458	287_28458	287	Pseudomonas aeruginosa 2880	levofloxacin	Resistant								PATRIC		NA	AdaBoost Classifier	NA	Accuracy:0:845, F1 score:0:852, AUC:0:898	Computational Method	NA	NA	CP116724
CP116720|287_28459	287_28459	287	Pseudomonas aeruginosa 2866	levofloxacin	Resistant								PATRIC		NA	AdaBoost Classifier	NA	Accuracy:0:845, F1 score:0:852, AUC:0:898	Computational Method	NA	NA	CP116720
CP116717|287_28460	287_28460	287	Pseudomonas aeruginosa 2857	levofloxacin	Resistant								PATRIC		NA	AdaBoost Classifier	NA	Accuracy:0.845, F1 score:0.852, AUC:0.898	Computational Method	NA	NA	CP116717
CP116722|287_28461	287_28461	287	Pseudomonas aeruginosa 2868	levofloxacin	Resistant								PATRIC		NA	AdaBoost Classifier	NA	Accuracy:0:845, F1 score:0:852, AUC:0:898	Computational Method	NA	NA	CP116722
CP116723|287_28463	287_28463	287	Pseudomonas aeruginosa 2872	levofloxacin	Resistant								PATRIC		NA	AdaBoost Classifier	NA	Accuracy:0:845, F1 score:0:852, AUC:0:898	Computational Method	NA	NA	CP116723
CP117527|287_28558	287_28558	287	Pseudomonas aeruginosa MF1	levofloxacin	Resistant								PATRIC		NA	AdaBoost Classifier	NA	Accuracy:0:845, F1 score:0:852, AUC:0:898	Computational Method	NA	NA	CP117527
MPBS01000001|287_2973	287_2973	287	Pseudomonas aeruginosa strain AR_0092	amikacin	Resistant	>64	>	64	mg/L	Broth dilution				CLSI	NA		NA		Laboratory Method	NA	NA	MPBS01000001
MPBS01000001|287_2973	287_2973	287	Pseudomonas aeruginosa strain AR_0092	piperacillin/tazobactam	Resistant	>128/4	>	128/4	mg/L	Broth dilution				CLSI	NA		NA		Laboratory Method	NA	NA	MPBS01000001
MPBS01000001|287_2973	287_2973	287	Pseudomonas aeruginosa strain AR_0092	cefepime	Resistant	>32	>	32	mg/L	Broth dilution				CLSI	NA		NA		Laboratory Method	NA	NA	MPBS01000001
MPBS01000001|287_2973	287_2973	287	Pseudomonas aeruginosa strain AR_0092	levofloxacin	Resistant	>8	>	8	mg/L	Broth dilution				CLSI	NA		NA		Laboratory Method	NA	NA	MPBS01000001
MPBS01000001|287_2973	287_2973	287	Pseudomonas aeruginosa strain AR_0092	doripenem	Resistant	>8	>	8	mg/L	Broth dilution				CLSI	NA		NA		Laboratory Method	NA	NA	MPBS01000001
MPBS01000001|287_2973	287_2973	287	Pseudomonas aeruginosa strain AR_0092	tobramycin	Resistant	>16	>	16	mg/L	Broth dilution				CLSI	NA		NA		Laboratory Method	NA	NA	MPBS01000001
MPBS01000001|287_2973	287_2973	287	Pseudomonas aeruginosa strain AR_0092	ciprofloxacin	Resistant	>8	>	8	mg/L	Broth dilution				CLSI	NA		NA		Laboratory Method	NA	NA	MPBS01000001
MPBS01000001|287_2973	287_2973	287	Pseudomonas aeruginosa strain AR_0092	gentamicin	Resistant	>16	>	16	mg/L	Broth dilution				CLSI	NA		NA		Laboratory Method	NA	NA	MPBS01000001
MPBS01000001|287_2973	287_2973	287	Pseudomonas aeruginosa strain AR_0092	ceftazidime	Resistant	>128	>	128	mg/L	Broth dilution				CLSI	NA		NA		Laboratory Method	NA	NA	MPBS01000001
MPBS01000001|287_2973	287_2973	287	Pseudomonas aeruginosa strain AR_0092	meropenem	Resistant	>8	>	8	mg/L	Broth dilution				CLSI	NA		NA		Laboratory Method	NA	NA	MPBS01000001
MPBS01000001|287_2973	287_2973	287	Pseudomonas aeruginosa strain AR_0092	imipenem	Resistant	==64	==	64	mg/L	Broth dilution				CLSI	NA		NA		Laboratory Method	NA	NA	MPBS01000001
MPBS01000001|287_2973	287_2973	287	Pseudomonas aeruginosa strain AR_0092	aztreonam	Resistant	==32	==	32	mg/L	Broth dilution				CLSI	NA		NA		Laboratory Method	NA	NA	MPBS01000001
CP021774|287_4050	287_4050	287	Pseudomonas aeruginosa strain 124	levofloxacin	Resistant										NA	AdaBoost Classifier	NA	Accuracy:0.845, F1 score:0.852, AUC:0.898	Computational Method	NA	NA	CP021774
CP021775|287_4051	287_4051	287	Pseudomonas aeruginosa strain 58	levofloxacin	Resistant										NA	AdaBoost Classifier	NA	Accuracy:0:845, F1 score:0:852, AUC:0:898	Computational Method	NA	NA	CP021775
CP022525|287_4461	287_4461	287	Pseudomonas aeruginosa strain Ocean-1175	levofloxacin	Resistant										NA	AdaBoost Classifier	NA	Accuracy:0:845, F1 score:0:852, AUC:0:898	Computational Method	NA	NA	CP022525
CP022526|287_4462	287_4462	287	Pseudomonas aeruginosa strain Ocean-1155	levofloxacin	Resistant										NA	AdaBoost Classifier	NA	Accuracy:0:845, F1 score:0:852, AUC:0:898	Computational Method	NA	NA	CP022526
CP024477|287_4566	287_4566	287	Pseudomonas aeruginosa strain 12939	levofloxacin	Resistant										NA	AdaBoost Classifier	NA	Accuracy:0:845, F1 score:0:852, AUC:0:898	Computational Method	NA	NA	CP024477
CP025049|287_4621	287_4621	287	Pseudomonas aeruginosa strain PB369	levofloxacin	Resistant										NA	AdaBoost Classifier	NA	Accuracy:0:845, F1 score:0:852, AUC:0:898	Computational Method	NA	NA	CP025049
CP025055|287_4623	287_4623	287	Pseudomonas aeruginosa strain PB350	levofloxacin	Resistant										NA	AdaBoost Classifier	NA	Accuracy:0:845, F1 score:0:852, AUC:0:898	Computational Method	NA	NA	CP025055
CP025056|287_4624	287_4624	287	Pseudomonas aeruginosa strain PB367	levofloxacin	Resistant										NA	AdaBoost Classifier	NA	Accuracy:0:845, F1 score:0:852, AUC:0:898	Computational Method	NA	NA	CP025056
CP026680|287_5681	287_5681	287	Pseudomonas aeruginosa strain F5677	levofloxacin	Resistant										NA	AdaBoost Classifier	NA	Accuracy:0:845, F1 score:0:852, AUC:0:898	Computational Method	NA	NA	CP026680
CP027165|287_5685	287_5685	287	Pseudomonas aeruginosa strain AR_0360	ceftazidime	Resistant	==64	==	64	mg/L	Broth dilution				CLSI	NA		NA		Laboratory Method	NA	NA	CP027165
CP027165|287_5685	287_5685	287	Pseudomonas aeruginosa strain AR_0360	ceftazidime	Resistant	==64	==	64	mg/L	Broth dilution				CLSI	NA		NA		Laboratory Method	NA	NA	CP027165
CP027165|287_5685	287_5685	287	Pseudomonas aeruginosa strain AR_0360	piperacillin/tazobactam	Resistant	>128/4	>	128/4	mg/L	Broth dilution				CLSI	NA		NA		Laboratory Method	NA	NA	CP027165
CP027165|287_5685	287_5685	287	Pseudomonas aeruginosa strain AR_0360	meropenem	Resistant	==8	==	8	mg/L	Broth dilution				CLSI	NA		NA		Laboratory Method	NA	NA	CP027165
CP027165|287_5685	287_5685	287	Pseudomonas aeruginosa strain AR_0360	doripenem	Resistant	>8	>	8	mg/L	Broth dilution				CLSI	NA		NA		Laboratory Method	NA	NA	CP027165
CP027165|287_5685	287_5685	287	Pseudomonas aeruginosa strain AR_0360	meropenem	Resistant	==8	==	8	mg/L	Broth dilution				CLSI	NA		NA		Laboratory Method	NA	NA	CP027165
CP027165|287_5685	287_5685	287	Pseudomonas aeruginosa strain AR_0360	piperacillin/tazobactam	Resistant	>128/4	>	128/4	mg/L	Broth dilution				CLSI	NA		NA		Laboratory Method	NA	NA	CP027165
CP027165|287_5685	287_5685	287	Pseudomonas aeruginosa strain AR_0360	aztreonam	Resistant	==32	==	32	mg/L	Broth dilution				CLSI	NA		NA		Laboratory Method	NA	NA	CP027165
CP027165|287_5685	287_5685	287	Pseudomonas aeruginosa strain AR_0360	piperacillin/tazobactam	Resistant	>128/4	>	128/4	mg/L	Broth dilution				CLSI	NA		NA		Laboratory Method	NA	NA	CP027165
CP027165|287_5685	287_5685	287	Pseudomonas aeruginosa strain AR_0360	aztreonam	Resistant	==32	==	32	mg/L	Broth dilution				CLSI	NA		NA		Laboratory Method	NA	NA	CP027165
CP027165|287_5685	287_5685	287	Pseudomonas aeruginosa strain AR_0360	imipenem	Resistant	==16	==	16	mg/L	Broth dilution				CLSI	NA		NA		Laboratory Method	NA	NA	CP027165
CP027165|287_5685	287_5685	287	Pseudomonas aeruginosa strain AR_0360	doripenem	Resistant	>8	>	8	mg/L	Broth dilution				CLSI	NA		NA		Laboratory Method	NA	NA	CP027165
CP027165|287_5685	287_5685	287	Pseudomonas aeruginosa strain AR_0360	meropenem	Resistant	==8	==	8	mg/L	Broth dilution				CLSI	NA		NA		Laboratory Method	NA	NA	CP027165
CP027165|287_5685	287_5685	287	Pseudomonas aeruginosa strain AR_0360	imipenem	Resistant	==16	==	16	mg/L	Broth dilution				CLSI	NA		NA		Laboratory Method	NA	NA	CP027165
CP027165|287_5685	287_5685	287	Pseudomonas aeruginosa strain AR_0360	ceftazidime	Resistant	==64	==	64	mg/L	Broth dilution				CLSI	NA		NA		Laboratory Method	NA	NA	CP027165
CP027165|287_5685	287_5685	287	Pseudomonas aeruginosa strain AR_0360	doripenem	Resistant	>8	>	8	mg/L	Broth dilution				CLSI	NA		NA		Laboratory Method	NA	NA	CP027165
CP027165|287_5685	287_5685	287	Pseudomonas aeruginosa strain AR_0360	imipenem	Resistant	==16	==	16	mg/L	Broth dilution				CLSI	NA		NA		Laboratory Method	NA	NA	CP027165
CP027165|287_5685	287_5685	287	Pseudomonas aeruginosa strain AR_0360	aztreonam	Resistant	==32	==	32	mg/L	Broth dilution				CLSI	NA		NA		Laboratory Method	NA	NA	CP027165
CP027171.1|287_5686	287_5686	287	Pseudomonas aeruginosa strain AR_0354	gentamicin	Resistant	>16	>	16	mg/L	Broth dilution				CLSI	NA		NA		Laboratory Method	NA	NA	CP027171.1
CP027171.1|287_5686	287_5686	287	Pseudomonas aeruginosa strain AR_0354	gentamicin	Resistant	>16	>	16	mg/L	Broth dilution				CLSI	NA		NA		Laboratory Method	NA	NA	CP027171.1
CP027171.1|287_5686	287_5686	287	Pseudomonas aeruginosa strain AR_0354	doripenem	Resistant	==8	==	8	mg/L	Broth dilution				CLSI	NA		NA		Laboratory Method	NA	NA	CP027171.1
CP027171.1|287_5686	287_5686	287	Pseudomonas aeruginosa strain AR_0354	levofloxacin	Resistant										NA	AdaBoost Classifier	NA	Accuracy:0:845, F1 score:0:852, AUC:0:898	Computational Method	NA	NA	CP027171.1
CP027171.1|287_5686	287_5686	287	Pseudomonas aeruginosa strain AR_0354	piperacillin/tazobactam	Resistant	>128/4	>	128/4	mg/L	Broth dilution				CLSI	NA		NA		Laboratory Method	NA	NA	CP027171.1
CP027171.1|287_5686	287_5686	287	Pseudomonas aeruginosa strain AR_0354	ciprofloxacin	Resistant	==4	==	4	mg/L	Broth dilution				CLSI	NA		NA		Laboratory Method	NA	NA	CP027171.1
CP027171.1|287_5686	287_5686	287	Pseudomonas aeruginosa strain AR_0354	piperacillin/tazobactam	Resistant	>128/4	>	128/4	mg/L	Broth dilution				CLSI	NA		NA		Laboratory Method	NA	NA	CP027171.1
CP027171.1|287_5686	287_5686	287	Pseudomonas aeruginosa strain AR_0354	ciprofloxacin	Resistant	==4	==	4	mg/L	Broth dilution				CLSI	NA		NA		Laboratory Method	NA	NA	CP027171.1
CP027171.1|287_5686	287_5686	287	Pseudomonas aeruginosa strain AR_0354	ceftazidime	Resistant	==32	==	32	mg/L	Broth dilution				CLSI	NA		NA		Laboratory Method	NA	NA	CP027171.1
CP027171.1|287_5686	287_5686	287	Pseudomonas aeruginosa strain AR_0354	levofloxacin	Resistant	==8	==	8	mg/L	Broth dilution				CLSI	NA		NA		Laboratory Method	NA	NA	CP027171.1
CP027171.1|287_5686	287_5686	287	Pseudomonas aeruginosa strain AR_0354	imipenem	Resistant	==8	==	8	mg/L	Broth dilution				CLSI	NA		NA		Laboratory Method	NA	NA	CP027171.1
CP027171.1|287_5686	287_5686	287	Pseudomonas aeruginosa strain AR_0354	tobramycin	Resistant	>16	>	16	mg/L	Broth dilution				CLSI	NA		NA		Laboratory Method	NA	NA	CP027171.1
CP027171.1|287_5686	287_5686	287	Pseudomonas aeruginosa strain AR_0354	piperacillin/tazobactam	Resistant	>128/4	>	128/4	mg/L	Broth dilution				CLSI	NA		NA		Laboratory Method	NA	NA	CP027171.1
CP027171.1|287_5686	287_5686	287	Pseudomonas aeruginosa strain AR_0354	doripenem	Resistant	==8	==	8	mg/L	Broth dilution				CLSI	NA		NA		Laboratory Method	NA	NA	CP027171.1
CP027171.1|287_5686	287_5686	287	Pseudomonas aeruginosa strain AR_0354	doripenem	Resistant	==8	==	8	mg/L	Broth dilution				CLSI	NA		NA		Laboratory Method	NA	NA	CP027171.1
CP027171.1|287_5686	287_5686	287	Pseudomonas aeruginosa strain AR_0354	ciprofloxacin	Resistant	==4	==	4	mg/L	Broth dilution				CLSI	NA		NA		Laboratory Method	NA	NA	CP027171.1
CP027171.1|287_5686	287_5686	287	Pseudomonas aeruginosa strain AR_0354	levofloxacin	Resistant	==8	==	8	mg/L	Broth dilution				CLSI	NA		NA		Laboratory Method	NA	NA	CP027171.1
CP027171.1|287_5686	287_5686	287	Pseudomonas aeruginosa strain AR_0354	ceftazidime	Resistant	==32	==	32	mg/L	Broth dilution				CLSI	NA		NA		Laboratory Method	NA	NA	CP027171.1
CP027171.1|287_5686	287_5686	287	Pseudomonas aeruginosa strain AR_0354	levofloxacin	Resistant	==8	==	8	mg/L	Broth dilution				CLSI	NA		NA		Laboratory Method	NA	NA	CP027171.1
CP027171.1|287_5686	287_5686	287	Pseudomonas aeruginosa strain AR_0354	tobramycin	Resistant	>16	>	16	mg/L	Broth dilution				CLSI	NA		NA		Laboratory Method	NA	NA	CP027171.1
CP027171.1|287_5686	287_5686	287	Pseudomonas aeruginosa strain AR_0354	tobramycin	Resistant	>16	>	16	mg/L	Broth dilution				CLSI	NA		NA		Laboratory Method	NA	NA	CP027171.1
CP027171.1|287_5686	287_5686	287	Pseudomonas aeruginosa strain AR_0354	ceftazidime	Resistant	==32	==	32	mg/L	Broth dilution				CLSI	NA		NA		Laboratory Method	NA	NA	CP027171.1
CP027171.1|287_5686	287_5686	287	Pseudomonas aeruginosa strain AR_0354	imipenem	Resistant	==8	==	8	mg/L	Broth dilution				CLSI	NA		NA		Laboratory Method	NA	NA	CP027171.1
CP027171.1|287_5686	287_5686	287	Pseudomonas aeruginosa strain AR_0354	levofloxacin	Resistant										NA	AdaBoost Classifier	NA	Accuracy:0:845, F1 score:0:852, AUC:0:898	Computational Method	NA	NA	CP027171.1
CP027171.1|287_5686	287_5686	287	Pseudomonas aeruginosa strain AR_0354	imipenem	Resistant	==8	==	8	mg/L	Broth dilution				CLSI	NA		NA		Laboratory Method	NA	NA	CP027171.1
CP027171.1|287_5686	287_5686	287	Pseudomonas aeruginosa strain AR_0354	gentamicin	Resistant	>16	>	16	mg/L	Broth dilution				CLSI	NA		NA		Laboratory Method	NA	NA	CP027171.1
CP027172.1|287_5687	287_5687	287	Pseudomonas aeruginosa strain AR_0353	ceftazidime	Resistant	>128	>	128	mg/L	Broth dilution				CLSI	NA		NA		Laboratory Method	NA	NA	CP027172.1
CP027172.1|287_5687	287_5687	287	Pseudomonas aeruginosa strain AR_0353	ciprofloxacin	Resistant	>8	>	8	mg/L	Broth dilution				CLSI	NA		NA		Laboratory Method	NA	NA	CP027172.1
CP027172.1|287_5687	287_5687	287	Pseudomonas aeruginosa strain AR_0353	doripenem	Resistant	>8	>	8	mg/L	Broth dilution				CLSI	NA		NA		Laboratory Method	NA	NA	CP027172.1
CP027172.1|287_5687	287_5687	287	Pseudomonas aeruginosa strain AR_0353	tobramycin	Resistant	>16	>	16	mg/L	Broth dilution				CLSI	NA		NA		Laboratory Method	NA	NA	CP027172.1
CP027172.1|287_5687	287_5687	287	Pseudomonas aeruginosa strain AR_0353	gentamicin	Resistant	>16	>	16	mg/L	Broth dilution				CLSI	NA		NA		Laboratory Method	NA	NA	CP027172.1
CP027172.1|287_5687	287_5687	287	Pseudomonas aeruginosa strain AR_0353	amikacin	Resistant	==64	==	64	mg/L	Broth dilution				CLSI	NA		NA		Laboratory Method	NA	NA	CP027172.1
CP027172.1|287_5687	287_5687	287	Pseudomonas aeruginosa strain AR_0353	cefepime	Resistant	==32	==	32	mg/L	Broth dilution				CLSI	NA		NA		Laboratory Method	NA	NA	CP027172.1
CP027172.1|287_5687	287_5687	287	Pseudomonas aeruginosa strain AR_0353	ceftolozane/tazobactam	Resistant	==128/4	==	128/4	mg/L	Broth dilution				CLSI	NA		NA		Laboratory Method	NA	NA	CP027172.1
CP027172.1|287_5687	287_5687	287	Pseudomonas aeruginosa strain AR_0353	doripenem	Resistant	>8	>	8	mg/L	Broth dilution				CLSI	NA		NA		Laboratory Method	NA	NA	CP027172.1
CP027172.1|287_5687	287_5687	287	Pseudomonas aeruginosa strain AR_0353	tobramycin	Resistant	>16	>	16	mg/L	Broth dilution				CLSI	NA		NA		Laboratory Method	NA	NA	CP027172.1
CP027172.1|287_5687	287_5687	287	Pseudomonas aeruginosa strain AR_0353	ceftazidime	Resistant	>128	>	128	mg/L	Broth dilution				CLSI	NA		NA		Laboratory Method	NA	NA	CP027172.1
CP027172.1|287_5687	287_5687	287	Pseudomonas aeruginosa strain AR_0353	gentamicin	Resistant	>16	>	16	mg/L	Broth dilution				CLSI	NA		NA		Laboratory Method	NA	NA	CP027172.1
CP027172.1|287_5687	287_5687	287	Pseudomonas aeruginosa strain AR_0353	imipenem	Resistant	==32	==	32	mg/L	Broth dilution				CLSI	NA		NA		Laboratory Method	NA	NA	CP027172.1
CP027172.1|287_5687	287_5687	287	Pseudomonas aeruginosa strain AR_0353	imipenem	Resistant	==32	==	32	mg/L	Broth dilution				CLSI	NA		NA		Laboratory Method	NA	NA	CP027172.1
CP027172.1|287_5687	287_5687	287	Pseudomonas aeruginosa strain AR_0353	meropenem	Resistant	>8	>	8	mg/L	Broth dilution				CLSI	NA		NA		Laboratory Method	NA	NA	CP027172.1
CP027172.1|287_5687	287_5687	287	Pseudomonas aeruginosa strain AR_0353	meropenem	Resistant	>8	>	8	mg/L	Broth dilution				CLSI	NA		NA		Laboratory Method	NA	NA	CP027172.1
CP027172.1|287_5687	287_5687	287	Pseudomonas aeruginosa strain AR_0353	ciprofloxacin	Resistant	>8	>	8	mg/L	Broth dilution				CLSI	NA		NA		Laboratory Method	NA	NA	CP027172.1
CP027172.1|287_5687	287_5687	287	Pseudomonas aeruginosa strain AR_0353	amikacin	Resistant	==64	==	64	mg/L	Broth dilution				CLSI	NA		NA		Laboratory Method	NA	NA	CP027172.1
CP027172.1|287_5687	287_5687	287	Pseudomonas aeruginosa strain AR_0353	levofloxacin	Resistant										NA	AdaBoost Classifier	NA	Accuracy:0:845, F1 score:0:852, AUC:0:898	Computational Method	NA	NA	CP027172.1
CP027172.1|287_5687	287_5687	287	Pseudomonas aeruginosa strain AR_0353	levofloxacin	Resistant	>8	>	8	mg/L	Broth dilution				CLSI	NA		NA		Laboratory Method	NA	NA	CP027172.1
CP027172.1|287_5687	287_5687	287	Pseudomonas aeruginosa strain AR_0353	levofloxacin	Resistant	>8	>	8	mg/L	Broth dilution				CLSI	NA		NA		Laboratory Method	NA	NA	CP027172.1
CP027172.1|287_5687	287_5687	287	Pseudomonas aeruginosa strain AR_0353	cefepime	Resistant	==32	==	32	mg/L	Broth dilution				CLSI	NA		NA		Laboratory Method	NA	NA	CP027172.1
CP027172.1|287_5687	287_5687	287	Pseudomonas aeruginosa strain AR_0353	ceftolozane/tazobactam	Resistant	==128/4	==	128/4	mg/L	Broth dilution				CLSI	NA		NA		Laboratory Method	NA	NA	CP027172.1
CP027174.1|287_5688	287_5688	287	Pseudomonas aeruginosa strain AR_0230	levofloxacin	Resistant										NA	AdaBoost Classifier	NA	Accuracy:0:845, F1 score:0:852, AUC:0:898	Computational Method	NA	NA	CP027174.1
CP027174.1|287_5688	287_5688	287	Pseudomonas aeruginosa strain AR_0230	cefepime	Resistant	>32	>	32	mg/L	Broth dilution				CLSI	NA		NA		Laboratory Method	NA	NA	CP027174.1
CP027174.1|287_5688	287_5688	287	Pseudomonas aeruginosa strain AR_0230	gentamicin	Resistant	>16	>	16	mg/L	Broth dilution				CLSI	NA		NA		Laboratory Method	NA	NA	CP027174.1
CP027174.1|287_5688	287_5688	287	Pseudomonas aeruginosa strain AR_0230	ceftazidime	Resistant	==32	==	32	mg/L	Broth dilution				CLSI	NA		NA		Laboratory Method	NA	NA	CP027174.1
CP027174.1|287_5688	287_5688	287	Pseudomonas aeruginosa strain AR_0230	doripenem	Resistant	>8	>	8	mg/L	Broth dilution				CLSI	NA		NA		Laboratory Method	NA	NA	CP027174.1
CP027174.1|287_5688	287_5688	287	Pseudomonas aeruginosa strain AR_0230	piperacillin/tazobactam	Resistant	>128/4	>	128/4	mg/L	Broth dilution				CLSI	NA		NA		Laboratory Method	NA	NA	CP027174.1
CP027174.1|287_5688	287_5688	287	Pseudomonas aeruginosa strain AR_0230	piperacillin/tazobactam	Resistant	>128/4	>	128/4	mg/L	Broth dilution				CLSI	NA		NA		Laboratory Method	NA	NA	CP027174.1
CP027174.1|287_5688	287_5688	287	Pseudomonas aeruginosa strain AR_0230	levofloxacin	Resistant	>8	>	8	mg/L	Broth dilution				CLSI	NA		NA		Laboratory Method	NA	NA	CP027174.1
CP027174.1|287_5688	287_5688	287	Pseudomonas aeruginosa strain AR_0230	amikacin	Resistant	>64	>	64	mg/L	Broth dilution				CLSI	NA		NA		Laboratory Method	NA	NA	CP027174.1
CP027174.1|287_5688	287_5688	287	Pseudomonas aeruginosa strain AR_0230	amikacin	Resistant	>64	>	64	mg/L	Broth dilution				CLSI	NA		NA		Laboratory Method	NA	NA	CP027174.1
CP027174.1|287_5688	287_5688	287	Pseudomonas aeruginosa strain AR_0230	ciprofloxacin	Resistant	>8	>	8	mg/L	Broth dilution				CLSI	NA		NA		Laboratory Method	NA	NA	CP027174.1
CP027174.1|287_5688	287_5688	287	Pseudomonas aeruginosa strain AR_0230	meropenem	Resistant	>8	>	8	mg/L	Broth dilution				CLSI	NA		NA		Laboratory Method	NA	NA	CP027174.1
CP027174.1|287_5688	287_5688	287	Pseudomonas aeruginosa strain AR_0230	meropenem	Resistant	>8	>	8	mg/L	Broth dilution				CLSI	NA		NA		Laboratory Method	NA	NA	CP027174.1
CP027174.1|287_5688	287_5688	287	Pseudomonas aeruginosa strain AR_0230	gentamicin	Resistant	>16	>	16	mg/L	Broth dilution				CLSI	NA		NA		Laboratory Method	NA	NA	CP027174.1
CP027174.1|287_5688	287_5688	287	Pseudomonas aeruginosa strain AR_0230	tobramycin	Resistant	>16	>	16	mg/L	Broth dilution				CLSI	NA		NA		Laboratory Method	NA	NA	CP027174.1
CP027174.1|287_5688	287_5688	287	Pseudomonas aeruginosa strain AR_0230	ciprofloxacin	Resistant	>8	>	8	mg/L	Broth dilution				CLSI	NA		NA		Laboratory Method	NA	NA	CP027174.1
CP027174.1|287_5688	287_5688	287	Pseudomonas aeruginosa strain AR_0230	imipenem	Resistant	>64	>	64	mg/L	Broth dilution				CLSI	NA		NA		Laboratory Method	NA	NA	CP027174.1
CP027174.1|287_5688	287_5688	287	Pseudomonas aeruginosa strain AR_0230	cefepime	Resistant	>32	>	32	mg/L	Broth dilution				CLSI	NA		NA		Laboratory Method	NA	NA	CP027174.1
CP027174.1|287_5688	287_5688	287	Pseudomonas aeruginosa strain AR_0230	tobramycin	Resistant	>16	>	16	mg/L	Broth dilution				CLSI	NA		NA		Laboratory Method	NA	NA	CP027174.1
CP027174.1|287_5688	287_5688	287	Pseudomonas aeruginosa strain AR_0230	levofloxacin	Resistant	>8	>	8	mg/L	Broth dilution				CLSI	NA		NA		Laboratory Method	NA	NA	CP027174.1
CP027174.1|287_5688	287_5688	287	Pseudomonas aeruginosa strain AR_0230	imipenem	Resistant	>64	>	64	mg/L	Broth dilution				CLSI	NA		NA		Laboratory Method	NA	NA	CP027174.1
CP027174.1|287_5688	287_5688	287	Pseudomonas aeruginosa strain AR_0230	ceftazidime	Resistant	==32	==	32	mg/L	Broth dilution				CLSI	NA		NA		Laboratory Method	NA	NA	CP027174.1
CP027174.1|287_5688	287_5688	287	Pseudomonas aeruginosa strain AR_0230	doripenem	Resistant	>8	>	8	mg/L	Broth dilution				CLSI	NA		NA		Laboratory Method	NA	NA	CP027174.1
CP027169.1|287_5689	287_5689	287	Pseudomonas aeruginosa strain AR_0356	aztreonam	Resistant	>64	>	64	mg/L	Broth dilution				CLSI	NA		NA		Laboratory Method	NA	NA	CP027169.1
CP027169.1|287_5689	287_5689	287	Pseudomonas aeruginosa strain AR_0356	cefepime	Resistant	>32	>	32	mg/L	Broth dilution				CLSI	NA		NA		Laboratory Method	NA	NA	CP027169.1
CP027169.1|287_5689	287_5689	287	Pseudomonas aeruginosa strain AR_0356	ceftazidime	Resistant	==64	==	64	mg/L	Broth dilution				CLSI	NA		NA		Laboratory Method	NA	NA	CP027169.1
CP027169.1|287_5689	287_5689	287	Pseudomonas aeruginosa strain AR_0356	doripenem	Resistant	>8	>	8	mg/L	Broth dilution				CLSI	NA		NA		Laboratory Method	NA	NA	CP027169.1
CP027169.1|287_5689	287_5689	287	Pseudomonas aeruginosa strain AR_0356	gentamicin	Resistant	==16	==	16	mg/L	Broth dilution				CLSI	NA		NA		Laboratory Method	NA	NA	CP027169.1
CP027169.1|287_5689	287_5689	287	Pseudomonas aeruginosa strain AR_0356	levofloxacin	Resistant										NA	AdaBoost Classifier	NA	Accuracy:0:845, F1 score:0:852, AUC:0:898	Computational Method	NA	NA	CP027169.1
CP027169.1|287_5689	287_5689	287	Pseudomonas aeruginosa strain AR_0356	tobramycin	Resistant	==16	==	16	mg/L	Broth dilution				CLSI	NA		NA		Laboratory Method	NA	NA	CP027169.1
CP027169.1|287_5689	287_5689	287	Pseudomonas aeruginosa strain AR_0356	ceftolozane/tazobactam	Resistant	==32/4	==	32/4	mg/L	Broth dilution				CLSI	NA		NA		Laboratory Method	NA	NA	CP027169.1
CP027169.1|287_5689	287_5689	287	Pseudomonas aeruginosa strain AR_0356	meropenem	Resistant	>8	>	8	mg/L	Broth dilution				CLSI	NA		NA		Laboratory Method	NA	NA	CP027169.1
CP027169.1|287_5689	287_5689	287	Pseudomonas aeruginosa strain AR_0356	imipenem	Resistant	>64	>	64	mg/L	Broth dilution				CLSI	NA		NA		Laboratory Method	NA	NA	CP027169.1
CP027169.1|287_5689	287_5689	287	Pseudomonas aeruginosa strain AR_0356	piperacillin/tazobactam	Resistant	>128/4	>	128/4	mg/L	Broth dilution				CLSI	NA		NA		Laboratory Method	NA	NA	CP027169.1
CP027166|287_5690	287_5690	287	Pseudomonas aeruginosa strain AR_0357	meropenem	Resistant	==8	==	8	mg/L	Broth dilution				CLSI	NA		NA		Laboratory Method	NA	NA	CP027166
CP027166|287_5690	287_5690	287	Pseudomonas aeruginosa strain AR_0357	tobramycin	Resistant	>16	>	16	mg/L	Broth dilution				CLSI	NA		NA		Laboratory Method	NA	NA	CP027166
CP027166|287_5690	287_5690	287	Pseudomonas aeruginosa strain AR_0357	imipenem	Resistant	==16	==	16	mg/L	Broth dilution				CLSI	NA		NA		Laboratory Method	NA	NA	CP027166
CP027166|287_5690	287_5690	287	Pseudomonas aeruginosa strain AR_0357	ceftolozane/tazobactam	Resistant	==128/4	==	128/4	mg/L	Broth dilution				CLSI	NA		NA		Laboratory Method	NA	NA	CP027166
CP027166|287_5690	287_5690	287	Pseudomonas aeruginosa strain AR_0357	gentamicin	Resistant	>16	>	16	mg/L	Broth dilution				CLSI	NA		NA		Laboratory Method	NA	NA	CP027166
CP027166|287_5690	287_5690	287	Pseudomonas aeruginosa strain AR_0357	doripenem	Resistant	>8	>	8	mg/L	Broth dilution				CLSI	NA		NA		Laboratory Method	NA	NA	CP027166
CP027166|287_5690	287_5690	287	Pseudomonas aeruginosa strain AR_0357	ceftazidime	Resistant	>128	>	128	mg/L	Broth dilution				CLSI	NA		NA		Laboratory Method	NA	NA	CP027166
CP027166|287_5690	287_5690	287	Pseudomonas aeruginosa strain AR_0357	amikacin	Resistant	>64	>	64	mg/L	Broth dilution				CLSI	NA		NA		Laboratory Method	NA	NA	CP027166
CP027166|287_5690	287_5690	287	Pseudomonas aeruginosa strain AR_0357	cefepime	Resistant	>32	>	32	mg/L	Broth dilution				CLSI	NA		NA		Laboratory Method	NA	NA	CP027166
CP027166|287_5690	287_5690	287	Pseudomonas aeruginosa strain AR_0357	levofloxacin	Resistant										NA	AdaBoost Classifier	NA	Accuracy:0.845, F1 score:0.852, AUC:0.898	Computational Method	NA	NA	CP027166
CP027166|287_5690	287_5690	287	Pseudomonas aeruginosa strain AR_0357	piperacillin/tazobactam	Resistant	==128/4	==	128/4	mg/L	Broth dilution				CLSI	NA		NA		Laboratory Method	NA	NA	CP027166
CP027166|287_5690	287_5690	287	Pseudomonas aeruginosa strain AR_0357	aztreonam	Resistant	>64	>	64	mg/L	Broth dilution				CLSI	NA		NA		Laboratory Method	NA	NA	CP027166
CP027166|287_5690	287_5690	287	Pseudomonas aeruginosa strain AR_0357	ciprofloxacin	Resistant	>8	>	8	mg/L	Broth dilution				CLSI	NA		NA		Laboratory Method	NA	NA	CP027166
CP027166|287_5690	287_5690	287	Pseudomonas aeruginosa strain AR_0357	ceftazidime/avibactam	Resistant	==16/4	==	2024-04-16	mg/L	Broth dilution				missing	NA		NA		Laboratory Method	NA	NA	CP027166
CP027166|287_5690	287_5690	287	Pseudomonas aeruginosa strain AR_0357	levofloxacin	Resistant	>8	>	8	mg/L	Broth dilution				CLSI	NA		NA		Laboratory Method	NA	NA	CP027166
CP028162|287_5707	287_5707	287	Pseudomonas aeruginosa strain MRSN12280	levofloxacin	Resistant										NA	AdaBoost Classifier	NA	Accuracy:0:845, F1 score:0:852, AUC:0:898	Computational Method	NA	NA	CP028162
CP029147|287_5746	287_5746	287	Pseudomonas aeruginosa strain AR_0443	ceftazidime	Resistant	>128	>	128	mg/L	Broth dilution				CLSI	NA		NA		Laboratory Method	NA	NA	CP029147
CP029147|287_5746	287_5746	287	Pseudomonas aeruginosa strain AR_0443	aztreonam	Resistant	>64	>	64	mg/L	Broth dilution				CLSI	NA		NA		Laboratory Method	NA	NA	CP029147
CP029147|287_5746	287_5746	287	Pseudomonas aeruginosa strain AR_0443	imipenem	Resistant	==32	==	32	mg/L	Broth dilution				CLSI	NA		NA		Laboratory Method	NA	NA	CP029147
CP029147|287_5746	287_5746	287	Pseudomonas aeruginosa strain AR_0443	doripenem	Resistant	>8	>	8	mg/L	Broth dilution				CLSI	NA		NA		Laboratory Method	NA	NA	CP029147
CP029147|287_5746	287_5746	287	Pseudomonas aeruginosa strain AR_0443	aztreonam	Resistant	>64	>	64	mg/L	Broth dilution				CLSI	NA		NA		Laboratory Method	NA	NA	CP029147
CP029147|287_5746	287_5746	287	Pseudomonas aeruginosa strain AR_0443	doripenem	Resistant	>8	>	8	mg/L	Broth dilution				CLSI	NA		NA		Laboratory Method	NA	NA	CP029147
CP029147|287_5746	287_5746	287	Pseudomonas aeruginosa strain AR_0443	gentamicin	Resistant	>16	>	16	mg/L	Broth dilution				CLSI	NA		NA		Laboratory Method	NA	NA	CP029147
CP029147|287_5746	287_5746	287	Pseudomonas aeruginosa strain AR_0443	ciprofloxacin	Resistant	>8	>	8	mg/L	Broth dilution				CLSI	NA		NA		Laboratory Method	NA	NA	CP029147
[truncated: 2,067 more rows]
