# Supplementary material for: A machine learning-based strategy to elucidate the identification of antibiotic resistance in bacteria
Source: Front Antibiot. 2024 Jun 18;3:1405296. doi: 10.3389/frabi.2024.1405296 (PMC11732175; doi:10.3389/frabi.2024.1405296)
Supplement: Supplementary file 1 [file DataSheet_1.zip › Supplementary Table 5.XLSX]

## Sheet: Sheet1
Supplementary table 5: Calculated features of the different bacterial strains
header	GenBank_id	PATRIC_id	Strain	seqLen	gc_content	A	T	G	C
AP017377|1280_14567	AP017377	1280_14567	Staphylococcus aureus strain OC8	2897106	32.8733	974929	969804	475233	477140
AP017891|1280_18528	AP017891	1280_18528	Staphylococcus aureus strain GN3	2809401	32.8488	941723	944824	465990	456864
AP017971|1313_15185	AP017971	1313_15185	Streptococcus pneumoniae strain KK0981	2148476	39.6432	650489	646263	427238	424486
AP018043|1313_15187	AP018043	1313_15187	Streptococcus pneumoniae strain KK0381	2158944	39.6854	654134	647824	431314	425472
AP018044|1313_15186	AP018044	1313_15186	Streptococcus pneumoniae strain KK1157	2267947	39.6245	686439	682646	459815	438847
AP018349|1280_18529	AP018349	1280_18529	Staphylococcus aureus strain GN1	2809565	32.8434	941815	944992	466018	456740
AP018937|1313_16299	AP018937	1313_16299	Streptococcus pneumoniae strain HU-OH	2058492	39.7193	623211	617662	411509	406110
AP019192|1313_16301	AP019192	1313_16301	Streptococcus pneumoniae strain ASP0581	2156271	39.5231	655100	648944	427876	424350
AP019305|1280_19082	AP019305	1280_19082	Staphylococcus aureus strain TUM9458	2963259	33.0077	986722	998433	487842	490262
AP019306|1280_19083	AP019306	1280_19083	Staphylococcus aureus strain TUM9463	3066291	32.9483	1030303	1025698	511553	498737
AP019542|1280_22660	AP019542	1280_22660	Staphylococcus aureus strain KG-03	2945245	32.9257	980239	995264	483670	486072
AP025176|1280_37108	AP025176	1280_37108	Staphylococcus aureus strain TPS5614	2832400	32.8127	946799	956215	464921	464465
AP027134|1280_45020	AP027134	1280_45020	Staphylococcus aureus JP008	2801090	32.8945	936045	943640	462052	459353
AP027135|1280_45021	AP027135	1280_45021	Staphylococcus aureus JP089	2802260	32.8844	937954	942799	462664	458843
CP001921.1|696749_3	CP001921.1	696749_3	Acinetobacter baumannii 1656-2	3940614	39.1683	1198243	1198899	780917	762555
CP001937.2|497978_4	CP001937.2	497978_4	Acinetobacter baumannii MDR-ZJ06	4022275	39.0976	1223962	1225702	788537	784074
CP002522.2|980514_3	CP002522.2	980514_3	Acinetobacter baumannii TCDC-AB0715	4138388	39.0234	1260486	1262962	810308	804632
CP003847.1|1096996_4	CP003847.1	1096996_4	Acinetobacter baumannii BJAB0715	4001621	38.8666	1223936	1222392	780893	774400
CP003849.1|1096997_4	CP003849.1	1096997_4	Acinetobacter baumannii BJAB0868	3906795	39.0249	1191214	1190959	764387	760235
CP007499.1|1280_3359	CP007499.1	1280_3359	Staphylococcus aureus strain 2395 USA500	2955646	32.8608	989098	995299	487330	483918
CP007539|1280_3350	CP007539	1280_3350	Staphylococcus aureus strain NRS 100	2823087	32.8166	948042	948604	466427	460014
CP010781.1|470_775	CP010781.1	470_775	Acinetobacter baumannii strain A1	3909008	39.2934	1184305	1188719	769260	766724
CP010892.1|1611770_3	CP010892.1	1611770_3	Pseudomonas sp. MRSN12121	6929263	63.8419	1253944	1251544	2208718	2215057
CP012952.1|470_1405	CP012952.1	470_1405	Acinetobacter baumannii strain D36	4063596	38.958	1239453	1241048	788009	795086
CP015447|1280_12279	CP015447	1280_12279	Staphylococcus aureus strain M92	3050062	32.7894	1015540	1034424	497403	502695
CP016410.1|595_68	CP016410.1	595_68	Salmonella enterica subsp. enterica serovar Infantis strain N55391	4727114	52.2718	1125398	1130769	1239588	1231359
CP017090|1280_12907	CP017090	1280_12907	Staphylococcus aureus strain ISU935	2861508	32.9144	956979	962680	472778	469071
CP017091|46170_317	CP017091	46170_317	Staphylococcus aureus subsp. aureus strain ISU926	2833430	33.0087	944541	953610	467658	467621
CP017115|1280_12910	CP017115	1280_12910	Staphylococcus aureus strain FORC_045	2807171	32.8385	937373	947965	460718	461115
CP017684|1280_14686	CP017684	1280_14686	Staphylococcus aureus strain CFSAN007847	2857060	32.849	954390	964155	469219	469296
CP018629|1280_15862	CP018629	1280_15862	Staphylococcus aureus strain MRSA107	3095697	32.7809	1027220	1053681	486599	528197
CP018635.1|149539_883	CP018635.1	149539_883	Salmonella enterica subsp. enterica serovar Enteritidis strain 56-3991	4678113	52.17	1119882	1117658	1218569	1222004
CP018637.1|149539_894	CP018637.1	149539_894	Salmonella enterica subsp. enterica serovar Enteritidis strain 69-3861	4690881	52.1262	1121643	1124062	1224449	1220727
CP018642.1|149539_885	CP018642.1	149539_885	Salmonella enterica subsp. enterica serovar Enteritidis strain 74-1357	4698044	52.1059	1124358	1125730	1225609	1222347
CP018644|149539_886	CP018644	149539_886	Salmonella enterica subsp. enterica serovar Enteritidis strain 77-2980	4686089	52.1855	1119244	1121385	1224562	1220898
CP018645.1|149539_887	CP018645.1	149539_887	Salmonella enterica subsp. enterica serovar Enteritidis strain 79-2359	4684909	52.179	1121270	1119100	1220503	1224036
CP018648.1|149539_895	CP018648.1	149539_895	Salmonella enterica subsp. enterica serovar Enteritidis strain 81-1607	4688972	52.1946	1119397	1122187	1221653	1225735
CP018651.1|149539_896	CP018651.1	149539_896	Salmonella enterica subsp. enterica serovar Enteritidis strain 81-1705	4698445	52.2582	1119402	1123721	1227982	1227340
CP018655.1|149539_889	CP018655.1	149539_889	Salmonella enterica subsp. enterica serovar Enteritidis strain 81-1706	4699800	52.2433	1119966	1124505	1228050	1227279
CP018661.1|149539_892	CP018661.1	149539_892	Salmonella enterica subsp. enterica serovar Enteritidis strain 95-0621	4679622	52.172	1118015	1120154	1222451	1219002
CP018838|1313_15386	CP018838	1313_15386	Streptococcus pneumoniae strain 11A	2079194	39.8068	626660	624873	414236	413425
CP019299|1313_16305	CP019299	1313_16305	Streptococcus pneumoniae strain HKU1-14	2038121	39.6641	620140	609579	406882	401520
CP019590|1280_12239	CP019590	1280_12239	Staphylococcus aureus strain C2406	2878854	32.7812	962154	972978	471880	471842
CP019592|1280_12241	CP019592	1280_12241	Staphylococcus aureus strain GD5	2784749	32.9374	930827	936698	459389	457835
CP019595|1280_12243	CP019595	1280_12243	Staphylococcus aureus strain GD1677	2813235	32.9214	943571	943509	465819	460336
CP019610|1773_9608	CP019610	1773_9608	Mycobacterium tuberculosis strain H54	4416938	65.6071	759163	759952	1451880	1445943
CP019611|1773_9609	CP019611	1773_9609	Mycobacterium tuberculosis strain H83	4413214	65.6344	758118	758511	1445550	1451035
CP019612|1773_9610	CP019612	1773_9610	Mycobacterium tuberculosis strain H107	4418796	65.6143	759830	759606	1446730	1452630
CP020048.1|562_16324	CP020048.1	562_16324	Escherichia coli strain AR_0118	5018461	50.6275	1238205	1239534	1273714	1267008
CP020055.1|562_16326	CP020055.1	562_16326	Escherichia coli strain AR_0069	4658583	50.751	1148523	1145781	1180719	1183560
CP020058.1|562_16325	CP020058.1	562_16325	Escherichia coli strain AR_0061	4595238	50.7348	1130585	1133268	1168115	1163270
CP020116.1|562_16327	CP020116.1	562_16327	Escherichia coli strain AR_0104	4992088	50.8024	1226271	1229716	1268430	1267671
CP020467|1280_16430	CP020467	1280_16430	Staphylococcus aureus strain CFSAN007896	2855675	32.8245	954023	964291	468518	468843
CP020495.1|562_45845	CP020495.1	562_45845	Escherichia coli strain 103	5162123	50.6971	1270720	1274354	1311216	1305833
CP020544|1280_16429	CP020544	1280_16429	Staphylococcus aureus strain CR14-035	2989067	32.8584	996570	999075	493252	488909
CP020553|1280_16434	CP020553	1280_16434	Staphylococcus aureus strain SA112	2982183	32.9161	992745	998569	491934	489684
CP020579|470_3356	CP020579	470_3356	Acinetobacter baumannii strain SAA14	3972565	39.0567	1211784	1209230	775336	776215
CP020591|470_3352	CP020591	470_3352	Acinetobacter baumannii strain SSA6	3884414	39.0436	1185074	1182723	761898	754719
CP020619|1280_12234	CP020619	1280_12234	Staphylococcus aureus strain JE2	2874399	32.7841	960676	971376	471124	471223
CP020741|1280_14573	CP020741	1280_14573	Staphylococcus aureus strain HZW450	2831958	32.8985	947341	952945	467082	464590
CP020956|1280_21046	CP020956	1280_21046	Staphylococcus aureus strain C8879	2832897	32.8147	946042	957247	465001	464607
CP020960|1280_21047	CP020960	1280_21047	Staphylococcus aureus strain JK3137	2955000	32.818	992746	992481	488916	480857
CP021105|1280_16428	CP021105	1280_16428	Staphylococcus aureus strain CC5	2707993	32.8461	906090	912362	446293	443178
CP021171|1280_16565	CP021171	1280_16565	Staphylococcus aureus strain CHU15-056	2773467	32.8888	928818	932441	458059	454102
CP021175.1|562_16466	CP021175.1	562_16466	Escherichia coli strain 5CRE51	5041366	50.7885	1237500	1243430	1282269	1278167
CP021178|523796_82	CP021178	523796_82	Staphylococcus aureus subsp. aureus ST398 strain 2012-3	2715600	32.9568	906920	913704	448582	446394
CP021179.1|562_17359	CP021179.1	562_17359	Escherichia coli strain 81009	5012084	50.7678	1230899	1236662	1272946	1271577
CP021532.1|562_19821	CP021532.1	562_19821	Escherichia coli strain AR_0149	4830167	50.799	1191664	1184825	1226137	1227541
CP021683.1|562_22426	CP021683.1	562_22426	Escherichia coli strain AR_0162	4810234	50.7761	1180942	1186841	1220825	1221626
CP021689.1|562_19632	CP021689.1	562_19632	Escherichia coli strain AR_0058	4940441	50.8234	1215555	1213987	1255479	1255420
CP021691.1|562_19631	CP021691.1	562_19631	Escherichia coli strain AR_0151	4862952	50.8091	1192582	1199546	1235378	1235446
CP021722.1|562_19823	CP021722.1	562_19823	Escherichia coli strain AR_0128	4967401	50.5933	1226195	1228033	1260061	1253112
CP021736.1|562_17621	CP021736.1	562_17621	Escherichia coli strain AR_0150	4864149	50.8096	1199879	1192816	1235757	1235697
CP021774|287_4050	CP021774	287_4050	Pseudomonas aeruginosa strain 124	7008516	65.8443	1195310	1198501	2308679	2306026
CP021775|287_4051	CP021775	287_4051	Pseudomonas aeruginosa strain 58	7241575	65.7953	1237740	1239217	2382201	2382417
CP021879.1|562_17721	CP021879.1	562_17721	Escherichia coli strain AR_0137	4746578	50.8082	1165543	1169382	1207076	1204577
CP021935.1|562_17722	CP021935.1	562_17722	Escherichia coli strain AR_0055	5141314	50.7377	1267355	1265375	1304173	1304411
CP022290|46170_461	CP022290	46170_461	Staphylococcus aureus subsp. aureus strain EDCC5458	2848525	32.8603	952623	959867	468016	468019
CP022291|46170_460	CP022291	46170_460	Staphylococcus aureus subsp. aureus strain EDCC5464	2762859	32.839	924911	930652	454784	452512
CP022478|287_8037	CP022478	287_8037	Pseudomonas aeruginosa strain LW	6824837	65.9738	1160143	1162089	2247303	2255302
CP022525|287_4461	CP022525	287_4461	Pseudomonas aeruginosa strain Ocean-1175	6943220	66.0256	1180236	1178683	2290265	2294036
CP022526|287_4462	CP022526	287_4462	Pseudomonas aeruginosa strain Ocean-1155	6952237	66.0109	1190265	1172735	2283086	2306151
CP022577|1773_9530	CP022577	1773_9530	Mycobacterium tuberculosis strain WC078	4413712	65.6154	758582	759056	1451060	1445014
CP022578|1773_9529	CP022578	1773_9529	Mycobacterium tuberculosis strain WC059	4413669	65.6153	758576	759052	1451045	1444996
CP022582|1280_17686	CP022582	1280_17686	Staphylococcus aureus strain FORC_062	2905353	32.9172	973041	975952	479930	476430
CP022704|1773_9517	CP022704	1773_9517	Mycobacterium tuberculosis strain Beijing2014PNGD	4404064	65.5903	757859	757566	1441198	1447441
CP022717|1280_17695	CP022717	1280_17695	Staphylococcus aureus strain 27	2814328	32.8726	944100	945085	465382	459761
CP022893|1280_17703	CP022893	1280_17703	Staphylococcus aureus strain 61	2911744	32.8974	987267	966590	486037	471850
CP022894|1280_17706	CP022894	1280_17706	Staphylococcus aureus strain 191	2911744	32.8975	987267	966587	486038	471852
CP022895|1280_17707	CP022895	1280_17707	Staphylococcus aureus strain 85	2806113	32.7994	939723	946003	461245	459142
CP022896|1280_17702	CP022896	1280_17702	Staphylococcus aureus strain 277	2748691	32.8023	921662	925394	452805	448830
CP022899|1280_17704	CP022899	1280_17704	Staphylococcus aureus strain 143	2813908	32.8236	942337	947945	462870	460756
CP022900|1280_17699	CP022900	1280_17699	Staphylococcus aureus strain 468	2813963	32.8236	942360	947960	462880	460763
CP022901|1280_17705	CP022901	1280_17705	Staphylococcus aureus strain 466	2813964	32.8237	942358	947960	462882	460764
CP022902|1280_17701	CP022902	1280_17701	Staphylococcus aureus strain 165	2408843	32.8306	808434	809572	404087	386750
CP022903|1280_17696	CP022903	1280_17696	Staphylococcus aureus strain 187	2913163	32.8985	964326	990449	470502	487886
CP022904|1280_17697	CP022904	1280_17697	Staphylococcus aureus strain 629	2913334	32.9025	964230	990543	470623	487938
CP022905|1280_17715	CP022905	1280_17715	Staphylococcus aureus strain 628	2911773	32.8975	987280	966593	486045	471855
CP023140|470_5451	CP023140	470_5451	Acinetobacter baumannii strain XH906	3891370	39.0304	1187565	1184989	758907	759909
CP023255|287_5956	CP023255	287_5956	Pseudomonas aeruginosa strain CCUG 70744	6859232	66.0403	1163467	1165905	2263857	2266003
CP023258.1|562_30349	CP023258.1	562_30349	Escherichia coli strain CCUG	5074278	50.5041	1256359	1255103	1281153	1281563
CP023390|426430_24	CP023390	426430_24	Staphylococcus aureus subsp. aureus str. Newman	2878897	32.8882	963905	968175	475267	471550
CP023560|1280_44378	CP023560	1280_44378	Staphylococcus aureus strain NMR08	3124697	32.8	1042429	1044432	514979	509923
CP024124.1|470_4286	CP024124.1	470_4286	Acinetobacter baumannii strain AYP-A2	3991735	39.2123	1211524	1214961	782689	782561
CP024477|287_4566	CP024477	287_4566	Pseudomonas aeruginosa strain 12939	6621378	66.2048	1120412	1117296	2188193	2195477
CP024611|470_4287	CP024611	470_4287	Acinetobacter baumannii strain Ab4977	3966912	39.0898	1208868	1207385	773456	777203
CP024613|470_4288	CP024613	470_4288	Acinetobacter baumannii strain Ab4568	4000452	39.0845	1218691	1218205	779914	783642
CP025049|287_4621	CP025049	287_4621	Pseudomonas aeruginosa strain PB369	6526814	66.0157	1111849	1106240	2151549	2157176
CP025055|287_4623	CP025055	287_4623	Pseudomonas aeruginosa strain PB350	6752870	66.2048	1141056	1141091	2234041	2236682
CP025056|287_4624	CP025056	287_4624	Pseudomonas aeruginosa strain PB367	6752906	66.2049	1141060	1141094	2234055	2236697
CP025593|1773_9499	CP025593	1773_9499	Mycobacterium tuberculosis strain GG-111-10	4411563	65.6157	758522	758364	1444643	1450034
CP025594|1773_9500	CP025594	1773_9500	Mycobacterium tuberculosis strain GG-5-10	4411442	65.6151	758509	758360	1444610	1449963
CP025595|1773_9501	CP025595	1773_9501	Mycobacterium tuberculosis strain GG-20-11	4411504	65.6151	758552	758340	1444601	1450011
CP025596|1773_9510	CP025596	1773_9510	Mycobacterium tuberculosis strain GG-27-11	4411443	65.6148	758507	758375	1444620	1449941
CP025597|1773_9511	CP025597	1773_9511	Mycobacterium tuberculosis strain GG-36-11	4411469	65.6149	758518	758372	1444631	1449948
CP025598|1773_9507	CP025598	1773_9507	Mycobacterium tuberculosis strain GG-37-11	4411526	65.6155	758537	758343	1444623	1450023
CP025599|1773_9512	CP025599	1773_9512	Mycobacterium tuberculosis strain GG-45-11	4411469	65.6165	758486	758331	1444648	1450004
CP025600|1773_9502	CP025600	1773_9502	Mycobacterium tuberculosis strain 77-11	4411508	65.6155	758544	758331	1444611	1450022
CP025601|1773_9503	CP025601	1773_9503	Mycobacterium tuberculosis strain GG-90-10	4411602	65.6155	758525	758383	1444661	1450033
CP025602|1773_9513	CP025602	1773_9513	Mycobacterium tuberculosis strain GG-109-10	4411463	65.615	758536	758345	1444578	1450004
CP025603|1773_9508	CP025603	1773_9508	Mycobacterium tuberculosis strain GG-121-10	4411510	65.6157	758538	758330	1444611	1450031
CP025604|1773_9504	CP025604	1773_9504	Mycobacterium tuberculosis strain GG-129-11	4411413	65.6146	758542	758342	1444600	1449929
CP025605|1773_9505	CP025605	1773_9505	Mycobacterium tuberculosis strain GG-134-11	4411399	65.6145	758538	758342	1444562	1449957
CP025606|1773_9514	CP025606	1773_9514	Mycobacterium tuberculosis strain GG-137-10	4411446	65.6153	758521	758342	1444594	1449989
CP025608|1773_9506	CP025608	1773_9506	Mycobacterium tuberculosis strain GG-229-10	4411519	65.615	758529	758372	1444615	1450003
CP026646|1280_21041	CP026646	1280_21041	Staphylococcus aureus strain 2288	2814563	32.7915	940841	950784	462095	460843
CP026670|1313_15789	CP026670	1313_15789	Streptococcus pneumoniae strain 335	2221315	39.4886	671105	673044	436872	440294
CP026680|287_5681	CP026680	287_5681	Pseudomonas aeruginosa strain F5677	6645227	65.8851	1133930	1133082	2185789	2192426
CP026711.1|470_4702	CP026711.1	470_4702	Acinetobacter baumannii strain AR_0063	4028761	39.0006	1225086	1232435	787509	783731
CP026742|1773_9528	CP026742	1773_9528	Mycobacterium tuberculosis strain LJ319	4399460	64.4909	745544	745381	1415507	1421744
CP026761|470_4704	CP026761	470_4704	Acinetobacter baumannii strain AR_0078	3871930	39.1293	1177849	1179021	757579	757481
CP027123.1|470_4881	CP027123.1	470_4881	Acinetobacter baumannii strain AR_0056	3993838	39.1158	1217606	1214012	781558	780662
CP027126.1|562_28563	CP027126.1	562_28563	Escherichia coli strain AR_0374	4877957	50.8496	1197977	1199556	1243291	1237133
CP027134.1|562_28434	CP027134.1	562_28434	Escherichia coli strain AR_0372	5211570	50.6227	1286991	1286344	1314793	1323442
CP027140.1|562_28435	CP027140.1	562_28435	Escherichia coli strain AR_0369	4625479	50.7743	1138759	1138165	1177758	1170797
CP027165|287_5685	CP027165	287_5685	Pseudomonas aeruginosa strain AR_0360	6463575	66.4415	1084326	1084756	2145526	2148967
CP027166|287_5690	CP027166	287_5690	Pseudomonas aeruginosa strain AR_0357	7162784	65.7971	1223382	1226500	2360623	2352279
CP027169.1|287_5689	CP027169.1	287_5689	Pseudomonas paraeruginosa strain AR_0356	6586916	66.4443	1106577	1103712	2186961	2189666
CP027171.1|287_5686	CP027171.1	287_5686	Pseudomonas aeruginosa strain AR_0354	6747010	66.0972	1145856	1141568	2227275	2232311
CP027172.1|287_5687	CP027172.1	287_5687	Pseudomonas aeruginosa strain AR_0353	7240677	65.733	1241712	1239451	2378676	2380838
CP027174.1|287_5688	CP027174.1	287_5688	Pseudomonas aeruginosa strain AR_0230	7012922	65.9451	1193864	1194380	2310798	2313880
CP027183.1|470_5421	CP027183.1	470_5421	Acinetobacter baumannii strain AR_0052	4078507	39.2151	1240010	1239105	796780	802612
CP027528.1|470_4901	CP027528.1	470_4901	Acinetobacter baumannii strain AR_0083	4149444	39.3385	1259956	1257160	812875	819453
CP027530.1|470_4748	CP027530.1	470_4748	Acinetobacter baumannii strain AR_0088	4040515	39.0823	1228569	1232821	789546	789579
CP027534.1|562_29139	CP027534.1	562_29139	Escherichia coli strain AR_0081	5022408	50.8111	1233782	1236686	1276645	1275295
CP027538|287_5778	CP027538	287_5778	Pseudomonas aeruginosa strain AR_0095	6822666	66.1076	1157513	1154851	2252642	2257660
CP027607.1|470_4785	CP027607.1	470_4785	Acinetobacter baumannii strain AR_0102	3944627	39.0302	1204366	1200666	769545	770050
CP027611.1|470_4786	CP027611.1	470_4786	Acinetobacter baumannii strain AR_0101	4233827	39.1174	1286971	1290695	831947	824214
CP027788|1280_16766	CP027788	1280_16766	Staphylococcus aureus strain CMRSA-6	3044721	32.7802	1018253	1028403	498362	499703
CP028162|287_5707	CP028162	287_5707	Pseudomonas aeruginosa strain MRSN12280	7050928	66.0238	1205944	1189695	2308440	2346849
CP028436|1313_15800	CP028436	1313_15800	Streptococcus pneumoniae strain CP2215	2122840	39.6595	644240	636593	423210	418697
CP028584|287_5776	CP028584	287_5776	Pseudomonas aeruginosa strain WCHPA075019	6886080	66.0113	1167747	1172740	2273964	2271629
CP029030|46170_501	CP029030	46170_501	Staphylococcus aureus subsp. aureus strain CAR	2829743	32.7488	947580	955457	464125	462581
CP029031|46170_502	CP029031	46170_502	Staphylococcus aureus subsp. aureus strain CIT	2872769	32.751	960376	971533	470186	470674
CP029032|46170_500	CP029032	46170_500	Staphylococcus aureus subsp. aureus strain OXLIM	2872769	32.7509	960377	971533	470186	470673
CP029080.1|1280_16061	CP029080.1	1280_16061	Staphylococcus aureus strain AR466	2786146	32.9475	933160	935021	461759	456206
CP029082.1|1280_16387	CP029082.1	1280_16387	Staphylococcus aureus strain AR465	2911287	32.9231	982452	970350	479867	478618
CP029084.1|1280_16385	CP029084.1	1280_16385	Staphylococcus aureus strain AR464	2793317	32.9449	935775	937286	463469	456787
CP029086.1|1280_16384	CP029086.1	1280_16384	Staphylococcus aureus strain AR462	2749935	32.8588	919484	926855	453164	450432
CP029087|1280_16386	CP029087	1280_16386	Staphylococcus aureus strain AR461	2909586	32.9301	969651	981805	478539	479591
CP029088|287_5750	CP029088	287_5750	Pseudomonas aeruginosa strain AR445	7125975	65.7844	1219820	1218374	2343421	2344360
CP029089.1|287_5752	CP029089.1	287_5752	Pseudomonas aeruginosa strain AR444	6853499	66.0528	1164176	1162396	2261476	2265451
CP029090|287_5749	CP029090	287_5749	Pseudomonas aeruginosa strain AR442	7267567	65.7523	1244466	1244506	2388251	2390344
CP029093.1|287_5751	CP029093.1	287_5751	Pseudomonas paraeruginosa strain AR441	6584825	66.4451	1106195	1103335	2186301	2188994
CP029097.1|287_5748	CP029097.1	287_5748	Pseudomonas aeruginosa strain AR439	7139518	65.9438	1215414	1216036	2354433	2353635
CP029108.1|562_29008	CP029108.1	562_29008	Escherichia coli strain AR437	4688906	50.6651	1156173	1157093	1190504	1185136
CP029111.1|562_29006	CP029111.1	562_29006	Escherichia coli strain AR436	4875835	50.8512	1197391	1199023	1242805	1236616
CP029115.1|562_29007	CP029115.1	562_29007	Escherichia coli strain AR435	4831922	50.7786	1192017	1186323	1227745	1225837
CP029122.1|562_28805	CP029122.1	562_28805	Escherichia coli strain AR434	4695904	50.6198	1159601	1159248	1191329	1185726
CP029147|287_5746	CP029147	287_5746	Pseudomonas aeruginosa strain AR_0443	6776714	65.8353	1158222	1156919	2228293	2233180
CP029148.1|287_5747	CP029148.1	287_5747	Pseudomonas aeruginosa strain AR_0440	7167215	65.848	1227186	1220460	2353585	2365884
CP029326|1773_9536	CP029326	1773_9536	Mycobacterium tuberculosis strain LJ338	4408432	64.4515	745443	745524	1418039	1423263
CP029629|1280_16546	CP029629	1280_16546	Staphylococcus aureus strain MOK063	2089380	32.7102	718021	687919	354688	328752
CP029649.1|1280_16548	CP029649.1	1280_16548	Staphylococcus aureus strain AR_0472	2834439	32.8113	956156	948266	464146	465871
CP029652.1|1280_16553	CP029652.1	1280_16553	Staphylococcus aureus strain AR_0471	2785050	32.9697	933157	933670	455452	462771
CP029653|1280_16552	CP029653	1280_16552	Staphylococcus aureus strain AR_0470	2963657	32.8668	993305	996294	490393	483665
CP029655.1|1280_16557	CP029655.1	1280_16557	Staphylococcus aureus strain AR_0469	2857253	32.9105	960943	955974	468205	472131
CP029657.1|1280_16567	CP029657.1	1280_16567	Staphylococcus aureus strain AR_0468	2911284	32.9231	970348	982451	478618	479867
CP029658.1|1280_16555	CP029658.1	1280_16555	Staphylococcus aureus strain AR_0467	2910633	32.9372	981934	970018	479958	478723
CP029660|287_5955	CP029660	287_5955	Pseudomonas aeruginosa strain AR_0446	6475581	66.3303	1087430	1092878	2148078	2147195
CP029663.1|1280_16568	CP029663.1	1280_16568	Staphylococcus aureus strain AR_0228	2867357	32.9265	965039	958198	473547	470573
CP029664.1|1280_16566	CP029664.1	1280_16566	Staphylococcus aureus strain AR_0226	2880689	32.7801	972887	963510	472683	471609
CP029667.1|1280_16556	CP029667.1	1280_16556	Staphylococcus aureus strain AR_0225	2897877	32.8143	980564	966396	476380	474537
CP029669.1|1280_16549	CP029669.1	1280_16549	Staphylococcus aureus strain AR_0223	2872210	32.7929	967018	963311	468512	473369
CP029671.1|1280_16569	CP029671.1	1280_16569	Staphylococcus aureus strain AR_0222	2692211	32.869	904979	902330	440015	444887
CP029678.1|1280_16551	CP029678.1	1280_16551	Staphylococcus aureus strain AR_0216	2921067	32.8061	977636	985143	480075	478213
CP029681|1280_16554	CP029681	1280_16554	Staphylococcus aureus strain AR_0473	2834434	32.8113	956151	948269	464145	465869
CP029685|1280_16765	CP029685	1280_16765	Staphylococcus aureus strain CMRSA-3	2958212	32.9055	990683	994114	488199	485216
CP029741.1|562_30362	CP029741.1	562_30362	Escherichia coli strain AR_0085	5213052	50.6477	1288202	1284559	1314856	1325435
CP029745|287_5959	CP029745	287_5959	Pseudomonas aeruginosa strain AR_0110	6799785	66.0137	1159786	1151210	2229949	2258840
CP029852|90370_2533	CP029852	90370_2533	Salmonella enterica subsp. enterica serovar Typhi strain 343078_201101	4782235	52.0502	1144756	1148315	1246646	1242518
CP029855|90370_2534	CP029855	90370_2534	Salmonella enterica subsp. enterica serovar Typhi strain 343077_292148	4800586	52.0739	1148526	1152208	1252096	1247756
CP029862|90370_2496	CP029862	90370_2496	Salmonella enterica subsp. enterica serovar Typhi strain 343077_214162	4814028	52.0359	1152699	1156304	1253875	1251150
CP029863|90370_2538	CP029863	90370_2538	Salmonella enterica subsp. enterica serovar Typhi strain 343077_278127	4807245	52.079	1149984	1153698	1253894	1249669
CP029870|90370_2498	CP029870	90370_2498	Salmonella enterica subsp. enterica serovar Typhi strain 343077_212159	4795465	52.0963	1147178	1150028	1250994	1247265
CP029881|90370_2503	CP029881	90370_2503	Salmonella enterica subsp. enterica serovar Typhi strain 343076_269157	4791108	52.1132	1146124	1148185	1250676	1246123
CP029885|90370_2519	CP029885	90370_2519	Salmonella enterica subsp. enterica serovar Typhi strain 311189_255186	4808675	52.0805	1150274	1154017	1254314	1250070
CP029894|90370_2514	CP029894	90370_2514	Salmonella enterica subsp. enterica serovar Typhi strain 311189_291186	4806999	52.0802	1149905	1153601	1253876	1249617
CP029907|90370_2493	CP029907	90370_2493	Salmonella enterica subsp. enterica serovar Typhi strain 343077_255118	4774500	52.0992	1141995	1145031	1246121	1241353
CP029909|90370_2524	CP029909	90370_2524	Salmonella enterica subsp. enterica serovar Typhi strain 311189_222186	4842715	52.103	1158480	1161035	1263266	1259934
CP029917|90370_2518	CP029917	90370_2518	Salmonella enterica subsp. enterica serovar Typhi strain 311189_256186	4800376	52.0736	1148430	1152218	1252003	1247725
CP029919|90370_2500	CP029919	90370_2500	Salmonella enterica subsp. enterica serovar Typhi strain 343077_212138	4774558	52.0993	1141954	1145094	1246098	1241412
CP029932|90370_2485	CP029932	90370_2485	Salmonella enterica subsp. enterica serovar Typhi strain 311189_208103	4783092	52.0508	1144968	1148484	1246903	1242737
CP029945|90370_2482	CP029945	90370_2482	Salmonella enterica subsp. enterica serovar Typhi strain 311189_211186	4786194	52.0438	1145824	1149451	1247540	1243379
CP029952|90370_2544	CP029952	90370_2544	Salmonella enterica subsp. enterica serovar Typhi strain 311189_209186	4782252	52.0507	1144764	1148292	1246683	1242513
CP029959|90370_2527	CP029959	90370_2527	Salmonella enterica subsp. enterica serovar Typhi strain 343078_256191	4795890	52.0976	1147246	1150102	1251148	1247394
CP030093|1773_9607	CP030093	1773_9607	Mycobacterium tuberculosis strain RUS_B0	4418559	65.6098	760522	759029	1442011	1456997
CP030136|1280_20982	CP030136	1280_20982	Staphylococcus aureus strain S57	2850509	32.8286	959277	955451	465611	470170
CP030137|1280_20980	CP030137	1280_20980	Staphylococcus aureus strain M51	2786527	32.8562	937704	933276	455555	459992
CP030138|1280_20981	CP030138	1280_20981	Staphylococcus aureus strain M48	3050015	32.8052	1016848	1032603	498035	502529
CP030246.1|1282_2719	CP030246.1	1282_2719	Staphylococcus epidermidis strain CSF41498	2481008	32.2143	849787	831982	401253	397986
CP030323.1|1280_16768	CP030323.1	1280_16768	Staphylococcus aureus strain AR_475	2790267	32.8625	939920	933395	456689	460263
CP030326.1|1280_17671	CP030326.1	1280_17671	Staphylococcus aureus strain AR_474	2906506	32.9504	975940	972860	483278	474428
CP030327|287_5973	CP030327	287_5973	Pseudomonas aeruginosa strain AR_458	6685102	66.2335	1123471	1133851	2220979	2206801
CP030328|287_5972	CP030328	287_5972	Pseudomonas aeruginosa strain AR_455	6540996	65.8842	1115464	1116049	2157307	2152176
CP030331.1|562_30434	CP030331.1	562_30434	Escherichia coli strain AR_452	4818472	50.8943	1181653	1184492	1228620	1223707
CP030337.1|562_30435	CP030337.1	562_30435	Escherichia coli strain AR_451	4989783	50.7656	1230461	1226229	1264173	1268920
CP030351|287_5971	CP030351	287_5971	Pseudomonas aeruginosa strain AR_460	6303875	66.5548	1050444	1057899	2100544	2094988
CP030911|287_6376	CP030911	287_6376	Pseudomonas aeruginosa strain Y71	6940949	65.9686	1177219	1184881	2290653	2288196
CP031130|1280_17680	CP031130	1280_17680	Staphylococcus aureus strain F17SA003	2768346	32.8543	927653	931172	456443	453078
CP031131|1280_17679	CP031131	1280_17679	Staphylococcus aureus strain E16SA093	2785564	32.8845	932659	936887	460108	455910
CP031247|1313_15996	CP031247	1313_15996	Streptococcus pneumoniae strain M23734	2114141	39.7472	633303	640527	417474	422837
CP031248|1313_15998	CP031248	1313_15998	Streptococcus pneumoniae strain M26365	2169584	39.4514	653555	660098	425650	430281
CP031265|1280_21671	CP031265	1280_21671	Staphylococcus aureus strain 13	2737143	32.8294	919114	919438	452166	446421
CP031537|1280_17721	CP031537	1280_17721	Staphylococcus aureus strain WCH-SK2	2914635	32.8213	973994	984019	478540	478082
CP031673|1280_17967	CP031673	1280_17967	Staphylococcus aureus strain MOZ66	2846583	32.8173	963643	948768	470980	463192
CP031779|1280_17973	CP031779	1280_17973	Staphylococcus aureus strain CFBR-105	2782740	32.9039	932896	934214	460733	454897
CP031838|1280_17975	CP031838	1280_17975	Staphylococcus aureus strain QD-CD9	2855865	32.8455	959048	958795	466304	471718
CP031876|287_6485	CP031876	287_6485	Pseudomonas aeruginosa strain WPB101	6871984	66.0051	1161019	1165560	2273294	2262569
CP032160|46170_1192	CP032160	46170_1192	Staphylococcus aureus subsp. aureus strain SA G5	2760385	32.753	931471	923206	450304	453804
CP032161|46170_1187	CP032161	46170_1187	Staphylococcus aureus subsp. aureus strain SA H27	2788632	32.6927	932901	941052	456654	455025
CP032194.1|28150_63	CP032194.1	28150_63	Salmonella enterica subsp. enterica serovar Senftenberg strain AR_0127	4916886	52.0215	1182613	1176436	1277414	1280423
CP032201.1|562_34085	CP032201.1	562_34085	Escherichia coli strain AR_0086	5107215	50.7943	1254521	1258521	1297210	1296963
CP032204.1|562_34086	CP032204.1	562_34086	Escherichia coli strain AR_0013	5410835	50.7399	1334588	1330795	1371393	1374059
CP032257.1|287_6492	CP032257.1	287_6492	Pseudomonas aeruginosa strain AR_0111	6946231	65.9854	1179157	1183573	2291602	2291899
CP032261.1|562_34088	CP032261.1	562_34088	Escherichia coli strain AR_0067	5119553	50.7497	1257791	1263606	1302961	1295195
CP032265.1|562_34089	CP032265.1	562_34089	Escherichia coli strain AR_0089	4988092	50.7164	1227528	1230785	1269713	1260066
CP032384.1|98360_273	CP032384.1	98360_273	Salmonella enterica subsp. enterica serovar Dublin strain CVM N53043	4877387	52.1395	1165013	1169327	1271505	1271542
CP033085|1280_24256	CP033085	1280_24256	Staphylococcus aureus strain WH3018	2819961	32.9303	952819	938420	469779	458843
CP033086|1280_24257	CP033086	1280_24257	Staphylococcus aureus strain WH9628	2841969	33.02	956716	946735	466141	472277
CP033310|33892_41	CP033310	33892_41	Mycobacterium tuberculosis variant bovis BCG strain BCG-S48	4294448	64.7845	733206	734455	1388477	1393659
CP033432|287_7086	CP033432	287_7086	Pseudomonas aeruginosa strain BA15561	6793961	65.8381	1159528	1161416	2236610	2236407
CP033439|287_7087	CP033439	287_7087	Pseudomonas aeruginosa strain SP4528	6877287	65.8483	1172730	1175983	2261558	2267016
CP033505|1280_19052	CP033505	1280_19052	Staphylococcus aureus strain ATCC BAA-39	2791218	32.8846	933986	939351	461215	456666
CP033832|287_7098	CP033832	287_7098	Pseudomonas aeruginosa strain FDAARGOS_505	7029824	65.8707	1199952	1199277	2314759	2315836
CP033833|287_7096	CP033833	287_7096	Pseudomonas aeruginosa strain FDAARGOS_571	6999770	65.8954	1193868	1193376	2305904	2306622
CP033843|287_7097	CP033843	287_7097	Pseudomonas aeruginosa strain FDAARGOS_501	6865838	65.9908	1169758	1165256	2264863	2265961
CP033865|1280_19050	CP033865	1280_19050	Staphylococcus aureus strain FDAARGOS_504	2894587	32.9238	965879	975699	476832	476177
CP033876|470_19696	CP033876	470_19696	Acinetobacter baumannii strain WU_164	3977231	38.9066	1213817	1216007	769615	777792
CP034102|1280_19085	CP034102	1280_19085	Staphylococcus aureus strain O267	2864632	32.9332	959548	961668	473370	470046
CP034368|287_7736	CP034368	287_7736	Pseudomonas aeruginosa strain B41226	6814295	65.8708	1164926	1160736	2242930	2245703
CP034369|287_7737	CP034369	287_7737	Pseudomonas aeruginosa strain SP4371	6937609	65.8053	1187059	1185238	2283771	2281541
CP034409|287_8035	CP034409	287_8035	Pseudomonas aeruginosa strain SP4527	7005215	65.793	1198848	1197428	2306229	2302710
CP034434|287_7738	CP034434	287_7738	Pseudomonas aeruginosa strain SP2230	6976603	65.7357	1194684	1195800	2292127	2293992
CP034435|287_7739	CP034435	287_7739	Pseudomonas aeruginosa strain B14130	6759594	65.8741	1153041	1153734	2226050	2226769
CP034436|287_7740	CP034436	287_7740	Pseudomonas aeruginosa strain B17932	6744658	65.9371	1147703	1149724	2226779	2220452
CP034441|1280_19084	CP034441	1280_19084	Staphylococcus aureus strain PMB 81-4	2876590	32.8651	969006	962189	471249	474146
CP035321.1|562_45394	CP035321.1	562_45394	Escherichia coli strain BR03-DEC	5038603	50.7588	1236873	1243591	1283702	1273830
CP035322.1|562_45395	CP035322.1	562_45395	Escherichia coli strain BR07-DEC	5052397	50.7929	1239919	1245429	1293534	1272727
CP035325.1|562_45397	CP035325.1	562_45397	Escherichia coli strain BR12-DEC	4824995	50.6368	1189855	1191626	1216592	1226632
CP035330.1|562_45398	CP035330.1	562_45398	Escherichia coli strain BR14-DEC	5110451	50.6247	1256683	1265933	1319480	1267671
CP035331.1|562_45399	CP035331.1	562_45399	Escherichia coli strain BR25-DEC	4818513	50.6362	1187922	1190175	1223558	1216353
CP035350.1|562_45401	CP035350.1	562_45401	Escherichia coli strain BR32-DEC	4838618	50.8011	1187716	1192246	1229428	1228645
CP035354.1|562_45403	CP035354.1	562_45403	Escherichia coli strain BR64-DEC	4845984	50.7987	1190586	1193355	1232215	1229483
CP035360.1|562_45396	CP035360.1	562_45396	Escherichia coli strain BR10-DEC	5058724	50.734	1245598	1246180	1289623	1276869
CP035377.1|562_45404	CP035377.1	562_45404	Escherichia coli strain BR43-DEC	5122458	50.6453	1261200	1266285	1306018	1288267
CP035670|46170_805	CP035670	46170_805	Staphylococcus aureus subsp. aureus strain VB9352	2866554	32.8536	962690	962098	474059	467707
CP035671|46170_806	CP035671	46170_806	Staphylococcus aureus subsp. aureus strain VB31683	2841049	32.8186	959783	948873	466584	465809
CP035739|287_8919	CP035739	287_8919	Pseudomonas aeruginosa strain 1334/14	6902135	65.7995	1178592	1181971	2273014	2268558
CP037925|287_9073	CP037925	287_9073	Pseudomonas aeruginosa strain AES1M	6373139	66.4806	1071170	1065069	2109108	2127792
CP037926|287_9074	CP037926	287_9074	Pseudomonas aeruginosa strain AES1R	6373893	66.4793	1067565	1069011	2119307	2118010
CP038021|1280_21044	CP038021	1280_21044	Staphylococcus aureus strain 04-002	2860082	32.8297	956000	965126	469274	469682
CP038268|1280_21053	CP038268	1280_21053	Staphylococcus aureus strain O55 isolate B118	2794042	32.8874	939176	935979	463973	454914
CP038461|1280_21049	CP038461	1280_21049	Staphylococcus aureus strain O217	2764228	32.8642	927298	928488	457386	451056
CP038612|1280_21054	CP038612	1280_21054	Staphylococcus aureus strain O268	2841948	32.9093	954261	952421	470931	464335
CP039156|46170_807	CP039156	46170_807	Staphylococcus aureus subsp. aureus strain WCUH29	2909934	32.9238	970878	980993	479512	478550
CP039992|1280_21071	CP039992	1280_21071	Staphylococcus aureus strain Lr3	2747225	32.718	924597	923792	452895	445941
CP040230|1280_21141	CP040230	1280_21141	Staphylococcus aureus strain GD1108	2783096	32.9808	931565	933643	460895	456993
CP040232|1280_21811	CP040232	1280_21811	Staphylococcus aureus strain GD1706	2876350	32.9445	968704	960048	479018	468580
CP040233|1280_21142	CP040233	1280_21142	Staphylococcus aureus strain GD1696	2801299	32.9394	941425	937142	465439	457293
CP040622|1280_21138	CP040622	1280_21138	Staphylococcus aureus strain JKD6004	2936830	32.8733	979724	991670	482293	483141
CP040625|1280_21657	CP040625	1280_21657	Staphylococcus aureus strain JKD6004-DR	2938218	32.8744	980236	992057	482535	483388
CP041037|1280_21672	CP041037	1280_21672	Staphylococcus aureus strain NP66	2752396	32.8953	923259	923728	449146	456263
CP041207|1773_17855	CP041207	1773_17855	Mycobacterium tuberculosis strain MT-0080	4426525	65.6144	761247	760841	1449520	1454917
CP041633|1280_30880	CP041633	1280_30880	Staphylococcus aureus strain 18082	2747028	32.8092	936293	909430	457433	443846
CP041634|1280_43037	CP041634	1280_43037	Staphylococcus aureus strain SA1807	2849387	32.786	950866	964293	456585	477615
CP041788|1773_23596	CP041788	1773_23596	Mycobacterium tuberculosis strain SEA17020030P6C4	4405198	65.6284	756966	757170	1442306	1448756
CP041789|1773_23593	CP041789	1773_23593	Mycobacterium tuberculosis strain SEA17020028P6C4	4415138	65.611	759453	758869	1445519	1451297
CP041797|1773_23602	CP041797	1773_23602	Mycobacterium tuberculosis strain SEA14117P6C4	4397372	65.6149	756178	755864	1439667	1445663
CP041799|1773_23604	CP041799	1773_23604	Mycobacterium tuberculosis strain SEA13020298P6C4	4406587	65.619	758145	756883	1438279	1453280
CP041804|1773_23612	CP041804	1773_23612	Mycobacterium tuberculosis strain SEA11020092P6C4	4406516	65.6028	758064	757656	1442892	1447904
CP041805|1773_23610	CP041805	1773_23610	Mycobacterium tuberculosis strain SEA11020068P6C4	4402473	65.6346	756401	756528	1441756	1447788
CP041808|1773_23615	CP041808	1773_23615	Mycobacterium tuberculosis strain SEA09167P6C4	4368671	65.6307	750417	751064	1430768	1436422
CP041810|1773_23613	CP041810	1773_23613	Mycobacterium tuberculosis strain SEA08162P6C4	4408888	65.6153	757831	758151	1444022	1448884
CP041812|1773_23617	CP041812	1773_23617	Mycobacterium tuberculosis strain SEA07020250P6C4	4407077	65.611	757741	757809	1441927	1449600
CP041813|1773_23618	CP041813	1773_23618	Mycobacterium tuberculosis strain SEA07010354P6C4	4438102	65.6133	763154	762963	1452825	1459160
CP041814|1773_23619	CP041814	1773_23619	Mycobacterium tuberculosis strain SEA06535P6C4	4408176	65.6294	757370	757748	1443605	1449453
CP041815|1773_23627	CP041815	1773_23627	Mycobacterium tuberculosis strain SEA02010036P6C4	4416761	65.6107	760212	758680	1441476	1456393
CP041816|1773_23628	CP041816	1773_23628	Mycobacterium tuberculosis strain SEA00042P6C4	4424310	65.6247	760390	760480	1449178	1454262
CP041817|1773_23629	CP041817	1773_23629	Mycobacterium tuberculosis strain 4-0096P6C4	4408117	65.6174	758309	757316	1443062	1449430
CP041818|1773_23621	CP041818	1773_23621	Mycobacterium tuberculosis strain 4-0087P6C4	4428457	65.6275	761066	761105	1450256	1456030
CP041819|1773_23620	CP041819	1773_23620	Mycobacterium tuberculosis strain 4-0077P6C4	4401396	65.6265	756742	756172	1441151	1447331
CP041820|1773_23622	CP041820	1773_23622	Mycobacterium tuberculosis strain 4-0073P6C4	4414542	65.6202	758743	758968	1445471	1451360
CP041821|1773_23623	CP041821	1773_23623	Mycobacterium tuberculosis strain 4-0062P6C4	4399842	65.6272	756515	755833	1440657	1446837
CP041823|1773_23625	CP041823	1773_23625	Mycobacterium tuberculosis strain 4-0019P6C4	4400017	65.6143	755988	756988	1448488	1438553
CP041824|1773_23626	CP041824	1773_23626	Mycobacterium tuberculosis strain 4-0012P6C4	4401614	65.6364	756356	756198	1441328	1447732
CP041825|1773_23630	CP041825	1773_23630	Mycobacterium tuberculosis strain 4-0010P6C4	4400007	65.6142	755988	756988	1448479	1438552
CP041826|1773_23631	CP041826	1773_23631	Mycobacterium tuberculosis strain 3-0124P6C4	4447644	65.5988	764962	765081	1455752	1461849
CP041827|1773_23634	CP041827	1773_23634	Mycobacterium tuberculosis strain 3-0096P6C4	4450340	65.6047	765343	765363	1456869	1462765
CP041829|1773_23633	CP041829	1773_23633	Mycobacterium tuberculosis strain 3-0059P6C4	4376753	65.6243	752074	752464	1433126	1439089
CP041831|1773_23636	CP041831	1773_23636	Mycobacterium tuberculosis strain 2-0059P6C4	4425172	65.5862	757322	765550	1455438	1446862
CP041832|1773_23637	CP041832	1773_23637	Mycobacterium tuberculosis strain 2-0052P6C4	4404274	65.6159	757693	756676	1441951	1447954
CP041834|1773_23639	CP041834	1773_23639	Mycobacterium tuberculosis strain 2-0043-unknownP6C4	4409038	65.6249	757811	757799	1443904	1449524
CP041842|1773_23643	CP041842	1773_23643	Mycobacterium tuberculosis strain 2-0013P6C4	4414962	65.6115	759451	758789	1445457	1451265
CP041843|1773_23642	CP041843	1773_23642	Mycobacterium tuberculosis strain 1-0168P6C4	4405183	65.6097	757192	757765	1441858	1448368
CP041845|1773_23649	CP041845	1773_23649	Mycobacterium tuberculosis strain 1-0156P6C4	4419404	65.6192	759729	759698	1447400	1452577
CP041848|1773_23656	CP041848	1773_23656	Mycobacterium tuberculosis strain 1-0137P6C4	4419694	65.6064	760342	759748	1446800	1452804
CP041851|1773_23654	CP041851	1773_23654	Mycobacterium tuberculosis strain 1-0112P6C4	4413235	65.5937	759507	758922	1444091	1450715
CP041852|1773_23652	CP041852	1773_23652	Mycobacterium tuberculosis strain 1-0110P6C4	4425422	65.601	761199	761103	1448193	1454927
CP041855|1773_23659	CP041855	1773_23659	Mycobacterium tuberculosis strain 1-0084P6C4	4419973	65.6009	760529	759901	1446785	1452758
CP041856|1773_23661	CP041856	1773_23661	Mycobacterium tuberculosis strain 1-0071P6C4	4416231	65.6134	759691	758902	1445931	1451707
CP041857|1773_23662	CP041857	1773_23662	Mycobacterium tuberculosis strain 1-0069P6C4	4416165	65.6132	759681	758897	1445905	1451682
CP041858|1773_23668	CP041858	1773_23668	Mycobacterium tuberculosis strain 1-0064P6C4	4417680	65.6015	760343	759273	1446127	1451937
CP041859|1773_23665	CP041859	1773_23665	Mycobacterium tuberculosis strain 1-0061P6C4	4413879	65.6174	758596	759012	1445101	1451170
CP041860|1773_23663	CP041860	1773_23663	Mycobacterium tuberculosis strain 1-0056P6C4	4413638	65.5919	759587	759063	1444205	1450783
CP041865|1773_23669	CP041865	1773_23669	Mycobacterium tuberculosis strain 1-0039P6C4	4411261	65.5965	759028	758601	1443563	1450069
CP041866|1773_23671	CP041866	1773_23671	Mycobacterium tuberculosis strain 1-0036P6C4	4404858	65.6209	757157	757195	1442175	1448331
CP041867|1773_23672	CP041867	1773_23672	Mycobacterium tuberculosis strain 1-0031P6C4	4419967	65.6009	760529	759900	1446787	1452751
CP041870|1773_23675	CP041870	1773_23675	Mycobacterium tuberculosis strain 1-0023P6C4	4419801	65.6153	760346	759388	1447095	1452972
CP041873|1773_23678	CP041873	1773_23678	Mycobacterium tuberculosis strain 1-0013P6C4	4410415	65.6231	758328	757837	1444186	1450064
CP041875|1773_23680	CP041875	1773_23680	Mycobacterium tuberculosis strain 1-0007P6C4	4432141	65.6301	761756	761567	1451186	1457632
CP041945|287_10162	CP041945	287_10162	Pseudomonas aeruginosa strain ST773	6835731	66.0943	1158250	1159453	2257207	2260821
CP043911|1280_21827	CP043911	1280_21827	Staphylococcus aureus strain GHA13	2672245	32.6227	893956	903547	435622	436136
CP043912|1280_21826	CP043912	1280_21826	Staphylococcus aureus strain GHA12	2726530	31.3933	871219	870896	430762	425185
CP043914|1280_21839	CP043914	1280_21839	Staphylococcus aureus strain GHA10	2726612	32.7781	912328	910834	450563	443169
CP043915|1280_21829	CP043915	1280_21829	Staphylococcus aureus strain GHA9	2672254	32.6333	894319	903798	435857	436188
CP043916|1280_21838	CP043916	1280_21838	Staphylococcus aureus strain GHA8	2787596	32.3281	916932	925707	451111	450066
CP043917|1280_21833	CP043917	1280_21833	Staphylococcus aureus strain GHA7	2672282	32.0729	881323	887140	429647	427430
CP043918|1280_21830	CP043918	1280_21830	Staphylococcus aureus strain GHA6	2778329	32.3408	917601	921636	450586	447948
CP043921|1280_21834	CP043921	1280_21834	Staphylococcus aureus strain GHA3	2778348	32.5267	920997	926846	452663	451041
CP043922|1280_21835	CP043922	1280_21835	Staphylococcus aureus strain GHA2	2764963	32.503	917451	914850	446987	451709
CP043995|1773_23590	CP043995	1773_23590	Mycobacterium tuberculosis strain 4-0041P6C4	4400017	65.6144	755992	756982	1448485	1438558
CP043997|1773_23592	CP043997	1773_23592	Mycobacterium tuberculosis strain 1-0066P6C4	4416715	65.6077	759854	759156	1445824	1451881
CP044345|1773_17915	CP044345	1773_17915	Mycobacterium tuberculosis strain L	4416671	65.6151	759633	759034	1445934	1452070
CP045441|1280_28368	CP045441	1280_28368	Staphylococcus aureus strain 950122	2809177	32.7922	939304	948682	461197	459994
CP045528|470_9416	CP045528	470_9416	Acinetobacter baumannii strain 6507	4092125	39.036	1248148	1246577	792581	804819
CP045541|470_9411	CP045541	470_9411	Acinetobacter baumannii strain 5457	4250546	39.1384	1294977	1291873	835913	827683
CP045552|287_11550	CP045552	287_11550	Pseudomonas aeruginosa strain YT12746	6870662	65.6067	1179626	1183421	2253579	2254036
CP046309|1773_18096	CP046309	1773_18096	Mycobacterium tuberculosis strain FDAARGOS_750	4434666	65.6112	762771	762258	1451826	1457811
CP046402|287_11740	CP046402	287_11740	Pseudomonas aeruginosa strain SE5331	7056430	65.8935	1223524	1183180	2269936	2379790
CP046403|287_11741	CP046403	287_11741	Pseudomonas aeruginosa strain SE5369	7153217	65.8155	1220545	1224749	2355683	2352240
CP046404|287_11742	CP046404	287_11742	Pseudomonas aeruginosa strain SE5416	6874270	66.0627	1163948	1168995	2277612	2263715
CP046405|287_11743	CP046405	287_11743	Pseudomonas aeruginosa strain SE5443	6579572	66.2429	1110750	1110323	2175625	2182874
CP046406|287_11744	CP046406	287_11744	Pseudomonas aeruginosa strain SE5458	7157752	65.956	1224834	1211950	2351718	2369250
CP046728|1773_18098	CP046728	1773_18098	Mycobacterium tuberculosis strain TCDC11	4457485	65.7456	763962	762649	1462799	1467801
CP047163|1773_20674	CP047163	1773_20674	Mycobacterium tuberculosis strain TCDC7	4641184	65.5468	798709	797927	1518744	1523403
CP047258|1773_20675	CP047258	1773_20675	Mycobacterium tuberculosis strain TCDC3	4413983	65.3221	755671	757866	1441122	1442186
CP047592|287_10441	CP047592	287_10441	Pseudomonas aeruginosa strain INP-43	6335031	66.4364	1062662	1063604	2102560	2106205
CP047643|1163396_5	CP047643	1163396_5	Pseudomonas aeruginosa CI27 chromosome	6878170	65.9693	1170691	1169998	2269216	2268265
CP047646|1280_32989	CP047646	1280_32989	Staphylococcus aureus strain 19/Msa0875	2744548	32.9919	923077	915993	452193	453285
CP047778|1280_24283	CP047778	1280_24283	Staphylococcus aureus strain UP_1572	2858867	32.8468	965101	954719	469648	469399
CP047779|1280_24288	CP047779	1280_24288	Staphylococcus aureus strain UP_1559	2883314	32.8641	964871	970867	475138	472438
CP047780|1280_24292	CP047780	1280_24292	Staphylococcus aureus strain UP_1539	2746804	32.8198	925683	919626	449286	452209
CP047781|1280_24297	CP047781	1280_24297	Staphylococcus aureus strain UP_1452	2949972	32.8972	979747	999768	480371	490086
CP047782|1280_24298	CP047782	1280_24298	Staphylococcus aureus strain UP_1352	2948281	32.8326	990560	989723	487744	480254
CP047783|1280_24291	CP047783	1280_24291	Staphylococcus aureus strain UP_1313	2734199	32.8618	916627	919066	451952	446554
CP047785|1280_24299	CP047785	1280_24299	Staphylococcus aureus strain UP_1186	2776423	32.9684	934965	926116	456841	458501
CP047786|1280_24300	CP047786	1280_24300	Staphylococcus aureus strain UP_1150	2790390	32.8034	940142	934904	456432	458912
CP047788|1280_24303	CP047788	1280_24303	Staphylococcus aureus strain UP_1033	2847876	32.8134	961996	951396	468190	466294
CP047790|1280_24304	CP047790	1280_24304	Staphylococcus aureus strain UP_830	2747791	32.8454	925861	919407	449545	452978
CP047791|1280_24308	CP047791	1280_24308	Staphylococcus aureus strain UP_818	2896381	32.8668	972497	971936	478997	472951
CP047793|1280_24306	CP047793	1280_24306	Staphylococcus aureus strain UP_764	2819041	32.8159	949895	944053	461555	463538
CP047795|1280_24302	CP047795	1280_24302	Staphylococcus aureus strain UP_490	2706366	32.9195	905697	909746	448049	442874
CP047796|1280_24314	CP047796	1280_24314	Staphylococcus aureus strain UP_462	2848793	32.8672	960565	951909	467864	468455
CP047797|1280_24321	CP047797	1280_24321	Staphylococcus aureus strain UP_426	2842294	32.8629	954656	953578	464299	469761
CP047799|1280_24326	CP047799	1280_24326	Staphylococcus aureus strain UP_322	2821898	32.885	951944	941973	463077	464904
CP047801|1280_24313	CP047801	1280_24313	Staphylococcus aureus strain UP_248	2933430	32.8343	991523	978735	482324	480848
CP047802|1280_24331	CP047802	1280_24331	Staphylococcus aureus strain UP_1442	2871741	32.8833	962997	964422	475406	468916
CP047803|1280_24328	CP047803	1280_24328	Staphylococcus aureus strain UP_1097	2804489	32.9462	944563	935953	460487	463486
CP047804|1280_24322	CP047804	1280_24322	Staphylococcus aureus strain UP_774	2824060	32.9128	949597	944986	462801	466676
CP047851|1280_24333	CP047851	1280_24333	Staphylococcus aureus strain UP_338	2814235	32.7967	942703	948557	462899	460076
CP050147|287_24742	CP050147	287_24742	Pseudomonas aeruginosa strain A5803	6892015	66.2305	1164323	1163076	2281371	2283245
CP050175|1313_34732	CP050175	1313_34732	Streptococcus pneumoniae strain PZ900701590	2143685	39.5783	649732	645518	426376	422059
CP050325|287_11580	CP050325	287_11580	Pseudomonas aeruginosa strain DVT425	6506945	66.3967	1096105	1090440	2148503	2171897
CP050334|287_11589	CP050334	287_11589	Pseudomonas aeruginosa strain DVT410	6229931	66.5475	1040363	1043706	2072423	2073439
CP051165|1280_30873	CP051165	1280_30873	Staphylococcus aureus strain NGA84b	2772624	32.8987	923495	936972	454763	457394
CP051191|1280_30872	CP051191	1280_30872	Staphylococcus aureus strain NGA102	2880328	32.9254	968069	963900	478257	470102
CP051479|1280_30874	CP051479	1280_30874	Staphylococcus aureus strain NGA76	2793713	32.9057	936485	937936	462233	457059
CP051482|1280_30875	CP051482	1280_30875	Staphylococcus aureus strain NGA104a	2842632	32.8204	951091	958578	467592	465371
CP051483|1280_30876	CP051483	1280_30876	Staphylococcus aureus strain NGA66a	2801746	32.8524	945402	935904	459797	460643
CP051484|1280_30877	CP051484	1280_30877	Staphylococcus aureus strain NGA71	2788796	32.818	935995	937575	459890	455336
CP052057|562_60286	CP052057	562_60286	Escherichia coli strain SCAID URN1-2019	4937450	50.7032	1213470	1220304	1251962	1251484
CP052060|1313_34903	CP052060	1313_34903	Streptococcus pneumoniae strain SCAID PHRX1-2019	1963680	39.8976	591321	588787	392231	391231
CP053070|46170_1081	CP053070	46170_1081	Staphylococcus aureus subsp. aureus strain HL20709	2860303	32.9317	954803	963553	471370	470577
CP053092|1773_22795	CP053092	1773_22795	Mycobacterium tuberculosis strain 4860	4394156	65.6056	755470	755873	1438369	1444444
CP053101|46170_1082	CP053101	46170_1082	Staphylococcus aureus subsp. aureus strain EDCC5398	2843534	32.8225	949151	961063	466340	466980
CP053210|1313_34904	CP053210	1313_34904	Streptococcus pneumoniae strain 6A-10	2219840	39.7365	666874	670879	440450	441637
CP053390|287_15252	CP053390	287_15252	Pseudomonas aeruginosa strain TL1285	6609407	66.0602	1130292	1112925	2167167	2199023
CP053747|287_18695	CP053747	287_18695	Pseudomonas aeruginosa strain Pae1255-NDM1	6944358	65.94	1182891	1182355	2291228	2287884
CP053902|1773_22912	CP053902	1773_22912	Mycobacterium tuberculosis strain H37Rv_IC2	4411308	65.6122	758517	758336	1444499	1449856
CP053903|1773_22913	CP053903	1773_22913	Mycobacterium tuberculosis strain H37Rv_IC1	4411530	65.612	758584	758355	1444522	1449969
CP054014|1773_22838	CP054014	1773_22838	Mycobacterium tuberculosis strain FDAARGOS_756	4414577	65.5914	759227	759767	1451015	1444568
CP054472|287_11576	CP054472	287_11576	Pseudomonas aeruginosa strain PAAK088	6390212	66.4417	1070330	1074116	2123490	2122276
CP054473|287_11577	CP054473	287_11577	Pseudomonas aeruginosa strain PAAK095	6780782	66.0095	1153918	1150906	2244329	2231629
CP054591|287_11592	CP054591	287_11592	Pseudomonas aeruginosa strain CDN118	6832395	66.1358	1160602	1153136	2252734	2265923
CP054788|287_18275	CP054788	287_18275	Pseudomonas aeruginosa strain YTSY4	6720477	66.1499	1161699	1113186	2161103	2284489
CP054790|287_18277	CP054790	287_18277	Pseudomonas aeruginosa strain SE5418	6886775	66.0426	1168879	1169691	2271676	2276529
CP054791|287_18278	CP054791	287_18278	Pseudomonas aeruginosa strain SE5430	6837408	65.898	1170694	1160998	2247428	2258288
CP054843|287_13860	CP054843	287_13860	Pseudomonas aeruginosa strain SE5352	6904218	66.0125	1172278	1174293	2282940	2274707
CP054844|287_13859	CP054844	287_13859	Pseudomonas aeruginosa strain SE5357	7043467	65.7323	1205784	1207850	2314616	2315217
CP054845|287_13861	CP054845	287_13861	Pseudomonas aeruginosa strain SE5429	7103853	65.9609	1201727	1216358	2357860	2327908
CP056774|287_11739	CP056774	287_11739	Pseudomonas aeruginosa strain CDN129	6770626	66.1069	1147258	1147515	2240007	2235846
CP058257|287_13268	CP058257	287_13268	Pseudomonas aeruginosa strain PA179	6580692	65.3548	1111171	1093169	2131390	2169405
CP059155|1280_28377	CP059155	1280_28377	Staphylococcus aureus strain WKZ-2	2877266	32.7947	961827	971847	471687	471905
CP059156|1280_28376	CP059156	1280_28376	Staphylococcus aureus strain WKZ-1	2853017	32.8084	953673	963315	467572	468457
CP059355|470_13026	CP059355	470_13026	Acinetobacter baumannii strain 2016BJAB1	3903779	38.964	1190475	1192234	756553	764517
CP059357|470_13029	CP059357	470_13029	Acinetobacter baumannii strain 2018HLJAB2	3939144	38.9682	1201112	1203017	763073	771942
CP059358|470_13030	CP059358	470_13030	Acinetobacter baumannii strain 2018HLJAB1	3939099	38.9686	1201100	1202986	763048	771965
CP060584|1280_30909	CP060584	1280_30909	Staphylococcus aureus strain WH52	2842754	32.7413	957011	954989	465125	465629
CP060605|1280_30713	CP060605	1280_30713	Staphylococcus aureus strain K329	2814887	30.3929	866732	873078	428531	426996
CP060606|1280_30714	CP060606	1280_30714	Staphylococcus aureus strain K276	2814869	30.3099	863106	869666	427779	425404
CP060607|1280_30715	CP060607	1280_30715	Staphylococcus aureus strain K275	2814827	30.3147	863185	869749	427915	425392
CP060608|1280_30716	CP060608	1280_30716	Staphylococcus aureus strain K084	2814903	30.5898	871070	877434	431668	429404
CP060609|1280_30717	CP060609	1280_30717	Staphylococcus aureus strain K078	2814850	30.6222	872069	878408	432080	429890
CP060610|1280_30718	CP060610	1280_30718	Staphylococcus aureus strain K076	2814919	30.6172	871773	878429	432026	429822
CP060611|1280_30719	CP060611	1280_30719	Staphylococcus aureus strain K216	2814892	29.1189	827028	833108	409548	410118
CP060614|1280_30721	CP060614	1280_30721	Staphylococcus aureus strain S4	2818135	32.7968	950823	942955	462454	461803
CP060615|1280_30723	CP060615	1280_30723	Staphylococcus aureus strain S3	2818112	32.797	942948	950809	461797	462458
CP060621|1280_30729	CP060621	1280_30729	Staphylococcus aureus strain R34	2822220	32.8703	942325	952122	464094	463579
CP060622|1280_30730	CP060622	1280_30730	Staphylococcus aureus strain R31	2782458	32.8694	929645	938136	458800	455777
CP060623|1280_30731	CP060623	1280_30731	Staphylococcus aureus strain R28	2817267	32.8805	947073	943762	460178	466154
CP060624|1280_30732	CP060624	1280_30732	Staphylococcus aureus strain R27	2802192	32.8841	938872	941745	463648	457827
CP060625|1280_30733	CP060625	1280_30733	Staphylococcus aureus strain R26	2807085	32.8949	946286	937312	460850	462537
CP060626|1280_30734	CP060626	1280_30734	Staphylococcus aureus strain R24	2807011	32.8948	946370	937179	460868	462494
CP060627|1280_30735	CP060627	1280_30735	Staphylococcus aureus strain R21	2836126	32.8533	950053	954213	466980	464780
CP060628|1280_30736	CP060628	1280_30736	Staphylococcus aureus strain R20	2786373	32.8742	935364	934911	455709	460289
CP060629|1280_30737	CP060629	1280_30737	Staphylococcus aureus strain R16	2881699	32.8673	967485	966978	471184	475952
CP060630|1280_30738	CP060630	1280_30738	Staphylococcus aureus strain R9	2880126	32.868	964537	968848	475498	471143
CP060631|1280_30739	CP060631	1280_30739	Staphylococcus aureus strain R3	2880247	32.8641	968945	964636	471104	475462
CP061349|1280_31203	CP061349	1280_31203	Staphylococcus aureus strain MSSA01	2792190	32.892	936035	937748	461875	456532
CP061777|287_14742	CP061777	287_14742	Pseudomonas aeruginosa strain ZBX-P23	7168136	65.8616	1222118	1224967	2361803	2359248
CP061778|287_14743	CP061778	287_14743	Pseudomonas aeruginosa strain ZBX-P13	6878937	65.8288	1176383	1174234	2261809	2266511
CP061779|287_14744	CP061779	287_14744	Pseudomonas aeruginosa strain ZBX-P12	7080089	65.8839	1206489	1208959	2332836	2331805
CP062219|287_13270	CP062219	287_13270	Pseudomonas aeruginosa strain JT86	6520277	66.2621	1098417	1101388	2160340	2160132
CP062399|1280_39401	CP062399	1280_39401	Staphylococcus aureus strain NAS_OP_143	2789606	32.8167	938477	935671	461230	454228
CP062402|1280_39402	CP062402	1280_39402	Staphylococcus aureus strain NAS_OP_056	2704175	32.8325	906483	909845	446361	441486
CP062404|1280_39404	CP062404	1280_39404	Staphylococcus aureus strain NAS_NP_229	2798569	32.8111	939814	940513	459976	458266
CP062405|1280_39407	CP062405	1280_39407	Staphylococcus aureus strain NAS_NP_209	2839488	32.8218	955015	952503	467901	464069
CP062407|1280_39405	CP062407	1280_39405	Staphylococcus aureus strain NAS_NP_181	2810033	32.8342	946624	940756	460390	462263
CP062408|1280_39411	CP062408	1280_39411	Staphylococcus aureus strain NAS_AN_247	2824979	32.8451	950247	946866	461484	466382
CP062412|1280_39412	CP062412	1280_39412	Staphylococcus aureus strain NAS_AN_181	2747013	32.8396	925897	919009	449665	452442
CP062414|1280_39413	CP062414	1280_39413	Staphylococcus aureus strain NAS_AN_175	2747195	32.8452	925761	919111	449709	452614
CP062415|1280_39415	CP062415	1280_39415	Staphylococcus aureus strain NAS_AN_150	2904568	32.8527	981977	968363	478524	475704
CP062416|1280_39417	CP062416	1280_39417	Staphylococcus aureus strain NAS_AN_149	2746529	32.8433	925519	918960	449577	452473
CP062419|1280_39419	CP062419	1280_39419	Staphylococcus aureus strain NAS_AN_023	2741087	32.8377	923256	917720	448392	451719
CP063385|287_24728	CP063385	287_24728	Pseudomonas aeruginosa strain St1076_d123blood	6706875	66.1504	1135430	1134820	2215428	2221197
CP063390|287_24732	CP063390	287_24732	Pseudomonas aeruginosa strain ST1076_d97burn1	6706887	66.1504	1135430	1134822	2215432	2221203
CP063391|287_24731	CP063391	287_24731	Pseudomonas aeruginosa strain ST167_d68blood2	6634619	66.2289	1119416	1121165	2196010	2198028
CP063392|287_24734	CP063392	287_24734	Pseudomonas aeruginosa strain ST167_d68blood1	6634623	66.2289	1119417	1121166	2196011	2198029
CP063393|287_24735	CP063393	287_24735	Pseudomonas aeruginosa strain ST167_d67burn2	6634606	66.2289	1119414	1121164	2196005	2198023
CP063394|287_24733	CP063394	287_24733	Pseudomonas aeruginosa strain ST167_d67burn1	6635095	66.2256	1119571	1121393	2195920	2198211
CP063395|287_24737	CP063395	287_24737	Pseudomonas aeruginosa strain ST167_d57blood	6634619	66.2289	1119416	1121165	2196011	2198027
CP063745|1280_39422	CP063745	1280_39422	Staphylococcus aureus strain NAS_AN_212	2722082	32.9415	915797	909591	447516	449178
CP064392|287_16531	CP064392	287_16531	Pseudomonas aeruginosa strain SRRSH15	6679909	66.1655	1130060	1130057	2207695	2212097
CP065374|287_14732	CP065374	287_14732	Pseudomonas aeruginosa strain PAG7	6715242	66.2025	1133386	1136198	2220944	2224714
CP065857|46170_1193	CP065857	46170_1193	Staphylococcus aureus subsp. aureus strain CC1153-MRSA	2827195	32.7529	944956	956251	463708	462280
CP065947|287_14733	CP065947	287_14733	Pseudomonas aeruginosa strain PAS6	6742928	66.2043	1140346	1138473	2235052	2229057
CP065948|287_14734	CP065948	287_14734	Pseudomonas aeruginosa strain PAM68	6560248	66.1534	1109077	1111345	2166056	2173770
CP069070|1773_29752	CP069070	1773_29752	Mycobacterium tuberculosis strain N1283	4419495	65.5863	756353	764559	1453395	1445188
CP069071|1773_29753	CP069071	1773_29753	Mycobacterium tuberculosis strain N0136	4395562	65.6138	755655	755811	1438739	1445357
CP069072|1773_29751	CP069072	1773_29751	Mycobacterium tuberculosis strain N1216	4393016	65.607	755791	755099	1438359	1443767
CP069073|1773_29754	CP069073	1773_29754	Mycobacterium tuberculosis strain N0054	4431518	65.6091	762198	761841	1450781	1456698
CP069074|1773_29755	CP069074	1773_29755	Mycobacterium tuberculosis strain N1274	4438446	65.6196	762978	762979	1453367	1459122
CP069075|1773_29756	CP069075	1773_29756	Mycobacterium tuberculosis strain N0004	4422216	65.6079	760453	760441	1447709	1453613
CP069076|1773_29757	CP069076	1773_29757	Mycobacterium tuberculosis strain N0031	4399032	65.6193	756272	756147	1440901	1445712
CP071337|1280_32252	CP071337	1280_32252	Staphylococcus aureus strain M283	2730444	32.6261	916923	922584	446956	443881
CP071339|1280_32258	CP071339	1280_32258	Staphylococcus aureus strain M192	2732917	32.5952	918466	923552	447224	443575
CP071341|1280_32262	CP071341	1280_32262	Staphylococcus aureus strain M160	2737381	32.6187	919686	924698	448209	444688
CP071346|1280_32264	CP071346	1280_32264	Staphylococcus aureus strain M86	2730577	32.5958	917652	922772	446817	443236
CP071350|1280_32267	CP071350	1280_32267	Staphylococcus aureus strain Laus385	2707343	32.6701	907786	914964	443110	441383
CP071352|1280_32266	CP071352	1280_32266	Staphylococcus aureus strain I37	2784259	32.7937	930927	940170	457096	455966
CP071353|1280_32268	CP071353	1280_32268	Staphylococcus aureus strain I36	2789745	32.712	931785	945278	455247	457335
CP071355|1280_32272	CP071355	1280_32272	Staphylococcus aureus strain I2	2834070	32.6854	948829	958813	463597	462731
CP071362|1280_32280	CP071362	1280_32280	Staphylococcus aureus strain Jn	2763396	32.6233	926635	935151	451205	450305
CP071372|1280_32291	CP071372	1280_32291	Staphylococcus aureus strain Fu1	2730510	32.598	917593	922726	446839	443252
CP071374|1280_32293	CP071374	1280_32293	Staphylococcus aureus strain Bc	2847634	32.686	949769	966987	464010	466768
CP071594|1280_33000	CP071594	1280_33000	Staphylococcus aureus strain PNID0137	2914236	32.8527	971112	985719	477060	480345
CP071917|1313_39481	CP071917	1313_39481	Streptococcus pneumoniae strain 19A-19339	2196665	39.8075	656718	665509	433811	440627
CP071918|1313_39479	CP071918	1313_39479	Streptococcus pneumoniae strain 19A-19343	2195807	39.8087	656471	665214	433662	440460
CP071941|1280_32992	CP071941	1280_32992	Staphylococcus aureus strain iso141	2883453	32.8574	963981	972043	474189	473240
CP071942|1280_32994	CP071942	1280_32994	Staphylococcus aureus strain iso140	2736340	32.9293	918855	916427	454473	446585
CP071943|1280_32993	CP071943	1280_32993	Staphylococcus aureus strain iso139	2816259	32.8315	942932	948708	463370	461249
CP072116|1280_43123	CP072116	1280_43123	Staphylococcus aureus strain TCH32929	2873962	32.8832	968891	960021	471858	473192
CP072116|1280_43123	CP072116	1280_43123	Staphylococcus aureus strain TCH32929	2873962	32.8832	968891	960021	471858	473192
CP072116|1280_43594	CP072116	1280_43594	Staphylococcus aureus strain TCH32929	2873962	32.8832	968891	960021	471858	473192
CP072116|1280_43594	CP072116	1280_43594	Staphylococcus aureus strain TCH32929	2873962	32.8832	968891	960021	471858	473192
CP072790|1773_27118	CP072790	1773_27118	Mycobacterium tuberculosis strain I0003447-5	4397821	65.6147	756067	756136	1439991	1445627
CP073012|1280_32634	CP073012	1280_32634	Staphylococcus aureus strain SA14+	2859879	32.8724	962419	957350	468334	471776
CP075176|287_14821	CP075176	287_14821	Pseudomonas aeruginosa strain PA790	6932250	66.0252	1176856	1178363	2286366	2290665
CP075562|1280_42185	CP075562	1280_42185	Staphylococcus aureus strain Sta2021010	2817804	32.8765	946616	944794	466411	459983
CP076358|1280_38616	CP076358	1280_38616	Staphylococcus aureus strain B-AoC-SA4	2638069	32.638	888789	886768	426665	434347
CP076359|1280_38612	CP076359	1280_38612	Staphylococcus aureus strain B-AoC-SA3	2747557	32.6851	927274	920142	446998	451043
CP076360|1280_38613	CP076360	1280_38613	Staphylococcus aureus strain B-AoC-SA1	2737665	32.6703	924673	917090	445508	448894
CP076565|1280_38611	CP076565	1280_38611	Staphylococcus aureus strain P41D28 ESCAFLOR	2698061	32.7572	901204	906115	443659	440150
CP076567|1280_38614	CP076567	1280_38614	Staphylococcus aureus strain P32D28	2783734	32.2345	914396	911515	446502	450822
CP076568|1280_38617	CP076568	1280_38617	Staphylococcus aureus strain P5D0 ESCAFLOR	2715269	32.8235	903057	908923	446452	444793
CP076660|1280_33448	CP076660	1280_33448	Staphylococcus aureus strain SG511 Berlin	2739564	32.8577	917193	922212	451962	448197
CP076823|1280_33504	CP076823	1280_33504	Staphylococcus aureus strain ST59	2789576	32.8834	932366	939903	459429	457878
CP077098|1280_34772	CP077098	1280_34772	Staphylococcus aureus strain RGB-095930	2904556	32.861	968051	982040	476422	478043
CP077757|1280_34237	CP077757	1280_34237	Staphylococcus aureus strain WHC07	2810296	32.9066	943636	941886	458928	465846
CP077915|1280_36238	CP077915	1280_36238	Staphylococcus aureus strain 282	2732780	32.8692	916646	917892	445454	452788
CP077921|1280_36270	CP077921	1280_36270	Staphylococcus aureus strain 276	2730804	32.8704	915839	917339	445090	452536
CP077922|1280_36274	CP077922	1280_36274	Staphylococcus aureus strain 202	2719233	32.9603	908230	914736	448372	447895
CP077923|1280_36282	CP077923	1280_36282	Staphylococcus aureus strain 201	2719235	32.9603	914737	908231	447896	448371
CP077924|1280_36275	CP077924	1280_36275	Staphylococcus aureus strain 200	2719166	32.9603	914713	908208	447882	448363
CP078006|287_16548	CP078006	287_16548	Pseudomonas aeruginosa strain NDTH7329	7144260	65.6598	1229630	1223724	2334870	2356036
CP079715|1280_34330	CP079715	1280_34330	Staphylococcus aureus strain V8	2835652	32.8336	950213	954393	468084	462962
CP079945|470_13903	CP079945	470_13903	Acinetobacter baumannii strain K7-3RD	3941155	38.9887	1202681	1201769	766203	770402
CP080053|1280_34728	CP080053	1280_34728	Staphylococcus aureus strain BSN14R1	2944341	32.8302	983385	994224	483850	482782
CP080054|1280_34730	CP080054	1280_34730	Staphylococcus aureus strain BSN14RB	2944325	32.8301	983381	994219	483846	482779
CP080055|1280_34729	CP080055	1280_34729	Staphylococcus aureus strain BSN14S3	2944342	32.83	983389	994226	483846	482781
CP080222|1280_39030	CP080222	1280_39030	Staphylococcus aureus strain NT_8	2849687	32.9307	954970	956294	471476	466947
CP080280|287_15912	CP080280	287_15912	Pseudomonas aeruginosa strain UNC_PaerCF20	6792133	66.1708	1148931	1148794	2248978	2245430
CP080285|287_15907	CP080285	287_15907	Pseudomonas aeruginosa strain UNC_PaerCF14	6110239	66.5806	1016121	1025887	2041714	2026517
CP080288|287_15908	CP080288	287_15908	Pseudomonas aeruginosa strain UNC_PaerCF05	6140089	66.5639	1028739	1024266	2044285	2042799
CP080550|1280_34760	CP080550	1280_34760	Staphylococcus aureus strain HL18883	2904018	32.9203	972615	975391	479795	476217
CP080551|1280_34757	CP080551	1280_34757	Staphylococcus aureus strain HL18840	2796963	32.8546	937109	940922	461911	457021
CP080552|1280_34759	CP080552	1280_34759	Staphylococcus aureus strain HL18807	2903929	32.9185	972602	975397	479730	476200
CP081148|287_19555	CP081148	287_19555	Pseudomonas aeruginosa strain NDM1_2	7039082	65.9089	1201505	1198097	2321457	2317923
CP081345|287_15924	CP081345	287_15924	Pseudomonas aeruginosa strain F291007	6904575	66.013	1172311	1174344	2283116	2274804
CP082815|1280_35616	CP082815	1280_35616	Staphylococcus aureus strain SCAID WND1-2021 -598	2889511	32.8321	964705	976120	473629	475057
CP082821|287_16553	CP082821	287_16553	Pseudomonas aeruginosa strain SCAID PLC1-2021 (16/222)	7124329	65.852	1220273	1212543	2341984	2349529
CP082822|287_16551	CP082822	287_16551	Pseudomonas aeruginosa strain SCAID WND1-2021 (9/195)	7093992	65.8994	1209897	1209194	2335286	2339615
CP082823|287_16552	CP082823	287_16552	Pseudomonas aeruginosa strain SCAID TST-2021 (7/157)	7173620	65.8131	1228671	1223768	2357153	2364028
CP083352|287_27150	CP083352	287_27150	Pseudomonas aeruginosa strain KPA119	6368373	66.4487	1069191	1067482	2116351	2115349
CP085575|1773_26817	CP085575	1773_26817	Mycobacterium tuberculosis strain 541/2016	4409320	65.3847	755830	755801	1438742	1444280
CP086121|1280_37994	CP086121	1280_37994	Staphylococcus aureus strain MIN-175	2977300	32.9583	1005255	990677	495583	485685
CP086213|287_27067	CP086213	287_27067	Pseudomonas aeruginosa strain Pa3	7223955	65.5185	1244538	1246388	2365416	2367613
CP088157|1280_39424	CP088157	1280_39424	Staphylococcus aureus strain 199	2844011	32.8984	950446	957932	468622	467011
CP088158|1280_39427	CP088158	1280_39427	Staphylococcus aureus strain 697	2797342	32.9142	934783	941836	461707	459016
CP089156|1280_37706	CP089156	1280_37706	Staphylococcus aureus strain UNC_SaCF35	2854518	32.8588	953356	963202	468807	469153
CP089161|1280_37710	CP089161	1280_37710	Staphylococcus aureus strain UNC_SaCF13	2780115	32.8259	932388	935129	459374	453224
CP090648|287_24758	CP090648	287_24758	Pseudomonas aeruginosa strain PA1616	6596388	66.2608	1108760	1116806	2189084	2181738
CP090870|1280_38013	CP090870	1280_38013	Staphylococcus aureus strain SAUR_BFS62	2782272	32.8947	931750	935301	459367	455854
CP090872|1280_38012	CP090872	1280_38012	Staphylococcus aureus strain SAUR_BFS17	2775374	32.7839	927363	933902	453918	455959
CP090873|1280_38014	CP090873	1280_38014	Staphylococcus aureus strain SAUR_BFS16	2782265	32.8944	935307	931748	455844	459366
CP090875|1280_38018	CP090875	1280_38018	Staphylococcus aureus strain SAUR_BFS13	2735553	32.8159	920808	916594	447182	450514
CP090876|1280_38022	CP090876	1280_38022	Staphylococcus aureus strain SAUR_BFS12	2731384	32.8593	922337	911533	449243	448271
CP090877|1280_38019	CP090877	1280_38019	Staphylococcus aureus strain SAUR_BFS11	2807449	32.9338	944170	938679	461091	463509
CP090879|1280_38016	CP090879	1280_38016	Staphylococcus aureus strain SAUR_BFS2	2828753	32.9134	950619	947096	463711	467327
CP091066|1280_42681	CP091066	1280_42681	Staphylococcus aureus strain UMCG579	2741379	32.8554	915165	925522	449855	450837
CP091342|470_16166	CP091342	470_16166	Acinetobacter baumannii strain AB224-VUB	4012438	39.0354	1222013	1224153	784170	782102
CP091343|470_16167	CP091343	470_16167	Acinetobacter baumannii strain AB222-VUB	3930310	39.1219	1195522	1197178	769749	767861
CP091353|470_16179	CP091353	470_16179	Acinetobacter baumannii strain AB189-VUB	3963068	39.1261	1203811	1208663	778476	772118
CP091358|470_16183	CP091358	470_16183	Acinetobacter baumannii strain AB181-VUB	4103179	39.1137	1250866	1247409	803305	801599
CP091365|470_16143	CP091365	470_16143	Acinetobacter baumannii strain AB172-VUB	3996138	39.0647	1215429	1219631	780996	780082
CP091366|470_16145	CP091366	470_16145	Acinetobacter baumannii strain AB171-VUB	3974863	39.0551	1209177	1213300	776534	775852
CP091373|470_16158	CP091373	470_16158	Acinetobacter baumannii strain AB21-VUB	4058269	39.2178	1233440	1233267	796727	794835
CP091378|470_16161	CP091378	470_16161	Acinetobacter baumannii strain AB3-VUB	3834704	39.2115	1166830	1164230	759025	744619
CP092475|1280_40977	CP092475	1280_40977	Staphylococcus aureus strain P5	2838421	32.7945	958171	949404	464996	465850
CP093022|287_19564	CP093022	287_19564	Pseudomonas aeruginosa strain H08	6892247	66.2305	1164371	1163106	2281439	2283331
CP093031|287_19569	CP093031	287_19569	Pseudomonas aeruginosa strain H03	6949128	66.0203	1180116	1181180	2293490	2294342
CP093354|287_24687	CP093354	287_24687	Pseudomonas aeruginosa strain E113	6864839	65.9074	1169593	1170811	2261422	2263013
CP093527|1280_40424	CP093527	1280_40424	Staphylococcus aureus strain 697R	2797399	32.9143	937008	939648	453865	466878
CP093967|287_24701	CP093967	287_24701	Pseudomonas aeruginosa strain NY4605	6423573	66.4345	1079028	1077075	2131219	2136251
CP095020|1773_29760	CP095020	1773_29760	Mycobacterium tuberculosis strain SGF0232017	4413076	65.6047	759146	758744	1444598	1450588
CP095021|1773_29761	CP095021	1773_29761	Mycobacterium tuberculosis strain SGF0422017	4402590	65.6127	757436	756495	1441583	1447076
CP095022|1773_29762	CP095022	1773_29762	Mycobacterium tuberculosis strain SGF0472017	4417237	65.6104	759987	759083	1446114	1452053
CP096248|1280_40975	CP096248	1280_40975	Staphylococcus aureus strain RAC082018-A	2665871	32.6084	891358	901028	434430	434869
CP096249|1280_40974	CP096249	1280_40974	Staphylococcus aureus strain RAC075018-C	2494406	32.4458	821661	826843	405253	404077
CP096250|1280_40976	CP096250	1280_40976	Staphylococcus aureus strain RAC013018-A	2671685	32.5598	890567	897864	435300	434594
CP096274|1280_45018	CP096274	1280_45018	Staphylococcus aureus strain	2809462	32.8751	943831	942017	459070	464544
CP096539|1280_44427	CP096539	1280_44427	Staphylococcus aureus strain RIVM_M047065	2806671	32.94	938344	943810	463655	460862
CP096912|287_28378	CP096912	287_28378	Pseudomonas aeruginosa strain NY7770	6583864	66.1467	1117343	1111513	2174302	2180706
CP100428|1280_42167	CP100428	1280_42167	Staphylococcus aureus strain RMSA24	2811052	32.9207	939824	945810	457466	467952
CP100653|287_25797	CP100653	287_25797	Pseudomonas aeruginosa strain F13	6478686	66.4095	1086029	1090194	2152392	2150071
CP101123|1280_42169	CP101123	1280_42169	Staphylococcus aureus strain MN8	2912407	32.8589	976412	979010	480678	476307
CP101885|287_26429	CP101885	287_26429	Pseudomonas aeruginosa strain M27432	6868572	65.9708	1167439	1169878	2270996	2260259
CP102174|287_26038	CP102174	287_26038	Pseudomonas aeruginosa strain PA5083	6902250	66.009	1171959	1174186	2282115	2273990
CP102441|287_26087	CP102441	287_26087	Pseudomonas aeruginosa strain PA30	6925322	65.22	1294156	1289279	2416456	2428051
CP102560|1280_42685	CP102560	1280_42685	Staphylococcus aureus strain 12	2751996	32.8605	922299	925276	453440	450881
CP102574|1280_42682	CP102574	1280_42682	Staphylococcus aureus strain 3	2866000	32.8455	962714	961833	467768	473585
CP102575|1280_42683	CP102575	1280_42683	Staphylococcus aureus strain 2	2864764	32.8428	962132	961564	469371	471497
CP102576|1280_42684	CP102576	1280_42684	Staphylococcus aureus strain 1	2864677	32.8441	962354	961346	467525	473352
CP102944|287_26096	CP102944	287_26096	Pseudomonas aeruginosa strain SCAID TCT1-2022 -325	6871852	65.8499	1175451	1171291	2257514	2267596
CP102946|287_26097	CP102946	287_26097	Pseudomonas aeruginosa strain SCAID WND1-2022 -148	6515978	66.3353	1096626	1096957	2160469	2161926
CP102976|1280_42713	CP102976	1280_42713	Staphylococcus aureus strain Ma2/A14043	2858729	32.7536	962074	960318	465458	470879
CP104475|1280_44392	CP104475	1280_44392	Staphylococcus aureus strain DSM 20231-Res3	2755080	32.854	924578	924738	455693	449461
CP104476|1280_44393	CP104476	1280_44393	Staphylococcus aureus strain DSM 20231-Res2	2755075	32.8579	924776	924955	455749	449512
CP104477|1280_44394	CP104477	1280_44394	Staphylococcus aureus strain DSM 20231-Res1	2755083	32.8558	924619	924789	455710	449495
CP104866|287_28307	CP104866	287_28307	Pseudomonas aeruginosa strain PALA4	6832860	66.0234	1165880	1155691	2252445	2258844
CP104870|287_28305	CP104870	287_28305	Pseudomonas aeruginosa strain PALA9	7126864	65.908	1215724	1213969	2347912	2349259
CP106682|287_28312	CP106682	287_28312	Pseudomonas aeruginosa strain PALA13	6879940	66.1012	1171645	1160571	2264757	2282967
CP107029|287_28310	CP107029	287_28310	Pseudomonas aeruginosa strain PALA19	6504256	66.3001	1092588	1099341	2163279	2149048
CP107042|287_27068	CP107042	287_27068	Pseudomonas aeruginosa strain GIMC5035:PA21/2013	7028464	65.9031	1198858	1197527	2313013	2318966
CP107257|287_27106	CP107257	287_27106	Pseudomonas aeruginosa strain 2019CK-00034	7020963	65.9162	1196729	1196284	2313536	2314414
CP109657|287_27234	CP109657	287_27234	Pseudomonas aeruginosa strain Zw26	6514160	66.634	1088129	1085387	2169923	2170721
CP109844|287_28318	CP109844	287_28318	Pseudomonas aeruginosa strain PALA32	6575888	66.2796	1107575	1109843	2177270	2181200
CP110347|287_28338	CP110347	287_28338	Pseudomonas aeruginosa strain PALA52	6236756	66.4256	1045398	1048554	2072697	2070107
CP110349|287_28340	CP110349	287_28340	Pseudomonas aeruginosa strain PALA40	7089219	65.9036	1208852	1208316	2336911	2335140
CP110350|287_28335	CP110350	287_28335	Pseudomonas aeruginosa strain PALA44	6843186	66.027	1161181	1163655	2260111	2258239
CP110351|287_28337	CP110351	287_28337	Pseudomonas aeruginosa strain PALA45	6536263	66.3621	1103894	1094766	2158281	2179322
CP113016|1280_44447	CP113016	1280_44447	Staphylococcus aureus strain Azir	2858186	32.9635	961899	954129	475862	466296
CP113039|1280_44458	CP113039	1280_44458	Staphylococcus aureus strain Gwen	2905474	32.8342	969865	981620	476794	477195
CP113051|1280_44462	CP113051	1280_44462	Staphylococcus aureus strain Viktor	2878679	32.8674	963235	969296	474845	471303
CP113052|1280_44464	CP113052	1280_44464	Staphylococcus aureus strain Fizz	2877165	32.7836	961461	972465	471567	471672
CP113105|1280_44465	CP113105	1280_44465	Staphylococcus aureus strain BIAI 117	2833462	32.8759	956258	945679	465818	465707
CP116717|287_28460	CP116717	287_28460	Pseudomonas aeruginosa strain 2857	7165834	65.5444	1232929	1236100	2349049	2347756
CP116720|287_28459	CP116720	287_28459	Pseudomonas aeruginosa strain 2866	7055952	65.7737	1207475	1207518	2320191	2320768
CP116721|287_28457	CP116721	287_28457	Pseudomonas aeruginosa strain 2867	7092945	65.7205	1216693	1214735	2329662	2331855
CP116722|287_28461	CP116722	287_28461	Pseudomonas aeruginosa strain 2868	7262764	65.6509	1246925	1247766	2385255	2382818
CP116723|287_28463	CP116723	287_28463	Pseudomonas aeruginosa strain 2872	7112465	65.7585	1216364	1218948	2339871	2337182
CP116724|287_28458	CP116724	287_28458	Pseudomonas aeruginosa strain 2880	7153626	65.732	1225323	1226080	2351201	2351022
CP117527|287_28558	CP117527	287_28558	Pseudomonas aeruginosa strain MF1	7043257	65.9907	1196136	1199228	2325349	2322544
CYEP01000001|562_7692	CYEP01000001	562_7692	Escherichia coli strain 401907	391326	51.2637	94861	95857	102930	97678
HE608151.1|1773_31	HE608151.1	1773_31	Mycobacterium tuberculosis UT205	4418088	63.3013	736524	737749	1395284	1401423
LR027516|1773_17700	LR027516	1773_17700	Mycobacterium tuberculosis strain DKC2	4409544	65.6213	757940	758003	1444118	1449483
LR027869|1280_21158	LR027869	1280_21158	Staphylococcus aureus strain BPH2869	2980212	32.9153	991628	1007639	489202	491743
LR027873|1280_21156	LR027873	1280_21156	Staphylococcus aureus strain BPH2070	2930188	32.8918	977982	988415	482156	481635
LR027876|1280_21153	LR027876	1280_21153	Staphylococcus aureus strain JKD6009	2930439	32.8744	978467	988607	481680	481685
LR027877|1280_21157	LR027877	1280_21157	Staphylococcus aureus strain BPH3244	2936184	32.8903	973234	997230	472165	493555
LR130528|287_8043	LR130528	287_8043	Pseudomonas aeruginosa strain paerg000	6493562	66.4255	1086687	1093491	2163974	2149410
LR134085|1280_19112	LR134085	1280_19112	Staphylococcus aureus strain NCTC12233	2846632	32.8032	954309	958538	468880	464905
LR134086|1280_19110	LR134086	1280_19110	Staphylococcus aureus strain NCTC13142	2844405	32.825	950827	959901	467376	466301
LR134090|1280_19116	LR134090	1280_19116	Staphylococcus aureus strain NCTC9555	2843795	32.9421	959273	947715	472922	463885
LR134093|1280_19117	LR134093	1280_19117	Staphylococcus aureus strain NCTC11965	2838411	32.8044	951417	955869	466845	464280
LR134193|1280_19119	LR134193	1280_19119	Staphylococcus aureus strain NCTC13616	2832348	32.8337	946415	955967	465271	464695
LR134271|1280_19120	LR134271	1280_19120	Staphylococcus aureus strain NCTC7988	2859840	32.9339	960090	957893	474268	467589
LR134305|1280_19123	LR134305	1280_19123	Staphylococcus aureus strain NCTC1803	2836670	32.9044	950075	953206	468956	464433
LR134351|1280_19124	LR134351	1280_19124	Staphylococcus aureus strain NCTC13811	2955381	32.8871	986028	997413	485379	486561
LR216014|1313_17704	LR216014	1313_17704	Streptococcus pneumoniae strain 2245STDY5562629 strain GPSC97	2088058	39.5597	632670	628253	413820	412209
LR216015|1313_17706	LR216015	1313_17706	Streptococcus pneumoniae strain 2245STDY5562369 strain GPSC11	2103319	39.4765	637721	634057	416030	414287
LR216016|1313_17707	LR216016	1313_17707	Streptococcus pneumoniae strain 2245STDY5605535 strain GPSC32	2053788	39.543	622901	617433	409112	403018
LR216017|1313_17708	LR216017	1313_17708	Streptococcus pneumoniae strain 2245STDY5605669 strain GPSC38	2176450	39.4765	660475	655194	430121	429065
LR216018|1313_17709	LR216018	1313_17709	Streptococcus pneumoniae strain 2245STDY5605682 strain GPSC94	2129739	39.5136	647139	639624	422252	419284
LR216019|1313_17705	LR216019	1313_17705	Streptococcus pneumoniae strain 2245STDY5609237 strain GPSC115	2091966	39.5746	633292	628323	416562	411326
LR216021|1313_17711	LR216021	1313_17711	Streptococcus pneumoniae strain 2245STDY5562600 strain GPSC76	2105198	39.4848	637485	634838	416068	415165
LR216022|1313_17712	LR216022	1313_17712	Streptococcus pneumoniae strain 2245STDY5699131 strain GPSC7	2084323	39.5734	629058	629066	414518	410320
LR216024|1313_17713	LR216024	1313_17713	Streptococcus pneumoniae strain 2245STDY5699394 strain GPSC30	2114173	39.317	642690	639220	416869	414360
LR216027|1313_17717	LR216027	1313_17717	Streptococcus pneumoniae strain 2245STDY5775520 strain GPSC41	2001396	39.6381	605344	601010	398368	394947
LR216028|1313_17718	LR216028	1313_17718	Streptococcus pneumoniae strain 2245STDY5562412 strain GPSC108	2159185	39.3047	656449	652020	424184	424478
LR216032|1313_17721	LR216032	1313_17721	Streptococcus pneumoniae strain 2245STDY5775874 strain GPSC90	2105368	39.536	639696	631852	417220	415159
LR216034|1313_17727	LR216034	1313_17727	Streptococcus pneumoniae strain 2245STDY5983173 strain GPSC67	2097748	39.6795	632816	631925	414729	417646
LR216036|1313_17724	LR216036	1313_17724	Streptococcus pneumoniae strain 2245STDY5775603 strain GPSC17	2107041	39.6965	637574	630336	418420	418002
LR216037|1313_17729	LR216037	1313_17729	Streptococcus pneumoniae strain 2245STDY5775666 strain GPSC52	2025465	39.6136	612704	608745	402455	399904
LR216040|1313_17730	LR216040	1313_17730	Streptococcus pneumoniae strain 2245STDY6030848 strain GPSC20	2147673	39.3594	651039	650375	422248	423064
LR216041|1313_17732	LR216041	1313_17732	Streptococcus pneumoniae strain 2245STDY6031048 strain GPSC103	2120575	39.6669	643664	635186	423408	417758
LR216042.1|1313_17731	LR216042.1	1313_17731	Streptococcus pneumoniae strain 2245STDY6092581	2104343	39.6572	636661	631175	420242	414282
LR216043|1313_17733	LR216043	1313_17733	Streptococcus pneumoniae strain 2245STDY6020210 strain GPSC14	2097910	39.5239	635968	631933	414235	414940
LR216044|1313_17734	LR216044	1313_17734	Streptococcus pneumoniae strain 2245STDY6020240 strain GPSC61	2011139	39.6637	608841	603025	399295	398398
LR216047|1313_17735	LR216047	1313_17735	Streptococcus pneumoniae strain 2245STDY6031034 strain GPSC78	2118612	39.5268	641075	638852	418627	418793
LR216050|1313_17741	LR216050	1313_17741	Streptococcus pneumoniae strain GPS_US_PATH396-sc-2296505 strain GPSC10	2074861	39.6125	629260	623693	410905	411000
LR216051|1313_17740	LR216051	1313_17740	Streptococcus pneumoniae strain 2245STDY6106337 strain GPSC40	2082222	39.6252	630559	624742	415957	409127
LR216055|1313_17743	LR216055	1313_17743	Streptococcus pneumoniae strain 2245STDY6092949 strain GPSC62	2225788	39.4232	675140	671223	438368	439108
LR216056|1313_17747	LR216056	1313_17747	Streptococcus pneumoniae strain 2245STDY6106637 strain GPSC68	2087640	39.4929	633230	625913	414633	409837
LR216057|1313_17746	LR216057	1313_17746	Streptococcus pneumoniae strain 2245STDY6106384 strain GPSC91	2101669	39.4458	636447	634284	415380	413640
LR216058|1313_17748	LR216058	1313_17748	Streptococcus pneumoniae strain GPS_HK_21-sc-2296565 strain GPSC4	2121917	39.491	642362	641428	416221	421746
LR216060|1313_17750	LR216060	1313_17750	Streptococcus pneumoniae strain 2245STDY6178787 strain GPSC47	2202359	39.413	668002	666336	435566	432449
LR216061|1313_17752	LR216061	1313_17752	Streptococcus pneumoniae strain 2245STDY6178826 strain GPSC53	2154542	39.4456	653600	648503	426235	423637
LR216062|1313_17751	LR216062	1313_17751	Streptococcus pneumoniae strain GPS_HK_150-sc-2296816 strain GPSC43	2026174	39.5563	617975	606697	404354	397126
LR216063|1313_17754	LR216063	1313_17754	Streptococcus pneumoniae strain 2245STDY6105839 strain GPSC22	2086119	39.617	630769	626357	414871	411586
LR216064|1313_17755	LR216064	1313_17755	Streptococcus pneumoniae strain 569492b0-41bd-11e5-998e-3c4a9275d6c6 strain GPSC13	2066251	39.5117	623079	626761	405154	411257
LR216065|1313_17753	LR216065	1313_17753	Streptococcus pneumoniae strain 55896440-41bd-11e5-998e-3c4a9275d6c6 strain GPSC18	2120740	39.5321	643378	638980	420271	418103
LR216066|1313_17756	LR216066	1313_17756	Streptococcus pneumoniae strain 2245STDY6179186 strain GPSC131	2019985	39.6388	610440	607140	401542	399156
LR216067.1|1313_17757	LR216067.1	1313_17757	Streptococcus pneumoniae isolate b04a6400-1f66-11e7-b93e-3c4a9275d6c8	2074160	39.5185	627856	626627	410432	409244
LR536831|1313_17760	LR536831	1313_17760	Streptococcus pneumoniae strain 2245STDY5699475 strain GPSC65	2107778	39.5768	639929	633030	423854	410338
LR536837|1313_17764	LR536837	1313_17764	Streptococcus pneumoniae strain 2245STDY6106635 strain GPSC5	2126260	39.5637	644247	638642	421242	419985
LR536841|1313_17766	LR536841	1313_17766	Streptococcus pneumoniae strain 2245STDY6178854 strain GPSC51	2022764	39.669	611451	606396	402801	399610
LR536843|1313_17765	LR536843	1313_17765	Streptococcus pneumoniae strain b04a6400-1f66-11e7-b93e-3c4a9275d6c8 strain GPSC55	2074160	39.5185	627856	626627	410432	409244
LR536845|1313_17762	LR536845	1313_17762	Streptococcus pneumoniae strain GPS_ZA_821-sc-1950967 strain GPSC37	2133955	39.5448	645719	638901	424859	419010
LR739069|287_10573	LR739069	287_10573	Pseudomonas aeruginosa strain PcyII-40	6831274	66.1237	1156527	1157658	2260329	2256760
LR822060|1280_28378	LR822060	1280_28378	Staphylococcus aureus strain P3.1	2971047	32.9315	999167	993470	487113	491297
LR822061|1280_28379	LR822061	1280_28379	Staphylococcus aureus strain HU-14	2972382	32.9333	999655	993825	487353	491549
LR898867|287_13339	LR898867	287_13339	Pseudomonas aeruginosa strain MINF_3A-sc-2280432	6931859	65.915	1183281	1179442	2280996	2288140
LS483301|1280_16906	LS483301	1280_16906	Staphylococcus aureus strain NCTC13394	2935845	32.8422	978844	992806	480645	483550
LS483309|1280_16910	LS483309	1280_16910	Staphylococcus aureus strain NCTC9944	2951503	32.9132	984458	995611	485278	486156
LS483316|1280_16916	LS483316	1280_16916	Staphylococcus aureus strain NCTC13395	2869819	32.8902	955782	970148	470506	473383
LS483319|1280_16915	LS483319	1280_16915	Staphylococcus aureus strain NCTC13140	2949084	32.9031	999618	979125	495415	474926
LS483350|1280_16918	LS483350	1280_16918	Staphylococcus aureus strain NCTC11940	2827594	32.8636	944368	953977	464773	464476
LS483448|1313_15903	LS483448	1313_15903	Streptococcus pneumoniae strain 4041STDY6836167	2131442	39.7743	643498	640178	424758	423008
LS483450|1313_15906	LS483450	1313_15906	Streptococcus pneumoniae strain 4041STDY6583227	2157682	39.5747	648001	655784	422211	431686
LS483451|1313_15907	LS483451	1313_15907	Streptococcus pneumoniae strain 4041STDY6836166	2200529	39.7138	664260	662356	437154	436759
LS483484|1280_16919	LS483484	1280_16919	Staphylococcus aureus strain NCTC13277	2172803	32.6369	736209	727459	367809	341326
LS483523|1313_15904	LS483523	1313_15904	Streptococcus pneumoniae strain 4041STDY6836169	2145551	39.7293	645174	647964	423755	428658
LT963437|1280_16076	LT963437	1280_16076	Staphylococcus aureus strain Staphylococcus aureus 171	2743952	32.6944	920539	926284	449711	447408
LT992458|1280_18012	LT992458	1280_18012	Staphylococcus aureus strain 7_4623	2879411	33.008	964959	964015	471652	478785
LT992460|1280_18016	LT992460	1280_18016	Staphylococcus aureus strain 9_LA_281	2906460	32.9796	973941	973981	476332	482206
LT992461|1280_18014	LT992461	1280_18014	Staphylococcus aureus strain 8_LA_272	2891536	32.9859	969453	968284	480045	473754
LT992462|1280_18013	LT992462	1280_18013	Staphylococcus aureus strain 5_3949	2959092	33.0147	958054	1024102	448419	528517
LT992463|1280_18015	LT992463	1280_18015	Staphylococcus aureus strain 2_LA_86	2857311	32.9795	959232	955751	475124	467204
LT992464|1280_18011	LT992464	1280_18011	Staphylococcus aureus strain 3_LA_115	2891669	33.0089	968345	968817	474118	480389
LT992465|1280_18017	LT992465	1280_18017	Staphylococcus aureus strain 6_LA_232	2843512	32.9539	958117	948347	468966	468082
LT992466|1280_18018	LT992466	1280_18018	Staphylococcus aureus strain 4_LA_208	2789928	32.9555	938504	931989	458483	460952
LT992467|1280_18019	LT992467	1280_18019	Staphylococcus aureus strain 16_LA_309	2866864	32.9722	960534	961063	475154	470113
LT992468|1280_18021	LT992468	1280_18021	Staphylococcus aureus strain 12_LA_293	2910878	32.9773	972225	978724	480600	479329
LT992469|1280_18023	LT992469	1280_18023	Staphylococcus aureus strain 15_LA_305	2871094	32.9882	967752	956221	474329	472792
LT992470|1280_18020	LT992470	1280_18020	Staphylococcus aureus strain 13_LA_301	2854964	32.9692	958106	955600	468536	472722
LT992471|1280_18024	LT992471	1280_18024	Staphylococcus aureus strain 17_LA_343	2922778	33.0037	979131	979021	487023	477603
LT992472|1280_18025	LT992472	1280_18025	Staphylococcus aureus strain 10_5235	2811691	32.9344	942863	942815	466402	459611
LT992473|1280_18022	LT992473	1280_18022	Staphylococcus aureus strain 14_5418	2868774	32.9585	963045	960224	470790	474715
LT992474|1280_18026	LT992474	1280_18026	Staphylococcus aureus strain 19_LA_388	2862001	32.9903	956604	961214	474237	469946
LT992475|1280_18027	LT992475	1280_18027	Staphylococcus aureus strain 20_LA_415	2904888	33.0032	972488	973695	476679	482026
LT992476|1280_18028	LT992476	1280_18028	Staphylococcus aureus strain 21_LA_436	2897874	33.002	970305	971214	474732	481623
LT992477|1280_18029	LT992477	1280_18029	Staphylococcus aureus strain 22_LA_562	2875548	32.9841	966519	960555	472648	475826
MPBS01000001|287_2973	MPBS01000001	287_2973	Pseudomonas aeruginosa strain AR_0092	6963676	66.0198	1184193	1182078	2297056	2300349
NC_010410.1|509173_8	NC_010410.1	509173_8	Acinetobacter baumannii AYE	3936291	39.38	1195022	1191158	772909	777202
NC_010611.1|405416_6	NC_010611.1	405416_6	Acinetobacter baumannii ACICU	3904116	39.0313	1187195	1193024	762058	761769
NC_011586.2|480119_5	NC_011586.2	480119_5	Acinetobacter baumannii AB0057	4055148	39.2023	1231340	1234096	796908	792804
OW052188|1773_29764	OW052188	1773_29764	Mycobacterium tuberculosis strain Lineage 1.1.2	4422327	65.5976	760806	760581	1453407	1447533
OW052189|1773_29765	OW052189	1773_29765	Mycobacterium tuberculosis strain Lineage 2.2.7	4415120	65.614	759498	758686	1445620	1451316
OW052302|1773_29766	OW052302	1773_29766	Mycobacterium tuberculosis strain Lineage 3.1.1	4428693	65.6224	761312	761168	1455828	1450385
OX344719|1280_44009	OX344719	1280_44009	Staphylococcus aureus strain ST20190863	2918353	32.8657	986533	972682	487981	471157
